# Supplementary material for: Potential Compounds for Oral Cancer Treatment: Resveratrol, Nimbolide, Lovastatin, Bortezomib, Vorinostat, Berberine, Pterostilbene, Deguelin, Andrographolide, and Colchicine
Source: PLoS One. 2015 Nov 4;10(11):e0141719. doi: 10.1371/journal.pone.0141719 (PMC4633227; doi:10.1371/journal.pone.0141719)
Supplement: S1 Text — File contains following columns: (i) "DrugName"→Common name of the drug; (ii) "ICD10"→ICD10 disease code(s) of indication(s) for the drug; (iii) "CAS_No"→CAS Registry no. of chemical compound, and be searched @ www.commonchemistry.org, this field is left blank for biotech drugs; (iv) "PubChemCID"→NCBI-PubChem CID, can be searched @ https://pubchem.ncbi.nlm.nih.gov/, this field is left blank for biotech drugs; (v) "Smiles"→SMILES string of chemical compound; (vi) "Targets "→Entrez GeneID of the drug target(s); (vii) "Targets(GeneSymbol)"→Gene Symbol of the drug target(s). (TXT) [file pone.0141719.s001.txt]

DrugName	ICD10	CAS_No	PubChemCID	Smiles	Targets	Targets(GeneSymbol)
Testolactone	C50	968-93-4	13769	[H][C@@]12CCC3=CC(=O)C=C[C@]3(C)[C@@]1([H])CC[C@]1(C)OC(=O)CC[C@@]21[H]	1588	CYP19A1
Vemurafenib	C43,C43,C43,C73,,C18-C21,,C43,C43,C90.0,C73,C00-C96,C73,C43,C43	918504-65-1		CCCS(=O)(=O)NC1=C(F)C(C(=O)C2=CNC3=NC=C(C=C23)C2=CC=C(Cl)C=C2)=C(F)C=C1	673	BRAF
Pemetrexed	C45	150399-23-8	60843	NC1=NC(=O)C2=C(NC=C2CCC2=CC=C(C=C2)C(=O)N[C@H](CCC(O)=O)C(O)=O)N1	7298,471,1719,2618	TYMS,ATIC,DHFR,GART
Agomelatine	F32,F33	138112-76-2	82148	COC1=CC2=C(C=CC=C2CCNC(C)=O)C=C1	3358,4543,4544	HTR2C,MTNR1A,MTNR1B
Pralatrexate	C84.4	146464-95-1		NC1=NC2=NC=C(CC(CC#C)C3=CC=C(C=C3)C(=O)N[C@@H](CCC(O)=O)C(O)=O)N=C2C(N)=N1	1719,7298	DHFR,TYMS
Nelarabine	C91-C95	121032-29-9	3011155	COC1=NC(N)=NC2=C1N=CN2[C@@H]1O[C@H](CO)[C@@H](O)[C@@H]1O	10226,5422	PLIN3,POLA1
Abiraterone		154229-19-3		[H][C@@]12CC=C(C3=CC=CN=C3)[C@@]1(C)CC[C@@]1([H])[C@@]2([H])CC=C2C[C@@H](O)CC[C@]12C	1586	CYP17A1
Brentuximab vedotin	C84.0,C84.1,C81-C96,C84.0,C84.1,C81-C96,C81-C96,C83-C88,C84.0,C84.1,C81,C81-C96,C81,C91-C95,C81-C96,C81,C81-C96,C00C97,C82-C85,C81,C81-C96,C82-C85,C81,C81-C96,C81,C81-C96,C00C97,C81-C96,C81-C96,C81	914088-09-8			943	TNFRSF8
Everolimus	C64,C64	159351-69-6		CO[C@@H]1C[C@H](C[C@H](C)C2CC(=O)[C@H](C)\C=C(C)\[C@@H](O)[C@@H](OC)C(=O)[C@@H](C)C[C@@H](C)\C=C\C=C\C=C(C)\[C@H](C[C@H]3CC[C@H](C)[C@](O)(O3)C(=O)C(=O)N3CCCC[C@@H]3C(=O)O2)OC)CC[C@H]1OCCO	2475	MTOR
Leuprolide	C61	74381-53-6			2798	GNRHR
Imatinib	C92.1,C00-C75,C7A,C7B,D10-D36,D3A,C00-C75,C7A,C7B,C71,C00-C75,C7A,C7B,D10-D36,D3A,C92,C17,C18	152459-95-5	5291	CN1CCN(CC2=CC=C(C=C2)C(=O)NC2=CC(NC3=NC=CC(=N3)C3=CN=CC=C3)=C(C)C=C2)CC1	3815,5979,4914,1436,5156,780,25,5159	KIT,RET,NTRK1,CSF1R,PDGFRA,DDR1,ABL1,PDGFRB
Clofarabine	C91.0	123318-82-1	119182	[H][C@]1(F)[C@H](O)[C@@H](CO)O[C@H]1N1C=NC2=C(N)N=C(Cl)N=C12	5422,6240,6240	POLA1,RRM1,RRM1
Tamoxifen	C50	54965-24-1	2733526	CC\C(=C(/C1=CC=CC=C1)C1=CC=C(OCCN(C)C)C=C1)C1=CC=CC=C1	2099,2100,2100,5588	ESR1,ESR2,ESR2,PRKCQ
Docetaxel	C00-C96	114977-28-5	148124	[H][C@@]12C[C@H](O)[C@@]3(C)C(=O)[C@H](O)C4=C(C)[C@H](C[C@@](O)([C@@H](OC(=O)C5=CC=CC=C5)[C@]3([H])[C@@]1(CO2)OC(C)=O)C4(C)C)OC(=O)[C@H](O)[C@@H](NC(=O)OC(C)(C)C)C1=CC=CC=C1	81027,596,4133,4134,4137,8856	TUBB1,BCL2,MAP2,MAP4,MAPT,NR1I2
Aminoglutethimide	C50,E24	125-84-8	2145	CCC1(CCC(=O)NC1=O)C1=CC=C(N)C=C1	1588,1583	CYP19A1,CYP11A1
Cabozantinib	C56,C61,C43,C25,C00-C96,C50,C91.0,C56,C34.90,C61,C22.0,C33-C34,C33,C34,C64,C00-C96,C73,C73,C56,C61,C00-C96,C56,C61	849217-68-1			4233,3791,5979	MET,KDR,RET
Oxaprozin	C43	21256-18-8	4614	OC(=O)CCC1=NC(=C(O1)C1=CC=CC=C1)C1=CC=CC=C1	5742,5743	PTGS1,PTGS2
Arsenic trioxide	C91-C95	1327-53-3	518740	O1[As]2O[As]1O2	3551,7296,3725,595,5595,5594,207	IKBKB,TXNRD1,JUN,CCND1,MAPK3,MAPK1,AKT1
Masoprocol	C61	500-38-9	71398	C[C@@H](CC1=CC(O)=C(O)C=C1)[C@H](C)CC1=CC(O)=C(O)C=C1	240	ALOX5
Quinestrol	C61,C50	152-43-2	9046	[H][C@@]12CC[C@@](O)(C#C)[C@@]1(C)CC[C@]1([H])C3=C(CC[C@@]21[H])C=C(OC1CCCC1)C=C3	2099	ESR1
Tretinoin	L70.0	302-79-4	444795	CC(C=CC1=C(C)CCCC1(C)C)=CC=CC(C)=CC(O)=O	6257,6258,5916,216,9052,190,8854,5918	RXRB,RXRG,RARG,ALDH1A1,GPRC5A,NR0B1,ALDH1A2,RARRES1
Alemtuzumab	C91.1	216503-57-0			1043,2215,715,712,713,714,2214,2209,2212,2213,9103	CD52,FCGR3B,C1R,C1QA,C1QB,C1QC,FCGR3A,FCGR1A,FCGR2A,FCGR2B,FCGR2C
Plerixafor	C00-C75,C7A,C7B,C81-C96,C00-C75,C7A,C7B,D10-D36,D3A,C00-C75,C7A,C7B,D10-D36,D3A,C00-C75,C7A,C7B,D10-D36,D3A,C82-C85,C81,C00-C75,C7A,C7B,D10-D36,D3A	110078-46-1	65015	C(N1CCCNCCNCCCNCC1)C1=CC=C(CN2CCCNCCNCCCNCC2)C=C1	7852	CXCR4
Tamibarotene	C91-C95	94497-51-5	108143	CC1(C)CCC(C)(C)C2=C1C=CC(NC(=O)C1=CC=C(C=C1)C(O)=O)=C2	5914,5915	RARA,RARB
Fluorouracil	C00-C96	51-21-8	3385	FC1=CNC(=O)NC1=O	7298,7298,7298	TYMS,TYMS,TYMS
Melphalan	C90.0	148-82-3		N[C@@H](CC1=CC=C(C=C1)N(CCCl)CCCl)C(O)=O	5005	ORM2
Bevacizumab	C18-C21,C56,C61,C00-C96,C16,C50,C91.0,C56,C18-C21,C34.90,C33-C34,C33,C34,C90.0,C00-C96,C91.0,C90.0,C33-C34,C90.0,C90.0	216974-75-3			7422,2215,715,712,713,714,2214,2209,2212,2213,9103	VEGFA,FCGR3B,C1R,C1QA,C1QB,C1QC,FCGR3A,FCGR1A,FCGR2A,FCGR2B,FCGR2C
Temsirolimus	C64	162635-04-3	23724530	OCC(C)(CO)C(=O)O[C@@H]1CC[C@@H](C[C@@H](C)[C@]2([H])CC(=O)[C@H](C)\C=C(C)\[C@@H](O)[C@@H](OC)C(=O)[C@H](C)C[C@H](C)\C=C\C=C\C=C(C)\[C@@H](OC)C[C@]3([H])CC[C@@H](C)[C@@](O)(O3)C(=O)C(=O)N3CCCC[C@H]3C(=O)O2)C[C@H]1OC	2475	MTOR
Letrozole	C50	112809-51-5	3902	N#CC1=CC=C(C=C1)C(N1C=NC=N1)C1=CC=C(C=C1)C#N	1588	CYP19A1
Ixabepilone	C50	219989-84-1	23305354	C[C@H]1CCC[C@@]2(C)O[C@@]2([H])C[C@H](NC(=O)C[C@@H](O)C(C)(C)C(=O)[C@@H](C)[C@H]1O)C(\C)=C\C1=CSC(C)=N1	10381	TUBB3
Satumomab Pendetide	C00-C96	138955-26-7			9103	FCGR2C
Desoximetasone	C43	382-67-2	5311067	[H][C@@]12C[C@@H](C)[C@H](C(=O)CO)[C@@]1(C)C[C@H](O)[C@@]1(F)[C@@]2([H])CCC2=CC(=O)C=C[C@]12C	2908	NR3C1
Lomustine	C71,D33	13010-47-4	3950	ClCCN(N=O)C(=O)NC1CCCCC1	55879,81551	GABRQ,STMN4
Ponatinib	C92.0,C91-C95,C92.1,C92.1,C91.0	943319-70-8		CN1CCN(CC2=CC=C(NC(=O)C3=CC(C#CC4=CN=C5C=CC=NN45)=C(C)C=C3)C=C2C(F)(F)F)CC1	25,25,3815,5979,7010,2322,2260,2263,2261,2264,3932,6714,4067,3791,5156	ABL1,ABL1,KIT,RET,TEK,FLT3,FGFR1,FGFR2,FGFR3,FGFR4,LCK,SRC,LYN,KDR,PDGFRA
Carmustine	C71	154-93-8	2578	ClCCNC(=O)N(CCCl)N=O	5139,2936,2936	PDE3A,GSR,GSR
Thyrotropin Alfa	C73	9002-71-5			7253	TSHR
Bexarotene	C84.0,C84.1	153559-49-0	82146	CC1=CC2=C(C=C1C(=C)C1=CC=C(C=C1)C(O)=O)C(C)(C)CCC2(C)C	6256,6257,6258	RXRA,RXRB,RXRG
Pomalidomide	C43,C94.4,D47.1,M34,C94.4,D47.1,C25,C90.0,C81-C96,C90.0,C00-C96,C91.0,C33-C34,C33,C34,	19171-19-8		NC1=CC=CC2=C1C(=O)N(C1CCC(=O)NC1=O)C2=O	2908,7124,5743	NR3C1,TNF,PTGS2
Carfilzomib	C90.0,C90.0,C90.0,C90.0,C00-C75,C7A,C7B,D10-D36,D3A,C90.0,C00-C75,C7A,C7B,D10-D36,D3A,C00-C75,C7A,C7B,D10-D36,D3A,C00-C75,C7A,C7B,D10-D36,D3A,C90.0,C00-C75,C7A,C7B,D10-D36,D3A,C90.0	868540-17-4		CC(C)C[C@H](NC(=O)[C@H](CCC1=CC=CC=C1)NC(=O)CN1CCOCC1)C(=O)N[C@@H](CC1=CC=CC=C1)C(=O)N[C@@H](CC(C)C)C(=O)[C@@]1(C)CO1	5693,5693,5689,5689,5690,5690	PSMB5,PSMB5,PSMB1,PSMB1,PSMB2,PSMB2
Mechlorethamine	C61	51-75-2	4033	CN(CCCl)CCCl	1080	CFTR
Etoposide	C00-C96	33419-42-0	36462	[H][C@]12COC(=O)[C@]1([H])[C@H](C1=CC(OC)=C(O)C(OC)=C1)C1=CC3=C(OCO3)C=C1[C@H]2O[C@@H]1O[C@]2([H])CO[C@@H](C)O[C@@]2([H])[C@H](O)[C@H]1O	7153,7155	TOP2A,TOP2B
Trabectedin	C50,C61,C56,C56,C00-C96,C56,C49,C49	114899-77-3		[H][C@@]12[C@@H]3SC[C@]4(NCCC5=C4C=C(OC)C(O)=C5)C(=O)OC[C@H](N1[C@@H](O)[C@@H]1CC4=CC(C)=C(OC)C(O)=C4[C@H]2N1C)C1=C2OCOC2=C(C)C(OC(C)=O)=C31	2539	G6PD
Pentostatin	C91.4	53910-25-1	439693	OC[C@H]1O[C@H](C[C@@H]1O)N1C=NC2=C1N=CNC[C@H]2O	100	ADA
Vandetanib	C00-C06,C90.0,C00-C96,C00-C75,C7A,C7B,D10-D36,D3A,C90.0,C00-C75,C7A,C7B,D10-D36,D3A,C07-C14,C32,C33,C33,C34,C00-C75,C7A,C7B,D10-D36,D3A,C00-C75,C7A,C7B,C33,C34,C00-C75,C7A,C7B,D10-D36,D3A	443913-73-3		COC1=C(OCC2CCN(C)CC2)C=C2N=CN=C(NC3=C(F)C=C(Br)C=C3)C2=C1	7422,1956,1956,7010	VEGFA,EGFR,EGFR,TEK
Interferon alfacon-1	C91.4	118390-30-0			3454,3455	IFNAR1,IFNAR2
Mitoxantrone	C00-C96	70476-82-3	4212	OCCNCCNC1=C2C(=O)C3=C(O)C=CC(O)=C3C(=O)C2=C(NCCNCCO)C=C1	154,7153	ADRB2,TOP2A
Ingenol Mebutate	,C44,	75567-37-2	6918670	OCC1=C[C@]2([H])C(=O)[C@]3(C=C(C)[C@H](OC(=O)C(\C)=C/C)[C@@]3(O)[C@@H]1O)[C@H](C)C[C@@]1([H])C(C)(C)[C@@]21[H]	5580,5578	PRKCD,PRKCA
Cerulenin	C70,D32	17397-89-6	5282054	CC=CCC=CCCC(=O)[C@H]1O[C@H]1C(N)=O	2194	FASN
Ipilimumab	C43	477202-00-9			1493	CTLA4
Raltitrexed	C18-C21	112887-68-0	104758	CN(CC1=CC2=C(NC(C)=NC2=O)C=C1)C1=CC=C(S1)C(=O)N[C@@H](CCC(O)=O)C(O)=O	7298,2356	TYMS,FPGS
Imiquimod	C43,C44	99011-02-6	57469	CC(C)CN1C=NC2=C1C1=CC=CC=C1N=C2N	51284,51311	TLR7,TLR8
Altretamine	C56	645-05-6	2123	CN(C)C1=NC(=NC(=N1)N(C)C)N(C)C	7153	TOP2A
Galiximab	C81-C96,C82-C85,C81,C81-C96,C82-C85,C81	357613-77-5			941	CD80
Denileukin diftitox	C33,C34,C81-C96,C91-C95	173146-27-5			3559,3560,3561	IL2RA,IL2RB,IL2RG
Axitinib	C00-C96,C73,C33-C34,C64	319460-85-0			2321,3791,2324	FLT1,KDR,FLT4
Lucanthone	C00-C96	479-50-5	10180	CCN(CC)CCNC1=C2C(=O)C3=CC=CC=C3SC2=C(C)C=C1	7153,328,328,7150	TOP2A,APEX1,APEX1,TOP1
Mitomycin	C50,C15-C26	50-07-7	5746	CO[C@]12[C@H]3N[C@H]3CN1C1=C([C@H]2COC(N)=O)C(=O)C(N)=C(C)C1=O	2099	ESR1
Dactinomycin	C00-C96	50-76-0		[H][C@@]12CCCN1C(=O)[C@H](NC(=O)[C@@H](NC(=O)C1=C3N=C4C(OC3=C(C)C=C1)=C(C)C(=O)C(N)=C4C(=O)N[C@H]1[C@@H](C)OC(=O)[C@H](C(C)C)N(C)C(=O)CN(C)C(=O)[C@]3([H])CCCN3C(=O)[C@H](NC1=O)C(C)C)[C@@H](C)OC(=O)[C@H](C(C)C)N(C)C(=O)CN(C)C2=O)C(C)C	3359,7155	HTR3A,TOP2B
Pegfilgrastim	C00-C75,C7A,C7B	208265-92-3			1441,1991	CSF3R,ELANE
Aflibercept	C56	862111-32-8		[Na+].[Na+].[Gd+3].CCOC1=CC=C(CC(CN(CCN(CC([O-])=O)CC([O-])=O)CC([O-])=O)N(CC([O-])=O)CC([O-])=O)C=C1	7422,5228,5228	VEGFA,PGF,PGF
Paclitaxel	C00-C96	33069-62-4	36314	[H][C@]12[C@H](OC(=O)C3=CC=CC=C3)[C@]3(O)C[C@H](OC(=O)[C@H](O)[C@@H](NC(=O)C4=CC=CC=C4)C4=CC=CC=C4)C(C)=C([C@@H](OC(C)=O)C(=O)[C@]1(C)[C@@H](O)C[C@H]1OC[C@@]21OC(C)=O)C3(C)C	81027,596,8856,4134,4133,4137	TUBB1,BCL2,NR1I2,MAP4,MAP2,MAPT
Dacarbazine	C43	4342-03-4		CN(C)N=NC1=C(N=CN1)C(N)=O	801,23649,5226	CALM1,POLA2,PGD
Teniposide	C91.0	29767-20-2	34698	[H][C@]12COC(=O)[C@]1([H])[C@H](C1=CC(OC)=C(O)C(OC)=C1)C1=CC3=C(OCO3)C=C1[C@H]2O[C@@H]1O[C@]2([H])COC(O[C@@]2([H])[C@H](O)[C@H]1O)C1=CC=CS1	7153	TOP2A
Cladribine	C91.4	4291-63-8	20279	NC1=C2N=CN([C@H]3C[C@H](O)[C@@H](CO)O3)C2=NC(Cl)=N1	6240,6241,50484,50484,5422,5426,5427,54107,56655,4860	RRM1,RRM2,RRM2B,RRM2B,POLA1,POLE,POLE2,POLE3,POLE4,PNP
Temozolomide	C71	85622-93-1	5394	CN1N=NC2=C(N=CN2C1=O)C(N)=O	3558	IL2
Flurandrenolide	C43	1524-88-5	15209	[H][C@@]12C[C@@]3([H])[C@]4([H])C[C@]([H])(F)C5=CC(=O)CC[C@]5(C)[C@@]4([H])[C@@H](O)C[C@]3(C)[C@@]1(OC(C)(C)O2)C(=O)CO	2908	NR3C1
Ifosfamide	C00-C96	3778-73-2	3690	ClCCNP1(=O)OCCCN1CCCl	1636	ACE
Alclometasone	C43	66734-13-2		[H][C@@]12C[C@@H](C)[C@](O)(C(=O)CO)[C@@]1(C)C[C@H](O)[C@@]1([H])[C@@]2([H])[C@H](Cl)CC2=CC(=O)C=C[C@]12C	2908	NR3C1
Plicamycin	C00-C96	18378-89-7		CO[C@@H]([C@@H]1CC2=CC3=CC(O[C@H]4C[C@@H](O[C@H]5C[C@@H](O)[C@H](O)[C@@H](C)O5)[C@H](O)[C@@H](C)O4)=C(C)C(O)=C3C(O)=C2C(=O)[C@H]1O[C@H]1C[C@@H](O[C@H]2C[C@@H](O[C@H]3C[C@](C)(O)[C@H](O)[C@@H](C)O3)[C@@H](O)[C@@H](C)O2)[C@H](O)[C@@H](C)O1)C(=O)[C@@H](O)[C@@H](C)O	7852	CXCR4
Vinorelbine	C00-C96	71486-22-1		[H][C@@]12N(C)C3=CC(OC)=C(C=C3[C@@]11CCN3CC=C[C@@](CC)([C@@H](OC(C)=O)[C@@]2(O)C(=O)OC)[C@@]13[H])[C@]1(C[C@@]2([H])CN(CC(CC)=C2)CC2=C1NC1=CC=CC=C21)C(=O)OC	203068	TUBB
Pazopanib	C64,C33,C34,C00-C75,C7A,C7B,D10-D36,D3A,C00-C75,C7A,C7B,C33,C34,C00-C75,C7A,C7B,D10-D36,D3A	444731-52-6		CN(C1=CC2=NN(C)C(C)=C2C=C1)C1=CC=NC(NC2=CC=C(C)C(=C2)S(N)(=O)=O)=N1	2321,3791,2324,5156,5159,3815,2261,3702,2246,2246	FLT1,KDR,FLT4,PDGFRA,PDGFRB,KIT,FGFR3,ITK,FGF1,FGF1
Ocriplasmin	H36(E10.3E11.3E12.3E13.3E14.3),,	1048016-9-6		CCOC(=O)CCC\C=C/C\C=C/C\C=C/C\C=C/C\C=C/CC	2335,2,5345	FN1,A2M,SERPINF2
Hydrocortisone	C43	57524-89-7	5754	[H][C@@]12CC[C@](O)(C(=O)CO)[C@@]1(C)C[C@H](O)[C@@]1([H])[C@@]2([H])CCC2=CC(=O)CC[C@]12C	2908,301	NR3C1,ANXA1
Peginterferon alfa-2a	C91.4	198153-51-4			3455,3454	IFNAR2,IFNAR1
Bicalutamide	C61	90357-06-5	2375	CC(O)(CS(=O)(=O)C1=CC=C(F)C=C1)C(=O)NC1=CC(=C(C=C1)C#N)C(F)(F)F	367	AR
Secretin	C25.4,K86.8				6344	SCTR
Cabazitaxel	C61,C00-C75,C7A,C7B	183133-96-2	9854073	[H][C@@](O)([C@@H](NC(=O)OC(C)(C)C)C1=CC=CC=C1)C(=O)O[C@@]1([H])C[C@@]2(O)[C@@]([H])(OC(=O)C3=CC=CC=C3)[C@]3([H])[C@@]4(CO[C@]4([H])C[C@]([H])(OC)[C@@]3(C)C(=O)[C@]([H])(OC)C(=C1C)C2(C)C)OC(C)=O	7277,81027	TUBA4A,TUBB1
Capromab	C61	145464-28-4			2346	FOLH1
Rituximab	C81-C96,C82-C85	174722-31-7			931,2215,715,712,713,714,2214,716,2209,2212,2213,9103	MS4A1,FCGR3B,C1R,C1QA,C1QB,C1QC,FCGR3A,C1S,FCGR1A,FCGR2A,FCGR2B,FCGR2C
Fluorometholone	C43	426-13-1	9878	[H][C@@]12CC[C@](O)(C(C)=O)[C@@]1(C)C[C@H](O)[C@@]1(F)[C@@]2([H])C[C@H](C)C2=CC(=O)C=C[C@]12C	2908	NR3C1
Chlorambucil	C91.1	305-03-3	2708	OC(=O)CCCC1=CC=C(C=C1)N(CCCl)CCCl	3980	LIG3
Dutasteride	N40,C61	164656-23-9		[H][C@@]1(CC[C@@]2([H])[C@]3([H])CC[C@@]4([H])NC(=O)C=C[C@]4(C)[C@@]3([H])CC[C@]12C)C(=O)NC1=CC(=CC=C1C(F)(F)F)C(F)(F)F	6716,6715	SRD5A2,SRD5A1
Toremifene	C50	89778-26-7	3005573	CN(C)CCOC1=CC=C(C=C1)C(=C(\CCCl)C1=CC=CC=C1)\C1=CC=CC=C1	2099	ESR1
Lenalidomide	C90.0	191732-72-6	216326	NC1=CC=CC2=C1CN(C1CCC(=O)NC1=O)C2=O	51185,8600,1003,5743	CRBN,TNFSF11,CDH5,PTGS2
Dexrazoxane	C50	24584-09-6	71384	C[C@@H](CN1CC(=O)NC(=O)C1)N1CC(=O)NC(=O)C1	7153,7155	TOP2A,TOP2B
Halobetasol Propionate	C43	66852-54-8	48175	[H][C@]1(F)CC2C3C[C@H](C)[C@](OC(=O)CC)(C(=O)CCl)C3(C)CC(O)[C@]2(F)C2(C)C=CC(=O)C=C12	2908	NR3C1
Gemcitabine	C00-C96	122111-03-9	60750	NC1=NC(=O)N(C=C1)[C@@H]1O[C@H](CO)[C@@H](O)C1(F)F	1719,6240,7298,51727	DHFR,RRM1,TYMS,CMPK1
Ibritumomab	C82-C85	174722-31-7			931,2215,715,712,713,714,2214,716,2209,2212,2213,9103	MS4A1,FCGR3B,C1R,C1QA,C1QB,C1QC,FCGR3A,C1S,FCGR1A,FCGR2A,FCGR2B,FCGR2C
Idarubicin	C92.0	58957-92-9	42890	C[C@@H]1O[C@H](C[C@H](N)[C@@H]1O)O[C@H]1C[C@@](O)(CC2=C1C(O)=C1C(=O)C3=CC=CC=C3C(=O)C1=C2O)C(C)=O	6783,7153	SULT1E1,TOP2A
Ruxolitinib	D47.3,D75.2,D47.3,D75.2,D75.8,C00C97,C81-C96,C00-C75,C7A,C7B,D10-D36,D3A,C00-C75,C7A,C7B,D10-D36,D3A,C00-C75,C7A,C7B,D10-D36,D3A,C00-C75,C7A,C7B,D10-D36,D3A,C25,D45	941678-49-5		N#CC[C@H](C1CCCC1)N1C=C(C=N1)C1=C2C=CNC2=NC=N1	3716,3717	JAK1,JAK2
Prednisone	C43	53-03-2	5865	[H][C@@]12CC[C@](O)(C(=O)CO)[C@@]1(C)CC(=O)[C@@]1([H])[C@@]2([H])CCC2=CC(=O)C=C[C@]12C	2908,3290	NR3C1,HSD11B1
Enzalutamide	C61,C00-C96,C61,C61,C00-C96,C61	915087-33-1		CNC(=O)C1=C(F)C=C(C=C1)N1C(=S)N(C(=O)C1(C)C)C1=CC=C(C#N)C(=C1)C(F)(F)F	367	AR
Interferon Alfa-2b, Recombinant	C91.4	99210-65-8			3455,3454	IFNAR2,IFNAR1
Flutamide	C61	13311-84-7	3397	CC(C)C(=O)NC1=CC(=C(C=C1)[N+]([O-])=O)C(F)(F)F	367,196	AR,AHR
Pasireotide	C25.4,C75,E34.0,C7A,C7B,D3A,C00-C75,C7A,C7B,D10-D36,D3A,C25	396091-73-9		NCCCC[C@@H]1NC(=O)[C@@H](CC2=CNC3=C2C=CC=C3)NC(=O)[C@@H](NC(=O)[C@@H]2C[C@H](CN2C(=O)[C@H](CC2=CC=CC=C2)NC(=O)[C@H](CC2=CC=C(OCC3=CC=CC=C3)C=C2)NC1=O)OC(=O)NCCN)C1=CC=CC=C1	6751,6752,6753,6755	SSTR1,SSTR2,SSTR3,SSTR5
Betamethasone	C43	378-44-9	9782	[H][C@@]12C[C@H](C)[C@](O)(C(=O)CO)[C@@]1(C)C[C@H](O)[C@@]1(F)[C@@]2([H])CCC2=CC(=O)C=C[C@]12C	2908	NR3C1
Mitotane	C74.0	53-19-0	4211	ClC(Cl)C(C1=CC=C(Cl)C=C1)C1=CC=CC=C1Cl	1584,2230	CYP11B1,FDX1
Cyclophosphamide	C00-C96	50-18-0	2907	ClCCN(CCCl)P1(=O)NCCCO1	8856	NR1I2
Fluocinolone Acetonide	C43	67-73-2	6215	[H][C@@]12C[C@@]3([H])[C@]4([H])C[C@]([H])(F)C5=CC(=O)C=C[C@]5(C)[C@@]4(F)[C@@H](O)C[C@]3(C)[C@@]1(OC(C)(C)O2)C(=O)CO	2908	NR3C1
Panitumumab	C18-C21,C07-C14,C32,C33	339177-26-3			1956	EGFR
Streptozocin	C25.4	18883-66-4	29327	CN(N=O)C(=O)N[C@H]1[C@@H](O)O[C@H](CO)[C@@H](O)[C@@H]1O	3269,6514	HRH1,SLC2A2
Anastrozole	C50	120511-73-1	2187	CC(C)(C#N)C1=CC(=CC(CN2C=NC=N2)=C1)C(C)(C)C#N	1588	CYP19A1
Vismodegib	C44,C00-C96,C44,C91.0,C44,C44,C91.0	879085-55-9		CS(=O)(=O)C1=CC(Cl)=C(C=C1)C(=O)NC1=CC=C(Cl)C(=C1)C1=CC=CC=N1	6608	SMO
Erlotinib	C00-C06,C00-C96,C71,C56,C07-C14,C32,C33,C33,C34,C25	183319-69-9	176870	COCCOC1=C(OCCOC)C=C2C(NC3=CC=CC(=C3)C#C)=NC=NC2=C1	1956,8856	EGFR,NR1I2
Paramethasone	C43	53-33-8	5875	[H][C@@]12C[C@@H](C)[C@](O)(C(=O)CO)[C@@]1(C)C[C@H](O)[C@@]1([H])[C@@]2([H])C[C@]([H])(F)C2=CC(=O)C=C[C@]12C	2908	NR3C1
Homoharringtonine		26833-87-4	72332	[H][C@]12[C@H](OC(=O)C(O)(CCCC(C)(C)O)CC(=O)OC)C(OC)=C[C@@]11CCCN1CCC1=CC3=C(OCO3)C=C21	43,6122	ACHE,RPL3
Porfimer		87806-31-3			3949,2209	LDLR,FCGR1A
Marimastat	C25,C00-C96,C33-C34	154039-60-8	119031	CNC(=O)[C@@H](NC(=O)[C@H](CC(C)C)[C@H](O)C(=O)NO)C(C)(C)C	4312,4313,4314,4316,4317,4317,4319,4320,4321,4322,4323,4324,4325,4326,4327,9313,118856,8511,10893,64386,56547,64066,79148	MMP1,MMP2,MMP3,MMP7,MMP8,MMP8,MMP10,MMP11,MMP12,MMP13,MMP14,MMP15,MMP16,MMP17,MMP19,MMP20,MMP21,MMP23A,MMP24,MMP25,MMP26,MMP27,MMP28
Thalidomide	C90.0	50-35-1	5426	O=C1N(C2CCC(=O)NC2=O)C(=O)C2=CC=CC=C12	51185,7124,4790,4790,2263,5743,5743,5005	CRBN,TNF,NFKB1,NFKB1,FGFR2,PTGS2,PTGS2,ORM2
Promethazine	R11,L29,T78.4,C91.0,R11,R11	58-33-3	4927	CC(CN1C2=CC=CC=C2SC2=CC=CC=C12)N(C)C	3269,1813,1128,1129,1131,1132,1133,148,3356,801	HRH1,DRD2,CHRM1,CHRM2,CHRM3,CHRM4,CHRM5,ADRA1A,HTR2A,CALM1
Hydroxyurea	C92.1	127-07-1	3657	NC(=O)NO	6240	RRM1
Bosutinib	C50	380843-75-4		COC1=CC(NC2=C(C=NC3=CC(OCCCN4CCN(C)CC4)=C(OC)C=C23)C#N)=C(Cl)C=C1Cl	4663,25,4067,3055,6714,1017,5604,5604,5604,818	NA,ABL1,LYN,HCK,SRC,CDK2,MAP2K1,MAP2K1,MAP2K1,CAMK2G
Anagrelide	D75.8	58579-51-4		ClC1=CC=C2N=C3NC(=O)CN3CC2=C1Cl	5139	PDE3A
Fludarabine	C81-C96	75607-67-9	30751	NC1=C2N=CN([C@@H]3O[C@H](COP(O)(O)=O)[C@@H](O)[C@@H]3O)C2=NC(F)=N1	6240,5422,5422,1633	RRM1,POLA1,POLA1,DCK
Pargyline	I10,I11,I12,I13,I15	555-57-7	4688	CN(CC#C)CC1=CC=CC=C1	4129,4128	MAOB,MAOA
Metyrosine	D35.0,C74.1	672-87-7	441350	C[C@](N)(CC1=CC=C(O)C=C1)C(O)=O	7054	TH
Abarelix	C61	183552-38-7			2798	GNRHR
Sodium stibogluconate	C00-C96,C00-C75,C7A,C7B,D10-D36,D3A	16037-91-5		O.O.O.O.O.O.O.O.O.[Na+].[Na+].[Na+].[H][C@@]1(O[Sb]2(O)(O[Sb]34([O-])O[C@@H](C([O-])=O)[C@@]([H])(O3)[C@]([H])(O4)[C@H](O)CO)O[C@@H](C([O-])=O)[C@@]1([H])O2)[C@H](O)CO	7150	TOP1
Medroxyprogesterone Acetate	C00-C97,C00-D48	71-58-9		[H][C@@]12CC[C@](OC(C)=O)(C(C)=O)[C@@]1(C)CC[C@@]1([H])[C@@]2([H])C[C@H](C)C2=CC(=O)CC[C@]12C	5241,2099	PGR,ESR1
Capecitabine	C50,C18-C21	154361-50-9	60953	CCCCCOC(=O)NC1=NC(=O)N(C=C1F)[C@@H]1O[C@H](C)[C@@H](O)[C@H]1O	7298,7298,7298	TYMS,TYMS,TYMS
Arcitumomab	C00-C96	154361-48-5			634	CEACAM1
Trametinib	C90.0,C81-C96,C25,C00-C96,C90.0,C91-C95,C00-C96,C91.0,C34.90,C33-C34,C33,C34,C81-C96,C43,C43,C90.0,C81-C96,C43,C90.0,C91-C95,C43,C43,C90.0,C81-C96,C90.0,C91-C95,C91-C95,C33,C34,C33,C34	871700-17-3		CN1C(=O)C(C)=C2N(C(=O)N(C3CC3)C(=O)C2=C1NC1=CC=C(I)C=C1F)C1=CC(NC(C)=O)=CC=C1	5604,5604	MAP2K1,MAP2K1
Hydrocortamate	C43	76-47-1		[H][C@@]12CC[C@](O)(C(=O)COC(=O)CN(CC)CC)[C@@]1(C)C[C@H](O)[C@@]1([H])[C@@]2([H])CCC2=CC(=O)CC[C@]12C	2908	NR3C1
Vorinostat	C84.0,C84.1	149647-78-9	5311	ONC(=O)CCCCCCC(=O)NC1=CC=CC=C1	3065,3066,8841,10013,55869	HDAC1,HDAC2,HDAC3,HDAC6,HDAC8
Prednicarbate	C43	73771-04-7	52421	CCOC(=O)OC1(CCC2C3CCC4=CC(=O)C=CC4(C)C3C(O)CC12C)C(=O)COC(=O)CC	2908	NR3C1
Methotrexate		59-05-2	126941	CN(CC1=CN=C2N=C(N)N=C(N)C2=N1)C1=CC=C(C=C1)C(=O)N[C@@H](CCC(O)=O)C(O)=O	1719	DHFR
MACITENTAN	C71,I27.0,I27.2	441798-33-0		CCCNS(=O)(=O)NC1=C(C(OCCOC2=NC=C(Br)C=N2)=NC=N1)C1=CC=C(Br)C=C1	1909,1910	EDNRA,EDNRB
Alitretinoin	C46	5300-03-8		C\C(\C=C\C1=C(C)CCCC1(C)C)=C\C=C\C(\C)=C\C(O)=O	5914,6256,5915,6257,5916,6258	RARA,RXRA,RARB,RXRB,RARG,RXRG
Methyltestosterone	C43,C00-C96,E23.0,E28.3,E29.1	58-18-4		[H][C@@]12CC[C@](C)(O)[C@@]1(C)CC[C@@]1([H])[C@@]2([H])CCC2=CC(=O)CC[C@]12C	367	AR
Bleomycin	C81	9041-93-4	5360373	C[C@@H](O)[C@H](NC(=O)[C@@H](C)[C@H](O)[C@@H](C)NC(=O)[C@@H](NC(=O)C1=C(C)C(N)=NC(=N1)[C@H](CC(N)=O)NC[C@H](N)C(N)=O)[C@@H](OC1OC(CO)C(O)C(O)C1OC1OC(CO)C(O)C(OC(N)=O)C1O)C1=CN=CN1)C(=O)NCCC1=NC(=CS1)C1=NC(=CS1)C(=O)NCCC[S+](C)C	3978,3978,3980	LIG1,LIG1,LIG3
Daunorubicin	C92.0	20830-81-3	30323	COC1=CC=CC2=C1C(=O)C1=C(O)C3=C(C[C@](O)(C[C@@H]3O[C@H]3C[C@H](N)[C@H](O)[C@H](C)O3)C(C)=O)C(O)=C1C2=O	148,7153,7155	ADRA1A,TOP2A,TOP2B
Uracil mustard	C81-C96	66-75-1	6194	ClCCN(CCCl)C1=CNC(=O)NC1=O	1636	ACE
Interferon alfa-n1	C91.4,C43,C91-C95,C43	74899-72-2			3455,3454	IFNAR2,IFNAR1
Asparaginase	C81-C96,C82-C85,C91-C95	9015-68-3			3455	IFNAR2
Methyl aminolevulinate	L70.0	33320-16-0	157922	COC(=O)CCC(=O)CN	2209	FCGR1A
Dasatinib	C92.1,C90.0,C00-C75,C7A,C7B,D10-D36,D3A,C00-C75,C7A,C7B,C90.0,C00-C75,C7A,C7B,D10-D36,D3A	302962-49-8	3062316	CC1=NC(NC2=NC=C(S2)C(=O)NC2=C(C)C=CC=C2Cl)=CC(=N1)N1CCN(CCO)CC1	25,6714,1969,3932,7525,3815,5159,6777,27,2534	ABL1,SRC,EPHA2,LCK,YES1,KIT,PDGFRB,STAT5B,ABL2,FYN
Irinotecan	C18-C21	100286-90-6	60838	CCC1=C2CN3C(=CC4=C(COC(=O)[C@]4(O)CC)C3=O)C2=NC2=C1C=C(OC(=O)N1CCC(CC1)N1CCCCC1)C=C2	7150,116447	TOP1,TOP1MT
Dabrafenib	C43,C33,C34			CC(C)(C)C1=NC(=C(S1)C1=NC(N)=NC=C1)C1=C(F)C(NS(=O)(=O)C2=C(F)C=CC=C2F)=CC=C1	673,5894,5894,5894,5894	BRAF,RAF1,RAF1,RAF1,RAF1
Difluprednate	C43,R52,C43,R52	23674-86-4	443936	[H][C@@]12CC[C@](OC(=O)CCC)(C(=O)COC(C)=O)[C@@]1(C)C[C@H](O)[C@@]1(F)[C@@]2([H])C[C@H](F)C2=CC(=O)C=C[C@]12C	2908	NR3C1
Vindesine	C00-C96	59917-39-4	40839	[H][C@@]12N3CC[C@@]11C4=CC(=C(OC)C=C4N(C)[C@@]1([H])[C@](O)([C@H](O)[C@]2(CC)C=CC3)C(N)=O)[C@]1(C[C@]2([H])CN(C[C@](O)(CC)C2)CCC2=C1NC1=CC=CC=C21)C(=O)OC	81027	TUBB1
Doxorubicin	C00-C96	23214-92-8	31703	COC1=CC=CC2=C1C(=O)C1=C(O)C3=C(C[C@](O)(C[C@@H]3O[C@H]3C[C@H](N)[C@H](O)[C@H](C)O3)C(=O)CO)C(O)=C1C2=O	116444,7153	GRIN3B,TOP2A
Busulfan	D47.1	55-98-1	2478	CS(=O)(=O)OCCCCOS(C)(=O)=O	1595	CYP51A1
Topotecan	C56	119413-54-6	60700	CC[C@@]1(O)C(=O)OCC2=C1C=C1N(CC3=CC4=C(C=CC(O)=C4CN(C)C)N=C13)C2=O	7150,116447,116447	TOP1,TOP1MT,TOP1MT
Nilutamide	C61	63612-50-0	4493	CC1(C)NC(=O)N(C1=O)C1=CC(=C(C=C1)[N+]([O-])=O)C(F)(F)F	367	AR
Sunitinib	C64	557795-19-4	5329102	CCN(CC)CCNC(=O)C1=C(C)NC(\C=C2/C(=O)NC3=C2C=C(F)C=C3)=C1C	5159,2321,3815,3791,2324,2322,1436,5156	PDGFRB,FLT1,KIT,KDR,FLT4,FLT3,CSF1R,PDGFRA
Sorafenib	C64,C43,C33,C34,C22.0,C33,C34,C25,C00-C96,C92.0,C56,C07-C14,C32,C33	284461-73-0	216239	CNC(=O)C1=NC=CC(OC2=CC=C(NC(=O)NC3=CC(=C(Cl)C=C3)C(F)(F)F)C=C2)=C1	673,5894,2324,3791,2322,5159,3815,2260,5979,2321	BRAF,RAF1,FLT4,KDR,FLT3,PDGFRB,KIT,FGFR1,RET,FLT1
Icatibant	D84.1,K70-K77	130308-48-4	71364	[H][C@]12CC(N(C(=O)C3CC4=CC=CC=C4CN3C(=O)[C@H](CO)NC(=O)[C@H](CC3=CC=CS3)NC(=O)CNC(=O)C3C[C@@H](O)CN3C(=O)C3CCCN3C(=O)C(CCCN=C(N)N)NC(=O)[C@H](N)CCCN=C(N)N)[C@@]1([H])CCCC2)C(=O)N[C@@H](CCCN=C(N)N)C(O)=O	624,290	BDKRB2,ANPEP
Bortezomib	C85.7,C82-C85,C90.0	179324-69-7		CC(C)C[C@H](NC(=O)[C@H](CC1=CC=CC=C1)NC(=O)C1=CN=CC=N1)B(O)O	5708,5689,5693,5690,5707	PSMD2,PSMB1,PSMB5,PSMB2,PSMD1
Lapatinib	C50	388082-78-8	208908	CS(=O)(=O)CCNCC1=CC=C(O1)C1=CC2=C(C=C1)N=CN=C2NC1=CC(Cl)=C(OCC2=CC(F)=CC=C2)C=C1	1956,2064	EGFR,ERBB2
Pegademase bovine	C43	9026-93-1			3455,2885	IFNAR2,GRB2
Afatinib		850140-72-6		CN(C)C\C=C\C(=O)NC1=C(O[C@H]2CCOC2)C=C2N=CN=C(NC3=CC(Cl)=C(F)C=C3)C2=C1	1956,2064,2064	EGFR,ERBB2,ERBB2
Floxuridine	C00-C75,C7A,C7B,C91.0	50-91-9	5790	OC[C@H]1O[C@H](C[C@@H]1O)N1C=C(F)C(=O)NC1=O	7298	TYMS
Denosumab	C61,M80-M82,M05-M06	615258-40-7			8600	TNFSF11
Vincristine	C91.0,C64	57-22-7	5978	[H][C@@]12N3CC[C@@]11C4=CC(=C(OC)C=C4N(C=O)[C@@]1([H])[C@](O)([C@H](OC(C)=O)[C@]2(CC)C=CC3)C(=O)OC)[C@]1(C[C@]2([H])CN(C[C@](O)(CC)C2)CCC2=C1NC1=CC=CC=C21)C(=O)OC	203068,7277	TUBB,TUBA4A
Amcinonide	C43	51022-69-6	443958	[H][C@@]12C[C@@]3([H])[C@]4([H])CCC5=CC(=O)C=C[C@]5(C)[C@@]4(F)[C@@H](O)C[C@]3(C)[C@@]1(OC1(CCCC1)O2)C(=O)COC(C)=O	2908,301	NR3C1,ANXA1
Cisplatin	C00-C96	15663-27-1	441203	N[Pt](N)(Cl)Cl	6530	SLC6A2
Cetuximab	C18-C21	205923-56-4			1956,2215,715,712,713,714,2214,716,2209,2212,2213,9103	EGFR,FCGR3B,C1R,C1QA,C1QB,C1QC,FCGR3A,C1S,FCGR1A,FCGR2A,FCGR2B,FCGR2C
Gemtuzumab ozogamicin	C92.0	220578-59-6			945,2215,715,712,713,714,2214,716,2209,2212,2213,9103	CD33,FCGR3B,C1R,C1QA,C1QB,C1QC,FCGR3A,C1S,FCGR1A,FCGR2A,FCGR2B,FCGR2C
Tositumomab	C82-C85	192391-48-3			931,2215,715,712,713,714,2214,2209,2212,2213,9103	MS4A1,FCGR3B,C1R,C1QA,C1QB,C1QC,FCGR3A,FCGR1A,FCGR2A,FCGR2B,FCGR2C
Pertuzumab	C50,C25	380610-27-5			2064	ERBB2
Vinblastine	C00-C96	865-21-4	241903	[H][C@@]12N(C)C3=C(C=C(C(OC)=C3)[C@]3(C[C@@H]4CN(C[C@](O)(CC)C4)CCC4=C3NC3=CC=CC=C43)C(=O)OC)[C@@]11CCN3CC=C[C@@](CC)([C@@H](OC(C)=O)[C@]2(O)C(=O)OC)[C@@]13[H]	7846,203068,51174,7283,51175,3725	TUBA1A,TUBB,TUBD1,TUBG1,TUBE1,JUN
Fluocinonide	C43	356-12-7	9642	[H][C@@]12C[C@@]3([H])[C@]4([H])C[C@]([H])(F)C5=CC(=O)C=C[C@]5(C)[C@@]4(F)[C@@H](O)C[C@]3(C)[C@@]1(OC(C)(C)O2)C(=O)COC(C)=O	2908,6608	NR3C1,SMO
Obinutuzumab	C81-C96,C85.1,C83.3,C82-C85,C81,C91-C95,C81,C91.1,C91.1,C91.1,C81-C96,C91.1,C81-C96,C82-C85,C81	949142-50-1		CC(C)OC(=O)[C@H](C)N[P@](=O)(OCC1O[C@@H](N2C=CC(=O)NC2=O)[C@](C)(F)[C@@H]1O)OC1=CC=CC=C1	931	MS4A1
Aldesleukin	C64,C82-C85	85898-30-2			3560,3559,3561	IL2RB,IL2RA,IL2RG
Pegaspargase	C00-C96	130167-69-0			1991	ELANE
Exemestane	C50	107868-30-4	60198	[H][C@@]12CCC(=O)[C@@]1(C)CC[C@@]1([H])[C@@]2([H])CC(=C)C2=CC(=O)C=C[C@]12C	1588	CYP19A1
Carboplatin	C56	41575-94-4	38904	N.N.O=C1O[Pt]OC(=O)C11CCC1	2099	ESR1
Mercaptopurine	C91.0	50-44-2	667490	S=C1N=CNC2=C1NC=N2	3251,5471,3615	HPRT1,PPAT,IMPDH2
Tioguanine		154-42-7	2723601	NC1=NC(=S)C2=C(N1)N=CN2	2908	NR3C1
Trastuzumab	C50	180288-69-1			2064,1956,715,712,713,714,716,2209,2212,2213,9103,2215,2214	ERBB2,EGFR,C1R,C1QA,C1QB,C1QC,C1S,FCGR1A,FCGR2A,FCGR2B,FCGR2C,FCGR3B,FCGR3A
Epirubicin	C00-C96	56420-45-2	41867	COC1=CC=CC2=C1C(=O)C1=C(O)C3=C(C[C@](O)(C[C@@H]3O[C@H]3C[C@H](N)[C@@H](O)[C@H](C)O3)C(=O)CO)C(O)=C1C2=O	1105,7153,7153	CHD1,TOP2A,TOP2A
Pipobroman	C92.1	54-91-1	4842	BrCCC(=O)N1CCN(CC1)C(=O)CCBr	5139	PDE3A
Regorafenib	C00-C96,C15-C26,C18-C21,C33,C34,C64,C00-C75,C7A,C7B,D10-D36,D3A,C18-C21	755037-03-7		CNC(=O)C1=CC(OC2=CC(F)=C(NC(=O)NC3=CC=C(Cl)C(=C3)C(F)(F)F)C=C2)=CC=N1	5979,2321,3791,2324,3815,5156,5159,2260,2263,7010,7010,4914,1969,5894,673,5600,5600,25	RET,FLT1,KDR,FLT4,KIT,PDGFRA,PDGFRB,FGFR1,FGFR2,TEK,TEK,NTRK1,EPHA2,RAF1,BRAF,MAPK11,MAPK11,ABL1
Celecoxib	R52,M15-M19,M47,M05-M06	169590-42-5	2662	CC1=CC=C(C=C1)C1=CC(=NN1C1=CC=C(C=C1)S(N)(=O)=O)C(F)(F)F	5743,5170	PTGS2,PDPK1
Cetrorelix	C56	145672-81-7		CC(C)C[C@H](NC(=O)[C@@H](CCCNC(N)=O)NC(=O)[C@H](CC1=CC=C(O)C=C1)NC(=O)[C@H](CO)NC(=O)[C@@H](CC1=CN=CC=C1)NC(=O)[C@@H](CC1=CC=C(Cl)C=C1)NC(=O)[C@@H](CC1=CC2=CC=CC=C2C=C1)NC(C)=O)C(=O)N[C@@H](CCCNC(N)=N)C(=O)N1CCC[C@H]1C(=O)N[C@H](C)C(N)=O	2798,3973	GNRHR,LHCGR
Valrubicin	C67	56124-62-0	41744	CCCCC(=O)OCC(=O)[C@@]1(O)C[C@H](OC2CC(NC(=O)C(F)(F)F)C(O)C(C)O2)C2=C(C1)C(O)=C1C(=O)C3=C(C(=O)C1=C2O)C(OC)=CC=C3	6339,7153	SCNN1D,TOP2A
Belimumab	M32	356547-88-1		NC1=NC2=C(N=C(CNC3=CC=C(C=C3)C(=O)N[C@@H](CCC(O)=O)C(O)=O)C=N2)C(N)=N1	10673	TNFSF13B
Amsacrine	C91.0	51264-14-3	2179	COC1=C(NC2=C3C=CC=CC3=NC3=CC=CC=C23)C=CC(NS(C)(=O)=O)=C1	185,7153,3757	AGTR1,TOP2A,KCNH2
Boceprevir		394730-60-0		[H][C@]12CN([C@H](C(=O)NC(CC3CCC3)C(=O)C(N)=O)[C@@]1([H])C2(C)C)C(=O)[C@@H](NC(=O)NC(C)(C)C)C(C)(C)C	943	TNFRSF8
Gefitinib	C00-C06,C00-C96,C07-C14,C32,C33,C67,C00-C96,C50,C56	184475-35-2	123631	COC1=C(OCCCN2CCOCC2)C=C2C(NC3=CC(Cl)=C(F)C=C3)=NC=NC2=C1	1956	EGFR
Estramustine	C61	2998-57-4		[H][C@@]12CC[C@H](O)[C@@]1(C)CC[C@]1([H])C3=CC=C(OC(=O)N(CCCl)CCCl)C=C3CC[C@@]21[H]	4133,4130,2099,2100	MAP2,MAP1A,ESR1,ESR2
Sulpiride	F20	15676-16-1	5355	CCN1CCCC1CNC(=O)C1=C(OC)C=CC(=C1)S(N)(=O)=O	1813,1814	DRD2,DRD3
Cytarabine	C81-C96	147-94-4	6253	NC1=NC(=O)N(C=C1)[C@@H]1O[C@H](CO)[C@@H](O)[C@@H]1O	1129,5423	CHRM2,POLB
Fulvestrant	C50	129453-61-8		[H][C@@]12CC[C@H](O)[C@@]1(C)CC[C@@]1([H])C2[C@H](CCCCCCCCCS(=O)CCCC(F)(F)C(F)(F)F)CC2=CC(O)=CC=C12	2099	ESR1
Nilotinib	C92.1,C15-C26,C91.0,C91-C95	641571-10-0	644241	CC1=CN(C=N1)C1=CC(=CC(NC(=O)C2=CC(NC3=NC=CC(=N3)C3=CN=CC=C3)=C(C)C=C2)=C1)C(F)(F)F	25,3815	ABL1,KIT
Goserelin	C61,C50	65807-02-5		CC(C)C[C@H](NC(=O)[C@@H](COC(C)(C)C)NC(=O)[C@H](CC1=CC=C(O)C=C1)NC(=O)[C@H](CO)NC(=O)[C@H](CC1=CNC2=CC=CC=C12)NC(=O)[C@H](CC1=CN=CN1)NC(=O)[C@@H]1CCC(=O)N1)C(=O)N[C@@H](CCCN=C(N)N)C(=O)N1CCC[C@H]1C(=O)NNC(N)=O	3973,2798	LHCGR,GNRHR
Aminolevulinic acid	L70.0	106-60-5	137	NCC(=O)CCC(O)=O	210	ALAD
