# Supplementary material for: Potential Compounds for Oral Cancer Treatment: Resveratrol, Nimbolide, Lovastatin, Bortezomib, Vorinostat, Berberine, Pterostilbene, Deguelin, Andrographolide, and Colchicine
Source: PLoS One. 2015 Nov 4;10(11):e0141719. doi: 10.1371/journal.pone.0141719 (PMC4633227; doi:10.1371/journal.pone.0141719)
Supplement: S2 Text — File contains following columns: (i) "DrugName"→Common name of the drug; (ii) "ICD10"→ICD10 disease code(s) of indication(s) for the drug; (iii) "CAS_No"→CAS Registry no. of chemical compound, and be searched @ www.commonchemistry.org, this field is left blank for biotech drugs; (iv) "PubChemCID"→NCBI-PubChem CID, can be searched @ https://pubchem.ncbi.nlm.nih.gov/, this field is left blank for biotech drugs; (v) "Smiles"→SMILES string of chemical compound; (vi) "Targets "→Entrez GeneID of the drug target(s); (vii) "Targets(GeneSymbol)"→Gene Symbol of the drug target(s). (TXT) [file pone.0141719.s002.txt]

DrugName	ICD10	CAS_No	PubChemCID	Smiles	Targets	Targets(GeneSymbol)
Salmon Calcitonin	M80-M82	47931-85-1			799	CALCR
Buprenorphine	R52	53152-21-9	40400	CO[C@]12CC[C@@]3(C[C@@H]1[C@](C)(O)C(C)(C)C)[C@H]1CC4=C5C(O[C@@H]2[C@@]35CCN1CC1CC1)=C(O)C=C4	4988,4986,4985	OPRM1,OPRK1,OPRD1
Baclofen	G35	1134-47-0	2284	NCC(CC(O)=O)C1=CC=C(Cl)C=C1	2550,9568	GABBR1,GABBR2
Estriol	G35	50-27-1	5756	[H][C@@]12C[C@@H](O)[C@H](O)[C@@]1(C)CC[C@]1([H])C3=C(CC[C@@]21[H])C=C(O)C=C3	2099,2100	ESR1,ESR2
Flunarizine	G43	52468-60-7	941361	FC1=CC=C(C=C1)C(N1CCN(C\C=C\C2=CC=CC=C2)CC1)C1=CC=C(F)C=C1	8913,8912,8911,3269,801	CACNA1G,CACNA1H,CACNA1I,HRH1,CALM1
Folic Acid	D52,E53.8	59-30-3	6037	NC1=NC(=O)C2=NC(CNC3=CC=C(C=C3)C(=O)N[C@@H](CCC(O)=O)C(O)=O)=CN=C2N1	2350,2352	FOLR2,FOLR3
Bromfenac	T81	120638-55-3	60726	NC1=C(CC(O)=O)C=CC=C1C(=O)C1=CC=C(Br)C=C1	5743,5742	PTGS2,PTGS1
Ondansetron	F10.2,R11	99614-02-5	4595	CN1C2=C(C3=CC=CC=C13)C(=O)C(CN1C=CN=C1C)CC2	3359,3360,4988,3350,3351	HTR3A,HTR4,OPRM1,HTR1A,HTR1B
Uric Acid		69-93-2		O=C1NC2=C(N1)C(=O)NC(=O)N2	5836	PYGL
Diphenidol	R11	972-02-1	3055	OC(CCCN1CCCCC1)(C1=CC=CC=C1)C1=CC=CC=C1	1128,1131,1129	CHRM1,CHRM3,CHRM2
Lofexidine	F10-F19	31036-80-3	30668	CC(OC1=C(Cl)C=CC=C1Cl)C1=NCCN1	150	ADRA2A
Fluticasone furoate		397864-44-7		[H][C@@]12C[C@@H](C)[C@](OC(=O)C3=CC=CO3)(C(=O)SCF)[C@@]1(C)C[C@H](O)[C@@]1(F)[C@@]2([H])C[C@H](F)C2=CC(=O)C=C[C@]12C	2908	NR3C1
Finasteride	N40	98319-26-7	57363	[H][C@@]12CC[C@H](C(=O)NC(C)(C)C)[C@@]1(C)CC[C@@]1([H])[C@@]2([H])CC[C@@]2([H])NC(=O)C=C[C@]12C	6716,6715,6718	SRD5A2,SRD5A1,AKR1D1
Lindane	B85.0,B86	58-89-9		Cl[C@H]1[C@H](Cl)[C@@H](Cl)[C@@H](Cl)[C@H](Cl)[C@H]1Cl	2560,2741,2742,8001,2743	GABRB1,GLRA1,GLRA2,GLRA3,GLRB
Lidocaine	R52	137-58-6	3676	CCN(CC)CC(=O)NC1=C(C)C=CC=C1C	6336,6335,6331,1956	SCN10A,SCN9A,SCN5A,EGFR
Dapiprazole	H57.0	72822-12-9	3033538	CC1=CC=CC=C1N1CCN(CCC2=NN=C3CCCCN23)CC1	148,146,147	ADRA1A,ADRA1D,ADRA1B
Glucagon recombinant	E16.0-E16.2	9007-92-5			2642,9340,2740	GCGR,GLP2R,GLP1R
Succinylcholine	R52,R25.2	71-27-2	5314	C[N+](C)(C)CCOC(=O)CCC(=O)OCC[N+](C)(C)C	57053,89832,1128,1129,1131	CHRNA10,CHRFAM7A,CHRM1,CHRM2,CHRM3
Lipoic Acid		62-46-4		OC(=O)CCCCC1CCSS1	51601,11019,8884	LIPT1,LIAS,SLC5A6
Lopinavir	B20	192725-17-0	92727	CC(C)[C@H](N1CCCNC1=O)C(=O)N[C@H](C[C@H](O)[C@H](CC1=CC=CC=C1)NC(=O)COC1=C(C)C=CC=C1C)CC1=CC=CC=C1	5742	PTGS1
Ethylmorphine		76-58-4	5359271	[H][C@@]12OC3=C(OCC)C=CC4=C3[C@@]11CCN(C)[C@]([H])(C4)[C@]1([H])C=C[C@@H]2O	4988	OPRM1
Cysteamine	T66	60-23-1	6058	NCCS	2908,6750,4887	NR3C1,SST,NPY2R
Hydroxyzine	F40-F42	2192-20-3	3658	OCCOCCN1CCN(CC1)C(C1=CC=CC=C1)C1=CC=C(Cl)C=C1	3269	HRH1
L-DOPA		59-92-7	6047	N[C@@H](CC1=CC(O)=C(O)C=C1)C(O)=O	1812,1816,1813,1814,1815	DRD1,DRD5,DRD2,DRD3,DRD4
Etanercept	M05-M06	185243-69-0			7124,7133,2209,2214,2212,2213,9103,4049,2215,716,715,712,713,714	TNF,TNFRSF1B,FCGR1A,FCGR3A,FCGR2A,FCGR2B,FCGR2C,LTA,FCGR3B,C1S,C1R,C1QA,C1QB,C1QC
Norelgestromin		53016-31-2	13752005	CCC12CCC3C(CCC4=CC(CCC34)=NO)C1CCC2(O)C#C	5241	PGR
Oxprenolol	I10,I11,I12,I13,I15	6452-71-7	4631	CC(C)NCC(O)COC1=CC=CC=C1OCC=C	153,154	ADRB1,ADRB2
Botulinum Toxin Type A	G24.5,R25.2,H49-H50	93384-43-1			6616,388	SNAP25,RHOB
Estazolam	F51.0,G47.0	29975-16-4	3261	ClC1=CC2=C(C=C1)N1C=NN=C1CN=C2C1=CC=CC=C1	2554,2555,2556,2558,2565,2566,2567,2560,2561,2562,2563,2564,2568,2569,2570,200959,55879	GABRA1,GABRA2,GABRA3,GABRA5,GABRG1,GABRG2,GABRG3,GABRB1,GABRB2,GABRB3,GABRD,GABRE,GABRP,GABRR1,GABRR2,GABRR3,GABRQ
Sargramostim	D89.8,T86	83869-56-1			1438,3563,1439,6383,5553	CSF2RA,IL3RA,CSF2RB,SDC2,PRG2
Defibrotide	,	83712-60-1			134,135,136	ADORA1,ADORA2A,ADORA2B
Benzonatate	R05	104-31-4	7699	CCCCNC1=CC=C(C=C1)C(=O)OCCOCCOCCOCCOCCOCCOCCOCCOCCOC	6331	SCN5A
Thiopental	R52	76-75-5	3000715	CCCC(C)C1(CC)C(=O)NC(=S)NC1=O	2554,2555,2556,2557,2558,2559,1137,1139,2891,2898,2166	GABRA1,GABRA2,GABRA3,GABRA4,GABRA5,GABRA6,CHRNA4,CHRNA7,GRIA2,GRIK2,FAAH
Ergonovine	O72	60-79-7	443884	[H][C@@]12CC3=CNC4=CC=CC(=C34)C1=C[C@H](CN2C)C(=O)N[C@@H](C)CO	148	ADRA1A
Suprofen	H57.03	40828-46-4	5359	CC(C(O)=O)C1=CC=C(C=C1)C(=O)C1=CC=CS1	5742,5743	PTGS1,PTGS2
Tolazoline	I73	59-98-3	5504	C(C1=NCCN1)C1=CC=CC=C1	148,150,3269,3274,152,151	ADRA1A,ADRA2A,HRH1,HRH2,ADRA2C,ADRA2B
Hydralazine	I10,I11,I12,I13,I15	86-54-4	3637	NNC1=NN=CC2=CC=CC=C12	8639,5033	AOC3,P4HA1
Ivermectin	B78	70288-86-7	46936176	CO[C@H]1C[C@@H](O[C@@H](C)[C@@H]1O)O[C@H]1[C@H](C)O[C@H](C[C@@H]1OC)O[C@H]1[C@@H](C)\C=C\C=C2/CO[C@@H]3[C@H](O)C(C)=C[C@@H](C(=O)O[C@H]4C[C@@H](C\C=C1/C)O[C@@]1(CC[C@H](C)[C@@H](C(C)C)O1)C4)[C@]23O.CC[C@@H](C)[C@H]1O[C@@]2(CC[C@@H]1C)O[C@@H]1C\C=C(C)\[C@@H](O[C@@H]3O[C@@H](C)[C@H](O[C@@H]4O[C@@H](C)[C@H](O)[C@@H](OC)C4)[C@@H](OC)C3)[C@@H](C)\C=C\C=C3/CO[C@@H]4[C@H](O)C(C)=C[C@@H](C(=O)O[C@@H](C1)…	8001,2562	GLRA3,GABRB3
Xylometazoline		526-36-3	5709	CC1=CC(=CC(C)=C1CC1=NCCN1)C(C)(C)C	148,150,151,147,146,152	ADRA1A,ADRA2A,ADRA2B,ADRA1B,ADRA1D,ADRA2C
Trimetrexate	B20.6	52128-35-5	5583	COC1=CC(NCC2=C(C)C3=C(C=C2)N=C(N)N=C3N)=CC(OC)=C1OC	1719	DHFR
Pegaptanib	H35.3	222716-86-1			8829	NRP1
Enflurane	R52	13838-16-9	3226	FC(F)OC(F)(F)C(F)Cl	55879,2743,3783,3736,27032,2890,513	GABRQ,GLRB,KCNN4,KCNA1,ATP2C1,GRIA1,ATP5D
golimumab	K50,K51,M05-M06,M00-M25,L40.5,M07,M08.1,M45	476181-74-5			7124	TNF
Tioconazole	B35-B49	65899-73-2	5482	ClC1=C(COC(CN2C=CN=C2)C2=C(Cl)C=C(Cl)C=C2)C=CS1	1595	CYP51A1
Benzphetamine	E66	156-08-1		C[C@@H](CC1=CC=CC=C1)N(C)CC1=CC=CC=C1	6571,150,148,6531	SLC18A2,ADRA2A,ADRA1A,SLC6A3
Tenecteplase	I21,I22	191588-94-0			5340,2243,5329,5054,5055,7123,3856,302,811,821,4035	PLG,FGA,PLAUR,SERPINE1,SERPINB2,CLEC3B,KRT8,ANXA2,CALR,CANX,LRP1
Levosimendan	I50	141505-33-1	3033825	C[C@@H]1CC(=O)NN=C1C1=CC=C(NN=C(C#N)C#N)C=C1	7134,3767,3764,5139	TNNC1,KCNJ11,KCNJ8,PDE3A
Tetracycline	A00-A09,A15-A19,A20-A28,A30-A49,A65-A69,A70-A74,A75-A79	64-75-5	5280962	[H][C@@]12C[C@@]3([H])C(=C(O)[C@]1(O)C(=O)C(C(N)=O)=C(O)[C@H]2N(C)C)C(=O)C1=C(O)C=CC=C1[C@@]3(C)O	5621	PRNP
Domperidone	K30-K31,Q40-Q41	57808-66-9	3151	ClC1=CC2=C(C=C1)N(C1CCN(CCCN3C(=O)NC4=CC=CC=C34)CC1)C(=O)N2	1813,1814	DRD2,DRD3
Bretylium	I44.0-I44.3	59-41-6	2431	CC[N+](C)(C)CC1=CC=CC=C1Br	476	ATP1A1
Cocaine	R52	50-36-2		[H][C@]12CC[C@]([H])([C@H]([C@H](C1)OC(=O)C1=CC=CC=C1)C(=O)OC)N2C	6531,6530,6532,6331,11280,6336,1128,1129	SLC6A3,SLC6A2,SLC6A4,SCN5A,SCN11A,SCN10A,CHRM1,CHRM2
Adenine	E40-E46	73-24-5	190	NC1=C2NC=NC2=NC=N1	353,32,52,55825,6733,4507	APRT,ACACB,ACP1,PECR,SRPK2,MTAP
Metaraminol	I95	54-49-9	5906	C[C@H](N)[C@H](O)C1=CC(O)=CC=C1	148	ADRA1A
Methysergide	G43	361-37-5		[H][C@@]12CC3=CN(C)C4=C3C(=CC=C4)C1=C[C@H](CN2C)C(=O)NC(CC)CO	3357,3358,3356,3350,3363,3351,3355,3354	HTR2B,HTR2C,HTR2A,HTR1A,HTR7,HTR1B,HTR1F,HTR1E
Rimonabant	E66	158681-13-1	104850	CC1=C(N(N=C1C(=O)NN1CCCCC1)C1=C(Cl)C=C(Cl)C=C1)C1=CC=C(Cl)C=C1	1268	CNR1
Ibutilide	I48	122647-32-9	60753	CCCCCCCN(CC)CCCC(O)C1=CC=C(NS(C)(=O)=O)C=C1	775,782,3757,781,786,3775,9424,81033,90134,3767	CACNA1C,CACNB1,KCNH2,CACNA2D1,CACNG1,KCNK1,KCNK6,KCNH6,KCNH7,KCNJ11
Dirithromycin	A00-A09,A15-A19,A20-A28,A30-A49,A65-A69,A70-A74,A75-A79	62013-04-1		CC[C@H]1OC(=O)[C@H](C)[C@H](O[C@H]2C[C@@](C)(OC)[C@@H](O)[C@H](C)O2)[C@@H](C)[C@@H](O[C@@H]2O[C@H](C)C[C@@H]([C@H]2O)N(C)C)[C@](C)(O)C[C@@H](C)[C@@H]2N[C@@H](COCCOC)O[C@@H]([C@@H]2C)[C@]1(C)O	3355	HTR1F
Atorvastatin	E78.0	134523-03-8		CC(C)C1=C(C(=O)NC2=CC=CC=C2)C(=C(N1CCC(O)CC(O)CC([O-])=O)C1=CC=C(F)C=C1)C1=CC=CC=C1	3156,1803,196	HMGCR,DPP4,AHR
Mycophenolic acid	A92.0	24280-93-1	446541	COC1=C(C\C=C(/C)CCC(O)=O)C(O)=C2C(=O)OCC2=C1C	3614,3615	IMPDH1,IMPDH2
Phentolamine		50-60-2	5775	CC1=CC=C(C=C1)N(CC1=NCCN1)C1=CC(O)=CC=C1	150,148	ADRA2A,ADRA1A
Sulfoxone	A00-A09,A15-A19,A20-A28,A30-A49,A65-A69,A70-A74,A75-A79	144-75-2	5351	OS(=O)CNC1=CC=C(C=C1)S(=O)(=O)C1=CC=C(NCS(O)=O)C=C1	766	CA7
Tigecycline	A00-A09,A15-A19,A20-A28,A30-A49,A65-A69,A70-A74,A75-A79	220620-09-7	5282044	[H][C@@]12CC3=C(C=C(NC(=O)CNC(C)(C)C)C(O)=C3C(=O)C1=C(O)[C@]1(O)C(=O)C(C(N)=O)=C(O)[C@@H](N(C)C)[C@]1([H])C2)N(C)C	1910	EDNRB
Ketazolam		27223-35-4	33746	CN1C2=C(C=C(Cl)C=C2)C2(OC(C)=CC(=O)N2CC1=O)C1=CC=CC=C1	706,2554,2560,2565,2563,2564	TSPO,GABRA1,GABRB1,GABRG1,GABRD,GABRE
SIMEPREVIR	B17.1,B18.2,B17.1,B18.2,K75.9,A00-B99,B17.1,B18.2	923604-59-5		[H][C@]12C[C@]1(NC(=O)[C@]1([H])CC(C[C@@]1([H])C(=O)N(C)CCCC\C=C/2)OC1=CC(=NC2=C(C)C(OC)=CC=C12)C1=NC(=CS1)C(C)C)C(=O)NS(=O)(=O)C1CC1	3356	HTR2A
Clofedanol		791-35-5	2795	CN(C)CCC(O)(C1=CC=CC=C1)C1=CC=CC=C1Cl	3269	HRH1
Mefloquine	B50-B54	53230-10-7	4046	OC(C1CCCCN1)C1=CC(=NC2=C1C=CC=C2C(F)(F)F)C(F)(F)F	1583,3039,135	CYP11A1,HBA1,ADORA2A
Estrone	N95	53-16-7	5870	[H][C@@]12CCC(=O)[C@@]1(C)CC[C@]1([H])C3=C(CC[C@@]21[H])C=C(O)C=C3	2099	ESR1
Hexylcaine	R52	532-77-4	10770	CC(CNC1CCCCC1)OC(=O)C1=CC=CC=C1	6331,6336	SCN5A,SCN10A
Esmolol	I47.1	103598-03-4	59768	COC(=O)CCC1=CC=C(OCC(O)CNC(C)C)C=C1	153	ADRB1
Naloxone	F19.20,F32	465-65-6	5284596	[H][C@@]12OC3=C(O)C=CC4=C3[C@@]11CCN(CC=C)[C@]([H])(C4)[C@]1(O)CCC2=O	4988,4985,4986,1385,2099,7099	OPRM1,OPRD1,OPRK1,CREB1,ESR1,TLR4
Dalteparin		9041-08-1			462,7422,7035,6403	SERPINC1,VEGFA,TFPI,SELP
Nadroparin		9041-08-1			462,6403,2353,2353	SERPINC1,SELP,FOS,FOS
Polystyrene sulfonate		28210-41-5	169893		185	AGTR1
Isotretinoin	L70.0	4759-48-2		C\C(\C=C\C1=C(C)CCCC1(C)C)=C/C=C/C(/C)=C\C(O)=O	5914	RARA
L-Carnitine	E40-E64	541-15-1	10917	C[N+](C)(C)C[C@H](O)CC([O-])=O	6583,6584,1384,123096,788,54677,1376,1374,7498,1066,4353	SLC22A4,SLC22A5,CRAT,SLC25A29,SLC25A20,CROT,CPT2,CPT1A,XDH,CES1,MPO
Methylscopolamine bromide		155-41-9	23724781	[Br-].[H][C@]12C[C@@H](C[C@@]([H])(C3OC13)[N+]2(C)C)OC(=O)[C@H](CO)C1=CC=CC=C1	1128,1129,1131	CHRM1,CHRM2,CHRM3
Naftifine	B35-B49	65472-88-0	47641	CN(CC=CC1=CC=CC=C1)CC1=CC=CC2=CC=CC=C12	6713	SQLE
Acetylcysteine		616-91-1	12035	CC(=O)N[C@@H](CS)C(O)=O	1816,95,1147,3551,2937,23657,2904,2902,2903,2906,116443	DRD5,ACY1,CHUK,IKBKB,GSS,SLC7A11,GRIN2B,GRIN1,GRIN2A,GRIN2D,GRIN3A
Lacosamide	G40-G41,E10.4,E11.4,E12.4,E13.4,E14.4	175481-36-4		COC[C@@H](NC(C)=O)C(=O)NCC1=CC=CC=C1	6335,6328,6336	SCN9A,SCN3A,SCN10A
Nitric Oxide	J96	10102-43-9	145068	[N]=O	2977	GUCY1A2
Darifenacin	N39.3,N39.4,R32	133099-04-4	444031	NC(=O)C([C@@H]1CCN(CCC2=CC3=C(OCC3)C=C2)C1)(C1=CC=CC=C1)C1=CC=CC=C1	1131,1128,1129,1132,1133	CHRM3,CHRM1,CHRM2,CHRM4,CHRM5
Levonordefrin		829-74-3	164739	C[C@H](N)[C@H](O)C1=CC(O)=C(O)C=C1	148,6530	ADRA1A,SLC6A2
Itraconazole	B35-B49	84625-61-6	55283	CCC(C)N1N=CN(C1=O)C1=CC=C(C=C1)N1CCN(CC1)C1=CC=C(OC[C@H]2CO[C@@](CN3C=NC=N3)(O2)C2=C(Cl)C=C(Cl)C=C2)C=C1	1595	CYP51A1
Diltiazem	I10,I11,I12,I13,I15	42399-41-7	39186	COC1=CC=C(C=C1)[C@@H]1SC2=CC=CC=C2N(CCN(C)C)C(=O)[C@@H]1OC(C)=O	786	CACNG1
Tenocyclidine		21500-98-1	62751	C1CCN(CC1)C1(CCCCC1)C1=CC=CS1	116443,116444,2903,2905,2904,2906,89832	GRIN3A,GRIN3B,GRIN2A,GRIN2C,GRIN2B,GRIN2D,CHRFAM7A
Pirenzepine	K25-K27	28797-61-7	4848	CN1CCN(CC(=O)N2C3=CC=CC=C3C(=O)NC3=C2N=CC=C3)CC1	1128	CHRM1
Natamycin	B35-B49	7681-93-8	5281099	C[C@H]1OC(O[C@@H]2C[C@@H]3O[C@@](O)(C[C@H](O)[C@H]3C(O)=O)C[C@@H](O)C[C@H]3O[C@@H]3\C=C\C(=O)O[C@H](C)C\C=C\C=C\C=C\C=C\2)[C@@H](O)[C@@H](N)[C@@H]1O	4986	OPRK1
Alpha-1-proteinase inhibitor	J43	9041-92-3			1991	ELANE
Roflumilast	L20,J40-J44,J47	162401-32-3	449193	FC(F)OC1=C(OCC2CC2)C=C(C=C1)C(=O)NC1=C(Cl)C=NC=C1Cl	5144,5141,5142,5143	PDE4D,PDE4A,PDE4B,PDE4C
Methotrimeprazine		60-99-1	72287	COC1=CC2=C(SC3=C(C=CC=C3)N2C[C@H](C)CN(C)C)C=C1	1813,1812,1816,1814,1815,3356,3358,3269,1128,1129,1131,1132,1133,148,147,146,150,151,152	DRD2,DRD1,DRD5,DRD3,DRD4,HTR2A,HTR2C,HRH1,CHRM1,CHRM2,CHRM3,CHRM4,CHRM5,ADRA1A,ADRA1B,ADRA1D,ADRA2A,ADRA2B,ADRA2C
Adenosine monophosphate	E40-E46	61-19-8	6083	NC1=C2N=CN([C@@H]3O[C@H](COP(O)(O)=O)[C@@H](O)[C@H]3O)C2=NC=N1	1385,1385,5292,5142,5836,5564,3094,5144,84532,55902,5562,5565,107,2180,2203,132	CREB1,CREB1,PIM1,PDE4B,PYGL,PRKAB1,HINT1,PDE4D,ACSS1,ACSS2,PRKAA1,PRKAB2,ADCY1,ACSL1,FBP1,ADK
Pyridostigmine	G70.0	155-97-5	4991	CN(C)C(=O)OC1=C[N+](C)=CC=C1	43,590	ACHE,BCHE
Escitalopram	F32	128196-01-0	146570	CN(C)CCC[C@]1(OCC2=C1C=CC(=C2)C#N)C1=CC=C(F)C=C1	6532,6531,6530,148,1128,3269	SLC6A4,SLC6A3,SLC6A2,ADRA1A,CHRM1,HRH1
Ramipril	I50	87333-19-5	5362129	[H][C@@]12CCC[C@]1([H])N([C@@H](C2)C(O)=O)C(=O)[C@H](C)N[C@@H](CCC1=CC=CC=C1)C(=O)OCC	1636	ACE
Methyclothiazide	I10,I11,I12,I13,I15	135-07-9	4121	CN1C(CCl)NC2=CC(Cl)=C(C=C2S1(=O)=O)S(N)(=O)=O	6557,759,760,762	SLC12A1,CA1,CA2,CA4
Rasburicase	E79.0	134774-45-1			1278	COL1A2
Midodrine	I95.1	3092-17-9	4195	COC1=CC(C(O)CNC(=O)CN)=C(OC)C=C1	148,147,146	ADRA1A,ADRA1B,ADRA1D
Valproic Acid	F01-F99,G40-G41	76584-70-8	3121	CCCC(CCC)C(O)=O	9734,18,36,4967,7915,6330,3066	HDAC9,ABAT,ACADSB,OGDH,ALDH5A1,SCN4B,HDAC2
Tesamorelin	E88.1	901758-09-6			2692	GHRHR
Reteplase	I21,I22	133652-38-7			5340,2243,5329,5054	PLG,FGA,PLAUR,SERPINE1
Amlexanox	K12.0	68302-57-8	2161	CC(C)C1=CC2=C(OC3=NC(N)=C(C=C3C2=O)C(O)=O)C=C1	6283,6284,3562,2246	S100A12,S100A13,IL3,FGF1
Methylergometrine		113-42-8	8226	[H][C@@]12CC3=CNC4=CC=CC(=C34)C1=C[C@H](CN2C)C(=O)N[C@@H](CC)CO	1812	DRD1
Ecabet		86408-72-2	65781	[H][C@@]12CCC3=CC(C(C)C)=C(C=C3[C@@]1(C)CCC[C@@]2(C)C(O)=O)S(O)(=O)=O	124056	NOXO1
Flecainide	I47-I49,R00.0	54143-55-4	3356	FC(F)(F)COC1=CC(C(=O)NCC2CCCCN2)=C(OCC(F)(F)F)C=C1	6331,6329	SCN5A,SCN4A
L-Tryptophan	F32	73-22-3	6305	N[C@@H](CC1=CNC2=CC=CC=C12)C(O)=O	10352,7453	WARS2,WARS
Azelaic Acid	L70.0	123-99-9	2266	OC(=O)CCCCCCCC(O)=O	6718,6716,7299	AKR1D1,SRD5A2,TYR
Terlipressin	I10,I11,I12,I13,I15	14636-12-5	72081	NCCCC[C@H](NC(=O)[C@@H]1CCCN1C(=O)[C@@H]1CSSC[C@H](NC(=O)CNC(=O)CNC(=O)CN)C(=O)N[C@@H](CC2=CC=C(O)C=C2)C(=O)N[C@@H](CC2=CC=CC=C2)C(=O)N[C@@H](CCC(N)=O)C(=O)N[C@@H](CC(N)=O)C(=O)N1)C(=O)NCC(N)=O	554,553,552	AVPR2,AVPR1B,AVPR1A
Amobarbital	F51.0,G47.0	57-43-2	2164	CCC1(CCC(C)C)C(=O)NC(=O)NC1=O	2554,2555,2556,2557,2558,2559,1137,1139,2891,2898	GABRA1,GABRA2,GABRA3,GABRA4,GABRA5,GABRA6,CHRNA4,CHRNA7,GRIA2,GRIK2
Diethylstilbestrol	A54	56-53-1	448537	CCC(=C(CC)C1=CC=C(O)C=C1)C1=CC=C(O)C=C1	2099,2104,2100	ESR1,ESRRG,ESR2
Heroin		561-27-3	5462328	[H][C@@]12OC3=C(OC(C)=O)C=CC4=C3[C@@]11CCN(C)[C@]([H])(C4)[C@]1([H])C=C[C@@H]2OC(C)=O	4988,4986,4985	OPRM1,OPRK1,OPRD1
Quetiapine	F20	111974-69-7	5002	OCCOCCN1CCN(CC1)C1=NC2=CC=CC=C2SC2=CC=CC=C12	3356,1813,3350,3351,3352,3354,3358,3359,3362,3363,1812,1816,1814,1815,3269,148,147,146,150,151,152,1128,1129,1131,1132,1133	HTR2A,DRD2,HTR1A,HTR1B,HTR1D,HTR1E,HTR2C,HTR3A,HTR6,HTR7,DRD1,DRD5,DRD3,DRD4,HRH1,ADRA1A,ADRA1B,ADRA1D,ADRA2A,ADRA2B,ADRA2C,CHRM1,CHRM2,CHRM3,CHRM4,CHRM5
Pindolol	I20,I10,I11,I12,I13,I15	13523-86-9	4828	CC(C)NCC(O)COC1=CC=CC2=C1C=CN2	153,154,3350,3351	ADRB1,ADRB2,HTR1A,HTR1B
Lurasidone		367514-87-2		O=C1[C@H]2[C@@H]3CC[C@@H](C3)[C@H]2C(=O)N1C[C@@H]1CCCC[C@H]1CN1CCN(CC1)C1=NSC2=CC=CC=C12	1813,3356,3363,3350,152,150	DRD2,HTR2A,HTR7,HTR1A,ADRA2C,ADRA2A
Methadyl Acetate	F11	509-74-0	10517	CCC(OC(C)=O)C(CC(C)N(C)C)(C1=CC=CC=C1)C1=CC=CC=C1	4988	OPRM1
Tizanidine	R52,R25.2	51322-75-9	5487	ClC1=C(NC2=NCCN2)C2=NSN=C2C=C1	150,151,152,11188	ADRA2A,ADRA2B,ADRA2C,NISCH
Fludiazepam	F40-F42	3900-31-0	3369	CN1C2=C(C=C(Cl)C=C2)C(=NCC1=O)C1=CC=CC=C1F	2554,2555,2556,2558,2565,2566,2567,2560,2561,2562,2563,2564,2568,2569,2570,200959	GABRA1,GABRA2,GABRA3,GABRA5,GABRG1,GABRG2,GABRG3,GABRB1,GABRB2,GABRB3,GABRD,GABRE,GABRP,GABRR1,GABRR2,GABRR3
Zolpidem	F51.0,G47.0	82626-48-0	5732	CN(C)C(=O)CC1=C(N=C2C=CC(C)=CN12)C1=CC=C(C)C=C1	2554,2555,2556	GABRA1,GABRA2,GABRA3
Selegiline	F02.3,G20	14611-52-0		CC(CC1=CC=CC=C1)N(C)CC#C	4129,4128	MAOB,MAOA
Colesevelam		182815-44-7			5734	PTGER4
Mometasone	T78.4	105102-22-5		[H][C@@]12C[C@@H](C)[C@](O)(C(=O)CCl)[C@@]1(C)C[C@H](O)[C@@]1(Cl)[C@@]2([H])CCC2=CC(=O)C=C[C@]12C	2908	NR3C1
Rabeprazole	A00-A09,A15-A19,A20-A28,A30-A49,A65-A69,A70-A74,A75-A79	117976-90-6	5029	COCCCOC1=C(C)C(CS(=O)C2=NC3=CC=CC=C3N2)=NC=C1	495	ATP4A
Norepinephrine	R57.8,R65.21	51-41-2	439260	NC[C@H](O)C1=CC(O)=C(O)C=C1	148,147,146,150,151,152,153,154,155,5053,6571,6570	ADRA1A,ADRA1B,ADRA1D,ADRA2A,ADRA2B,ADRA2C,ADRB1,ADRB2,ADRB3,PAH,SLC18A2,SLC18A1
Calcium Acetate		62-54-4	6116	[Ca++].CC([O-])=O.CC([O-])=O	3783	KCNN4
WF10			3000391	O.O=O.[O-][Cl]=O.[O-][Cl]=O.[O-][Cl]=O.[O-][Cl]=O	10296,9332	MAEA,CD163
Sumatriptan	G43	103628-46-2	5358	CNS(=O)(=O)CC1=CC2=C(NC=C2CCN(C)C)C=C1	3352,3351,3355,3350	HTR1D,HTR1B,HTR1F,HTR1A
Methsuximide	G40,P90,R56	77-41-8	6476	CN1C(=O)CC(C)(C1=O)C1=CC=CC=C1	8913	CACNA1G
Physostigmine	H40-H42	57-47-6	5983	[H][C@]12N(C)CC[C@@]1(C)C1=C(C=CC(OC(=O)NC)=C1)N2C	43	ACHE
Colistimethate	A00-A09,A15-A19,A20-A28,A30-A49,A65-A69,A70-A74,A75-A79	8068-28-8	216258	CCC(C)CCCCC(=O)NC(CCNCS([O-])(=O)=O)C(=O)NC(C(C)O)C(=O)NC(CCNCS([O-])(=O)=O)C(=O)NC1CCNC(=O)C(NC(=O)C(CCNCS([O-])(=O)=O)NC(=O)C(CCNCS([O-])(=O)=O)NC(=O)C(CC(C)C)NC(=O)C(CC(C)C)NC(=O)C(CCNCS([O-])(=O)=O)NC1=O)C(C)O	90134	KCNH7
Fenoprofen	M05-M06	34597-40-5	3342	CC(C(O)=O)C1=CC(OC2=CC=CC=C2)=CC=C1	5743,5742	PTGS2,PTGS1
Timolol	I10,I11,I12,I13,I15	26839-75-8		CC(C)(C)NCC(O)COC1=NSN=C1N1CCOCC1	153,154	ADRB1,ADRB2
Belatacept	T86	706808-37-9			942,941	CD86,CD80
Eletriptan	G43	143322-58-1	77993	CN1CCC[C@@H]1CC1=CNC2=C1C=C(CCS(=O)(=O)C1=CC=CC=C1)C=C2	3352,3351,3355,3350,3354,3357,3363	HTR1D,HTR1B,HTR1F,HTR1A,HTR1E,HTR2B,HTR7
Emedastine	H10.45	87233-61-2	3219	CCOCCN1C(=NC2=CC=CC=C12)N1CCCN(C)CC1	3269	HRH1
Bepridil	I20	64706-54-3	2351	CC(C)COCC(CN(CC1=CC=CC=C1)C1=CC=CC=C1)N1CCCC1	773,8912,9254,476,3784,7134,801,5153,5136	CACNA1A,CACNA1H,CACNA2D2,ATP1A1,KCNQ1,TNNC1,CALM1,PDE1B,PDE1A
Antihemophilic Factor					2159,2158,7450,5264,433,3309,811,821,3998,4035,90411	F10,F9,VWF,PHYH,ASGR2,HSPA5,CALR,CANX,LMAN1,LRP1,MCFD2
Acetophenazine	F22,R44	2751-68-0		CC(=O)C1=CC=C2SC3=C(C=CC=C3)N(CCCN3CCN(CCO)CC3)C2=C1	1813,1812	DRD2,DRD1
Nitroprusside	I10,I11,I12,I13,I15	15078-28-1	11963622	O=N[Fe--](C#N)(C#N)(C#N)(C#N)C#N	4881	NPR1
Diphenylpyraline	J30	147-20-6	3103	CN1CCC(CC1)OC(C1=CC=CC=C1)C1=CC=CC=C1	3269,6531	HRH1,SLC6A3
Sitaxentan		210421-64-0	216235	CC1=NOC(NS(=O)(=O)C2=C(SC=C2)C(=O)CC2=CC3=C(OCO3)C=C2C)=C1Cl	1909,1910	EDNRA,EDNRB
Progabide	F32	62666-20-0	5361323	NC(=O)CCCN\C(C1=CC=C(Cl)C=C1)=C1/C=C(F)C=CC1=O	2550,2554	GABBR1,GABRA1
Homatropine Methylbromide	K25-K27	80-49-9		[Br-].C[N+]1(C)C2CCC1CC(C2)OC(=O)C(O)C1=CC=CC=C1	1129,1128,1132,1133,1131	CHRM2,CHRM1,CHRM4,CHRM5,CHRM3
Pyrimethamine	B50-B54	19085-09-7	4993	CCC1=C(C(N)=NC(N)=N1)C1=CC=C(Cl)C=C1	1719,1719	DHFR,DHFR
Spermine		71-44-3	1103	NCCCNCCCCNCCCN	6611,54498,54498,4953	SMS,SMOX,SMOX,ODC1
Lansoprazole	K25,K25-K27	103577-45-3	3883	CC1=C(OCC(F)(F)F)C=CN=C1CS(=O)C1=NC2=CC=CC=C2N1	495	ATP4A
Raloxifene	M80-M82	82640-04-8	5035	OC1=CC=C(C=C1)C1=C(C(=O)C2=CC=C(OCCN3CCCCC3)C=C2)C2=C(S1)C=C(O)C=C2	2099,2100	ESR1,ESR2
Lomitapide		202914-84-9		FC(F)(F)CNC(=O)C1(CCCCN2CCC(CC2)NC(=O)C2=C(C=CC=C2)C2=CC=C(C=C2)C(F)(F)F)C2=CC=CC=C2C2=CC=CC=C12	4547	MTTP
Basiliximab	D89.8,T86	152923-56-3			3559,3560,2209,2214,2212,2213,9103,2215,716,715,712,713,714	IL2RA,IL2RB,FCGR1A,FCGR3A,FCGR2A,FCGR2B,FCGR2C,FCGR3B,C1S,C1R,C1QA,C1QB,C1QC
Ribavirin	J00-J99,B17.1,B18.2	36791-04-5	37542	NC(=O)C1=NN(C=N1)[C@@H]1O[C@H](CO)[C@@H](O)[C@H]1O	3614,132,22978,5167	IMPDH1,ADK,NT5C2,ENPP1
Vildagliptin	E11	274901-16-5	6918537	OC12CC3CC(C1)CC(C3)(C2)NCC(=O)N1CCC[C@H]1C#N	1803	DPP4
Etonogestrel		54048-10-1		[H][C@@]12CC[C@@](O)(C#C)[C@@]1(CC)CC(=C)[C@]1([H])[C@@]3([H])CCC(=O)C=C3CC[C@@]21[H]	5241,2099	PGR,ESR1
Rimexolone	H00-H59	49697-38-3	39507	CCC(=O)[C@@]1(C)[C@H](C)CC2C3CCC4=CC(=O)C=C[C@]4(C)C3[C@@H](O)C[C@]12C	2908	NR3C1
Amodiaquine	B50-B54	86-42-0	2165	CCN(CC)CC1=C(O)C=CC(NC2=C3C=CC(Cl)=CC3=NC=C2)=C1	154,3176	ADRB2,HNMT
Pramipexole	F02.3,G20	104632-25-9		CCCN[C@H]1CCC2=C(C1)SC(N)=N2	1814,1813,1815,151,3350,3352,150,3351,3356,3357,3358,152,1812,1816	DRD3,DRD2,DRD4,ADRA2B,HTR1A,HTR1D,ADRA2A,HTR1B,HTR2A,HTR2B,HTR2C,ADRA2C,DRD1,DRD5
Naltrexone	F10.2	16590-41-3	5360515	[H][C@@]12OC3=C(O)C=CC4=C3[C@@]11CCN(CC3CC3)[C@]([H])(C4)[C@]1(O)CCC2=O	4985,4988,4986	OPRD1,OPRM1,OPRK1
Laronidase		210589-09-6			2346	FOLH1
Zanamivir	J10,J11	139110-80-8	60855	[H][C@]1(OC(=C[C@H](N=C(N)N)[C@H]1NC(C)=O)C(O)=O)[C@H](O)[C@H](O)CO	4663,4663,4759	NA,NA,NEU2
Cryptenamine	I10,I11,I12,I13,I15	1356-18-9			1129,1128,1131,1132,1133	CHRM2,CHRM1,CHRM3,CHRM4,CHRM5
Norfloxacin	A00-A09,A15-A19,A20-A28,A30-A49,A65-A69,A70-A74,A75-A79	70458-96-7	4539	CCN1C=C(C(O)=O)C(=O)C2=CC(F)=C(C=C12)N1CCNCC1	7153	TOP2A
Repaglinide	E08-E13	135062-02-1	65981	CCOC1=C(C=CC(CC(=O)N[C@@H](CC(C)C)C2=CC=CC=C2N2CCCCC2)=C1)C(O)=O	6833,5468	ABCC8,PPARG
Digitoxin	I50,I47-I49,I47-I49	71-63-6	441207	[H][C@]12CC[C@]3([H])[C@]([H])(CC[C@]4(C)[C@H](CC[C@]34O)C3=CC(=O)OC3)[C@@]1(C)CC[C@@H](C2)O[C@H]1C[C@H](O)[C@H](O[C@H]2C[C@H](O)[C@H](O[C@H]3C[C@H](O)[C@H](O)[C@@H](C)O3)[C@@H](C)O2)[C@@H](C)O1	476	ATP1A1
Hydrocodone	R52	125-29-1	5284569	[H][C@@]12OC3=C(OC)C=CC4=C3[C@@]11CCN(C)[C@]([H])(C4)[C@]1([H])CCC2=O	4988,4985	OPRM1,OPRD1
Isothipendyl		482-15-5		CC(CN1C2=CC=CC=C2SC2=C1N=CC=C2)N(C)C	3269	HRH1
Methdilazine	J30	1982-37-2	14677	CN1CCC(CN2C3=CC=CC=C3SC3=CC=CC=C23)C1	3269	HRH1
Dolasetron	R11	115956-12-2	60654	[H][C@]12CC(CC3CC(C1)C(=O)CN23)OC(=O)C1=CNC2=CC=CC=C12	3359	HTR3A
Dextrothyroxine		51-49-0		N[C@H](CC1=CC(I)=C(OC2=CC(I)=C(O)C(I)=C2)C(I)=C1)C(O)=O	7067,7068,7173	THRA,THRB,TPO
Cycrimine	F02.3,G20	77-39-4	2911	OC(CCN1CCCCC1)(C1CCCC1)C1=CC=CC=C1	1128	CHRM1
Tipranavir	B20	174484-41-4	65027	CCC[C@@]1(CCC2=CC=CC=C2)CC(=O)C([C@H](CC)C2=CC(NS(=O)(=O)C3=NC=C(C=C3)C(F)(F)F)=CC=C2)=C(O)O1	5734	PTGER4
Pancrelipase		53608-75-6			388,388,388	RHOB,RHOB,RHOB
Ajmaline		4360-12-7		CC[C@H]1[C@@H]2C[C@H]3[C@@H]4N(C)C5=CC=CC=C5[C@]44C[C@@H](C2[C@H]4O)N3[C@@H]1O	6331	SCN5A
Buserelin		57982-77-1			3973,2798	LHCGR,GNRHR
Ambenonium	G70.0	7648-98-8	2131	CC[N+](CC)(CCNC(=O)C(=O)NCC[N+](CC)(CC)CC1=CC=CC=C1Cl)CC1=CC=CC=C1Cl	43	ACHE
Reboxetine	I61-I64	98769-81-4	65856	[H][C@]1(CNCCO1)[C@@H](OC1=CC=CC=C1OCC)C1=CC=CC=C1	6530	SLC6A2
Pergolide	F02.3,G20	66104-22-1	47811	[H][C@@]12CC3=CNC4=CC=CC(=C34)[C@@]1([H])C[C@@H](CSC)CN2CCC	1813,1814,1815,3350,3357,3356,3352,151,150,152,1816,1812,3351,3358,148,147,146	DRD2,DRD3,DRD4,HTR1A,HTR2B,HTR2A,HTR1D,ADRA2B,ADRA2A,ADRA2C,DRD5,DRD1,HTR1B,HTR2C,ADRA1A,ADRA1B,ADRA1D
Decamethonium		156-74-1	2968	C[N+](C)(C)CCCCCCCCCC[N+](C)(C)C	1135,43	CHRNA2,ACHE
Rifampicin	A00-A09,A15-A19,A20-A28,A30-A49,A65-A69,A70-A74,A75-A79	13292-46-1		CO[C@H]1\C=C\O[C@@]2(C)OC3=C(C2=O)C2=C(O)C(\C=N\N4CCN(C)CC4)=C(NC(=O)\C(C)=C/C=C/[C@H](C)[C@H](O)[C@@H](C)[C@@H](O)[C@@H](C)[C@H](OC(C)=O)[C@@H]1C)C(O)=C2C(O)=C3C	8856	NR1I2
Prilocaine	R52	721-50-6	4906	CCCNC(C)C(=O)NC1=CC=CC=C1C	6331	SCN5A
Ibandronate	M80-M82	114084-78-5	60852	CCCCCN(C)CCC(O)(P(O)(O)=O)P(O)(O)=O	2224,2224	FDPS,FDPS
Bedaquiline	A15-A19,A15-A19	843663-66-1		COC1=NC2=C(C=C(Br)C=C2)C=C1[C@@H](C1=CC=CC=C1)[C@@](O)(CCN(C)C)C1=CC=CC2=C1C=CC=C2	5156	PDGFRA
Haloperidol	F20	52-86-8	3559	OC1(CCN(CCCC(=O)C2=CC=C(F)C=C2)CC1)C1=CC=C(Cl)C=C1	1813,1812,2904,3356,1814	DRD2,DRD1,GRIN2B,HTR2A,DRD3
Azathioprine	D89.8,T86	446-86-6	2265	CN1C=NC(=C1SC1=NC=NC2=C1NC=N2)[N+]([O-])=O	3251	HPRT1
Gliquidone	E08-E13	33342-05-1	91610	COC1=CC2=C(C=C1)C(C)(C)C(=O)N(CCC1=CC=C(C=C1)S(=O)(=O)NC(=O)NC1CCCCC1)C2=O	6833,3764	ABCC8,KCNJ8
Oxcarbazepine	G40-G41	28721-07-5	34312	NC(=O)N1C2=CC=CC=C2CC(=O)C2=CC=CC=C12	6331	SCN5A
Diprenorphine		14357-78-9	26644	[H][C@]12CC3=C4C(OC5[C@@]4(CCN1CC1CC1)[C@@]21CCC5(OC)C(C1)C(C)(C)O)=C(O)C=C3	4988,4985,4986,10206	OPRM1,OPRD1,OPRK1,TRIM13
Azithromycin	A00-A09,A15-A19,A20-A28,A30-A49,A65-A69,A70-A74,A75-A79	83905-01-5		CC[C@H]1OC(=O)[C@H](C)[C@@H](O[C@H]2C[C@@](C)(OC)[C@@H](O)[C@H](C)O2)[C@H](C)[C@@H](O[C@@H]2O[C@H](C)C[C@@H]([C@H]2O)N(C)C)[C@](C)(O)C[C@@H](C)CN(C)[C@H](C)[C@@H](O)[C@]1(C)O	6570	SLC18A1
Varenicline		249296-44-4	5310966	[H][C@]12C[C@]([H])(CNC1)C1=CC3=NC=CN=C3C=C21	1137,1139,1136,8973	CHRNA4,CHRNA7,CHRNA3,CHRNA6
Chenodeoxycholic acid		474-25-9	10133	[H][C@@]1(CC[C@@]2([H])[C@]3([H])[C@H](O)C[C@]4([H])C[C@H](O)CC[C@]4(C)[C@@]3([H])CC[C@]12C)[C@H](C)CCC(O)=O	9971	NR1H4
Forasartan	I10,I11,I12,I13,I15	145216-43-9	132706	CCCCC1=NN(CC2=CN=C(C=C2)C2=CC=CC=C2C2=NNN=N2)C(CCCC)=N1	185	AGTR1
Tadalafil	F52.2,N48.4	171596-29-5	110635	[H][C@]12CC3=C(NC4=CC=CC=C34)[C@H](N1C(=O)CN(C)C2=O)C1=CC2=C(OCO2)C=C1	8654,50940	PDE5A,PDE11A
Coagulation Factor IX	D67	9001-28-9			2159,2160,2155,2157,2147,4035,2677	F10,F11,F7,F8,F2,LRP1,GGCX
Fenoldopam	I10,I11,I12,I13,I15	67227-57-0	3341	OC1=CC=C(C=C1)C1CNCCC2=C(Cl)C(O)=C(O)C=C12	1816,1812,151,152,150,147,146,148	DRD5,DRD1,ADRA2B,ADRA2C,ADRA2A,ADRA1B,ADRA1D,ADRA1A
Gentian Violet		14426-25-6	3468	CN(C)C1=CC=C(C=C1)C(C1=CC=C(C=C1)N(C)C)=C1C=CC(C=C1)=[N+](C)C	3269	HRH1
Ritonavir	B20	155213-67-5	392622	CC(C)[C@H](NC(=O)N(C)CC1=CSC(=N1)C(C)C)C(=O)N[C@H](C[C@H](O)[C@H](CC1=CC=CC=C1)NC(=O)OCC1=CN=CS1)CC1=CC=CC=C1	1814	DRD3
Prednisolone	M05-M06,J45	7681-14-3	5755	[H][C@@]12CC[C@](O)(C(=O)CO)[C@@]1(C)C[C@H](O)[C@@]1([H])[C@@]2([H])CCC2=CC(=O)C=C[C@]12C	2908	NR3C1
Tofacitinib	M05-M06,M00-M25,M05,M06	477600-75-2			3717,3716,3718	JAK2,JAK1,JAK3
Cyclosporine	L40	59865-13-3		CCC1NC(=O)C(C(O)C(C)C\C=C\C)N(C)C(=O)C(C(C)C)N(C)C(=O)C(CC(C)C)N(C)C(=O)C(CC(C)C)N(C)C(=O)C(C)NC(=O)C(C)NC(=O)C(CC(C)C)N(C)C(=O)C(NC(=O)C(CC(C)C)N(C)C(=O)CN(C)C1=O)C(C)C	819,5535,5478,10105	CAMLG,PPP3R2,PPIA,PPIF
Interferon beta-1b	G35	145155-23-3			3454,3455	IFNAR1,IFNAR2
Metoclopramide	R11	364-62-5	4168	CCN(CC)CCNC(=O)C1=CC(Cl)=C(N)C=C1OC	1813,1128,3360,3359	DRD2,CHRM1,HTR4,HTR3A
Monobenzone	L80	103-16-2	7638	OC1=CC=C(OCC2=CC=CC=C2)C=C1	7299	TYR
Adenosine triphosphate		56-65-5		NC1=NC=NC2=C1N=CN2[C@@H]1O[C@H](COP(O)(=O)OP(O)(=O)OP(O)(O)=O)[C@@H](O)[C@H]1O	27,5243,9619,1244,19,55902,55902,8883,5562,369,94,2180,22978,439,10060,207,156,317,84532,91,90,8647,440,65061,291,6833,445,10939,157,269,10188,25,107	ABL2,ABCB1,ABCG1,ABCC2,ABCA1,ACSS2,ACSS2,NAE1,PRKAA1,ARAF,ACVRL1,ACSL1,NT5C2,ASNA1,ABCC9,AKT1,ADRBK1,APAF1,ACSS1,ACVR1B,ACVR1,ABCB11,ASNS,CDK15,SLC25A4,ABCC8,ASS1,AFG3L2,ADRBK2,AMHR2,TNK2,ABL1,ADCY1
Cinacalcet	N00-N29,I00-I99,E21	226256-56-0	156419	C[C@@H](NCCCC1=CC(=CC=C1)C(F)(F)F)C1=CC=CC2=CC=CC=C12	846	CASR
Isoflurophate	H40-H42	55-91-4	5936	CC(C)OP(F)(=O)OC(C)C	43,590	ACHE,BCHE
Nimodipine	I73.9	66085-59-4	4497	COCCOC(=O)C1=C(C)NC(C)=C(C1C1=CC(=CC=C1)[N+]([O-])=O)C(=O)OC(C)C	775,776,778,779,782,783,784,785,4306,196	CACNA1C,CACNA1D,CACNA1F,CACNA1S,CACNB1,CACNB2,CACNB3,CACNB4,NR3C2,AHR
L-Valine		72-18-4		CC(C)[C@H](N)C(O)=O	5096,586,7407	PCCB,BCAT1,VARS
Indomethacin	Q25.0	53-86-1	3715	COC1=CC2=C(C=C1)N(C(=O)C1=CC=C(Cl)C=C1)C(C)=C2CC(O)=O	5742,5743,5320,145482,5468,2739,11251,5465	PTGS1,PTGS2,PLA2G2A,PTGR2,PPARG,GLO1,PTGDR2,PPARA
Fondaparinux sodium	I80-I82	114870-03-0		[Na+].[Na+].[Na+].[Na+].[Na+].[Na+].[Na+].[Na+].[Na+].[Na+].CO[C@H]1O[C@H](COS([O-])(=O)=O)[C@@H](O[C@@H]2O[C@H]([C@@H](O[C@H]3O[C@H](COS([O-])(=O)=O)[C@@H](O[C@@H]4O[C@@H]([C@@H](O[C@H]5O[C@H](COS([O-])(=O)=O)[C@@H](O)[C@H](O)[C@H]5NS([O-])(=O)=O)[C@H](O)[C@H]4O)C(O)=O)[C@H](OS([O-])(=O)=O)[C@H]3NS([O-])(=O)=O)[C@H](O)[C@H]2OS([O-])(=O)=O)C(O)=O)[C@H](O)[C@H]1NS([O-])(=O)=O	462,2159	SERPINC1,F10
Chlormerodrin		62-37-3	25210	COC(CNC(N)=O)C[Hg]Cl	6557,7915	SLC12A1,ALDH5A1
Arbutamine	I20-I25	128470-16-6	60789	O[C@@H](CNCCCCC1=CC=C(O)C=C1)C1=CC(O)=C(O)C=C1	153,154,155	ADRB1,ADRB2,ADRB3
Fesoterodine		286930-03-8	6918558	CC(C)N(CC[C@H](C1=CC=CC=C1)C1=C(OC(=O)C(C)C)C=CC(CO)=C1)C(C)C	1131,1132,1128,1129,1133	CHRM3,CHRM4,CHRM1,CHRM2,CHRM5
Glutethimide	F51.0,G47.0	77-21-4	3487	CCC1(CCC(=O)NC1=O)C1=CC=CC=C1	2554,55879	GABRA1,GABRQ
Oxytocin		50-56-6			5021,5020	OXTR,OXT
Dimercaprol		59-52-9	3080	OCC(S)CS	2908,2908,2908	NR3C1,NR3C1,NR3C1
Loratadine	T78.4	79794-75-5	3957	CCOC(=O)N1CCC(CC1)=C1C2=C(CCC3=C1N=CC=C3)C=C(Cl)C=C2	3269	HRH1
Coagulation factor VIIa		9001-25-6			2159,3249,7035,2677,2155,2152	F10,HPN,TFPI,GGCX,F7,F3
Telithromycin	A00-A09,A15-A19,A20-A28,A30-A49,A65-A69,A70-A74,A75-A79	191114-48-4		CC[C@@H]1OC(=O)[C@H](C)C(=O)[C@H](C)[C@@H](O[C@@H]2O[C@H](C)C[C@@H]([C@H]2O)N(C)C)[C@@](C)(C[C@@H](C)C(=O)[C@H](C)[C@H]2N(CCCCN3C=NC(=C3)C3=CC=CN=C3)C(=O)O[C@@]12C)OC	5141	PDE4A
Indinavir	B20	150378-17-9	5362440	CC(C)(C)NC(=O)[C@@H]1CN(CC2=CN=CC=C2)CCN1C[C@@H](O)C[C@@H](CC1=CC=CC=C1)C(=O)N[C@@H]1[C@H](O)CC2=CC=CC=C12	2908	NR3C1
Indacaterol	J40-J44,J47	753498-25-8	3025957	CCC1=C(CC)C=C2CC(CC2=C1)NC[C@H](O)C1=C2C=CC(=O)NC2=C(O)C=C1	154	ADRB2
Ranibizumab	H35.3,E08.3,E09.3,E10.3,E11.3,E13.3	347396-82-1			7422	VEGFA
Melatonin	F51.0,G47.0	73-31-4	896	COC1=CC2=C(NC=C2CCNC(C)=O)C=C1	4543,4544,2099,6096,801,4353,8288,811,438,4835	MTNR1A,MTNR1B,ESR1,RORB,CALM1,MPO,EPX,CALR,ASMT,NQO2
Bosentan	I27.0,I27.2	147536-97-8	104865	COC1=CC=CC=C1OC1=C(NS(=O)(=O)C2=CC=C(C=C2)C(C)(C)C)N=C(N=C1OCCO)C1=NC=CC=N1	1909,1910	EDNRA,EDNRB
Halofantrine	B50-B54	69756-53-2	37393	CCCCN(CCCC)CCC(O)C1=C2C=CC(=CC2=C2C=C(Cl)C=C(Cl)C2=C1)C(F)(F)F	1588,3757,3757	CYP19A1,KCNH2,KCNH2
Phenylephrine	H00-H59	59-42-7	6041	CNC[C@H](O)C1=CC(O)=CC=C1	148,147,146	ADRA1A,ADRA1B,ADRA1D
Sevelamer		152751-57-0	3085017	NCC=C.ClCC1CO1	1135	CHRNA2
Isosorbide Dinitrate	I20,K60.0-K60.2	87-33-2	6883	[H][C@]12OC[C@H](O[N+]([O-])=O)[C@@]1([H])OC[C@H]2O[N+]([O-])=O	4881	NPR1
Ephedra		66108-95-0	3730	CC(=O)N(CC(O)CO)C1=C(I)C(C(=O)NCC(O)CO)=C(I)C(C(=O)NCC(O)CO)=C1I	6531,6530,150,151,152,4128,4129,153,154,155,6532,6571,6570	SLC6A3,SLC6A2,ADRA2A,ADRA2B,ADRA2C,MAOA,MAOB,ADRB1,ADRB2,ADRB3,SLC6A4,SLC18A2,SLC18A1
Cisatracurium Besylate	R52	96946-42-8	62886	[O-]S(=O)(=O)C1=CC=CC=C1.[O-]S(=O)(=O)C1=CC=CC=C1.COC1=C(OC)C=C(C[C@@H]2C3=CC(OC)=C(OC)C=C3CC[N@+]2(C)CCC(=O)OCCCCCOC(=O)CC[N@@+]2(C)CCC3=CC(OC)=C(OC)C=C3[C@H]2CC2=CC(OC)=C(OC)C=C2)C=C1	1135	CHRNA2
L-Threonine		72-19-5		C[C@@H](O)[C@H](N)C(O)=O	79896,6897,80222	THNSL1,TARS,TARS2
Nitrendipine	I10,I11,I12,I13,I15	39562-70-4	4507	CCOC(=O)C1=C(C)NC(C)=C(C1C1=CC(=CC=C1)[N+]([O-])=O)C(=O)OC	775,781,783,786,776,779,9254,8912	CACNA1C,CACNA2D1,CACNB2,CACNG1,CACNA1D,CACNA1S,CACNA2D2,CACNA1H
Olmesartan	I10,I11,I12,I13,I15	144689-63-4		CCCC1=NC(=C(N1CC1=CC=C(C=C1)C1=C(C=CC=C1)C1=NN=NN1)C(O)=O)C(C)(C)O	185	AGTR1
Fomepizole	T51.1,T52.3	7554-65-6	3406	CC1=CNN=C1	124,125,126,847	ADH1A,ADH1B,ADH1C,CAT
Montelukast	J45	158966-92-8	5281040	OC(=O)CC1(CC1)CS[C@H](CCC1=CC=CC=C1C(O)(C)C)C1=CC=CC(\C=C\C2=NC3=C(C=CC(Cl)=C3)C=C2)=C1	10800,240	CYSLTR1,ALOX5
Teriparatide	Q78.0	52232-67-4			5745	PTH1R
Dalfampridine	G35	504-24-5		NC1=CC=NC=C1	3736,3736,3736,3739,3739,3739,3739,3739,3739,3739,3739,3739,3739,3739,3751,3752	KCNA1,KCNA1,KCNA1,KCNA4,KCNA4,KCNA4,KCNA4,KCNA4,KCNA4,KCNA4,KCNA4,KCNA4,KCNA4,KCNA4,KCND2,KCND3
Anisotropine Methylbromide	K25-K27	80-50-2	517273	[Br-].CCCC(CCC)C(=O)O[C@H]1CC2CCC(C1)[N+]2(C)C	1128,1129,1131	CHRM1,CHRM2,CHRM3
Interferon gamma-1b	D71	82115-62-6			3459,3460	IFNGR1,IFNGR2
Magnesium Sulfate	R52	7487-88-9	24083	[Mg++].[O-]S([O-])(=O)=O	786,781,775,782,783,779	CACNG1,CACNA2D1,CACNA1C,CACNB1,CACNB2,CACNA1S
Tirofiban	I20.0	144494-65-5	60947	CCCCS(=O)(=O)N[C@@H](CC1=CC=C(OCCCCC2CCNCC2)C=C1)C(O)=O	3674,3690	ITGA2B,ITGB3
Fluphenazine	F20-F29	2746-81-8	3372	OCCN1CCN(CCCN2C3=CC=CC=C3SC3=C2C=C(C=C3)C(F)(F)F)CC1	1813,1812,801	DRD2,DRD1,CALM1
Rifaximin	A09,K59.1	80621-81-4	6436173	CO[C@H]1\C=C\O[C@@]2(C)OC3=C(C)C(O)=C4C(O)=C(NC(=O)\C(C)=C/C=C/[C@H](C)[C@H](O)[C@@H](C)[C@@H](O)[C@@H](C)[C@H](OC(C)=O)[C@@H]1C)C1=C(N=C5C=C(C)C=CN15)C4=C3C2=O	8856	NR1I2
Ketoprofen	R52,M05-M06	22071-15-4	3825	CC(C(O)=O)C1=CC(=CC=C1)C(=O)C1=CC=CC=C1	5742,5743,3577	PTGS1,PTGS2,CXCR1
Glucosamine	M15-M19,M47	3416-24-8	439213	N[C@H]1C(O)O[C@H](CO)[C@@H](O)[C@@H]1O	148,4791,7124,3458	ADRA1A,NFKB2,TNF,IFNG
Phylloquinone		84-80-0		CC(C)CCC[C@@H](C)CCC[C@@H](C)CCC\C(C)=C\CC1=C(C)C(=O)C2=C(C=CC=C2)C1=O	2677,632	GGCX,BGLAP
Fenofibrate	E78.1,E78.2,E78.3,E78.0	49562-28-9	3339	CC(C)OC(=O)C(C)(C)OC1=CC=C(C=C1)C(=O)C1=CC=C(Cl)C=C1	5465	PPARA
Mirabegron	N32.81	223673-61-8		NC1=NC(CC(=O)NC2=CC=C(CCNC[C@H](O)C3=CC=CC=C3)C=C2)=CS1	155	ADRB3
Allopurinol	E79.0	315-30-0	2094	O=C1N=CN=C2NNC=C12	7498	XDH
Cosyntropin	E27.1-E27.4	16960-16-0			4158	MC2R
Methoxamine	I10,I11,I12,I13,I15	390-28-3	6082	COC1=CC(C(O)C(C)N)=C(OC)C=C1	148,147,146	ADRA1A,ADRA1B,ADRA1D
Mebendazole	B65-B83	31431-39-7	4030	COC(=O)NC1=NC2=C(N1)C=C(C=C2)C(=O)C1=CC=CC=C1	7846,10383	TUBA1A,TUBB4B
Romiplostim	D69.6,P61.0,D46	267639-76-9			4352	MPL
Dexmedetomidine	R52	113775-47-6		C[C@H](C1=CNC=N1)C1=C(C)C(C)=CC=C1	150	ADRA2A
Propranolol	G43	318-98-9	4946	CC(C)NCC(O)COC1=CC=CC2=CC=CC=C12	153,154,155,3350,3351	ADRB1,ADRB2,ADRB3,HTR1A,HTR1B
Filgrastim	D70	121181-53-1			1441,1991	CSF3R,ELANE
Diazepam	F40-F42,R52,R52	439-14-5	3016	CN1C2=C(C=C(Cl)C=C2)C(=NCC1=O)C1=CC=CC=C1	2554,2555,2556,2558,2560,2561,2562,2565,2566,2567,2563,2564,2568,2569,2570,200959,55879,706,55879	GABRA1,GABRA2,GABRA3,GABRA5,GABRB1,GABRB2,GABRB3,GABRG1,GABRG2,GABRG3,GABRD,GABRE,GABRP,GABRR1,GABRR2,GABRR3,GABRQ,TSPO,GABRQ
Eltrombopag	D69.3	496775-62-3		CC1=NN(C(=O)\C1=N/NC1=C(O)C(=CC=C1)C1=CC=CC(=C1)C(O)=O)C1=CC=C(C)C(C)=C1	4352	MPL
Deferoxamine		70-51-9	2973	CC(=O)N(O)CCCCCNC(=O)CCC(=O)N(O)CCCCCNC(=O)CCC(=O)N(O)CCCCCN	147,147	ADRA1B,ADRA1B
L-Ornithine		70-26-8		NCCC[C@H](N)C(O)=O	4942,5009,383,4946,6542,83884,6545,6541,384,10166,84889,4947,2628,51686	OAT,OTC,ARG1,OAZ1,SLC7A2,SLC25A2,SLC7A4,SLC7A1,ARG2,SLC25A15,SLC7A3,OAZ2,GATM,OAZ3
Solifenacin	N32.81	242478-37-1	216457	OC(=O)CCC(O)=O.O=C(O[C@H]1CN2CCC1CC2)N1CCC2=CC=CC=C2[C@@H]1C1=CC=CC=C1	1131,1128,1129,1132,1133	CHRM3,CHRM1,CHRM2,CHRM4,CHRM5
Levobupivacaine	R52	27262-47-1	92253	CCCCN1CCCC[C@H]1C(=O)NC1=C(C)C=CC=C1C	6336	SCN10A
Zonisamide	G40-G41	68291-97-4	5734	NS(=O)(=O)CC1=NOC2=CC=CC=C12	6323,6326,6328,6329,6331,6335,11280,6324,6327,55800,6330,8913,8912,8911,759,760,761,762,763,11238,765,766,767,768,56934,770,771,377677,23632,4129,4128	SCN1A,SCN2A,SCN3A,SCN4A,SCN5A,SCN9A,SCN11A,SCN1B,SCN2B,SCN3B,SCN4B,CACNA1G,CACNA1H,CACNA1I,CA1,CA2,CA3,CA4,CA5A,CA5B,CA6,CA7,CA8,CA9,CA10,CA11,CA12,CA13,CA14,MAOB,MAOA
Acebutolol	I10,I11,I12,I13,I15	34381-68-5	1978	CCCC(=O)NC1=CC(C(C)=O)=C(OCC(O)CNC(C)C)C=C1	153,154	ADRB1,ADRB2
Dobutamine	R57.0,I50	34368-04-2	36811	CC(CCC1=CC=C(O)C=C1)NCCC1=CC(O)=C(O)C=C1	153,154	ADRB1,ADRB2
Riboflavin		83-88-5	493570	CC1=C(C)C=C2N(C[C@H](O)[C@H](O)[C@H](O)CO)C3=NC(=O)NC(=O)C3=NC2=C1	55312,645	RFK,BLVRB
Hydroxychloroquine	B50-B54	118-42-3	3652	CCN(CCO)CCCC(C)NC1=C2C=CC(Cl)=CC2=NC=C1	147,51284,54106	ADRA1B,TLR7,TLR9
Oxamniquine	B65	21738-42-1	4612	CC(C)NCC1CCC2=CC(CO)=C(C=C2N1)[N+]([O-])=O	3156	HMGCR
Hexafluronium		317-52-2	9434	CC.C[N+](C)(CCCCCC[N+](C)(C)C1C2=C(C=CC=C2)C2=C1C=CC=C2)C1C2=C(C=CC=C2)C2=C1C=CC=C2	590	BCHE
L-Cystine		56-89-3	5368396	N[C@@H](CSSC[C@H](N)C(O)=O)C(O)=O	23657,1497,11136,6519	SLC7A11,CTNS,SLC7A9,SLC3A1
Methazolamide	H40-H42	554-57-4	4100	CN1N=C(S\C1=N/C(C)=O)S(N)(=O)=O	759,760,762,766	CA1,CA2,CA4,CA7
Carbachol	H40-H42	51-83-2		[Cl-].C[N+](C)(C)CCOC(N)=O	1128,1129,1135	CHRM1,CHRM2,CHRNA2
Saprisartan	I10,I11,I12,I13,I15	146623-69-0	60921	CCC1=NC(C2CC2)=C(N1CC1=CC2=C(OC(=C2Br)C2=CC=CC=C2NS(=O)(=O)C(F)(F)F)C=C1)C(N)=O	185	AGTR1
Talbutal	R52	115-44-6		CCC(C)C1(CC=C)C(=O)NC(=O)NC1=O	2554,2555,2556,2557,2558,2559,1137,1139,2891,2898,55879	GABRA1,GABRA2,GABRA3,GABRA4,GABRA5,GABRA6,CHRNA4,CHRNA7,GRIA2,GRIK2,GABRQ
Dopamine	F02.3,G20	51-61-6	681	NCCC1=CC(O)=C(O)C=C1	1813,1812,1816,1814,1815,6531,1621,3350,3363,1816,6530,6532	DRD2,DRD1,DRD5,DRD3,DRD4,SLC6A3,DBH,HTR1A,HTR7,DRD5,SLC6A2,SLC6A4
Mivacurium	R52	106791-40-6	5281042	COC1=CC(C[C@@H]2C3=CC(OC)=C(OC)C=C3CC[N+]2(C)CCCOC(=O)CC\C=C\CCC(=O)OCCC[N+]2(C)CCC3=CC(OC)=C(OC)C=C3[C@H]2CC2=CC(OC)=C(OC)C(OC)=C2)=CC(OC)=C1OC	1135,1129,1131,590	CHRNA2,CHRM2,CHRM3,BCHE
4-IODOPHENYLALANINE		606-17-7	2733279	[H][C@@](N)(CC1=CC=C(I)C=C1)C(O)=O	367	AR
Lercanidipine	I10,I11,I12,I13,I15	100427-26-7	65866	COC(=O)C1=C(C)NC(C)=C(C1C1=CC(=CC=C1)[N+]([O-])=O)C(=O)OC(C)(C)CN(C)CCC(C1=CC=CC=C1)C1=CC=CC=C1	786	CACNG1
Carbetocin	O72	37025-55-1		[H][C@]1(NC(=O)[C@H](CC2=CC=C(OC)C=C2)NC(=O)CCCSC[C@H](NC(=O)[C@H](CC(N)=O)NC(=O)[C@H](CCC(N)=O)NC1=O)C(=O)N1CCC[C@H]1C(=O)N[C@@H](CC(C)C)C(=O)NCC(N)=O)[C@@H](C)CC	5021	OXTR
Cinchocaine		85-79-0	3025	CCCCOC1=NC2=CC=CC=C2C(=C1)C(=O)NCCN(CC)CC	6336,6331,801	SCN10A,SCN5A,CALM1
Oxazepam	F40-F42	604-75-1	4616	OC1N=C(C2=CC=CC=C2)C2=C(NC1=O)C=CC(Cl)=C2	2554,2555,2556,2557,2558,2559,2560,2561,2562,2565,2566,2567,2563,2564,2568,2569,2570,200959,55879,55879	GABRA1,GABRA2,GABRA3,GABRA4,GABRA5,GABRA6,GABRB1,GABRB2,GABRB3,GABRG1,GABRG2,GABRG3,GABRD,GABRE,GABRP,GABRR1,GABRR2,GABRR3,GABRQ,GABRQ
Alglucerase		37228-64-1			9103	FCGR2C
Regadenoson		313348-27-5	219024	CNC(=O)C1=CN(N=C1)C1=NC2=C(N=CN2[C@@H]2O[C@H](CO)[C@@H](O)[C@H]2O)C(N)=N1	135	ADORA2A
Clenbuterol	J44-J47	37148-27-9	2783	CC(C)(C)NCC(O)C1=CC(Cl)=C(N)C(Cl)=C1	154,153,155,4803,7124	ADRB2,ADRB1,ADRB3,NGF,TNF
Pentamidine	B35-B49	100-33-4	4735	NC(=N)C1=CC=C(OCCCCCOC2=CC=C(C=C2)C(N)=N)C=C1	3269,1787	HRH1,TRDMT1
Niclosamide		50-65-7	4477	OC1=C(C=C(Cl)C=C1)C(=O)NC1=C(Cl)C=C(C=C1)[N+]([O-])=O	5743	PTGS2
Auranofin	M00-M25	34031-32-8		CCP(CC)(CC)=[Au]S[C@@H]1O[C@H](COC(C)=O)[C@@H](OC(C)=O)[C@H](OC(C)=O)[C@H]1OC(C)=O	25824,3551	PRDX5,IKBKB
Sotalol	I46-I49	959-24-0	5253	CC(C)NCC(O)C1=CC=C(NS(C)(=O)=O)C=C1	3757,153,154	KCNH2,ADRB1,ADRB2
Pentobarbital	F51.0,G47.0	76-74-4	4737	CCCC(C)C1(CC)C(=O)NC(=O)NC1=O	2554,2555,2556,2557,2558,2559,1137,1139,2891,2898,55879,116444	GABRA1,GABRA2,GABRA3,GABRA4,GABRA5,GABRA6,CHRNA4,CHRNA7,GRIA2,GRIK2,GABRQ,GRIN3B
Torasemide	R60.9,I50	56211-40-6	41781	CC(C)NC(=O)NS(=O)(=O)C1=C(NC2=CC=CC(C)=C2)C=CN=C1	6557	SLC12A1
Iron Dextran	E61.1	9004-66-4			3043,3039,2495,2512	HBB,HBA1,FTH1,FTL
Antrafenine		55300-30-6	68723	FC(F)(F)C1=CC(=CC=C1)N1CCN(CCOC(=O)C2=CC=CC=C2NC2=C3C=CC(=CC3=NC=C2)C(F)(F)F)CC1	5742,5743	PTGS1,PTGS2
Azacitidine	D46	320-67-2	9444	NC1=NC(=O)N(C=N1)[C@@H]1O[C@H](CO)[C@@H](O)[C@H]1O	1786,1786,1786	DNMT1,DNMT1,DNMT1
Tetrabenazine	F10-F19	58-46-8	6018	COC1=C(OC)C=C2C3CC(=O)C(CC(C)C)CN3CCC2=C1	6571,1813	SLC18A2,DRD2
Bifonazole	B35-B49	60628-96-8	2378	C1=CN(C=N1)C(C1=CC=CC=C1)C1=CC=C(C=C1)C1=CC=CC=C1	1555	CYP2B6
Antithymocyte globulin	D50-D64,D60-D61				909,3140,3683,942,2213,920,3688,3685,3690	CD1A,MR1,ITGAL,CD86,FCGR2B,CD4,ITGB1,ITGAV,ITGB3
Mepenzolate	K25-K27	25990-43-6	4057	C[N+]1(C)CCCC(C1)OC(=O)C(O)(C1=CC=CC=C1)C1=CC=CC=C1	1128,1131	CHRM1,CHRM3
Midazolam	R52	59467-70-8	4192	CC1=NC=C2CN=C(C3=CC=CC=C3F)C3=C(C=CC(Cl)=C3)N12	2554,2555,2556,2557,2558,2560,2562,2561,2559,2565,2566,2567,2563,2564,2568,2569,2570,200959,55879	GABRA1,GABRA2,GABRA3,GABRA4,GABRA5,GABRB1,GABRB3,GABRB2,GABRA6,GABRG1,GABRG2,GABRG3,GABRD,GABRE,GABRP,GABRR1,GABRR2,GABRR3,GABRQ
Lutropin alfa	N97.0	152923-57-4			3973	LHCGR
Hyaluronidase		488712-31-8			3455,7040	IFNAR2,TGFB1
Idoxuridine	B00	54-42-2	5905	OC[C@H]1O[C@H](C[C@@H]1O)N1C=C(I)C(=O)NC1=O	1816	DRD5
Ethinamate	F51.0,G47.0	126-52-3	3284	NC(=O)OC1(CCCCC1)C#C	759,760	CA1,CA2
Botulinum Toxin Type B	F02.3,G20	93384-44-2			6844,6843,127833	VAMP2,VAMP1,SYT2
Dornase alfa	E84	9003-98-9			9103	FCGR2C
Flurazepam	F51.0,G47.0	36105-20-1	3393	CCN(CC)CCN1C2=C(C=C(Cl)C=C2)C(=NCC1=O)C1=CC=CC=C1F	2554,2555,2556,2557,2558,2559,2560,2561,2562,2565,2566,2567,2563,2564,2568,2569,2570,200959,55879	GABRA1,GABRA2,GABRA3,GABRA4,GABRA5,GABRA6,GABRB1,GABRB2,GABRB3,GABRG1,GABRG2,GABRG3,GABRD,GABRE,GABRP,GABRR1,GABRR2,GABRR3,GABRQ
Bopindolol		69010-88-4		CC1=CC2=C(N1)C=CC=C2OCC(CNC(C)(C)C)OC(=O)C1=CC=CC=C1	153,154,3350,3351,155	ADRB1,ADRB2,HTR1A,HTR1B,ADRB3
Butethal	F51.0,G47.0	77-28-1	6473	CCCCC1(CC)C(=O)NC(=O)NC1=O	2554,2555,2556,2557,2558,2559,1137,1139,2891,2898	GABRA1,GABRA2,GABRA3,GABRA4,GABRA5,GABRA6,CHRNA4,CHRNA7,GRIA2,GRIK2
Ethosuximide	G40-G41	77-67-8	3291	CCC1(C)CC(=O)NC1=O	8913	CACNA1G
Fluvoxamine	F32	54739-18-3	5324346	COCCCCC(=NOCCN)C1=CC=C(C=C1)C(F)(F)F	6532	SLC6A4
Desipramine	F32	50-47-5	2995	CNCCCN1C2=CC=CC=C2CCC2=CC=CC=C12	6530,6532,3356,154,153,6609,3269,146,1128,1129,1131,1132,1133,3350,3358,1813,152	SLC6A2,SLC6A4,HTR2A,ADRB2,ADRB1,SMPD1,HRH1,ADRA1D,CHRM1,CHRM2,CHRM3,CHRM4,CHRM5,HTR1A,HTR2C,DRD2,ADRA2C
Chloramphenicol	A00-A09,A15-A19,A20-A28,A30-A49,A65-A69,A70-A74,A75-A79	56-75-7		OC[C@@H](NC(=O)C(Cl)Cl)[C@H](O)C1=CC=C(C=C1)[N+]([O-])=O	1604	CD55
Pipecuronium	R52,R25.2	68399-58-6	50192	[H][C@@]12C[C@@H]([C@H](OC(C)=O)[C@@]1(C)CC[C@@]1([H])[C@@]2([H])CC[C@@]2([H])C[C@H](OC(C)=O)[C@H](C[C@]12C)N1CC[N+](C)(C)CC1)N1CC[N+](C)(C)CC1	1135,1129,1131	CHRNA2,CHRM2,CHRM3
Papaverine	R25.2	61-25-6	4680	COC1=C(OC)C=C(CC2=NC=CC3=CC(OC)=C(OC)C=C23)C=C1	5142,10846	PDE4B,PDE10A
Alosetron	K58	122852-69-1	2099	CN1C2=C(C3=CC=CC=C13)C(=O)N(CC1=C(C)NC=N1)CC2	3359	HTR3A
Propylthiouracil	E05	51-52-5	657298	CCCC1=CC(=O)NC(=S)N1	7173	TPO
Pheniramine	J30	86-21-5	4761	CN(C)CCC(C1=CC=CC=C1)C1=CC=CC=N1	3269	HRH1
Edetic Acid		62-33-9	6049	OC(=O)CN(CCN(CC(O)=O)CC(O)=O)CC(O)=O	290,290,290	ANPEP,ANPEP,ANPEP
Nisoldipine	I10,I11,I12,I13,I15	63675-72-9	4499	COC(=O)C1=C(C)NC(C)=C(C1C1=CC=CC=C1[N+]([O-])=O)C(=O)OCC(C)C	775,781,783,776,779	CACNA1C,CACNA2D1,CACNB2,CACNA1D,CACNA1S
L-Phenylalanine	E40-E46	63-91-2	6140	N[C@@H](CC1=CC=CC=C1)C(O)=O	6898,23428,2193,5053,10667,10056,7054	TAT,SLC7A8,FARSA,PAH,FARS2,FARSB,TH
Pioglitazone	E08-E13	111025-46-8	4829	CCC1=CN=C(CCOC2=CC=C(CC3SC(=O)NC3=O)C=C2)C=C1	5468	PPARG
Metformin	E08-E13	657-24-9	4091	CN(C)C(=N)NC(N)=N	5564	PRKAB1
Fentanyl	R52	990-73-8	3345	CCC(=O)N(C1CCN(CCC2=CC=CC=C2)CC1)C1=CC=CC=C1	4988,4985,4986	OPRM1,OPRD1,OPRK1
Salmeterol	J40-J44,J47	89365-50-4	5152	OCC1=C(O)C=CC(=C1)C(O)CNCCCCCCOCCCCC1=CC=CC=C1	154	ADRB2
Tofisopam		22345-47-7		CCC1C2=CC(OC)=C(OC)C=C2C(=NN=C1C)C1=CC(OC)=C(OC)C=C1	5141,10846,5139,5138	PDE4A,PDE10A,PDE3A,PDE2A
Phenelzine	F32	51-71-8	3675	NNCCC1=CC=CC=C1	4128,4129,8639,18,2875,84706	MAOA,MAOB,AOC3,ABAT,GPT,GPT2
Eszopiclone	F51.0,G47.0	138729-47-2	969472	CN1CCN(CC1)C(=O)O[C@@H]1N(C(=O)C2=NC=CN=C12)C1=NC=C(Cl)C=C1	2554,2555,2556,2558,706,55879	GABRA1,GABRA2,GABRA3,GABRA5,TSPO,GABRQ
Trihexyphenidyl	F02.3,G20	144-11-6	5572	OC(CCN1CCCCC1)(C1CCCCC1)C1=CC=CC=C1	1128,1129,1131,1132,1133	CHRM1,CHRM2,CHRM3,CHRM4,CHRM5
Spirapril	I10,I11,I12,I13,I15	83647-97-6	5311447	CCOC(=O)[C@H](CCC1=CC=CC=C1)N[C@@H](C)C(=O)N1CC2(C[C@H]1C(O)=O)SCCS2	1636	ACE
Clofibrate	E78.2	637-07-0	2796	CCOC(=O)C(C)(C)OC1=CC=C(Cl)C=C1	5465	PPARA
Bendroflumethiazide	I10,I11,I12,I13,I15	73-48-3	2315	NS(=O)(=O)C1=CC2=C(NC(CC3=CC=CC=C3)NS2(=O)=O)C=C1C(F)(F)F	6559,3778,759,760,762	SLC12A3,KCNMA1,CA1,CA2,CA4
Fosinopril	I10,I11,I12,I13,I15	88889-14-9	55891	CCC(=O)OC(OP(=O)(CCCCC1=CC=CC=C1)CC(=O)N1C[C@@H](C[C@H]1C(O)=O)C1CCCCC1)C(C)C	1636	ACE
Phenindione	I26	83-12-5	4760	O=C1C(C(=O)C2=CC=CC=C12)C1=CC=CC=C1	79001	VKORC1
Donepezil	F00,G30	120014-06-4	3152	COC1=C(OC)C=C2C(=O)C(CC3CCN(CC4=CC=CC=C4)CC3)CC2=C1	43,3356	ACHE,HTR2A
Milnacipran	F32	92623-85-3	65833	CCN(CC)C(=O)[C@@]1(C[C@@H]1CN)C1=CC=CC=C1	6532,6530,116444	SLC6A4,SLC6A2,GRIN3B
Stanozolol		10418-03-8	5277	CC1(O)CCC2C3CCC4CC5=NNC=C5CC4(C)C3CCC12C	2562,2562	GABRB3,GABRB3
Nadolol	I20,I10,I11,I12,I13,I15	42200-33-9	39147	CC(C)(C)NCC(O)COC1=CC=CC2=C1C[C@H](O)[C@H](O)C2	153,154	ADRB1,ADRB2
Lomefloxacin	A00-A09,A15-A19,A20-A28,A30-A49,A65-A69,A70-A74,A75-A79	98079-51-7	3948	CCN1C=C(C(O)=O)C(=O)C2=CC(F)=C(N3CCNC(C)C3)C(F)=C12	7153	TOP2A
Carglumic Acid	E72.2	1188-38-1	121396	NC(=O)N[C@@H](CCC(O)=O)C(O)=O	1373	CPS1
Pranlukast	J45	103177-37-3	115100	O=C(NC1=CC2=C(C=C1)C(=O)C=C(O2)C1=NNN=N1)C1=CC=C(OCCCCC2=CC=CC=C2)C=C1	10800,7124,3567,6037,4790,4583	CYSLTR1,TNF,IL5,RNASE3,NFKB1,MUC2
Ursodeoxycholic acid	K74.3	128-13-2	31401	[H][C@@]1(CC[C@@]2([H])[C@]3([H])[C@@H](O)C[C@]4([H])C[C@H](O)CC[C@]4(C)[C@@]3([H])CC[C@]12C)[C@H](C)CCC(O)=O	1646	AKR1C2
Isosorbide Mononitrate	I20	16051-77-7	27661	[H][C@]12OC[C@@H](O[N+]([O-])=O)[C@@]1([H])OC[C@@H]2O	2977	GUCY1A2
L-Citrulline		372-75-8	9750	N[C@@H](CCCNC(N)=O)C(O)=O	445,23564,445,23576,5009,4842,4843,4846,353238,29943,51702,11240,23569	ASS1,DDAH2,ASS1,DDAH1,OTC,NOS1,NOS2,NOS3,PADI6,PADI1,PADI3,PADI2,PADI4
Ouabain	I48,I50	630-60-4	439501	[H][C@@]12CC[C@]3(O)C[C@H](C[C@@H](O)[C@]3(CO)[C@@]1([H])[C@H](O)C[C@]1(C)[C@H](CC[C@]21O)C1=CC(=O)OC1)O[C@@H]1O[C@@H](C)[C@H](O)[C@@H](O)[C@H]1O	476	ATP1A1
Tacrolimus	H00-H59,D89.8,T86	104987-11-3	445647	CO[C@@H]1C[C@@H](CC[C@H]1O)\C=C(/C)[C@H]1OC(=O)[C@@H]2CCCCN2C(=O)C(=O)[C@]2(O)O[C@@H]([C@H](C[C@H]2C)OC)[C@H](C[C@@H](C)C\C(C)=C\[C@@H](CC=C)C(=O)C[C@H](O)[C@H]1C)OC	2280	FKBP1A
Tapentadol		175591-23-8	9838022	CC[C@H]([C@@H](C)CN(C)C)C1=CC(O)=CC=C1	4988,6530,4986,4985,3359,6532	OPRM1,SLC6A2,OPRK1,OPRD1,HTR3A,SLC6A4
Propofol	R52	2078-54-8	4943	CC(C)C1=CC=CC(C(C)C)=C1O	2561,2562,6329,6326,55879	GABRB2,GABRB3,SCN4A,SCN2A,GABRQ
Topiramate	F10.2,G40-G41	97240-79-4	5284627	[H][C@@]12CO[C@@]3(COS(N)(=O)=O)OC(C)(C)O[C@@]3([H])[C@]1([H])OC(C)(C)O2	2554,6323,2897,760,762,55879	GABRA1,SCN1A,GRIK1,CA2,CA4,GABRQ
Sufentanil	R52	56030-54-7	41693	CCC(=O)N(C1=CC=CC=C1)C1(COC)CCN(CCC2=CC=CS2)CC1	4988,4985,4986	OPRM1,OPRD1,OPRK1
Gallamine Triethiodide		65-29-2		[I-].[I-].[I-].CC[N+](CC)(CC)CCOC1=CC=CC(OCC[N+](CC)(CC)CC)=C1OCC[N+](CC)(CC)CC	1129,43,1135	CHRM2,ACHE,CHRNA2
Mianserin	F32	24219-97-4	4184	CN1CCN2C(C1)C1=CC=CC=C1CC1=CC=CC=C21	150,3356,3358,3269,6530,6532,59340,3350,152,3357,3355,151,1814,4986,6531,3363,1813,3362,146,1816	ADRA2A,HTR2A,HTR2C,HRH1,SLC6A2,SLC6A4,HRH4,HTR1A,ADRA2C,HTR2B,HTR1F,ADRA2B,DRD3,OPRK1,SLC6A3,HTR7,DRD2,HTR6,ADRA1D,DRD5
Vitamin A		68-26-8		C\C(=C/CO)\C=C\C=C(/C)\C=C\C1=C(C)CCCC1(C)C	145226,9249,220,54884,51109,10901,57665,50700,9227,5947,5959,112724,5949,8854,216,6017	RDH12,DHRS3,ALDH1A3,RETSAT,RDH11,DHRS4,RDH14,RDH8,LRAT,RBP1,RDH5,RDH13,RBP3,ALDH1A2,ALDH1A1,RLBP1
Pimozide	F20	2062-78-4	16362	FC1=CC=C(C=C1)C(CCCN1CCC(CC1)N1C(=O)NC2=CC=CC=C12)C1=CC=C(F)C=C1	1813,1814,3757,801	DRD2,DRD3,KCNH2,CALM1
Flupentixol		2709-56-0	3516	[H]C(CCN1CCN(CCO)CC1)=C1C2C=C(C=CC2SC2=C1C=CC=C2)C(F)(F)F	1813,3356,1812,148,1128	DRD2,HTR2A,DRD1,ADRA1A,CHRM1
Nortriptyline	F32	72-69-5	4543	CNCCC=C1C2=CC=CC=C2CCC2=CC=CC=C12	6530,6532,3356,3350,3269,148,146,1128,1129,1131,1132,1133,3358,3362,147,152,155,1813,10280,10280	SLC6A2,SLC6A4,HTR2A,HTR1A,HRH1,ADRA1A,ADRA1D,CHRM1,CHRM2,CHRM3,CHRM4,CHRM5,HTR2C,HTR6,ADRA1B,ADRA2C,ADRB3,DRD2,SIGMAR1,SIGMAR1
Gliclazide	E08-E13	21187-98-4		[H][C@@]12CCC[C@]1([H])CN(C2)NC(=O)NS(=O)(=O)C1=CC=C(C)C=C1	6833,7422	ABCC8,VEGFA
Iloprost	I27.0,I27.2	78919-13-8	6443959	CC#CCC(C)C(O)\C=C\C1C(O)CC2C\C(CC12)=C\CCCC(=O)OCC(=O)C1=CC=CC=C1	5739,5731,5141,5142,5143,5144,5327	PTGIR,PTGER1,PDE4A,PDE4B,PDE4C,PDE4D,PLAT
Calcidiol	E55	19356-17-3		C[C@H](CCCC(C)(C)O)[C@@]1([H])CC[C@@]2([H])\C(CCC[C@]12C)=C\C=C1\C[C@@H](O)CCC1=C	7421	VDR
Ziprasidone	F20	146939-27-7	60854	ClC1=C(CCN2CCN(CC2)C2=NSC3=CC=CC=C23)C=C2CC(=O)NC2=C1	1813,3356,1812,1816,1814,1815,3350,3351,3352,3354,3358,3359,3362,3363,3269,148,147,150,151,152,1128,1129,1131,1132,1133	DRD2,HTR2A,DRD1,DRD5,DRD3,DRD4,HTR1A,HTR1B,HTR1D,HTR1E,HTR2C,HTR3A,HTR6,HTR7,HRH1,ADRA1A,ADRA1B,ADRA2A,ADRA2B,ADRA2C,CHRM1,CHRM2,CHRM3,CHRM4,CHRM5
Dyclonine	R52	586-60-7	3180	CCCCOC1=CC=C(C=C1)C(=O)CCN1CCCCC1	6336	SCN10A
Paricalcitol	E21	131918-61-1	5281104	[H]C1CC[C@]2(C)[C@]([H])(CC[C@@]2([H])\C1=C\C=C1C[C@@H](O)C[C@H](O)C1)[C@H](C)\C=C\[C@H](C)C(O)(C)C	7421	VDR
Tetrahydrofolic acid	E40-E46	135-16-0	91443	NC1=NC(=O)C2=C(NCC(CNC3=CC=C(C=C3)C(=O)N[C@@H](CCC(O)=O)C(O)=O)N2)N1	4522,10797,275,10840,4548,10841,471,6470,6472,4524,4524,6470,6470,4524,6472,123263	MTHFD1,MTHFD2,AMT,ALDH1L1,MTR,FTCD,ATIC,SHMT1,SHMT2,MTHFR,MTHFR,SHMT1,SHMT1,MTHFR,SHMT2,MTFMT
Insulin Glulisine		207748-29-6			3643	INSR
Brompheniramine	J30	86-22-6	6834	CN(C)CCC(C1=CC=C(Br)C=C1)C1=CC=CC=N1	3269,1128,1129,1131,1132,1133	HRH1,CHRM1,CHRM2,CHRM3,CHRM4,CHRM5
Desflurane	R52	57041-67-5	42113	FC(F)OC(F)C(F)(F)F	55879,2741,2890,3736,27032,513,4535	GABRQ,GLRA1,GRIA1,KCNA1,ATP2C1,ATP5D,ND1
Teduglutide	K91.8,K91.8	197922-42-2			9340	GLP2R
Moxifloxacin	A00-A09,A15-A19,A20-A28,A30-A49,A65-A69,A70-A74,A75-A79	186826-86-8	152946	[H][C@]12CN(C[C@@]1([H])NCCC2)C1=C(F)C=C2C(=O)C(=CN(C3CC3)C2=C1OC)C(O)=O	7153	TOP2A
Procaterol	J45	72332-33-3	688561	CC[C@H](NC(C)C)[C@H](O)C1=C2C=CC(=O)NC2=C(O)C=C1	154	ADRB2
S-Adenosylmethionine		29908-03-0	34756	C[S+](CC[C@H](N)C(O)=O)C[C@H]1O[C@H]([C@H](O)[C@@H]1O)N1C=NC2=C(N)N=CN=C12	27232,262,4144,875,4143,1312	GNMT,AMD1,MAT2A,CBS,MAT1A,COMT
Dapagliflozin	E11	461432-26-8		CCOC1=CC=C(CC2=C(Cl)C=CC(=C2)[C@@H]2O[C@H](CO)[C@@H](O)[C@H](O)[C@H]2O)C=C1	3356	HTR2A
Methoxyflurane	R52	76-38-0	4116	COC(F)(F)C(Cl)Cl	2554,2890,2741,27032,3736,513,4535,55879	GABRA1,GRIA1,GLRA1,ATP2C1,KCNA1,ATP5D,ND1,GABRQ
Chloroprocaine	R52	133-16-4	8612	CCN(CC)CCOC(=O)C1=C(Cl)C=C(N)C=C1	6336,116443,57053,3359,6531	SCN10A,GRIN3A,CHRNA10,HTR3A,SLC6A3
Megestrol acetate		595-33-5		[H][C@@]12CC[C@](OC(C)=O)(C(C)=O)[C@@]1(C)CC[C@@]1([H])[C@@]2([H])C=CC2=CC(=O)CC[C@]12C	5241,2908	PGR,NR3C1
Droxidopa	,M79.7,I95,I95.1	23651-95-8	443940	N[C@H]([C@@H](O)C1=CC(O)=C(O)C=C1)C(O)=O	148,147,146,150,151,152,153,154,155,5053	ADRA1A,ADRA1B,ADRA1D,ADRA2A,ADRA2B,ADRA2C,ADRB1,ADRB2,ADRB3,PAH
Trazodone	F32	25332-39-2	5533	ClC1=CC=CC(=C1)N1CCN(CCCN2N=C3C=CC=CN3C2=O)CC1	3356,3358,6532,3350,3269,148,150	HTR2A,HTR2C,SLC6A4,HTR1A,HRH1,ADRA1A,ADRA2A
Felypressin		56-59-7		NCCCC[C@H](NC(=O)[C@@H]1CCCN1C(=O)[C@@H]1CSSC[C@H](N)C(=O)N[C@@H](CC2=CC=CC=C2)C(=O)N[C@@H](CC2=CC=CC=C2)C(=O)N[C@@H](CCC(N)=O)C(=O)N[C@@H](CC(N)=O)C(=O)N1)C(=O)NCC(N)=O	552	AVPR1A
Valsartan	I10,I11,I12,I13,I15	137862-53-4	60846	CCCCC(=O)N(CC1=CC=C(C=C1)C1=CC=CC=C1C1=NNN=N1)[C@@H](C(C)C)C(O)=O	185	AGTR1
Quinapril	I10,I11,I12,I13,I15	82586-55-8	54892	CCOC(=O)[C@H](CCC1=CC=CC=C1)N[C@@H](C)C(=O)N1CC2=CC=CC=C2C[C@H]1C(O)=O	1636	ACE
Lepirudin	D69.6,P61.0	120993-53-5			2147	F2
Ticlopidine	I61-I64	53885-35-1	5472	ClC1=CC=CC=C1CN1CCC2=C(C1)C=CS2	64805	P2RY12
Alfentanil	R52	71195-58-9	51263	CCN1N=NN(CCN2CCC(COC)(CC2)N(C(=O)CC)C2=CC=CC=C2)C1=O	4988	OPRM1
Doxazosin	I10,I11,I12,I13,I15	74191-85-8	3157	COC1=C(OC)C=C2C(N)=NC(=NC2=C1)N1CCN(CC1)C(=O)C1COC2=CC=CC=C2O1	148,147,146,3757,81033,90134	ADRA1A,ADRA1B,ADRA1D,KCNH2,KCNH6,KCNH7
Caffeine	I95.1,R53	58-08-2	2519	CN1C=NC2=C1C(=O)N(C)C(=O)N2C	134,135,5142,6261,5152,5591,5293,5290,5291,3708,3708	ADORA1,ADORA2A,PDE4B,RYR1,PDE9A,PRKDC,PIK3CD,PIK3CA,PIK3CB,ITPR1,ITPR1
Carvedilol	I50	72956-09-3	2585	COC1=CC=CC=C1OCCNCC(O)COC1=CC=CC2=C1C1=CC=CC=C1N2	153,148,4718,154,7422,4879,2697,3757,7412,146,147,152,151,150,6401,3091	ADRB1,ADRA1A,NDUFC2,ADRB2,VEGFA,NPPB,GJA1,KCNH2,VCAM1,ADRA1D,ADRA1B,ADRA2C,ADRA2B,ADRA2A,SELE,HIF1A
Glatiramer Acetate	G35	147245-92-9			3123	HLA-DRB1
Pregabalin	R52	148553-50-8	5486971	CC(C)C[C@H](CN)CC(O)=O	773	CACNA1A
Trimethaphan	I10	7187-66-8	23576	O=C1N(CC2=CC=CC=C2)C2C[S+]3CCCC3C2N1CC1=CC=CC=C1	57053	CHRNA10
Probucol	I20-I25	23288-49-5		CC(C)(SC1=CC(=C(O)C(=C1)C(C)(C)C)C(C)(C)C)SC1=CC(=C(O)C(=C1)C(C)(C)C)C(C)(C)C	19,1066	ABCA1,CES1
Irbesartan	I10,I11,I12,I13,I15	138402-11-6	3749	CCCCC1=NC2(CCCC2)C(=O)N1CC1=CC=C(C=C1)C1=CC=CC=C1C1=NNN=N1	185,3725	AGTR1,JUN
Velaglucerase alfa	,	884604-91-5			2629	GBA
Miglustat	E75.22	72599-27-0	51634	CCCCN1C[C@H](O)[C@@H](O)[C@H](O)[C@H]1CO	7357	UGCG
Methylprednisolone	M05-M06	83-43-2	6741	[H][C@@]12CC[C@](O)(C(=O)CO)[C@@]1(C)C[C@H](O)[C@@]1([H])[C@@]2([H])C[C@H](C)C2=CC(=O)C=C[C@]12C	2908	NR3C1
Pipotiazine		39860-99-6	62867	CN(C)S(=O)(=O)C1=CC2=C(SC3=CC=CC=C3N2CCCN2CCC(CCO)CC2)C=C1	1813,1812,3356,3350	DRD2,DRD1,HTR2A,HTR1A
Leflunomide	M05,M06	75706-12-6	3899	CC1=C(C=NO1)C(=O)NC1=CC=C(C=C1)C(F)(F)F	1723,196,2185	DHODH,AHR,PTK2B
Ethotoin	G40.2	86-35-1	3292	CCN1C(=O)NC(C1=O)C1=CC=CC=C1	6331	SCN5A
Pantoprazole	K21	138786-67-1	4679	COC1=C(OC)C(CS(=O)C2=NC3=C(N2)C=C(OC(F)F)C=C3)=NC=C1	495	ATP4A
Pyrazinamide	A15-A19	98-96-4	1046	NC(=O)C1=NC=CN=C1	495	ATP4A
Meclofenamic acid	M79.1,M25.5	644-62-2	4037	CC1=C(Cl)C(NC2=CC=CC=C2C(O)=O)=C(Cl)C=C1	5742,5743,240,3785,3786	PTGS1,PTGS2,ALOX5,KCNQ2,KCNQ3
Proparacaine	R52	499-67-2	4935	CCCOC1=C(N)C=C(C=C1)C(=O)OCCN(CC)CC	6336	SCN10A
Olanzapine	F20	132539-06-1		CN1CCN(CC1)C1=NC2=CC=CC=C2NC2=C1C=C(C)S2	3356,1813,1812,1816,1814,1815,3350,3351,3352,3354,3358,3359,3362,3363,3269,148,147,150,151,152,1128,1129,1131,1132,1133,3357,3357,1816,3274,59340,55879,155,155,155	HTR2A,DRD2,DRD1,DRD5,DRD3,DRD4,HTR1A,HTR1B,HTR1D,HTR1E,HTR2C,HTR3A,HTR6,HTR7,HRH1,ADRA1A,ADRA1B,ADRA2A,ADRA2B,ADRA2C,CHRM1,CHRM2,CHRM3,CHRM4,CHRM5,HTR2B,HTR2B,DRD5,HRH2,HRH4,GABRQ,ADRB3,ADRB3,ADRB3
Nitroxoline		4008-48-4	19910	OC1=C2N=CC=CC2=C(C=C1)[N+]([O-])=O	10988,10988,10988	METAP2,METAP2,METAP2
Heparin	I20.0	9005-49-6			462,2159,6403	SERPINC1,F10,SELP
Phenindamine	T78.4,J00	82-88-2	11291	CN1CCC2=C(C1)C(C1=CC=CC=C21)C1=CC=CC=C1	3269	HRH1
Clobazam	F40-F42,G40-G41	22316-47-8	2789	CN1C2=C(C=C(Cl)C=C2)N(C2=CC=CC=C2)C(=O)CC1=O	55879	GABRQ
Nizatidine	K21	76963-41-2	3033637	CN\C(NCCSCC1=CSC(CN(C)C)=N1)=C/[N+]([O-])=O	3274	HRH2
Dezocine	R52	53648-55-8		[H][C@@]12CC3=CC=C(O)C=C3[C@@](C)(CCCCC1)[C@H]2N	4988,4986	OPRM1,OPRK1
Liothyronine	E03	55-06-1	5920	N[C@@H](CC1=CC(I)=C(OC2=CC(I)=C(O)C=C2)C(I)=C1)C(O)=O	7067,7068	THRA,THRB
Triprolidine	J30	486-12-4	5282443	CC1=CC=C(C=C1)C(=C/CN1CCCC1)\C1=CC=CC=N1	3269	HRH1
Tolmetin	M15-M19,M47,M05-M06	64490-92-2	5509	CN1C(CC(O)=O)=CC=C1C(=O)C1=CC=C(C)C=C1	5743,5742	PTGS2,PTGS1
Salicylic acid		69-72-7	338	OC(=O)C1=CC=CC=C1O	5742,5743,1645	PTGS1,PTGS2,AKR1C1
Infliximab	J45,M05-M06,M00-M25,K50,L40.5,M07,K51,K50-K52,M08.1,M45,L40	170277-31-3			7124	TNF
Dextroamphetamine	F90	51-64-9	5826	C[C@H](N)CC1=CC=CC=C1	6571,6530,6531,134864,148,147	SLC18A2,SLC6A2,SLC6A3,TAAR1,ADRA1A,ADRA1B
Fosamprenavir	B20	226700-79-4	131536	CC(C)CN(C[C@@H](OP(O)(O)=O)[C@H](CC1=CC=CC=C1)NC(=O)O[C@H]1CCOC1)S(=O)(=O)C1=CC=C(N)C=C1	3643	INSR
Chlorcyclizine		82-93-9		CN1CCN(CC1)C(C1=CC=CC=C1)C1=CC=C(Cl)C=C1	3269	HRH1
Promazine	F43.0	53-60-1	4926	CN(C)CCCN1C2=CC=CC=C2SC2=CC=CC=C12	1813,3356,3358,1812,1815,1132,1129,1131,1128,147,1133,148,3269,146	DRD2,HTR2A,HTR2C,DRD1,DRD4,CHRM4,CHRM2,CHRM3,CHRM1,ADRA1B,CHRM5,ADRA1A,HRH1,ADRA1D
Pralidoxime		6735-59-7		C[N+]1=C(\C=N\O)C=CC=C1	43,590	ACHE,BCHE
Imipramine	F32	113-52-0	3696	CN(C)CCCN1C2=CC=CC=C2CCC2=CC=CC=C12	6530,6532,3356,3269,148,146,1128,1129,1131,1132,1133,3751,3752,3358,147,3363,1816,1813,3757,6531,3350,3362	SLC6A2,SLC6A4,HTR2A,HRH1,ADRA1A,ADRA1D,CHRM1,CHRM2,CHRM3,CHRM4,CHRM5,KCND2,KCND3,HTR2C,ADRA1B,HTR7,DRD5,DRD2,KCNH2,SLC6A3,HTR1A,HTR6
Moricizine	I47-I49	31883-05-3	34633	CCOC(=O)NC1=CC2=C(SC3=CC=CC=C3N2C(=O)CCN2CCOCC2)C=C1	6331	SCN5A
Crofelemer	B20,B20	148465-45-6			1080,1080	CFTR,CFTR
Tiotropium	J40-J44,J47	136310-93-5	3086654	C[N+]1(C)[C@H]2CC(C[C@@H]1[C@@H]1O[C@H]21)OC(=O)C(O)(C1=CC=CS1)C1=CC=CS1	1131,1128,1129	CHRM3,CHRM1,CHRM2
Levetiracetam	G40-G41	102767-28-2	441341	CC[C@@H](N1CCCC1=O)C(N)=O	9900,774	SV2A,CACNA1B
Calcipotriol	L40	112965-21-6		O[C@H](\C=C\[C@@H](C)[C@@]1([H])CC[C@@]2([H])\C(CCC[C@]12C)=C\C=C1\C[C@@H](O)C[C@H](O)C1=C)C1CC1	7421	VDR
Dihydroxyaluminium	L98.8	13682-92-3	18502861	O.O.NCC(=O)O[Al]	7134,7416,7417,7419	TNNC1,VDAC1,VDAC2,VDAC3
Indecainide	I47-I49	74517-78-5	52195	CC(C)NCCCC1(C(N)=O)C2=CC=CC=C2C2=CC=CC=C12	6331	SCN5A
Gallium nitrate	E83.5	13494-90-1	61635	[Ga+3].[O-][N+]([O-])=O.[O-][N+]([O-])=O.[O-][N+]([O-])=O	6241,526,632,632,3553	RRM2,ATP6V1B2,BGLAP,BGLAP,IL1B
Glutathione		70-18-8	124886	N[C@@H](CCC(=O)N[C@@H](CS)C(=O)NCC(O)=O)C(O)=O	4259,27306,51060,2938,2939,4257,2098,2678,2946,2745,2879,2949,257202,3029,2876,493869,2882,4258,119391,51022,2739,4056,2936,2937,2944,373156,2940,2947,2941,2948,221357,2950,9446,2876,2877,2952,2954,2880,2878	MGST3,HPGDS,TXNDC12,GSTA1,GSTA2,MGST1,ESD,GGT1,GSTM2,GLRX,GPX4,GSTM5,GPX6,HAGH,GPX1,GPX8,GPX7,MGST2,GSTO2,GLRX2,GLO1,LTC4S,GSR,GSS,GSTM1,GSTK1,GSTA3,GSTM3,GSTA4,GSTM4,GSTA5,GSTP1,GSTO1,GPX1,GPX2,GSTT1,GSTZ1,GPX5,GPX3
Nandrolone decanoate		360-70-3		CCCCCCCCCC(=O)O[C@H]1CC[C@H]2[C@@H]3CCC4=CC(=O)CC[C@@H]4[C@H]3CC[C@]12C	367	AR
Choline		62-49-7		C[N+](C)(C)CCO	9468,43,5130,5338,590,5337,162466	PCYT1B,ACHE,PCYT1A,PLD2,BCHE,PLD1,PHOSPHO1
Candoxatril	I10,I11,I12,I13,I15	118785-03-8		COCCOC[C@H](CC1(CCCC1)C(=O)N[C@H]1CC[C@H](CC1)C(O)=O)C(=O)OC1=CC2=C(CCC2)C=C1	4311,1636	MME,ACE
Raxibacumab	A22,A22.minor	565451-13-0			5156	PDGFRA
Tripelennamine	J45	91-81-6	5587	CN(C)CCN(CC1=CC=CC=C1)C1=CC=CC=N1	3269	HRH1
Alprazolam	F40-F42	28981-97-7	2118	CC1=NN=C2CN=C(C3=CC=CC=C3)C3=C(C=CC(Cl)=C3)N12	55879	GABRQ
Dyphylline	J45	479-18-5	3182	CN1C2=C(N(CC(O)CO)C=N2)C(=O)N(C)C1=O	5142,5141,5143,5144,134,135,5150,27115	PDE4B,PDE4A,PDE4C,PDE4D,ADORA1,ADORA2A,PDE7A,PDE7B
Somatropin recombinant	E23.0	12629-01-5			2690,5618	GHR,PRLR
Glycodiazine	E08-E13	339-44-6	9565	COCCOC1=CN=C(NS(=O)(=O)C2=CC=CC=C2)N=C1	3758,6833	KCNJ1,ABCC8
Eptifibatide	I21,I22	188627-80-7			3690	ITGB3
Bromocriptine	F02.3,G20	25614-03-3	31101	[H][C@@]12CCCN1C(=O)[C@H](CC(C)C)N1C(=O)[C@](NC(=O)[C@H]3CN(C)[C@]4([H])CC5=C(Br)NC6=CC=CC(=C56)C4=C3)(O[C@@]21O)C(C)C	1813,1814,3352,150,3350,152,151,3357,1815,3356,3351,3358,1816,1812,148,147,146,3363	DRD2,DRD3,HTR1D,ADRA2A,HTR1A,ADRA2C,ADRA2B,HTR2B,DRD4,HTR2A,HTR1B,HTR2C,DRD5,DRD1,ADRA1A,ADRA1B,ADRA1D,HTR7
Agalsidase beta	E75.2,E75.2	104138-64-9			2	A2M
Clozapine	F20	5786-21-0	2818	CN1CCN(CC1)C1=NC2=CC(Cl)=CC=C2NC2=CC=CC=C12	1813,3356,1812,1814,1815,3350,3351,3352,3354,3358,3359,3362,3363,3269,59340,148,147,150,151,152,1128,1129,1131,1132,1133,50632	DRD2,HTR2A,DRD1,DRD3,DRD4,HTR1A,HTR1B,HTR1D,HTR1E,HTR2C,HTR3A,HTR6,HTR7,HRH1,HRH4,ADRA1A,ADRA1B,ADRA2A,ADRA2B,ADRA2C,CHRM1,CHRM2,CHRM3,CHRM4,CHRM5,CALY
Salsalate	M15-M19,M47,M05-M06	552-94-3	5161	OC(=O)C1=CC=CC=C1OC(=O)C1=CC=CC=C1O	5743,5742	PTGS2,PTGS1
Pefloxacin	A54	70458-92-3	51081	CCN1C=C(C(O)=O)C(=O)C2=CC(F)=C(C=C12)N1CCN(C)CC1	7153,7153	TOP2A,TOP2A
Fidaxomicin	A04.7,A09,K59.1,A04.7,A04.7	873857-62-6		CC[C@H]1\C=C(C)\[C@@H](O)C\C=C\C=C(CO[C@@H]2O[C@H](C)[C@@H](OC(=O)C3=C(CC)C(Cl)=C(O)C(Cl)=C3O)[C@H](O)[C@@H]2OC)\C(=O)OC(C\C=C(/C)\C=C(C)\[C@@H]1O[C@@H]1OC(C)(C)[C@@H](OC(=O)C(C)C)[C@H](O)[C@@H]1O)[C@@H](C)O	943	TNFRSF8
Oxandrolone	K70.1	53-39-4	5878	[H][C@@]12CC[C@](C)(O)[C@@]1(C)CC[C@@]1([H])[C@@]2([H])CC[C@@]2([H])CC(=O)OC[C@]12C	367	AR
Metocurine	R52	5152-30-7	21233	[H][C@@]12CC3=CC=C(OC4=C5C(CC[N+](C)(C)[C@]5([H])CC5=CC(OC6=C(OC)C=C(CC[N+]1(C)C)C2=C6)=C(OC)C=C5)=CC(OC)=C4OC)C=C3	1135,1129	CHRNA2,CHRM2
L-Tyrosine	E40-E46	60-18-4	6057	N[C@@H](CC1=CC=C(O)C=C1)C(O)=O	7054,51067,8565,6898	TH,YARS2,YARS,TAT
Omapatrilat	I10,I11,I12,I13,I15	167305-00-2	126046	[H][C@]12CCC[C@H](N1C(=O)C(CCS2)NC(=O)[C@@H](S)CC1=CC=CC=C1)C(O)=O	1636,4311	ACE,MME
Procaine	R52	59-46-1	4914	CCN(CC)CCOC(=O)C1=CC=C(N)C=C1	6336,116443,3359,6531,1135,1135,3782,3782,3782,4129	SCN10A,GRIN3A,HTR3A,SLC6A3,CHRNA2,CHRNA2,KCNN3,KCNN3,KCNN3,MAOB
Diethylcarbamazine	B74	90-89-1	3052	CCN(CC)C(=O)N1CCN(C)CC1	240,5742	ALOX5,PTGS1
Methylphenidate	F90,S06	113-45-1	4158	COC(=O)C(C1CCCCN1)C1=CC=CC=C1	6531,6530,6532	SLC6A3,SLC6A2,SLC6A4
Viomycin		32988-50-4		[H][C@@]1(C[C@H](O)NC(=N)N1)[C@]1([H])NC(=O)\C(NC(=O)[C@H](CO)NC(=O)[C@H](CO)NC(=O)[C@H](CNC1=O)NC(=O)C[C@@H](N)CCCN)=C\NC(N)=O	6387	CXCL12
Desloratadine	J30	100643-71-8	124087	ClC1=CC2=C(C=C1)C(=C1CCNCC1)C1=C(CC2)C=CC=N1	3269	HRH1
Tocainide	I47.2	41708-72-9	38945	CC(N)C(=O)NC1=C(C)C=CC=C1C	6331	SCN5A
Clobetasol propionate		25122-46-7		[H][C@@]12C[C@H](C)[C@](OC(=O)CC)(C(=O)CCl)[C@@]1(C)C[C@H](O)[C@@]1(F)[C@@]2([H])CCC2=CC(=O)C=C[C@]12C	2908	NR3C1
Clonazepam	G40-G41	1622-61-3	2802	[O-][N+](=O)C1=CC2=C(NC(=O)CN=C2C2=CC=CC=C2Cl)C=C1	55879,706	GABRQ,TSPO
Dydrogesterone	N91-N95	152-62-5	9051	[H][C@@]12CC[C@H](C(C)=O)[C@@]1(C)CC[C@]1([H])[C@@]2([H])C=CC2=CC(=O)CC[C@@]12C	5241	PGR
Sertindole	F20	106516-24-9	60149	FC1=CC=C(C=C1)N1C=C(C2CCN(CCN3CCNC3=O)CC2)C2=C1C=CC(Cl)=C2	1813,3356,3358,3362,3757,148,147,146	DRD2,HTR2A,HTR2C,HTR6,KCNH2,ADRA1A,ADRA1B,ADRA1D
Isometheptene		503-01-5	22297	CNC(C)CCC=C(C)C	148,6571	ADRA1A,SLC18A2
Desogestrel		54024-22-5	40973	[H][C@@]12CC[C@@](O)(C#C)[C@@]1(CC)CC(=C)[C@]1([H])[C@@]3([H])CCCC=C3CC[C@@]21[H]	5241,2099	PGR,ESR1
Mexiletine	I47.2	5370-01-4	4178	CC(N)COC1=C(C)C=CC=C1C	6331,196	SCN5A,AHR
Atazanavir	B20	229975-97-7	148192	COC(=O)N[C@H](C(=O)N[C@@H](CC1=CC=CC=C1)[C@@H](O)CN(CC1=CC=C(C=C1)C1=CC=CC=N1)NC(=O)[C@@H](NC(=O)OC)C(C)(C)C)C(C)(C)C	3269	HRH1
Ethanolamine Oleate		2272-11-9	5282489	NCCO.CCCCCCCC\C=C/CCCCCCCC(O)=O	3350,3350	HTR1A,HTR1A
Carbinoxamine	J30	486-16-8	2564	CN(C)CCOC(C1=CC=C(Cl)C=C1)C1=CC=CC=N1	3269	HRH1
Aminocaproic Acid	R58	60-32-2	564	NCCCCCC(O)=O	5340,5327,4018	PLG,PLAT,LPA
Zoledronate	E83.5	118072-93-8	68740	OC(CN1C=CN=C1)(P(O)(O)=O)P(O)(O)=O	2224,9453,9453	FDPS,GGPS1,GGPS1
Alpha-Linolenic Acid		463-40-1	5280934	CC\C=C/C\C=C/C\C=C/CCCCCCCC(O)=O	3992,9415,6546,7442,6785	FADS1,FADS2,SLC8A1,TRPV1,ELOVL4
Zafirlukast	J45	107753-78-6	5717	COC1=C(CC2=CN(C)C3=C2C=C(NC(=O)OC2CCCC2)C=C3)C=CC(=C1)C(=O)NS(=O)(=O)C1=CC=CC=C1C	10800	CYSLTR1
Yohimbine	F52.2,N48.4	146-48-5	8969	[H][C@@]12CC[C@H](O)[C@H](C(=O)OC)[C@@]1([H])C[C@]1([H])N(CCC3=C1NC1=CC=CC=C31)C2	150,151,152,3350,3351,3352,1813,1814,3356,3358,3764,3357	ADRA2A,ADRA2B,ADRA2C,HTR1A,HTR1B,HTR1D,DRD2,DRD3,HTR2A,HTR2C,KCNJ8,HTR2B
Galsulfase	E76.2	552858-79-4			10268,10226	RAMP3,PLIN3
Quinine	B50-B54	804-63-7		[H][C@]1(C[C@@H]2CC[N@]1C[C@@H]2C=C)[C@H](O)C1=CC=NC2=CC=C(OC)C=C12	7153,2815,3783	TOP2A,GP9,KCNN4
Rocuronium	R52	119302-91-9	441290	[H][C@@]12C[C@@H]([C@H](OC(C)=O)[C@@]1(C)CC[C@@]1([H])[C@@]2([H])CC[C@@]2([H])C[C@H](O)[C@H](C[C@]12C)N1CCOCC1)[N+]1(CC=C)CCCC1	1135,1129,3359	CHRNA2,CHRM2,HTR3A
Dicoumarol		66-76-2	688020	OC1=C(CC2=C(O)C3=C(OC2=O)C=CC=C3)C(=O)OC2=C1C=CC=C2	79001,1728,1429	VKORC1,NQO1,CRYZ
Zopiclone	F51.0,G47.0	43200-80-2	5735	CN1CCN(CC1)C(=O)OC1N(C(=O)C2=NC=CN=C12)C1=NC=C(Cl)C=C1	2554,2555,2556,2558,706	GABRA1,GABRA2,GABRA3,GABRA5,TSPO
Dexfenfluramine	E66	3239-44-9		CCN[C@@H](C)CC1=CC=CC(=C1)C(F)(F)F	6532,3358	SLC6A4,HTR2C
Rivaroxaban	I20.0,I61-I64,I80-I82,I20.0,,I48,I61-I64,I80-I82,I20.0,I20.0,I80-I82,I80.2	366789-02-8		ClC1=CC=C(S1)C(=O)NC[C@H]1CN(C(=O)O1)C1=CC=C(C=C1)N1CCOCC1=O	2159	F10
Aspartame		22839-47-0		COC(=O)[C@H](CC1=CC=CC=C1)NC(=O)[C@@H](N)CC(O)=O	7442,80834	TRPV1,TAS1R2
Amperozide		75558-90-6		[H]N(CC)C(=O)N1CCN(CCCC(C2=CC=C(F)C=C2)C2=CC=C(F)C=C2)CC1	3356	HTR2A
Diflunisal	R52	22494-42-4	3059	OC(=O)C1=C(O)C=CC(=C1)C1=C(F)C=C(F)C=C1	5743,5742	PTGS2,PTGS1
Taliglucerase Alfa	,	37228-64-1			5979	RET
Rilpivirine	B20	700361-47-3		CC1=CC(\C=C\C#N)=CC(C)=C1NC1=CC=NC(NC2=CC=C(C=C2)C#N)=N1	8856	NR1I2
Mesalazine	K51	89-57-6	4075	NC1=CC(C(O)=O)=C(O)C=C1	5743,5742,240,5468,1147,3551,4353	PTGS2,PTGS1,ALOX5,PPARG,CHUK,IKBKB,MPO
Dantrolene		7261-97-4		[O-][N+](=O)C1=CC=C(C=C1)C1=CC=C(O1)C=NN1CC(=O)NC1=O	6261	RYR1
Diphenoxylate	A09,K59.1	915-30-0	13505	CCOC(=O)C1(CCN(CCC(C#N)(C2=CC=CC=C2)C2=CC=CC=C2)CC1)C1=CC=CC=C1	4988,4985	OPRM1,OPRD1
Barbituric acid derivative		480-30-8	3003157	FC(F)(F)C1=CC=CC=C1C1=CC=C(CC2C(=O)NC(=S)NC2=O)O1	2554,2555,2556,2557,2558,2559,1137,1139,2891,2898	GABRA1,GABRA2,GABRA3,GABRA4,GABRA5,GABRA6,CHRNA4,CHRNA7,GRIA2,GRIK2
Gentamicin	A00-A09,A15-A19,A20-A28,A30-A49,A65-A69,A70-A74,A75-A79	1403-66-3	3467	CNC(C)C1CCC(N)C(OC2C(N)CC(N)C(OC3OCC(C)(O)C(NC)C3O)C2O)O1	4036	LRP2
Pitavastatin	E78,E78	147511-69-1		O[C@H](C[C@H](O)\C=C\C1=C(N=C2C=CC=CC2=C1C1=CC=C(F)C=C1)C1CC1)CC(O)=O	3156	HMGCR
Saquinavir	B20	127779-20-8	60787	CC(C)(C)NC(=O)[C@@H]1CC2CCCCC2CN1C[C@@H](O)[C@H](CC1=CC=CC=C1)NC(=O)[C@H](CC(N)=O)NC(=O)C1=NC2=CC=CC=C2C=C1	1129	CHRM2
Avanafil	F52.2,N48.4	330784-47-9		COC1=C(Cl)C=C(CNC2=C(C=NC(=N2)N2CCC[C@H]2CO)C(=O)NCC2=NC=CC=N2)C=C1	8654	PDE5A
Estropipate		7280-37-7	5284555	C[C@]12CC[C@H]3[C@@H](CCC4=C3C=CC(OS(O)(=O)=O)=C4)[C@@H]1CCC2=O	2099,2100	ESR1,ESR2
Levomilnacipran	F32,F33	96847-55-1		CCN(CC)C(=O)[C@]1(C[C@H]1CN)C1=CC=CC=C1	6532,6530	SLC6A4,SLC6A2
Clevidipine		166432-28-6		CCCC(=O)OCOC(=O)C1=C(C)NC(C)=C(C1C1=CC=CC(Cl)=C1Cl)C(=O)OC	778,779,776,775	CACNA1F,CACNA1S,CACNA1D,CACNA1C
Ketamine	R52	1867-66-9	3821	CNC1(CCCCC1=O)C1=CC=CC=C1Cl	116443,6869,1813,4985,6530,4986,4988,1133,3358,3355	GRIN3A,TACR1,DRD2,OPRD1,SLC6A2,OPRK1,OPRM1,CHRM5,HTR2C,HTR1F
Mestranol		72-33-3		[H][C@@]12CC[C@@](O)(C#C)[C@@]1(C)CC[C@]1([H])C3=C(CC[C@@]21[H])C=C(OC)C=C3	2099	ESR1
Isopropamide		7492-32-2	3775	CC(C)[N+](C)(CCC(C(N)=O)(C1=CC=CC=C1)C1=CC=CC=C1)C(C)C	1131,1132	CHRM3,CHRM4
Mephentermine	I95	100-92-5	3677	CNC(C)(C)CC1=CC=CC=C1	152,155	ADRA2C,ADRB3
Deslanoside	I50,I47-I49,I47-I49	17598-65-1		C[C@H]1O[C@H](C[C@H](O)[C@@H]1O[C@H]1C[C@H](O)[C@H](O[C@H]2C[C@H](O)[C@H](O[C@@H]3O[C@H](CO)[C@@H](O)[C@H](O)[C@H]3O)[C@@H](C)O2)[C@@H](C)O1)O[C@H]1CC[C@@]2(C)[C@H](CC[C@@H]3[C@@H]2C[C@@H](O)[C@]2(C)[C@H](CC[C@]32O)C2=CC(=O)OC2)C1	476	ATP1A1
Pravastatin	E78.0	81093-37-0	54687	[H][C@]12[C@H](C[C@H](O)C=C1C=C[C@H](C)[C@@H]2CC[C@@H](O)C[C@@H](O)CC(O)=O)OC(=O)[C@@H](C)CC	3156	HMGCR
Mepyramine	T78.4	91-84-9		COC1=CC=C(CN(CCN(C)C)C2=NC=CC=C2)C=C1	3269	HRH1
Benzthiazide	I10,I11,I12,I13,I15	91-33-8	2343	NS(=O)(=O)C1=C(Cl)C=C2NC(CSCC3=CC=CC=C3)=NS(=O)(=O)C2=C1	6559,759,760,762,768,771	SLC12A3,CA1,CA2,CA4,CA9,CA12
Enoximone	I50	77671-31-9	53708	CSC1=CC=C(C=C1)C(=O)C1=C(C)NC(=O)N1	5139	PDE3A
Amyl Nitrite		110-46-3		CCCCCON=O	4881	NPR1
Creatine		57-00-1	586	CN(CC(O)=O)C(N)=N	1158,548596,1152,1160,6535,2593	CKM,CKMT1A,CKB,CKMT2,SLC6A8,GAMT
Ethchlorvynol	F51.0,G47.0	113-18-8		[H]C(Cl)=CC(O)(CC)C#C	55879	GABRQ
Piperazine	B77,B80	16832-43-2	4837	C1CNCCN1	2562	GABRB3
Dextropropoxyphene	R52	1639-60-7		CCC(=O)O[C@@](CC1=CC=CC=C1)([C@H](C)CN(C)C)C1=CC=CC=C1	4988,4985,4986	OPRM1,OPRD1,OPRK1
Praziquantel	B65-B83	55268-74-1	4891	O=C(C1CCCCC1)N1CC2N(CCC3=CC=CC=C23)C(=O)C1	590	BCHE
Latanoprost	H40.0,H40-H42	130209-82-4		CC(C)OC(=O)CCC\C=C/C[C@H]1[C@@H](O)C[C@@H](O)[C@@H]1CC[C@@H](O)CCC1=CC=CC=C1	5737	PTGFR
Oxybuprocaine	R52	5987-82-6	4633	CCCCOC1=C(N)C=CC(=C1)C(=O)OCCN(CC)CC	6336	SCN10A
L-Glutamine		56-85-9		N[C@@H](CCC(N)=O)C(O)=O	1503,5471,2752	CTPS1,PPAT,GLUL
Bromodiphenhydramine	J30	1808-12-4	2444	CN(C)CCOC(C1=CC=CC=C1)C1=CC=C(Br)C=C1	3269	HRH1
Amiodarone	I47-I49,R00.0	1951-25-3	2157	CCCCC1=C(C(=O)C2=CC(I)=C(OCCN(CC)CC)C(I)=C2)C2=CC=CC=C2O1	3757,153,8912,9254	KCNH2,ADRB1,CACNA1H,CACNA2D2
Darbepoetin alfa	D50-D64	11096-26-7			2057	EPOR
Dexmethylphenidate		40431-64-9	4158	COC(=O)[C@@H]([C@H]1CCCCN1)C1=CC=CC=C1	6531,6530,6532	SLC6A3,SLC6A2,SLC6A4
Ketoconazole	B35-B49	65277-42-1		CC(=O)N1CCN(CC1)C1=CC=C(OCC2COC(CN3C=CN=C3)(O2)C2=CC=C(Cl)C=C2Cl)C=C1	367,367,367,367,1588	AR,AR,AR,AR,CYP19A1
Bumetanide	R60.9,I50	28395-03-1	2471	CCCCNC1=C(OC2=CC=CC=C2)C(=CC(=C1)C(O)=O)S(N)(=O)=O	6557,6558,6560,57468,1080	SLC12A1,SLC12A2,SLC12A4,SLC12A5,CFTR
Levothyroxine	E03	55-03-8	5819	N[C@@H](CC1=CC(I)=C(OC2=CC(I)=C(O)C(I)=C2)C(I)=C1)C(O)=O	7067,7068	THRA,THRB
Almitrine	J40-J44,J47	27469-53-0	33887	FC1=CC=C(C=C1)C(N1CCN(CC1)C1=NC(NCC=C)=NC(NCC=C)=N1)C1=CC=C(F)C=C1	476	ATP1A1
Sulindac	M05-M06	38194-50-2		CC1=C(CC(O)=O)C2=CC(F)=CC=C2\C1=C/C1=CC=C(C=C1)S(C)=O	5743,5742,231,5595,5467,11251	PTGS2,PTGS1,AKR1B1,MAPK3,PPARD,PTGDR2
Carteolol	I10,I11,I12,I13,I15	51781-21-6	2583	CC(C)(C)NCC(O)COC1=CC=CC2=C1CCC(=O)N2	154,153	ADRB2,ADRB1
Amoxapine	F32	14028-44-5	2170	ClC1=CC2=C(OC3=CC=CC=C3N=C2N2CCNCC2)C=C1	6530,6532,1813,1812,150,148,1128,2554,3356,3358,3362,3363,1814,1815,3269,146,1133,3357,3359,3350,3351,152,59340,55879,6531	SLC6A2,SLC6A4,DRD2,DRD1,ADRA2A,ADRA1A,CHRM1,GABRA1,HTR2A,HTR2C,HTR6,HTR7,DRD3,DRD4,HRH1,ADRA1D,CHRM5,HTR2B,HTR3A,HTR1A,HTR1B,ADRA2C,HRH4,GABRQ,SLC6A3
Permethrin	B86	52645-53-1	40326	CC1(C)C(C=C(Cl)Cl)C1C(=O)OCC1=CC(OC2=CC=CC=C2)=CC=C1	6323	SCN1A
Insulin Lispro		133107-64-9			3643,3480	INSR,IGF1R
Ergotamine	G43-G44,R51	113-15-5	8223	[H][C@@]12CCCN1C(=O)[C@H](CC1=CC=CC=C1)N1C(=O)[C@](C)(NC(=O)[C@H]3CN(C)[C@]4([H])CC5=CNC6=CC=CC(=C56)C4=C3)O[C@@]21O	3352,3351,3356,1813,148,147,146,150,151,6530,1816,3350,3355,3358	HTR1D,HTR1B,HTR2A,DRD2,ADRA1A,ADRA1B,ADRA1D,ADRA2A,ADRA2B,SLC6A2,DRD5,HTR1A,HTR1F,HTR2C
Labetalol	I10,I11,I12,I13,I15	36894-69-6	3869	CC(CCC1=CC=CC=C1)NCC(O)C1=CC(C(N)=O)=C(O)C=C1	153,154,146	ADRB1,ADRB2,ADRA1D
Methylphenobarbital	F40-F42	115-38-8	8271	CCC1(C(=O)NC(=O)N(C)C1=O)C1=CC=CC=C1	2554,2555,2556,2557,2558,2559,1137,1139,2891,2898	GABRA1,GABRA2,GABRA3,GABRA4,GABRA5,GABRA6,CHRNA4,CHRNA7,GRIA2,GRIK2
Acetazolamide	H40-H42	1424-27-7	1986	CC(=O)NC1=NN=C(S1)S(N)(=O)=O	759,23632,760,761,762,766,358	CA1,CA14,CA2,CA3,CA4,CA7,AQP1
Cyclizine	R11	82-92-8	6726	CN1CCN(CC1)C(C1=CC=CC=C1)C1=CC=CC=C1	3269,6783	HRH1,SULT1E1
Guanethidine	I10,I11,I12,I13,I15	645-43-2	3518	NC(N)=NCCN1CCCCCCC1	6530	SLC6A2
Quinidine barbiturate	I47-I49			CCC1(C(=O)NC(=O)NC1=O)C1=CC=CC=C1.COC1=CC2=C(C=CN=C2C=C1)C(O)C1CC2CCN1CC2C=C	2554,2555,6331,3775,2891	GABRA1,GABRA2,SCN5A,KCNK1,GRIA2
Tranylcypromine	F32	155-09-9	441233	N[C@@H]1CC1C1=CC=CC=C1	4128,4129	MAOA,MAOB
Aceprometazine	F51,G47	13461-01-3	26035	CC(CN1C2=CC=CC=C2SC2=C1C=C(C=C2)C(C)=O)N(C)C	3269	HRH1
Memantine	F00,G30,R52,G64,G90.0,F02.3,G20	41100-52-1	4054	CC12CC3CC(C)(C1)CC(N)(C3)C2	116443,2903,2904,3359,89832,1813,2902	GRIN3A,GRIN2A,GRIN2B,HTR3A,CHRFAM7A,DRD2,GRIN1
Thioridazine	F20	130-61-0	5452	CSC1=CC2=C(SC3=CC=CC=C3N2CCC2CCCCN2C)C=C1	1813,1812,148,147,3356,3757	DRD2,DRD1,ADRA1A,ADRA1B,HTR2A,KCNH2
Nalidixic Acid	A00-A09,A15-A19,A20-A28,A30-A49,A65-A69,A70-A74,A75-A79	389-08-2	4421	CCN1C=C(C(O)=O)C(=O)C2=C1N=C(C)C=C2	5243	ABCB1
Saxagliptin	E11	361442-04-8	11243969	N[C@H](C(=O)N1[C@H]2C[C@H]2C[C@H]1C#N)C12CC3CC(CC(O)(C3)C1)C2	1803	DPP4
Tolbutamide	E08-E13	64-77-7	5505	CCCCNC(=O)NS(=O)(=O)C1=CC=C(C)C=C1	6833,3758	ABCC8,KCNJ1
Benzocaine	R52	94-09-7	2337	CCOC(=O)C1=CC=C(N)C=C1	6336	SCN10A
Rizatriptan	G43	145202-66-0	5078	CN(C)CCC1=CNC2=C1C=C(CN1C=NC=N1)C=C2	3352,3351,3355	HTR1D,HTR1B,HTR1F
Choriogonadotropin alfa	N97.0	177073-44-8			3973,2492	LHCGR,FSHR
Amifostine		20537-88-6	2141	NCCCNCCSP(O)(O)=O	251,5167	ALPPL2,ENPP1
Metronidazole	A06	69198-10-3	4173	CC1=NC=C(N1CCO)[N+]([O-])=O	1813	DRD2
Buspirone	F40-F42	33386-08-2	2477	O=C1CC2(CCCC2)CC(=O)N1CCCCN1CCN(CC1)C1=NC=CC=N1	3350,1813	HTR1A,DRD2
ART-123	D65				2153,2147	F5,F2
Pirbuterol	J45	38677-81-5	4845	CC(C)(C)NCC(O)C1=NC(CO)=C(O)C=C1	154,153	ADRB2,ADRB1
Sitagliptin	E08-E13	486460-32-6	4369359	N[C@@H](CC(=O)N1CCN2C(C1)=NN=C2C(F)(F)F)CC1=CC(F)=C(F)C=C1F	1803	DPP4
Gadopentetate dimeglumine		86050-77-3	55466	[Gd+3].CNC[C@H](O)[C@@H](O)[C@H](O)[C@H](O)CO.CNC[C@H](O)[C@@H](O)[C@H](O)[C@H](O)CO.OC(=O)CN(CCN(CCN(CC(O)=O)CC([O-])=O)CC([O-])=O)CC([O-])=O	5226	PGD
Methantheline	K58	5818-17-7	4097	CC[N+](C)(CC)CCOC(=O)C1C2=CC=CC=C2OC2=CC=CC=C12	1128,3274	CHRM1,HRH2
Adenosine	I47.1	58-61-7	60961	NC1=C2N=CN([C@@H]3O[C@H](CO)[C@@H](O)[C@H]3O)C2=NC=N1	135,136,140,134	ADORA2A,ADORA2B,ADORA3,ADORA1
AST-120					4023	LPL
Travoprost	H40.0,H40-H42	157283-68-6	5282226	CC(C)OC(=O)CCC\C=C/C[C@H]1[C@@H](O)C[C@@H](O)[C@@H]1\C=C\[C@@H](O)COC1=CC=CC(=C1)C(F)(F)F	5737	PTGFR
Tranexamic Acid	R58	1197-18-8		NC[C@H]1CC[C@@H](CC1)C(O)=O	5340	PLG
Carbidopa	F02.3,G20	28860-95-9		O.C[C@@](CC1=CC(O)=C(O)C=C1)(NN)C(O)=O	1644	DDC
Pentoxifylline	I73.9	6493-05-6	4740	CN1C=NC2=C1C(=O)N(CCCCC(C)=O)C(=O)N2C	5142,134,8654,5141,135,4907	PDE4B,ADORA1,PDE5A,PDE4A,ADORA2A,NT5E
Metixene	F02.3,G20	4969-02-2	4167	CN1CCCC(CC2C3=CC=CC=C3SC3=CC=CC=C23)C1	1128,1132,1133,1129,1131	CHRM1,CHRM4,CHRM5,CHRM2,CHRM3
Piroxicam	R52	36322-90-4		CN1C(C(=O)NC2=NC=CC=C2)=C(O)C2=C(C=CC=C2)S1(=O)=O	5743,5742	PTGS2,PTGS1
Frovatriptan	G43	158747-02-5	77992	CN[C@@H]1CCC2=C(C1)C1=C(N2)C=CC(=C1)C(N)=O	3352,3351	HTR1D,HTR1B
Tafluprost	I10,I11,I12,I13,I15,H40-H42,H40-H42,H40.0,I10,I11,I12,I13,I15,H40-H42,H40-H42,H40.0	209860-87-7		CC(C)OC(=O)CCC\C=C/C[C@H]1[C@@H](O)C[C@@H](O)[C@@H]1\C=C\C(F)(F)COC1=CC=CC=C1	5737	PTGFR
Asenapine	F20,F31	65576-45-6	11954293	OC(=O)\C=C/C(O)=O.CN1CC2C(C1)C1=C(OC3=CC=CC=C23)C=CC(Cl)=C1	1813,3356,3350,3351,3357,3358,3358,3362,3363,150,151,152,148,1812,1814,1815,3269,3274,153,154	DRD2,HTR2A,HTR1A,HTR1B,HTR2B,HTR2C,HTR2C,HTR6,HTR7,ADRA2A,ADRA2B,ADRA2C,ADRA1A,DRD1,DRD3,DRD4,HRH1,HRH2,ADRB1,ADRB2
Disopyramide	I47.2	3737-09-5		CC(C)N(CCC(C(N)=O)(C1=CC=CC=C1)C1=NC=CC=C1)C(C)C	6331,1128,1129,1131,3751,3752	SCN5A,CHRM1,CHRM2,CHRM3,KCND2,KCND3
Acetylsalicylic acid		50-78-2	2244	CC(=O)OC1=CC=CC=C1C(O)=O	5742,5743,1645,5565,1909,3551,7157,3309,3309,4792,4790	PTGS1,PTGS2,AKR1C1,PRKAB2,EDNRA,IKBKB,TP53,HSPA5,HSPA5,NFKBIA,NFKB1
Erythromycin	A00-A09,A15-A19,A20-A28,A30-A49,A65-A69,A70-A74,A75-A79	114-07-8	12560	CC[C@H]1OC(=O)[C@H](C)[C@@H](O[C@H]2C[C@@](C)(OC)[C@@H](O)[C@H](C)O2)[C@H](C)[C@@H](O[C@@H]2O[C@H](C)C[C@@H]([C@H]2O)N(C)C)[C@](C)(O)C[C@@H](C)C(=O)[C@H](C)[C@@H](O)[C@]1(C)O	4759	NEU2
Canagliflozin	E11	842133-18-0		[H][C@]1(O[C@H](CO)[C@@H](O)[C@H](O)[C@H]1O)C1=CC=C(C)C(CC2=CC=C(S2)C2=CC=C(F)C=C2)=C1	2908,2908	NR3C1,NR3C1
Venlafaxine	F32	93413-69-5	5656	COC1=CC=C(C=C1)C(CN(C)C)C1(O)CCCCC1	6532,6530,6531	SLC6A4,SLC6A2,SLC6A3
Alprostadil	F52.2,N48.4	745-65-3	5280723	CCCCC[C@H](O)C=C[C@H]1[C@H](O)CC(=O)[C@@H]1CCCCCCC(O)=O	5732,5731	PTGER2,PTGER1
Pentagastrin		5534-95-2	444007	CSCC[C@H](NC(=O)[C@H](CC1=CNC2=CC=CC=C12)NC(=O)CCNC(=O)OCC(C)C)C(=O)N[C@@H](CC(O)=O)C(=O)N[C@@H](CC1=CC=CC=C1)C(N)=O	887	CCKBR
Nandrolone phenpropionate	N95.0,M80-M82	434-22-0	229455	[H][C@@]12CC[C@H](OC(=O)CCC3=CC=CC=C3)[C@@]1(C)CC[C@]1([H])[C@@]3([H])CCC(=O)C=C3CC[C@@]21[H]	367	AR
Acetaminophen	R52	103-90-2	1983	CC(=O)NC1=CC=C(O)C=C1	5743,5742,5742	PTGS2,PTGS1,PTGS1
Trandolapril	I10,I11,I12,I13,I15	87679-37-6	5484727	[H][C@@]12C[C@H](N(C(=O)[C@H](C)N[C@@H](CCC3=CC=CC=C3)C(=O)OCC)[C@@]1([H])CCCC2)C(O)=O	1636	ACE
Methimazole	E05	60-56-0	1349907	CN1C=CNC1=S	7173	TPO
Linaclotide	K59.0,K31.5,K56.0,K56.3,K56.7,P75,P76.1,K31.5,K56.0,K56.3,K56.7,P75,P76.1	851199-59-2		[H][C@]1(CSSC[C@]2([H])NC(=O)[C@H](CC3=CC=C(O)C=C3)NC(=O)[C@H](CCC(O)=O)NC(=O)[C@@H]3CSSC[C@H](NC(=O)[C@H](C)NC(=O)[C@@H]4CCCN4C(=O)[C@H](CC(N)=O)NC(=O)[C@H](CSSC[C@H](N)C(=O)N3)NC2=O)C(=O)N[C@@]([H])([C@@H](C)O)C(=O)NCC(=O)N1)C(=O)N[C@@H](CC1=CC=C(O)C=C1)C(O)=O	2984	GUCY2C
Eprosartan	I10,I11,I12,I13,I15	133040-01-4		CCCCC1=NC=C(\C=C(/CC2=CC=CS2)C(O)=O)N1CC1=CC=C(C=C1)C(O)=O	185	AGTR1
Glimepiride	E08-E13	93479-97-1	3476	CCC1=C(C)CN(C(=O)NCCC2=CC=C(C=C2)S(=O)(=O)NC(=O)NC2CCC(C)CC2)C1=O	3767,3758,6833	KCNJ11,KCNJ1,ABCC8
Lisdexamfetamine	F90	608137-32-2	11597698	C[C@@H](CC1=CC=CC=C1)NC(=O)[C@@H](N)CCCCN	6531,147	SLC6A3,ADRA1B
Prochlorperazine	R11	58-38-8	4917	CN1CCN(CCCN2C3=CC=CC=C3SC3=C2C=C(Cl)C=C3)CC1	1813	DRD2
Gamma Hydroxybutyric Acid	R52,G47.4	591-81-1	3037032	OCCCC([O-])=O	4986,2560	OPRK1,GABRB1
Treprostinil	I27.0,I27.2	81846-19-7		[H][C@]12C[C@@H](O)[C@H](CC[C@@H](O)CCCCC)[C@@]1([H])CC1=C(C2)C(OCC(O)=O)=CC=C1	5739,5467,64805	PTGIR,PPARD,P2RY12
Phenprocoumon	I80-I82	435-97-2		CCC(C1=CC=CC=C1)C1=C(O)C2=C(OC1=O)C=CC=C2	79001	VKORC1
Perampanel		380917-97-5			2890	GRIA1
Trimipramine	F32	739-71-9	5584	CC(CN(C)C)CN1C2=CC=CC=C2CCC2=CC=CC=C12	6532,6530,6531,3356,3350,148,147,1813,151,3269,3358,3359,3352,150,1816,155,1133,1133	SLC6A4,SLC6A2,SLC6A3,HTR2A,HTR1A,ADRA1A,ADRA1B,DRD2,ADRA2B,HRH1,HTR2C,HTR3A,HTR1D,ADRA2A,DRD5,ADRB3,CHRM5,CHRM5
Omeprazole	K21	73590-58-6	4594	COC1=CC2=C(C=C1)N=C(N2)S(=O)CC1=NC=C(C)C(OC)=C1C	495	ATP4A
Tamsulosin	N40	106133-20-4	129211	CCOC1=CC=CC=C1OCCN[C@H](C)CC1=CC(=C(OC)C=C1)S(N)(=O)=O	148,146,147	ADRA1A,ADRA1D,ADRA1B
Thiamine		67-03-8	1130	CC1=C(CCO)SC=[N+]1CC1=CN=C(C)N=C1N	27010,10560	TPK1,SLC19A2
Dimetindene		5636-83-9		CC(C1=C(CCN(C)C)CC2=CC=CC=C12)C1=CC=CC=N1	3269,1129	HRH1,CHRM2
Levocabastine	H10.45	79516-68-0	54385	C[C@@H]1CN(CC[C@]1(C(O)=O)C1=CC=CC=C1)C1CCC(CC1)(C#N)C1=CC=C(F)C=C1	3269,23620	HRH1,NTSR2
Pentolinium	I95	52-62-0	5850	C[N+]1(CCCCC[N+]2(C)CCCC2)CCCC1	57053,1136,1143	CHRNA10,CHRNA3,CHRNB4
Maprotiline	F32	10262-69-8	4011	CNCCCC12CCC(C3=CC=CC=C13)C1=CC=CC=C21	6530,3269,1128,1129,1131,1132,1133,146,3356,3358,3363,1813,152	SLC6A2,HRH1,CHRM1,CHRM2,CHRM3,CHRM4,CHRM5,ADRA1D,HTR2A,HTR2C,HTR7,DRD2,ADRA2C
Ropivacaine	R52	84057-95-4		CCCN1CCCC[C@H]1C(=O)NC1=C(C)C=CC=C1C	6336	SCN10A
Ketobemidone		469-79-4		CCC(=O)C1(CCN(C)CC1)C1=CC(O)=CC=C1	4988,4986,4985,116444	OPRM1,OPRK1,OPRD1,GRIN3B
Perhexiline	I20	6621-47-2	4746	C(C(C1CCCCC1)C1CCCCC1)C1CCCCN1	1374,1376	CPT1A,CPT2
Lamotrigine	F31,G40-G41	84057-84-1	3878	NC1=NC(N)=C(N=N1)C1=C(Cl)C(Cl)=CC=C1	6326	SCN2A
Dicyclomine	K58	77-19-0	3042	CCN(CC)CCOC(=O)C1(CCCCC1)C1CCCCC1	1128,1129	CHRM1,CHRM2
Glisoxepide	E08-E13	25046-79-1	32778	CC1=CC(=NO1)C(=O)NCCC1=CC=C(C=C1)S(=O)(=O)NC(=O)NN1CCCCCC1	3764	KCNJ8
Glycine	E40-E46	56-40-6	750	NCC(O)=O	23464,211,212,2653,2617,2903,570,2841,2937,2905,2905,6470,6470,10249,206358,6472,219970,92292,64902,140679,51268,9152,116444,2731,6536,2741,189,2743,6470,8001,2742,27232,6472,2628	GCAT,ALAS1,ALAS2,GCSH,GARS,GRIN2A,BAAT,GPR18,GSS,GRIN2C,GRIN2C,SHMT1,SHMT1,GLYAT,SLC36A1,SHMT2,GLYATL2,GLYATL1,AGXT2,SLC32A1,PIPOX,SLC6A5,GRIN3B,GLDC,SLC6A9,GLRA1,AGXT,GLRB,SHMT1,GLRA3,GLRA2,GNMT,SHMT2,GATM
Aprepitant	R11	170729-80-3		C[C@@H](O[C@H]1OCCN(CC2=NNC(=O)N2)[C@H]1C1=CC=C(F)C=C1)C1=CC(=CC(=C1)C(F)(F)F)C(F)(F)F	6869	TACR1
Edrophonium	G70.0	116-38-1	3202	CC[N+](C)(C)C1=CC(O)=CC=C1	43,590	ACHE,BCHE
Albendazole	B65-B83	54965-21-8	2082	CCCSC1=CC2=C(C=C1)N=C(NC(=O)OC)N2	1131,7846,10383	CHRM3,TUBA1A,TUBB4B
Clorazepate	F40-F42,F51.0,G47.0	23887-31-2	2809	OC(=O)C1N=C(C2=CC=CC=C2)C2=C(NC1=O)C=CC(Cl)=C2	55879,706	GABRQ,TSPO
Fingolimod	G35	162359-56-0		CCCCCCCCC1=CC=C(CCC(N)(CO)CO)C=C1	53637	S1PR5
Interferon alfa-n3	A63.0				3454,3455	IFNAR1,IFNAR2
Bafilomycin A1		88899-55-2	2361	O=C1C=C(OC2=C1C1=CC=CC=C1C=C2)C1=CC=CC=C1	523	ATP6V1A
Duloxetine	F32	136434-34-9	60835	CNCC[C@H](OC1=CC=CC2=CC=CC=C12)C1=CC=CS1	6532,6530,6531	SLC6A4,SLC6A2,SLC6A3
Ridogrel	I21-I22	110140-89-1	5362391	OC(=O)CCCCO\N=C(\C1=CN=CC=C1)C1=CC(=CC=C1)C(F)(F)F	6915,6916	TBXA2R,TBXAS1
Bacitracin	A00-A09,A15-A19,A20-A28,A30-A49,A65-A69,A70-A74,A75-A79	1405-87-4		CC[C@H](C)[C@H](N)C1=N[C@@H](CS1)C(=O)N[C@@H](CC(C)C)C(=O)N[C@H](CCC(O)=O)C(=O)N[C@@H]([C@@H](C)CC)C(=O)N[C@H]1CCCCNC(=O)[C@H](CC(N)=O)NC(=O)[C@@H](CC(O)=O)NC(=O)[C@H](CC2=CNC=N2)NC(=O)[C@@H](CC2=CC=CC=C2)NC(=O)[C@@H](NC(=O)[C@@H](CCCN)NC1=O)[C@@H](C)CC	3416,2	IDE,A2M
Cortisone acetate		50-04-4	5745	[H][C@@]12CC[C@](O)(C(=O)COC(C)=O)[C@@]1(C)CC(=O)[C@@]1([H])[C@@]2([H])CCC2=CC(=O)CC[C@]12C	2908	NR3C1
Minocycline	A00-A09,A15-A19,A20-A28,A30-A49,A65-A69,A70-A74,A75-A79	13614-98-7		[H][C@@]12CC3=C(C(O)=CC=C3N(C)C)C(=O)C1=C(O)[C@]1(O)C(=O)C(C(N)=O)=C(O)[C@@H](N(C)C)[C@]1([H])C2	3553,240,240,7422,834,836,54205	IL1B,ALOX5,ALOX5,VEGFA,CASP1,CASP3,CYCS
Rifabutin	A31,A15-A19	72559-06-9	6323490	CO[C@H]1\C=C\O[C@@]2(C)OC3=C(C2=O)C2=C(C(O)=C3C)C(=O)C(NC(=O)\C(C)=C/C=C/[C@H](C)[C@H](O)[C@@H](C)[C@@H](O)[C@@H](C)[C@H](OC(C)=O)[C@@H]1C)=C1NC3(CCN(CC3)CC(C)C)N=C21	3320,7184	HSP90AA1,HSP90B1
Tolazamide	E08-E13	1156-19-0	5503	CC1=CC=C(C=C1)S(=O)(=O)NC(=O)NN1CCCCCC1	3758	KCNJ1
Butabarbital	F51.0,G47.0	125-40-6	2479	CCC(C)C1(CC)C(=O)NC(=O)NC1=O	55879,1137,1139,2891,2898	GABRQ,CHRNA4,CHRNA7,GRIA2,GRIK2
Methohexital	R52	151-83-7	9034	CCC#CC(C)C1(CC=C)C(=O)NC(=O)N(C)C1=O	2554	GABRA1
Phendimetrazine	E66	634-03-7	12460	CC1C(OCCN1C)C1=CC=CC=C1	148,6530,147	ADRA1A,SLC6A2,ADRA1B
Flucytosine	B35-B49	2022-85-7	3366	NC1=C(F)C=NC(=O)N1	3156,1786	HMGCR,DNMT1
Menotropins	N97.0	61489-71-2			2492,3973	FSHR,LHCGR
Loxapine	F20-F29	1977-10-2	3964	CN1CCN(CC1)C1=NC2=CC=CC=C2OC2=C1C=C(Cl)C=C2	1813,1812,3356,3358,3350,3351,3352,3354,3359,3359,3362,3363,148,147,150,151,152,153,1128,1129,1131,1132,1133,1816,1814,1815,1816,3269,3274,59340,6532,6530,6531	DRD2,DRD1,HTR2A,HTR2C,HTR1A,HTR1B,HTR1D,HTR1E,HTR3A,HTR3A,HTR6,HTR7,ADRA1A,ADRA1B,ADRA2A,ADRA2B,ADRA2C,ADRB1,CHRM1,CHRM2,CHRM3,CHRM4,CHRM5,DRD5,DRD3,DRD4,DRD5,HRH1,HRH2,HRH4,SLC6A4,SLC6A2,SLC6A3
Acetyldigitoxin	I50	25395-32-8		[H][C@@]1(CC[C@]2(O)[C@]3([H])CC[C@]4([H])C[C@H](CC[C@]4(C)[C@@]3([H])CC[C@]12C)O[C@H]1C[C@H](O)[C@H](O[C@H]2C[C@H](O)[C@H](O[C@H]3C[C@H](OC(C)=O)[C@H](O)[C@@H](C)O3)[C@@H](C)O2)[C@@H](C)O1)C1=CC(=O)OC1	476	ATP1A1
Triamterene	R60.9,I10,I11,I12,I13,I15	396-01-0	5546	NC1=NC(N)=C2N=C(C(N)=NC2=N1)C1=CC=CC=C1	6340,6337,6338,6339	SCNN1G,SCNN1A,SCNN1B,SCNN1D
Bepotastine	L50,J30	125602-71-3	2350	OC(=O)CCCN1CCC(CC1)OC(C1=CC=C(Cl)C=C1)C1=CC=CC=N1	3269	HRH1
Sulfametopyrazine	N39.0	152-47-6	9047	COC1=NC=CN=C1NS(=O)(=O)C1=CC=C(N)C=C1	2908	NR3C1
Preotact		68893-82-3			5745,5745	PTH1R,PTH1R
Aluminium	R61	7429-90-5	5359268	[Al]	7018,476	TF,ATP1A1
Propericiazine	F20-F29	2622-26-6	4747	OC1CCN(CCCN2C3=CC=CC=C3SC3=C2C=C(C=C3)C#N)CC1	1812,150,147	DRD1,ADRA2A,ADRA1B
Enprofylline	J45	41078-02-8	1676	CCCN1C2=C(NC=N2)C(=O)NC1=O	5141,5142,136,134,135,140	PDE4A,PDE4B,ADORA2B,ADORA1,ADORA2A,ADORA3
Ketorolac	R52	66635-83-4	3826	OC(=O)C1CCN2C1=CC=C2C(=O)C1=CC=CC=C1	5743,5742	PTGS2,PTGS1
Aprindine	I47-I49	37640-71-4	2218	CCN(CC)CCCN(C1CC2=CC=CC=C2C1)C1=CC=CC=C1	6331,801	SCN5A,CALM1
Cabergoline	E22.1	81409-90-7	54746	[H][C@@]12CC3=CNC4=CC=CC(=C34)[C@@]1([H])C[C@H](CN2CC=C)C(=O)N(CCCN(C)C)C(=O)NCC	1813,3357,1814,3356,151,3352,1815,150,3350,152,1816,1812,3351,3358,3363,148,147,146,153,154,1816,1816,1816	DRD2,HTR2B,DRD3,HTR2A,ADRA2B,HTR1D,DRD4,ADRA2A,HTR1A,ADRA2C,DRD5,DRD1,HTR1B,HTR2C,HTR7,ADRA1A,ADRA1B,ADRA1D,ADRB1,ADRB2,DRD5,DRD5,DRD5
Daclizumab	D89.8,T86	152923-56-3			3559,3560,2215,715,712,713,714,2214,2209,2212,2213,9103	IL2RA,IL2RB,FCGR3B,C1R,C1QA,C1QB,C1QC,FCGR3A,FCGR1A,FCGR2A,FCGR2B,FCGR2C
Conivaptan	E87.1	210101-16-9	151171	CC1=NC2=C(CCN(C(=O)C3=CC=C(NC(=O)C4=CC=CC=C4C4=CC=CC=C4)C=C3)C3=CC=CC=C23)N1	552,554	AVPR1A,AVPR2
Candesartan	I10,I11,I12,I13,I15	139481-59-7	2541	CCOC1=NC2=CC=CC(C(O)=O)=C2N1CC1=CC=C(C=C1)C1=CC=CC=C1C1=NNN=N1	185	AGTR1
Acenocoumarol	I80-I82	152-72-7		CC(=O)CC(C1=CC=C(C=C1)[N+]([O-])=O)C1=C(O)C2=CC=CC=C2OC1=O	79001	VKORC1
Nateglinide	E08-E13	105816-04-4		CC(C)C1CC[C@@H](CC1)C(=O)N[C@H](CC1=CC=CC=C1)C(O)=O	6833,5468	ABCC8,PPARG
Podofilox		477-47-4	10607	[H][C@]12COC(=O)[C@]1([H])[C@H](C1=CC(OC)=C(OC)C(OC)=C1)C1=CC3=C(OCO3)C=C1[C@@H]2O	7153,7277,203068	TOP2A,TUBA4A,TUBB
Trimethadione	G40-G41	127-48-0	5576	CN1C(=O)OC(C)(C)C1=O	8913	CACNA1G
Didanosine	B20	69655-05-6	50599	OC[C@@H]1CC[C@@H](O1)N1C=NC2=C1NC=NC2=O	4860	PNP
Estradiol	Z79.890	50-28-2	5757	[H][C@@]12CC[C@H](O)[C@@]1(C)CC[C@]1([H])C3=C(CC[C@@]21[H])C=C(O)C=C3	2099,2100,8856	ESR1,ESR2,NR1I2
Rescinnamine	I10,I11,I12,I13,I15	24815-24-5	5280954	[H][C@]12C[C@@H](OC(=O)C=CC3=CC(OC)=C(OC)C(OC)=C3)[C@H](OC)[C@@H](C(=O)OC)[C@@]1([H])C[C@@]1([H])N(CCC3=C1NC1=C3C=CC(OC)=C1)C2	1636	ACE
Cyclandelate		456-59-7	2893	CC1CC(CC(C)(C)C1)OC(=O)C(O)C1=CC=CC=C1	781,1066	CACNA2D1,CES1
Colchicine	M10	64-86-8		COC1=CC2=C(C(OC)=C1OC)C1=CC=C(OC)C(=O)C=C1C(CC2)NC(C)=O	81027,203068	TUBB1,TUBB
Mecasermin	E34.3	68562-41-4			3480,3486,3643,3482	IGF1R,IGFBP3,INSR,IGF2R
Isradipine	I10,I11,I12,I13,I15	75695-93-1	3784	COC(=O)C1=C(C)NC(C)=C(C1C1=CC=CC2=NON=C12)C(=O)OC(C)C	775,781,783,8912,9254,776,779	CACNA1C,CACNA2D1,CACNB2,CACNA1H,CACNA2D2,CACNA1D,CACNA1S
Iloperidone	F20	133454-47-4	71360	COC1=C(OCCCN2CCC(CC2)C2=NOC3=C2C=CC(F)=C3)C=CC(=C1)C(C)=O	3356,1813,1812,1814,1815,3350,3362,3363,148,3269,152	HTR2A,DRD2,DRD1,DRD3,DRD4,HTR1A,HTR6,HTR7,ADRA1A,HRH1,ADRA2C
Tiagabine	F40-F42,F51.0,G47.0,G40-G41,F41.0	115103-54-3	60648	CC1=C(SC=C1)C(=CCCN1CCC[C@H](C1)C(O)=O)C1=C(C)C=CS1	6529	SLC6A1
Silver sulfadiazine	A00-A09,A15-A19,A20-A28,A30-A49,A65-A69,A70-A74,A75-A79	22199-08-2	441244	[Ag+].NC1=CC=C(C=C1)S(=O)(=O)[N-]C1=NC=CC=N1	3717	JAK2
Glucarpidase	,	9074-87-7			1133	CHRM5
Brinzolamide	H40.0,H40-H42	138890-62-7	68844	CCN[C@H]1CN(CCCOC)S(=O)(=O)C2=C1C=C(S2)S(N)(=O)=O	760,759,762,763	CA2,CA1,CA4,CA5A
Dolutegravir	B20,B20	1051375-16-6		[H][C@]12CN3C=C(C(=O)NCC4=CC=C(F)C=C4F)C(=O)C(O)=C3C(=O)N1[C@H](C)CCO2	23621	BACE1
Pentosan Polysulfate	N30.1	37300-21-3	37720	O[C@@H]1CO[C@@H](O[C@@H]2CO[C@@H](O)[C@H](OS(O)(=O)=O)[C@H]2OS(O)(=O)=O)[C@H](OS(O)(=O)=O)[C@H]1OS(O)(=O)=O	2247,2246,2249	FGF2,FGF1,FGF4
Palifermin	K12.3	162394-19-6			2263,8829,2260,2264,2261,3339	FGFR2,NRP1,FGFR1,FGFR4,FGFR3,HSPG2
Flavoxate		3717-88-2	3354	CC1=C(OC2=C(C=CC=C2C(=O)OCCN2CCCCC2)C1=O)C1=CC=CC=C1	1129,1128	CHRM2,CHRM1
Magnesium	I61-I64	7439-95-4	888	[Mg++]	476	ATP1A1
Neostigmine	G70.0	59-99-4	4456	CN(C)C(=O)OC1=CC(=CC=C1)[N+](C)(C)C	43	ACHE
Ethanol	R52	64-17-5	702	CCO	2554,116443,2741,2742,124,125,126	GABRA1,GRIN3A,GLRA1,GLRA2,ADH1A,ADH1B,ADH1C
Gemfibrozil	E78	25812-30-0	3463	CC1=CC(OCCCC(C)(C)C(O)=O)=C(C)C=C1	5465	PPARA
Abciximab	I20	143653-53-6			3690,3674,2215,715,712,713,714,2214,716,2209,2212,2213,9103,7448	ITGB3,ITGA2B,FCGR3B,C1R,C1QA,C1QB,C1QC,FCGR3A,C1S,FCGR1A,FCGR2A,FCGR2B,FCGR2C,VTN
Oxtriphylline	R05	4499-40-5	656652	C[N+](C)(C)CCO.CN1C2=C([N-]C=N2)C(=O)N(C)C1=O	5139,5141,135,134,3066	PDE3A,PDE4A,ADORA2A,ADORA1,HDAC2
Aminophylline	J45	317-34-0	9433	NCCN.CN1C2=C(NC=N2)C(=O)N(C)C1=O.CN1C2=C(NC=N2)C(=O)N(C)C1=O	5139,134,140,3066	PDE3A,ADORA1,ADORA3,HDAC2
Carprofen	R52	53716-49-7	2581	CC(C(O)=O)C1=CC2=C(C=C1)C1=C(N2)C=CC(Cl)=C1	5743,5742	PTGS2,PTGS1
Ketotifen	H10.45	34580-14-8	3827	CN1CCC(CC1)=C1C2=C(SC=C2)C(=O)CC2=CC=CC=C12	3269,5141,5142,5144,5143,5150,27115,5151,8622,5226	HRH1,PDE4A,PDE4B,PDE4D,PDE4C,PDE7A,PDE7B,PDE8A,PDE8B,PGD
Tolvaptan	I50,E87.1	150683-30-0	443894	CC1=CC=CC=C1C(=O)NC1=CC(C)=C(C=C1)C(=O)N1CCC[C@@H](O)C2=C1C=CC(Cl)=C2	554,552	AVPR2,AVPR1A
Flavin adenine dinucleotide		146-14-5	643975	CC1=CC2=C(C=C1C)N(C[C@H](O)[C@H](O)[C@H](O)CO[P@](O)(=O)O[P@@](O)(=O)OC[C@H]1O[C@H]([C@H](O)[C@@H]1O)N1C=NC3=C1N=CN=C3N)C1=NC(=O)NC(=O)C1=N2	5447,2639,34,1610,4128,35,259307,4842,1728,56605,2936,1727,7175,4835,3712,7498,1806,7296,27034,27034,9131,1738,51706,51706,4129,2232,51,2671	POR,GCDH,ACADM,DAO,MAOA,ACADS,IL4I1,NOS1,NQO1,ERO1LB,GSR,CYB5R3,TPR,NQO2,IVD,XDH,DPYD,TXNRD1,ACAD8,ACAD8,AIFM1,DLD,CYB5R1,CYB5R1,MAOB,FDXR,ACOX1,GFER
Calcitriol	E55	32222-06-3		C[C@H](CCCC(C)(C)O)[C@@]1([H])CC[C@@]2([H])\C(CCC[C@]12C)=C\C=C1\C[C@@H](O)C[C@H](O)C1=C	7421	VDR
Collagenase	L88,L89,T20-T31	9001-12-1			1277,1280,1281,1278	COL1A1,COL2A1,COL3A1,COL1A2
Buclizine	R11	129-74-8	6729	CC(C)(C)C1=CC=C(CN2CCN(CC2)C(C2=CC=CC=C2)C2=CC=C(Cl)C=C2)C=C1	3269,1128	HRH1,CHRM1
Theophylline	J40-J44,J47	58-55-9	2153	CN1C2=C(NC=N2)C(=O)N(C)C1=O	134,135,136,5142,8654,5141,5139,3066	ADORA1,ADORA2A,ADORA2B,PDE4B,PDE5A,PDE4A,PDE3A,HDAC2
Sulfadiazine	N39.0	68-35-9	5215	NC1=CC=C(C=C1)S(=O)(=O)NC1=NC=CC=N1	135	ADORA2A
Nafarelin	N80	76932-56-4	25077649	CC(C)CC(NC(=O)C(CC1=CC2=CC=CC=C2C=C1)NC(=O)C(CC1=CC=C(O)C=C1)NC(=O)C(CO)NC(=O)C(CC1=CNC2=CC=CC=C12)NC(=O)C(CC1=CNC=N1)NC(=O)C1CCC(=O)N1)C(=O)NC(CCCNC(N)=N)C(=O)N1CCCC1C(=O)NCC(N)=O	2798,114814	GNRHR,GNRHR2
Entecavir	B16,B18.0,B18.1	142217-69-4	153941	NC1=NC(=O)C2=C(N1)N(C=N2)[C@H]1C[C@H](O)[C@@H](CO)C1=C	51727	CMPK1
Phenoxybenzamine	I10,I11,I12,I13,I15	59-96-1	4768	CC(COC1=CC=CC=C1)N(CCCl)CC1=CC=CC=C1	148,150,152,151,801,154,147,146	ADRA1A,ADRA2A,ADRA2C,ADRA2B,CALM1,ADRB2,ADRA1B,ADRA1D
L-Leucine		61-90-5		CC(C)C[C@H](N)C(O)=O	23395,587,586,9836,51451,51520	LARS2,BCAT2,BCAT1,LCMT2,LCMT1,LARS
Lornoxicam		70374-39-9	5282204	CN1\C(=C(\O)NC2=CC=CC=N2)C(=O)C2=C(C=C(Cl)S2)S1(=O)=O	5742,5743	PTGS1,PTGS2
Oxymetazoline	J34.89	1491-59-4	4636	CC1=CC(=C(O)C(C)=C1CC1=NCCN1)C(C)(C)C	148,150,152,151,147,146	ADRA1A,ADRA2A,ADRA2C,ADRA2B,ADRA1B,ADRA1D
Sertraline	F32	79617-96-2	68617	CN[C@H]1CC[C@@H](C2=CC(Cl)=C(Cl)C=C2)C2=CC=CC=C12	6532,6531	SLC6A4,SLC6A3
Maraviroc	J40-J44,J47,B20	376348-65-1	3002977	[H][C@]12CC[C@]([H])(CC(C1)N1C(C)=NN=C1C(C)C)N2CC[C@H](NC(=O)C1CCC(F)(F)CC1)C1=CC=CC=C1	1234	CCR5
Rufinamide	G40-G41	106308-44-5	129228	NC(=O)C1=CN(CC2=C(F)C=CC=C2F)N=N1	2915,6335	GRM5,SCN9A
Alfacalcidol		41294-56-8	5282181	CC(C)CCC[C@@H](C)[C@@]1([H])CC[C@@]2([H])\C(CCC[C@]12C)=C\C=C1\C[C@@H](O)C[C@H](O)C1=C	7421,1594	VDR,CYP27B1
Oxymorphone	R52	76-41-5	5284604	[H][C@@]12OC3=C(O)C=CC4=C3[C@@]11CCN(C)[C@]([H])(C4)[C@]1(O)CCC2=O	4988,4985	OPRM1,OPRD1
Levonorgestrel		797-63-7	13109	[H][C@@]12CC[C@@](O)(C#C)[C@@]1(CC)CC[C@]1([H])[C@@]3([H])CCC(=O)C=C3CC[C@@]21[H]	5241,6715,2099,367	PGR,SRD5A1,ESR1,AR
Liraglutide	E66,E11	204656-20-2			2740	GLP1R
Levomethadyl Acetate	F11	1477-40-3	15130	CC[C@H](OC(C)=O)C(C[C@H](C)N(C)C)(C1=CC=CC=C1)C1=CC=CC=C1	4988,1143,1136	OPRM1,CHRNB4,CHRNA3
Gabapentin	G40.0,G40.2	60142-96-3	3446	NCC1(CC(O)=O)CCCCC1	781,9254,774,134,116444	CACNA2D1,CACNA2D2,CACNA1B,ADORA1,GRIN3B
Methacycline	A00-A09,A15-A19,A20-A28,A30-A49,A65-A69,A70-A74,A75-A79	914-00-1		CN(C)[C@H]1[C@@H]2[C@@H](O)[C@@H]3C(=C)C4=C(C(O)=CC=C4)C(=O)C3=C(O)[C@]2(O)C(=O)C(C(N)=O)C1=O	5734	PTGER4
Tolterodine	N39.3,N39.4,R32	124937-51-5		CC(C)N(CC[C@H](C1=CC=CC=C1)C1=C(O)C=CC(C)=C1)C(C)C	1131,1129,1133,1128,1132	CHRM3,CHRM2,CHRM5,CHRM1,CHRM4
Epoetin alfa	D50-D64	113427-24-0			2057	EPOR
Phenazopyridine		94-78-0	4756	NC1=NC(N)=C(C=C1)\N=N\C1=CC=CC=C1	6323	SCN1A
Dienestrol	N95.2	84-17-3		CC=C(C(=CC)C1=CC=C(O)C=C1)C1=CC=C(O)C=C1	2099	ESR1
Insulin Aspart		116094-23-6			3643	INSR
Quinacrine	A07.1,B55.1	83-89-6	237	CCN(CC)CCCC(C)NC1=C2C=C(OC)C=CC2=NC2=C1C=CC(Cl)=C2	155,8398,5321,5334	ADRB3,PLA2G6,PLA2G4A,PLCL1
Thiothixene	F20	5591-45-7	941651	CN(C)S(=O)(=O)C1=CC2=C(SC3=CC=CC=C3\C2=C\CCN2CCN(C)CC2)C=C1	1813,1812,3356	DRD2,DRD1,HTR2A
Cinnarizine	H81.0,H81,R42	298-57-7	1547484	C(C=CC1=CC=CC=C1)N1CCN(CC1)C(C1=CC=CC=C1)C1=CC=CC=C1	3269,775,776,778,779,8913,8912,8911,1813,1816,1133	HRH1,CACNA1C,CACNA1D,CACNA1F,CACNA1S,CACNA1G,CACNA1H,CACNA1I,DRD2,DRD5,CHRM5
Guanfacine	I10,I11,I12,I13,I15	29110-47-2	3519	NC(=N)NC(=O)CC1=C(Cl)C=CC=C1Cl	150,151	ADRA2A,ADRA2B
Mepivacaine	R52	1722-62-9	4062	CN1CCCCC1C(=O)NC1=C(C)C=CC=C1C	6336	SCN10A
Epinephrine	A40,A41,T78.2	51-43-4	5816	CNC[C@H](O)C1=CC(O)=C(O)C=C1	148,147,153,154,150,151,146,5053,152,155,7124	ADRA1A,ADRA1B,ADRB1,ADRB2,ADRA2A,ADRA2B,ADRA1D,PAH,ADRA2C,ADRB3,TNF
L-Isoleucine		73-32-5	6306	CC[C@H](C)[C@H](N)C(O)=O	55699,36,586,587,3376	IARS2,ACADSB,BCAT1,BCAT2,IARS
Ramelteon	G47.2,F51.0,G47.0	196597-26-9	208902	CCC(=O)NCC[C@@H]1CCC2=C1C1=C(OCC1)C=C2	4543,4544	MTNR1A,MTNR1B
L-Cysteine		52-90-4		N[C@@H](CS)C(O)=O	2730,2729,2805,1491,875,833,4255,2937,80704,79587,51380,9054,1036	GCLM,GCLC,GOT1,CTH,CBS,CARS,MGMT,GSS,SLC19A3,CARS2,CSAD,NFS1,CDO1
Etoricoxib	M15-M19,M47,M05-M06	202409-33-4	123619	CC1=NC=C(C=C1)C1=C(C=C(Cl)C=N1)C1=CC=C(C=C1)S(C)(=O)=O	5743	PTGS2
Amiloride	I50	17440-83-4	16231	NC(N)=NC(=O)C1=C(N)N=C(N)C(Cl)=N1	6337,6338,6340,6339,26,40,41,6548,5328	SCNN1A,SCNN1B,SCNN1G,SCNN1D,ABP1,ASIC2,ASIC1,SLC9A1,PLAU
Alizapride		59338-93-1	43008	COC1=CC2=NNN=C2C=C1C(=O)NCC1CCCN1CC=C	1813	DRD2
Pilocarpine	H40-H42	54-71-7	5910	CC[C@H]1[C@@H](CC2=CN=CN2C)COC1=O	1131,1128,1129	CHRM3,CHRM1,CHRM2
Cholestyramine		11041-12-6			2099	ESR1
Bezafibrate	E78	41859-67-0	39042	CC(C)(OC1=CC=C(CCNC(=O)C2=CC=C(Cl)C=C2)C=C1)C(O)=O	5465,5467,5468	PPARA,PPARD,PPARG
Ospemifene	N95.2	128607-22-7	3036505	OCCOC1=CC=C(C=C1)C(=C(\CCCl)C1=CC=CC=C1)\C1=CC=CC=C1	2099	ESR1
Mifepristone	O04	84371-65-3	55245	[H][C@@]12CC[C@@](O)(C#CC)[C@@]1(C)C[C@H](C1=CC=C(C=C1)N(C)C)C1=C3CCC(=O)C=C3CC[C@@]21[H]	5241,2908	PGR,NR3C1
Clocortolone		34097-16-0		[H][C@@]12C[C@@H](C)[C@H](C(=O)CO)[C@@]1(C)C[C@H](O)[C@@]1(Cl)[C@@]2([H])C[C@H](F)C2=CC(=O)C=C[C@]12C	2908	NR3C1
Ardeparin	I80.2		772	CC(=O)NC1C(O)OC(COS(O)(=O)=O)C(OC2OC(C(OC3OC(CO)C(OC4OC(C(O)C(O)C4OS(O)(=O)=O)C(O)=O)C(OS(O)(=O)=O)C3NS(O)(=O)=O)C(O)C2OS(O)(=O)=O)C(O)=O)C1O	462,3053	SERPINC1,SERPIND1
Human Serum Albumin		9048-49-1			348,6288,259	APOE,SAA1,AMBP
Dipyridamole		58-32-2	3108	OCCN(CCO)C1=NC2=C(N=C(N=C2N2CCCCC2)N(CCO)CCO)C(=N1)N1CCCCC1	10846,100,8654,5141	PDE10A,ADA,PDE5A,PDE4A
Betaxolol	I10,I11,I12,I13,I15	63659-19-8	2369	CC(C)NCC(O)COC1=CC=C(CCOCC2CC2)C=C1	153,154	ADRB1,ADRB2
Atomoxetine	F90	82248-59-7	54841	CNCC[C@@H](OC1=CC=CC=C1C)C1=CC=CC=C1	6530,6532,6531,116444	SLC6A2,SLC6A4,SLC6A3,GRIN3B
Meloxicam	M00-M25	71125-38-7	5281106	CN1C(C(=O)NC2=NC=C(C)S2)=C(O)C2=C(C=CC=C2)S1(=O)=O	5743,5742	PTGS2,PTGS1
Bethanidine	I10,I11,I12,I13,I15	114-85-2		CN\C(NCC1=CC=CC=C1)=N/C	152,3758,155	ADRA2C,KCNJ1,ADRB3
Levallorphan	F19.20,F32	152-02-3	5359371	[H][C@@]12CCCC[C@@]11CCN(CC=C)[C@@H]2CC2=C1C=C(O)C=C2	4988	OPRM1
Amprenavir	B20	161814-49-9	65016	CC(C)CN(C[C@@H](O)[C@H](CC1=CC=CC=C1)NC(=O)O[C@H]1CCOC1)S(=O)(=O)C1=CC=C(N)C=C1	4306	NR3C2
Epinastine	H10.45	80012-43-7	3241	NC1=NCC2N1C1=CC=CC=C1CC1=CC=CC=C21	3269,3274,148,150,3356,3363	HRH1,HRH2,ADRA1A,ADRA2A,HTR2A,HTR7
Bupivacaine	R52	14252-80-3	2474	CCCCN1CCCCC1C(=O)NC1=C(C)C=CC=C1C	6336,5731	SCN10A,PTGER1
Rosiglitazone	E08-E13	155141-29-0		CN(CCOC1=CC=C(CC2SC(=O)NC2=O)C=C1)C1=CC=CC=N1	5468,2182	PPARG,ACSL4
Phenobarbital	G40,P90,R56	50-06-6	4763	CCC1(C(=O)NC(=O)NC1=O)C1=CC=CC=C1	2554,1137,1139,2891,2898,116444	GABRA1,CHRNA4,CHRNA7,GRIA2,GRIK2,GRIN3B
Biotin		58-85-5	171548	[H][C@]12CS[C@@H](CCCCC(O)=O)[C@@]1([H])NC(=O)N2	5096,3141,8884,64087,32,56922,5091,5095,31	PCCB,HLCS,SLC5A6,MCCC2,ACACB,MCCC1,PC,PCCA,ACACA
Orlistat	E66	96829-58-2	3034010	CCCCCCCCCCC[C@@H](C[C@@H]1OC(=O)[C@H]1CCCCCC)OC(=O)[C@H](CC(C)C)NC=O	5406,8513,2194	PNLIP,LIPF,FASN
Tropicamide	H57.0	1508-75-4	5593	CCN(CC1=CC=NC=C1)C(=O)C(CO)C1=CC=CC=C1	1132,1128,1129,1131	CHRM4,CHRM1,CHRM2,CHRM3
Testosterone	M80-M82,Z79.890	58-22-0	6013	[H][C@@]12CC[C@H](O)[C@@]1(C)CC[C@@]1([H])[C@@]2([H])CCC2=CC(=O)CC[C@]12C	367	AR
Triflusal					5742,4790,4843,10846	PTGS1,NFKB1,NOS2,PDE10A
Flunisolide	J30	3385-03-3	82153	[H][C@@]12C[C@@]3([H])[C@]4([H])C[C@H](F)C5=CC(=O)C=C[C@]5(C)[C@@]4([H])[C@@H](O)C[C@]3(C)[C@@]1(OC(C)(C)O2)C(=O)CO	2908	NR3C1
Hexachlorophene	A00-A09,A15-A19,A20-A28,A30-A49,A65-A69,A70-A74,A75-A79	70-30-4	3598	OC1=C(CC2=C(O)C(Cl)=CC(Cl)=C2Cl)C(Cl)=C(Cl)C=C1Cl	6392,2746	SDHD,GLUD1
Menadione	E56.1	58-27-5	4055	CC1=CC(=O)C2=CC=CC=C2C1=O	2677,79001,154807,2147,2155,2158,2159,5624,5627,8858,4835,1728,632	GGCX,VKORC1,VKORC1L1,F2,F7,F9,F10,PROC,PROS1,PROZ,NQO2,NQO1,BGLAP
Doxacurium chloride	R52	106819-53-8	60169	COC1=CC(CC2C3=C(CC[N+]2(C)CCCOC(=O)CCC(=O)OCCC[N+]2(C)CCC4=C(C2CC2=CC(OC)=C(OC)C(OC)=C2)C(OC)=C(OC)C(OC)=C4)C=C(OC)C(OC)=C3OC)=CC(OC)=C1OC	1135,1129	CHRNA2,CHRM2
Barbital		57-44-3	2294	CCC1(CC)C(=O)NC(=O)NC1=O	2554,2555,2556,2557,2558,2559,1137,1139,2891,2898	GABRA1,GABRA2,GABRA3,GABRA4,GABRA5,GABRA6,CHRNA4,CHRNA7,GRIA2,GRIK2
Pamidronate	E83.5	40391-99-9	4674	NCCC(O)(P(O)(O)=O)P(O)(O)=O	2224,2224	FDPS,FDPS
Griseofulvin	B35,B36	126-07-8	441140	COC1=CC(OC)=C(Cl)C2=C1C(=O)[C@]1(O2)[C@H](C)CC(=O)C=C1OC	3859	KRT12
Apraclonidine		66711-21-5	2216	NC1=CC(Cl)=C(NC2=NCCN2)C(Cl)=C1	150,148,151	ADRA2A,ADRA1A,ADRA2B
Ipratropium bromide		60205-81-4		[Br-].[H][C@]12CC[C@]([H])(C[C@@H](C1)OC(=O)C(CO)C1=CC=CC=C1)[N@+]2(C)C(C)C	1128,1129,1131	CHRM1,CHRM2,CHRM3
Succinic acid	E40-E46	110-15-6	1110	OC(=O)CCC(O)=O	6391,56670,64064,55217,8803,1468,6389,8630,64849,9058,6561,8801,6392,8974,8985,8424,5033,6390,7915,8802,5019,5351,444,64175,55214,10536	SDHC,SUCNR1,OXCT2,TMLHE,SUCLA2,SLC25A10,SDHA,HSD17B6,SLC13A3,SLC13A2,SLC13A1,SUCLG2,SDHD,P4HA2,PLOD3,BBOX1,P4HA1,SDHB,ALDH5A1,SUCLG1,OXCT1,PLOD1,ASPH,LEPRE1,LEPREL1,LEPREL2
Nedocromil		69049-73-6	50294	CCCC1=C2N(CC)C(=CC(=O)C2=CC2=C1OC(=CC2=O)C(O)=O)C(O)=O	10800,57105,2357,5729,3320	CYSLTR1,CYSLTR2,FPR1,PTGDR,HSP90AA1
Propylhexedrine		3595-11-7	7558	CNC(C)CC1CCCCC1	6571,134864	SLC18A2,TAAR1
Lovastatin	E78.0	75330-75-5	53232	[H][C@]12[C@H](C[C@@H](C)C=C1C=C[C@H](C)[C@@H]2CC[C@@H]1C[C@@H](O)CC(=O)O1)OC(=O)[C@@H](C)CC	3156,3683,3066	HMGCR,ITGAL,HDAC2
Eplerenone	I50	107724-20-9		[H][C@@]12CC[C@@]3(CCC(=O)O3)[C@@]1(C)C[C@H]1O[C@@]11[C@@]2([H])[C@@H](CC2=CC(=O)CC[C@]12C)C(=O)OC	4306	NR3C2
Trovafloxacin	A00-A09,A15-A19,A20-A28,A30-A49,A65-A69,A70-A74,A75-A79	147059-72-1	62959	[H][C@@]12CN(C[C@]1([H])C2N)C1=C(F)C=C2C(=O)C(=CN(C3=C(F)C=C(F)C=C3)C2=N1)C(O)=O	7153	TOP2A
Felodipine	I10,I11,I12,I13,I15	72509-76-3	3333	CCOC(=O)C1=C(C)NC(C)=C(C1C1=C(Cl)C(Cl)=CC=C1)C(=O)OC	775,781,783,776,779,8912,9254,801,5153,5136,4306,7125,7134	CACNA1C,CACNA2D1,CACNB2,CACNA1D,CACNA1S,CACNA1H,CACNA2D2,CALM1,PDE1B,PDE1A,NR3C2,TNNC2,TNNC1
Fencamfamine	R53.82	1209-98-9	14584	CCNC1C2CCC(C2)C1C1=CC=CC=C1	6531	SLC6A3
Progesterone	N97.0	57-83-0	5994	[H][C@@]12CC[C@H](C(C)=O)[C@@]1(C)CC[C@@]1([H])[C@@]2([H])CCC2=CC(=O)CC[C@]12C	5241,2099,4306,1586,4986	PGR,ESR1,NR3C2,CYP17A1,OPRK1
Drospirenone		67392-87-4	68873	[H][C@@]12C[C@]1([H])[C@@]1([H])[C@]3([H])[C@]4([H])C[C@]4([H])[C@@]4(CCC(=O)O4)[C@@]3(C)CC[C@]1([H])[C@@]1(C)CCC(=O)C=C21	5241,4306,367	PGR,NR3C2,AR
Carbimazole	E05	22232-54-8	31072	CCOC(=O)N1C=CN(C)C1=S	7173	TPO
Propiomazine	F51.0,G47.0	362-29-8	4940	CCC(=O)C1=CC2=C(SC3=CC=CC=C3N2CC(C)N(C)C)C=C1	3269,3356,3358,1813,1812,1815,148,147,146,1131,1133,1129,1132,1128	HRH1,HTR2A,HTR2C,DRD2,DRD1,DRD4,ADRA1A,ADRA1B,ADRA1D,CHRM3,CHRM5,CHRM2,CHRM4,CHRM1
Mefenamic acid	M15-M19,M47,M05-M06	61-68-7	4044	CC1=C(C)C(NC2=CC=CC=C2C(O)=O)=CC=C1	5743,5742	PTGS2,PTGS1
Vecuronium	R52,R25.2	50700-72-6	39765	[H][C@@]12C[C@@H]([C@H](OC(C)=O)[C@@]1(C)CC[C@@]1([H])[C@@]2([H])CC[C@@]2([H])C[C@H](OC(C)=O)[C@H](C[C@]12C)N1CCCCC1)[N+]1(C)CCCCC1	1135	CHRNA2
Mitiglinide	E08-E13	145375-43-5	3047758	OC(=O)C(CC(=O)N1CC2CCCCC2C1)CC1=CC=CC=C1	6833,5468	ABCC8,PPARG
Vitamin C	E54	50-81-7		[H][C@@]1(OC(=O)C(O)=C1O)[C@@H](O)CO	3938,5352,5264,8985,8424,1621,5066,5033,64175,79676,121642,55214,10536,55239,112398,221120,8284,54583,9963,5351,112399,55217,54681	LCT,PLOD2,PHYH,PLOD3,BBOX1,DBH,PAM,P4HA1,LEPRE1,OGFOD2,ALKBH2,LEPREL1,LEPREL2,OGFOD1,EGLN2,ALKBH3,KDM5D,EGLN1,SLC23A1,PLOD1,EGLN3,TMLHE,P4HTM
Metipranolol	H40.0,H40-H42	22664-55-7	31477	CC(C)NCC(O)COC1=C(C)C(C)=C(OC(C)=O)C(C)=C1	154,153	ADRB2,ADRB1
Mazindol	E66	22232-71-9	4020	OC1(N2CCN=C2C2=CC=CC=C12)C1=CC=C(Cl)C=C1	6530,6531,6532	SLC6A2,SLC6A3,SLC6A4
Aminosalicylic Acid		65-49-6	4649	NC1=CC(O)=C(C=C1)C(O)=O	5743,1147,240,30814	PTGS2,CHUK,ALOX5,PLA2G2E
Amitriptyline	R52,F32	50-48-6	2160	CN(C)CCC=C1C2=CC=CC=C2CCC2=CC=CC=C12	6530,6532,3356,3350,4985,4986,4914,4915,148,146,150,3269,1128,1129,1131,1132,1133,3785,3736,3751,3752,3274,59340,10280,3358,147,3363,3352,4988,3351,3362,3786,155	SLC6A2,SLC6A4,HTR2A,HTR1A,OPRD1,OPRK1,NTRK1,NTRK2,ADRA1A,ADRA1D,ADRA2A,HRH1,CHRM1,CHRM2,CHRM3,CHRM4,CHRM5,KCNQ2,KCNA1,KCND2,KCND3,HRH2,HRH4,SIGMAR1,HTR2C,ADRA1B,HTR7,HTR1D,OPRM1,HTR1B,HTR6,KCNQ3,ADRB3
Beclomethasone	J30,J45	5534-09-8		[H][C@@]12C[C@H](C)[C@](OC(=O)CC)(C(=O)COC(=O)CC)[C@@]1(C)C[C@H](O)[C@@]1(Cl)[C@@]2([H])CCC2=CC(=O)C=C[C@]12C	2908	NR3C1
Terbutaline	J45	23031-25-6	5403	CC(C)(C)NCC(O)C1=CC(O)=CC(O)=C1	154	ADRB2
Pethidine		57-42-1	4058	CCOC(=O)C1(CCN(C)CC1)C1=CC=CC=C1	4986,2902,2904,2903,2905,2906,1133,4988,6531,6530,6532	OPRK1,GRIN1,GRIN2B,GRIN2A,GRIN2C,GRIN2D,CHRM5,OPRM1,SLC6A3,SLC6A2,SLC6A4
Penbutolol	I10,I11,I12,I13,I15	36507-48-9	37464	CC(C)(C)NC[C@H](O)COC1=CC=CC=C1C1CCCC1	153,154,3350,3351	ADRB1,ADRB2,HTR1A,HTR1B
Vasopressin	R35,F98.0,R32,E23.2,N25.1,E08-E13	11000-17-2			554,552,553	AVPR2,AVPR1A,AVPR1B
Alvimopan	R52	170098-38-1	5488548	C[C@H]1CN(C[C@H](CC2=CC=CC=C2)C(=O)NCC(O)=O)CC[C@@]1(C)C1=CC(O)=CC=C1	4988,4986,4985	OPRM1,OPRK1,OPRD1
Sildenafil	F52.2,N48.4	171599-83-0	5212	CCCC1=NN(C)C2=C1NC(=NC2=O)C1=C(OCC)C=CC(=C1)S(=O)(=O)N1CCN(C)CC1	8654,5148,5149	PDE5A,PDE6G,PDE6H
Sevoflurane	R52	28523-86-6	5206	FCOC(C(F)(F)F)C(F)(F)F	2554,2741,2890,3736,27032,513,4535,55879	GABRA1,GLRA1,GRIA1,KCNA1,ATP2C1,ATP5D,ND1,GABRQ
Antazoline	J34.89	91-75-8		C(N(CC1=CC=CC=C1)C1=CC=CC=C1)C1=NCCN1	3269	HRH1
Butorphanol	R52	58786-99-5	6916249	[H][C@@]12CC3=C(C=C(O)C=C3)[C@]3(CCCC[C@@]13O)CCN2CC1CCC1	4986,4985,4988	OPRK1,OPRD1,OPRM1
Diazoxide	I10,I11,I12,I13,I15	364-98-7	3019	CC1=NS(=O)(=O)C2=C(N1)C=CC(Cl)=C2	3767,759,760,476,3778,6559	KCNJ11,CA1,CA2,ATP1A1,KCNMA1,SLC12A3
Interferon Alfa-2a, Recombinant	B17.1,B18.2	77907-69-8			3454,3455	IFNAR1,IFNAR2
Esomeprazole	K25-K27	161796-78-7		COC1=CC2=C(NC(=N2)[S@](=O)CC2=NC=C(C)C(OC)=C2C)C=C1	495	ATP4A
Diclofenamide		120-97-8	3038	NS(=O)(=O)C1=CC(=C(Cl)C(Cl)=C1)S(N)(=O)=O	759,760,762,766	CA1,CA2,CA4,CA7
Lorcaserin	F10-F19,E66	846589-98-8	6918373	[H][C@@]12CCC(=O)[C@@]1(C)CC[C@]1([H])C3=C(CC[C@@]21[H])C=C(OC(=O)CCCCCCC\C=C/CCCCCCCC)C=C3	3358	HTR2C
Hesperetin	E78.0	520-33-2	72281	COC1=C(O)C=C(C=C1)[C@@H]1CC(=O)C2=C(O)C=C(O)C=C2O1	6646,8435,4547	SOAT1,SOAT2,MTTP
Hydromorphone	R52	71-68-1	5284570	[H][C@@]12OC3=C(O)C=CC4=C3[C@@]11CCN(C)[C@]([H])(C4)[C@]1([H])CCC2=O	4988,4985,4986	OPRM1,OPRD1,OPRK1
Doxylamine	F40-F42,O21.0	469-21-6	3162	CN(C)CCOC(C)(C1=CC=CC=C1)C1=CC=CC=N1	3269,1128	HRH1,CHRM1
Bupropion	F32	31677-93-7	444	CC(NC(C)(C)C)C(=O)C1=CC(Cl)=CC=C1	6531,6530,1136	SLC6A3,SLC6A2,CHRNA3
Flumazenil	R52	78755-81-4	3373	CCOC(=O)C1=C2CN(C)C(=O)C3=C(C=CC(F)=C3)N2C=N1	2554,2566,2558,55879	GABRA1,GABRG2,GABRA5,GABRQ
Diphenhydramine	H81.0,H81,R42	147-24-0	3100	CN(C)CCOC(C1=CC=CC=C1)C1=CC=CC=C1	3269	HRH1
Insulin Detemir		169148-63-4			3643	INSR
Flupirtine	M79.7	56995-20-1	53276	CCOC(=O)NC1=C(N)N=C(NCC2=CC=C(F)C=C2)C=C1	150	ADRA2A
Alprenolol	I10,I11,I12,I13,I15	13655-52-2	2119	CC(C)NCC(O)COC1=CC=CC=C1CC=C	153,154,3350	ADRB1,ADRB2,HTR1A
Propafenone	I47-I49,R00.0	34183-22-7	4932	CCCNCC(O)COC1=CC=CC=C1C(=O)CCC1=CC=CC=C1	6331,3757	SCN5A,KCNH2
Oseltamivir	J10,J11	204255-11-8	65028	CCOC(=O)C1=C[C@@H](OC(CC)CC)[C@H](NC(C)=O)[C@@H](N)C1	4663,1066,4758,4759	NA,CES1,NEU1,NEU2
Nitrazepam	F51.0,G47.0	146-22-5	4506	[O-][N+](=O)C1=CC2=C(NC(=O)CN=C2C2=CC=CC=C2)C=C1	2554,2555,2556,2557,2558,2559,2560,2561,2562,2565,2566,2567,2563,2564,2568,2569,2570,200959,55879,6323	GABRA1,GABRA2,GABRA3,GABRA4,GABRA5,GABRA6,GABRB1,GABRB2,GABRB3,GABRG1,GABRG2,GABRG3,GABRD,GABRE,GABRP,GABRR1,GABRR2,GABRR3,GABRQ,SCN1A
Phenformin	E08-E13	834-28-6	8249	NC(=N)NC(=N)NCCC1=CC=CC=C1	5562,3764	PRKAA1,KCNJ8
Salbutamol	J45	18559-94-9	2083	CC(C)(C)NCC(O)C1=CC(CO)=C(O)C=C1	154,153	ADRB2,ADRB1
Encainide	I47-I49	66778-36-7		COC1=CC=C(C=C1)C(=O)NC1=CC=CC=C1CCC1CCCCN1C	6331	SCN5A
Modafinil		68693-11-8	4236	NC(=O)CS(=O)C(C1=CC=CC=C1)C1=CC=CC=C1	6531,147	SLC6A3,ADRA1B
Fluorescein		2321-07-5	16850	OC1=CC2=C(C=C1)C1(OC(=O)C3=CC=CC=C13)C1=C(O2)C=C(O)C=C1	148,148	ADRA1A,ADRA1A
Oxycodone	R52	124-90-3	5284603	[H][C@@]12OC3=C(OC)C=CC4=C3[C@@]11CCN(C)[C@]([H])(C4)[C@]1(O)CCC2=O	4988,4986,4985,4985,5005	OPRM1,OPRK1,OPRD1,OPRD1,ORM2
Cyproheptadine	T78.4	129-03-3	2913	CN1CCC(CC1)=C1C2=CC=CC=C2C=CC2=CC=CC=C12	3269,3356,3358,1128,1129,1131	HRH1,HTR2A,HTR2C,CHRM1,CHRM2,CHRM3
Dronedarone	I48	141626-36-0	208898	CCCCN(CCCC)CCCOC1=CC=C(C=C1)C(=O)C1=C(CCCC)OC2=C1C=C(NS(C)(=O)=O)C=C2	148,147,146,150,151,152,153,3757,775,776,778,779,782,783,784,785,6323,3776	ADRA1A,ADRA1B,ADRA1D,ADRA2A,ADRA2B,ADRA2C,ADRB1,KCNH2,CACNA1C,CACNA1D,CACNA1F,CACNA1S,CACNB1,CACNB2,CACNB3,CACNB4,SCN1A,KCNK2
Phenytoin	G40,P90,R56	57-41-0	1775	O=C1NC(=O)C(N1)(C1=CC=CC=C1)C1=CC=CC=C1	6331,6323	SCN5A,SCN1A
Enalapril	I10,I11,I12,I13,I15	75847-73-3		CCOC(=O)[C@H](CCC1=CC=CC=C1)N[C@@H](C)C(=O)N1CCC[C@H]1C(O)=O	1636	ACE
Granisetron	R11	109889-09-0	3510	CN1N=C(C(=O)NC2CC3CCCC(C2)N3C)C2=CC=CC=C12	3359	HTR3A
Tinzaparin	I26,I80.2	9041-08-1			462,3676,6387	SERPINC1,ITGA4,CXCL12
Natalizumab	G35	189261-10-7			3676,2215,715,712,713,714,2214,2209,2212,2213,9103,3383	ITGA4,FCGR3B,C1R,C1QA,C1QB,C1QC,FCGR3A,FCGR1A,FCGR2A,FCGR2B,FCGR2C,ICAM1
Rivastigmine	F00,G30	123441-03-2	77991	CCN(C)C(=O)OC1=CC=CC(=C1)[C@H](C)N(C)C	43,590	ACHE,BCHE
Ethacrynic acid	I10,I11,I12,I13,I15	58-54-8	3278	CCC(=C)C(=O)C1=C(Cl)C(Cl)=C(OCC(O)=O)C=C1	476,6557	ATP1A1,SLC12A1
Arformoterol	J40-J44,J47	67346-49-0	3083544	COC1=CC=C(C[C@@H](C)NC[C@H](O)C2=CC(NC=O)=C(O)C=C2)C=C1	154	ADRB2
Fluoxetine	F32	54910-89-3	3386	CNCCC(OC1=CC=C(C=C1)C(F)(F)F)C1=CC=CC=C1	6532	SLC6A4
Dabigatran etexilate		211915-06-9	6445226	CCCCCCOC(=O)N=C(N)C1=CC=C(NCC2=NC3=C(C=CC(=C3)C(=O)N(CCC(=O)OCC)C3=CC=CC=N3)N2C)C=C1	2147	F2
Atenolol	I10,I11,I12,I13,I15	29122-68-7	2249	CC(C)NCC(O)COC1=CC=C(CC(N)=O)C=C1	153,154	ADRB1,ADRB2
Icosapent	R73.9	10417-94-4		CC\C=C/C\C=C/C\C=C/C\C=C/C\C=C/CCCC(O)=O	5743,5742,5468,5467,3992,2182,2181,2864,6546,7442	PTGS2,PTGS1,PPARG,PPARD,FADS1,ACSL4,ACSL3,FFAR1,SLC8A1,TRPV1
Sucralfate		54182-58-0		O[Al](O)OS(=O)(=O)OC[C@H]1O[C@@H](O[C@]2(COS(=O)(=O)O[Al](O)O)O[C@H](OS(=O)(=O)O[Al](O)O)[C@@H](OS(=O)(=O)O[Al](O)O)[C@@H]2OS(=O)(=O)O[Al](O)O)[C@H](OS(=O)(=O)O[Al](O)O)[C@@H](OS(=O)(=O)O[Al](O)O)[C@@H]1OS(=O)(=O)O[Al](O)O	50632,2247,1950,2243,2244,2266	CALY,FGF2,EGF,FGA,FGB,FGG
Proguanil	B50-B54	500-92-5	6178111	CC(C)\N=C(/N)N=C(N)NC1=CC=C(Cl)C=C1	1719,1719	DHFR,DHFR
(S)-Hmg-Coa		64-19-7	46936590	NC(=O)C1=C[N+](=CC=C1[C@@H]1CCCCC1=O)[C@@H]1O[C@@H](CO[P@]([O-])(=O)O[P@@](O)(=O)OC[C@@H]2O[C@H]([C@H](O)[C@H]2O)N2C=NC3=C2N=CN=C3N)[C@H](O)[C@H]1O	3156	HMGCR
Phenmetrazine	E66	134-49-6	4762	CC1NCCOC1C1=CC=CC=C1	6530,6531	SLC6A2,SLC6A3
Clofazimine	K50	2030-63-9		CC(C)N=C1C=C2N(C3=CC=C(Cl)C=C3)C3=C(C=CC=C3)N=C2C=C1NC1=CC=C(Cl)C=C1	4985	OPRD1
Fexofenadine	J30	83799-24-0	3348	CC(C)(C(O)=O)C1=CC=C(C=C1)C(O)CCCN1CCC(CC1)C(O)(C1=CC=CC=C1)C1=CC=CC=C1	3269	HRH1
4-[(3-CHLORO-4-{[(2R)-3,3,3-TRIFLUORO-2-HYDROXY-2-METHYLPROPANOYL]AMINO}PHENYL)SULFONYL]-N,N-DIMETHYLBENZAMIDE			16741245	CN(C)C(=O)C1=CC=C(C=C1)S(=O)(=O)C1=CC=C(NC(=O)[C@@](C)(O)C(F)(F)F)C(Cl)=C1	5163	PDK1
Lisinopril	I10,I11,I12,I13,I15	83915-83-7	5362119	NCCCC[C@H](N[C@@H](CCC1=CC=CC=C1)C(O)=O)C(=O)N1CCC[C@H]1C(O)=O	1636,59272	ACE,ACE2
Sulfinpyrazone	M10	57-96-5	5342	O=C1C(CCS(=O)C2=CC=CC=C2)C(=O)N(N1C1=CC=CC=C1)C1=CC=CC=C1	1244,4363	ABCC2,ABCC1
Protriptyline	F32	438-60-8	4976	CNCCCC1C2=CC=CC=C2C=CC2=CC=CC=C12	6530,6532	SLC6A2,SLC6A4
Interferon beta-1a	G35	145258-61-3			3454,3455	IFNAR1,IFNAR2
Meclizine	R11	569-65-3	4034	CC1=CC(CN2CCN(CC2)C(C2=CC=CC=C2)C2=CC=C(Cl)C=C2)=CC=C1	3269	HRH1
Suramin	B56	129-46-4	5361	CC1=C(NC(=O)C2=CC(NC(=O)NC3=CC=CC(=C3)C(=O)NC3=C(C)C=CC(=C3)C(=O)NC3=C4C(C=C(C=C4S(O)(=O)=O)S(O)(=O)=O)=C(C=C3)S(O)(=O)=O)=CC=C2)C=C(C=C1)C(=O)NC1=C2C(C=C(C=C2S(O)(=O)=O)S(O)(=O)=O)=C(C=C1)S(O)(=O)=O	5029,23408,2492,6261,2147,5320	P2RY2,SIRT5,FSHR,RYR1,F2,PLA2G2A
Nabumetone	M15-M19,M47,M05-M06	42924-53-8	4409	COC1=CC2=C(C=C1)C=C(CCC(C)=O)C=C2	5743,5742	PTGS2,PTGS1
Gonadorelin	E28.3,E29.1,E23.0	6918-09-8	36523	CC(C)CC(NC(=O)CNC(=O)C(CC1=CC=C(O)C=C1)NC(=O)C(CO)NC(=O)C(CC1=CNC2=CC=CC=C12)NC(=O)C(CC1=CN=CN1)NC(=O)C1CCC(=O)N1)C(=O)NC(CCCN=C(N)N)C(=O)N1CCCC1C(=O)NCC(N)=O	2798,114814	GNRHR,GNRHR2
Lorazepam	F40-F42	846-49-1	3958	OC1N=C(C2=CC=CC=C2Cl)C2=C(NC1=O)C=CC(Cl)=C2	55879,706	GABRQ,TSPO
Antipyrine		60-80-0	2206	CN1N(C(=O)C=C1C)C1=CC=CC=C1	5743,5742	PTGS2,PTGS1
Quinidine	I47.2	56-54-2	441074	[H][C@@]12CCN(C[C@@H]1C=C)[C@]([H])(C2)[C@@H](O)C1=C2C=C(OC)C=CC2=NC=C1	6331,3775,9424,3757	SCN5A,KCNK1,KCNK6,KCNH2
Cyanocobalamin		68-19-9	44176380	OC[C@H]1O[C@@H]([C@H](O)[C@@H]1OP(O)(=O)O[C@]([H])(C)CNC(=O)CC[C@]1(C)[C@@H](CC(=O)N)[C@@]2([H])N([Co]C#N)\C1=C(C)/C1=N/C(=C\C3=N\C(=C(C)/C4=N[C@]2(C)[C@@](C)(CC(=O)N)[C@@H]4CCC(=O)N)\[C@@](C)(CC(=O)N)[C@@H]3CCC(=O)N)/C(C)(C)[C@@H]1CCC(=O)N)N1C=NC2=CC(C)=C(C)C=C12	4548,4594,4552,166785,25974,4524	MTR,MUT,MTRR,MMAA,MMACHC,MTHFR
Risperidone	F20	106266-06-2	5073	CC1=C(CCN2CCC(CC2)C2=NOC3=C2C=CC(F)=C3)C(=O)N2CCCCC2=N1	3356,1813,1814,1815,148,147,3352,3269,150,151,152,3358,3350,1812	HTR2A,DRD2,DRD3,DRD4,ADRA1A,ADRA1B,HTR1D,HRH1,ADRA2A,ADRA2B,ADRA2C,HTR2C,HTR1A,DRD1
Streptokinase	I26	9002-01-1			5340,2149	PLG,F2R
Ceruletide	K85,K86	17650-98-5		[H][C@](NC(=O)[C@H](CC1=CC=C(OS(O)(=O)=O)C=C1)NC(=O)[C@H](CC(O)=O)NC(=O)[C@H](CCC(N)=O)NC(=O)[C@@H]1CCC(=O)N1)([C@@H](C)O)C(=O)NCC(=O)N[C@@H](CC1=CNC2=CC=CC=C12)C(=O)N[C@@H](CCSC)C(=O)N[C@@H](CC(O)=O)C(=O)N[C@@H](CC1=CC=CC=C1)C(N)=O	886	CCKAR
Naphazoline	H00-H59	835-31-4	4436	C(C1=NCCN1)C1=CC=CC2=CC=CC=C12	148,150	ADRA1A,ADRA2A
L-Methionine		63-68-3	6137	CSCC[C@H](N)C(O)=O	4552,4548,10988,635,23743	MTRR,MTR,METAP2,BHMT,BHMT2
Pyruvic acid	E40-E46	127-17-3	1060	CC(=O)C(O)=O	9123,6567,64902,9121,5313,9120,9194,5162,5315,18,9122,23539,6566,5091	SLC16A3,SLC16A2,AGXT2,SLC16A5,PKLR,SLC16A6,SLC16A7,PDHB,PKM,ABAT,SLC16A4,SLC16A8,SLC16A1,PC
Ofloxacin	A00-A09,A15-A19,A20-A28,A30-A49,A65-A69,A70-A74,A75-A79	82419-36-1	4583	CC1COC2=C3N1C=C(C(O)=O)C(=O)C3=CC(F)=C2N1CCN(C)CC1	7153	TOP2A
Alverine		5560-59-8	3678	CCN(CCCC1=CC=CC=C1)CCCC1=CC=CC=C1	3350	HTR1A
L-Aspartic Acid		56-84-8	5960	N[C@@H](CC(O)=O)C(O)=O	6035,4069,10165,2805,10165,443,440,445,95,2806,1615,8604,444,10606,790,159,6505,445,55157,80150,122622,91703	RNASE1,LYZ,SLC25A13,GOT1,SLC25A13,ASPA,ASNS,ASS1,ACY1,GOT2,DARS,SLC25A12,ASPH,PAICS,CAD,ADSS,SLC1A1,ASS1,DARS2,ASRGL1,ADSSL1,ACY3
Chloroquine	B50-B54	54-05-7	2719	CCN(CC)CCCC(C)NC1=C2C=CC(Cl)=CC2=NC=C1	2939,7124,54106	GSTA2,TNF,TLR9
Chlorphenamine		132-22-9	2725	CN(C)CCC(C1=CC=C(Cl)C=C1)C1=CC=CC=N1	3269,6532,6530,6531	HRH1,SLC6A4,SLC6A2,SLC6A3
Peginesatide	D50-D64	913976-27-9			2057	EPOR
Furosemide	R60.9,I50	54-31-9	3440	NS(=O)(=O)C1=C(Cl)C=C(NCC2=CC=CO2)C(=C1)C(O)=O	6557,760	SLC12A1,CA2
Citalopram	F32	59729-32-7	2771	CN(C)CCCC1(OCC2=C1C=CC(=C2)C#N)C1=CC=C(F)C=C1	6532,3269,148,1128	SLC6A4,HRH1,ADRA1A,CHRM1
Atropine	T60.0	55-48-1		CN1[C@H]2CC[C@@H]1C[C@@H](C2)OC(=O)C(CO)C1=CC=CC=C1	1128,1129,1131,1132,1133	CHRM1,CHRM2,CHRM3,CHRM4,CHRM5
Glyburide		10238-21-8	3488	COC1=C(C=C(Cl)C=C1)C(=O)NCCC1=CC=C(C=C1)S(=O)(=O)NC(=O)NC1CCCCC1	6833,3758,3762,10060,8647,19,1080,3767,3764,1374	ABCC8,KCNJ1,KCNJ5,ABCC9,ABCB11,ABCA1,CFTR,KCNJ11,KCNJ8,CPT1A
Testosterone Propionate		57-85-2	5995	[H][C@@]12CC[C@H](OC(=O)CC)[C@@]1(C)CC[C@@]1([H])[C@@]2([H])CCC2=CC(=O)CC[C@]12C	367	AR
Drotaverine		985-12-6	1712095	CCOC1=C(OCC)C=C(\C=C2/NCCC3=CC(OCC)=C(OCC)C=C23)C=C1	5141,775	PDE4A,CACNA1C
Tramadol	R52	27203-92-5	33741	COC1=CC=CC(=C1)[C@@]1(O)CCCC[C@@H]1CN(C)C	4988,6530,6532,3358,4986,4985,116443,89832,1131	OPRM1,SLC6A2,SLC6A4,HTR2C,OPRK1,OPRD1,GRIN3A,CHRFAM7A,CHRM3
Dofetilide	I46-I49	115256-11-6	71329	CN(CCOC1=CC=C(NS(C)(=O)=O)C=C1)CCC1=CC=C(NS(C)(=O)=O)C=C1	3757,3776,3768	KCNH2,KCNK2,KCNJ12
Cevimeline		107233-08-9		CC1O[C@@]2(CS1)CN1CCC2CC1	1131,1128	CHRM3,CHRM1
Equilin		474-86-2	223368	[H][C@@]12CCC(=O)[C@@]1(C)CC[C@]1([H])C3=C(CC=C21)C=C(O)C=C3	3292	HSD17B1
Lumiracoxib	M15-M19,M47	220991-20-8		CC1=CC=C(NC2=C(Cl)C=CC=C2F)C(CC(O)=O)=C1	5743,5742	PTGS2,PTGS1
Colestipol		50925-79-6	62816	ClCC1CO1.NCCNCCNCCNCCN	64805	P2RY12
Methyldopa	I10,I11,I12,I13,I15	555-30-6		C[C@](N)(CC1=CC=C(O)C(O)=C1)C(O)=O	150,1644	ADRA2A,DDC
Orphenadrine	F02.3,G20	4682-36-4	4601	CN(C)CCOC(C1=CC=CC=C1)C1=CC=CC=C1C	2906,2902,116444,116443,3269,6530,6336	GRIN2D,GRIN1,GRIN3B,GRIN3A,HRH1,SLC6A2,SCN10A
Digoxin Immune Fab (Ovine)					9103	FCGR2C
L-Lysine		56-87-1		NCCCC[C@H](N)C(O)=O	6541,6545,84889,6542,3735	SLC7A1,SLC7A4,SLC7A3,SLC7A2,KARS
Roxatidine acetate		78628-28-1		CC(=O)OCC(=O)NCCCOC1=CC=CC(CN2CCCCC2)=C1	3274	HRH2
Benazepril	I10,I11,I12,I13,I15	86541-75-5	5362124	CCOC(=O)[C@H](CCC1=CC=CC=C1)N[C@H]1CCC2=CC=CC=C2N(CC(O)=O)C1=O	1636	ACE
Moexipril	I10,I11,I12,I13,I15	103775-10-6	91270	CCOC(=O)[C@H](CCC1=CC=CC=C1)N[C@@H](C)C(=O)N1CC2=CC(OC)=C(OC)C=C2C[C@H]1C(O)=O	1636,59272	ACE,ACE2
Cholecalciferol	E55	67-97-0		CC(C)CCC[C@@H](C)[C@@]1([H])CC[C@@]2([H])\C(CCC[C@]12C)=C\C=C1\C[C@@H](O)CCC1=C	7421	VDR
Chlorzoxazone	R52	95-25-0	2733	ClC1=CC2=C(OC(=O)N2)C=C1	3778	KCNMA1
MK-8931	F00,G30	119-96-0		CC(=O)NC1=CC(=CC=C1O)[As]1SCC(CO)S1	23621	BACE1
Voacamine		3371-85-5	11953931	[H][C@@]12C[C@H](CC)[C@]3([H])N(C1)CCC1=C(NC4=CC(=C(OC)C=C14)[C@@]1([H])C[C@]4([H])C(C(=O)OC)[C@@]([H])(CC5=C1NC1=CC=CC=C51)N(C)C\C4=C\C)[C@@]3(C2)C(=O)OC	5243	ABCB1
Ginseng		50647-08-0			3569,5743,196	IL6,PTGS2,AHR
Insulin, porcine	E08-E13	9004-14-2			3643,3480,3416,3118,3119,5925,1509,1363,5126,5122,4856,4036,3490,94121	INSR,IGF1R,IDE,HLA-DQA2,HLA-DQB1,RB1,CTSD,CPE,PCSK2,PCSK1,NOV,LRP2,IGFBP7,SYTL4
Eculizumab	D59.5	219685-50-4			727	C5
Trimethoprim	N39.0	738-70-5	5578	COC1=CC(CC2=CN=C(N)N=C2N)=CC(OC)=C1OC	7298,1719	TYMS,DHFR
Clotrimazole	B35-B49	23593-75-1	2812	ClC1=CC=CC=C1C(N1C=CN=C1)(C1=CC=CC=C1)C1=CC=CC=C1	3783	KCNN4
Isocarboxazid	F32	59-63-2	3759	CC1=CC(=NO1)C(=O)NNCC1=CC=CC=C1	4128,4129	MAOA,MAOB
Felbamate	G40-G41	25451-15-4	3331	NC(=O)OCC(COC(N)=O)C1=CC=CC=C1	2904,116443,2903	GRIN2B,GRIN3A,GRIN2A
Polythiazide	I10,I11,I12,I13,I15	346-18-9	4870	CN1C(CSCC(F)(F)F)NC2=CC(Cl)=C(C=C2S1(=O)=O)S(N)(=O)=O	6559	SLC12A3
Fluspirilene	F20	1841-19-6	3396	FC1=CC=C(C=C1)C(CCCN1CCC2(CC1)N(CNC2=O)C1=CC=CC=C1)C1=CC=C(F)C=C1	1813,3356,786	DRD2,HTR2A,CACNG1
Acarbose	I00-I99,E08-E13	56180-94-0	441184	C[C@H]1O[C@H](O[C@@H]2[C@@H](CO)O[C@H](O[C@@H]3[C@@H](CO)O[C@@H](O)[C@H](O)[C@H]3O)[C@H](O)[C@H]2O)[C@H](O)[C@@H](O)[C@@H]1N[C@H]1C=C(CO)[C@H](O)[C@H](O)[C@H]1O	8972,279,2548,6476	MGAM,AMY2A,GAA,SI
Cilastatin	A00-A09,A15-A19,A20-A28,A30-A49,A65-A69,A70-A74,A75-A79	82009-34-5	6435415	N[C@@H](CSCCCC\C=C(/NC(=O)[C@H]1CC1(C)C)C(=O)O)C(=O)O	1800	DPEP1
Warfarin	I48	129-06-6		CC(=O)CC(C1=CC=CC=C1)C1=C(O)C2=C(OC1=O)C=CC=C2	79001	VKORC1
Aprobarbital	F51.0,G47.0	77-02-1	6464	CC(C)C1(CC=C)C(=O)NC(=O)NC1=O	2554,2555,2556,2557,2558,2559,1137,1139,2891,2898	GABRA1,GABRA2,GABRA3,GABRA4,GABRA5,GABRA6,CHRNA4,CHRNA7,GRIA2,GRIK2
Anakinra	M05-M06	143090-92-0			3554	IL1R1
N-Acetyl-D-glucosamine	D84.9,M35.9	7512-17-6		[H]C(=O)[C@H](NC(C)=O)[C@@H](O)[C@H](O)[C@H](O)CO	8703,8702,8704,55577,51172,4669,5973,2683	B4GALT3,B4GALT4,B4GALT2,NAGK,NAGPA,NAGLU,RENBP,B4GALT1
Remifentanil	R52	132875-61-7	60815	CCC(=O)N(C1=CC=CC=C1)C1(CCN(CCC(=O)OC)CC1)C(=O)OC	4988,4985,4986	OPRM1,OPRD1,OPRK1
Milrinone	I50	78415-72-2	4197	CC1=C(C=C(C#N)C(=O)N1)C1=CC=NC=C1	5139	PDE3A
ado-trastuzumab emtansine		1018448-65-1			2064	ERBB2
Scopolamine	F10-F19,R11	51-34-3		CN1[C@H]2C[C@@H](C[C@@H]1[C@H]1O[C@@H]21)OC(=O)[C@H](CO)C1=CC=CC=C1	1128,6476,1129,1131,1132,1133	CHRM1,SI,CHRM2,CHRM3,CHRM4,CHRM5
Alimemazine		4330-99-8	5574	CC(CN(C)C)CN1C2=CC=CC=C2SC2=CC=CC=C12	3269	HRH1
Chlorprothixene	F20-F29	113-59-7		[H]C(CCN(C)C)=C1C2=CC(Cl)=CC=C2SC2=C1C=CC=C2	1813,1812,1814,3356,3357,3358,3269,1128,1129,1131,1132,1133	DRD2,DRD1,DRD3,HTR2A,HTR2B,HTR2C,HRH1,CHRM1,CHRM2,CHRM3,CHRM4,CHRM5
Galantamine	F00,G30	357-70-0	908828	[H][C@]12C[C@@H](O)C=C[C@]11CCN(C)CC3=C1C(O2)=C(OC)C=C3	43,1134,1140,1144,1146,1145,1135,1136,1137,1138,8973,1139,55584,57053,1141,1142,1143,590	ACHE,CHRNA1,CHRNB1,CHRND,CHRNG,CHRNE,CHRNA2,CHRNA3,CHRNA4,CHRNA5,CHRNA6,CHRNA7,CHRNA9,CHRNA10,CHRNB2,CHRNB3,CHRNB4,BCHE
Sodium bicarbonate	E87.2	144-55-8	516892	[Na+].OC([O-])=O	785	CACNB4
Zaleplon	F51.0,G47.0	151319-34-5	5719	CCN(C(C)=O)C1=CC=CC(=C1)C1=CC=NC2=C(C=NN12)C#N	2554,706	GABRA1,TSPO
Bupranolol		23284-25-5		CC1=CC(OCC(O)CNC(C)(C)C)=C(Cl)C=C1	153,154,155	ADRB1,ADRB2,ADRB3
Chlorthalidone	I10,I11,I12,I13,I15	77-36-1	2732	NS(=O)(=O)C1=C(Cl)C=CC(=C1)C1(O)NC(=O)C2=CC=CC=C12	6557	SLC12A1
Tenoxicam	M15-M19,M47,M05-M06	59804-37-4	5312154	CN1\C(=C(/O)NC2=CC=CC=N2)C(=O)C2=C(C=CS2)S1(=O)=O	5743,5742	PTGS2,PTGS1
Dipivefrin	H40-H42	52365-63-6	3105	CNCC(O)C1=CC(OC(=O)C(C)(C)C)=C(OC(=O)C(C)(C)C)C=C1	148,150,154,590,43	ADRA1A,ADRA2A,ADRB2,BCHE,ACHE
Oprelvekin	D69.6,P61.0	145941-26-0			3590	IL11RA
Codeine	R52	6854-40-6	5284371	[H][C@@]12OC3=C(OC)C=CC4=C3[C@@]11CCN(C)[C@]([H])(C4)[C@]1([H])C=C[C@@H]2O	4988,4986,4985	OPRM1,OPRK1,OPRD1
Tubocurarine	F17.2	6989-98-6	6000	[H][C@@]12CC3=CC=C(OC4=C5C(CC[N+](C)(C)[C@]5([H])CC5=CC(OC6=C(OC)C=C(CCN1C)C2=C6)=C(O)C=C5)=CC(OC)=C4O)C=C3	1135,3359,43	CHRNA2,HTR3A,ACHE
Certolizumab pegol	K50,K51,L40	428863-50-7			7124	TNF
Dronabinol		1972-08-3		[H][C@@]12C=C(C)CC[C@@]1([H])C(C)(C)OC1=C2C(O)=CC(CCCCC)=C1	1268,1269	CNR1,CNR2
Verapamil	I20,I10,I11,I12,I13,I15	152-11-4	2520	COC1=C(OC)C=C(CCN(C)CCCC(C#N)(C(C)C)C2=CC(OC)=C(OC)C=C2)C=C1	775,776,778,779,782,783,784,785,8911,8913,774,773,3757,6331,3767,6532	CACNA1C,CACNA1D,CACNA1F,CACNA1S,CACNB1,CACNB2,CACNB3,CACNB4,CACNA1I,CACNA1G,CACNA1B,CACNA1A,KCNH2,SCN5A,KCNJ11,SLC6A4
Riluzole	G12.2	1744-22-5	5070	NC1=NC2=C(S1)C=C(OC(F)(F)F)C=C2	6331,23657	SCN5A,SLC7A11
Lubiprostone	K59.0	136790-76-6	656719	[H][C@@]12CC(=O)[C@@H](CCCCCCC(O)=O)[C@@]1([H])CC[C@@](O)(O2)C(F)(F)CCCC	1181	CLCN2
Halothane	R52	151-67-7	3562	FC(F)(F)C(Cl)Br	3777,51305,3778,116443,116444,2903,2741,6010,3763,3760,4535,3783,513,27032,2554,54331,387129,55879	KCNK3,KCNK9,KCNMA1,GRIN3A,GRIN3B,GRIN2A,GLRA1,RHO,KCNJ6,KCNJ3,ND1,KCNN4,ATP5D,ATP2C1,GABRA1,GNG2,NPSR1,GABRQ
Guanidine		113-00-8	3520	NC(N)=N	2593,6035,6035,1742,217	GAMT,RNASE1,RNASE1,DLG4,ALDH2
Fluticasone Propionate	J45	80474-14-2		[H][C@@]12C[C@@H](C)[C@](OC(=O)CC)(C(=O)SCF)[C@@]1(C)C[C@H](O)[C@@]1(F)[C@@]2([H])C[C@H](F)C2=CC(=O)C=C[C@]12C	2908,5241,5321,4306	NR3C1,PGR,PLA2G4A,NR3C2
Dihydrotachysterol	E83.51,E21	67-96-9		CC(C)[C@@H](C)\C=C\[C@@H](C)[C@@]1([H])CC[C@@]2([H])\C(CCC[C@]12C)=C\C=C1/C[C@@H](O)CC[C@@H]1C	7421	VDR
Insulin, isophane		53027-39-7		Cl[223Ra]Cl	3643	INSR
Quinethazone	I10,I11,I12,I13,I15	73-49-4	6307	CCC1NC(=O)C2=CC(=C(Cl)C=C2N1)S(N)(=O)=O	759,760,6557,6558,6559	CA1,CA2,SLC12A1,SLC12A2,SLC12A3
Pramlintide	E08-E13,E66,E08-E13	151126-32-8			799,10267,10266,10268	CALCR,RAMP1,RAMP2,RAMP3
Loperamide	A09,K59.1	53179-11-6	3955	CN(C)C(=O)C(CCN1CCC(O)(CC1)C1=CC=C(Cl)C=C1)(C1=CC=CC=C1)C1=CC=CC=C1	4988,4985,4986,773,5443,801	OPRM1,OPRD1,OPRK1,CACNA1A,POMC,CALM1
Mirtazapine	F32	61337-67-5	4205	CN1CCN2C(C1)C1=CC=CC=C1CC1=C2N=CC=C1	3356,3359,150,3358,4986,3269,152,3363,146,1813,1814,6530,6532,6531,3357,1816,11255,148,153,154	HTR2A,HTR3A,ADRA2A,HTR2C,OPRK1,HRH1,ADRA2C,HTR7,ADRA1D,DRD2,DRD3,SLC6A2,SLC6A4,SLC6A3,HTR2B,DRD5,HRH3,ADRA1A,ADRB1,ADRB2
Apixaban	I48	503612-47-3	10182969	COC1=CC=C(C=C1)N1N=C(C(N)=O)C2=C1C(=O)N(CC2)C1=CC=C(C=C1)N1CCCCC1=O	2159	F10
Omalizumab	J45,L50	242138-07-4			2205,2206	FCER1A,MS4A2
Nilvadipine		75530-68-6	4494	COC(=O)C1=C(NC(C)=C(C1C1=CC(=CC=C1)[N+]([O-])=O)C(=O)OC(C)C)C#N	775,781,783,776,779,55799	CACNA1C,CACNA2D1,CACNB2,CACNA1D,CACNA1S,CACNA2D3
Cinolazepam		75696-02-5	3033621	OC1N=C(C2=CC=CC=C2F)C2=C(C=CC(Cl)=C2)N(CCC#N)C1=O	2554,2555,2556,2558,2565,2566,2567,2560,2561,2562,2563,2564,2568,2569,2570,200959	GABRA1,GABRA2,GABRA3,GABRA5,GABRG1,GABRG2,GABRG3,GABRB1,GABRB2,GABRB3,GABRD,GABRE,GABRP,GABRR1,GABRR2,GABRR3
Brimonidine	H40.0,H40-H42	70359-46-5	2435	BrC1=C(NC2=NCCN2)C=CC2=NC=CN=C12	150,151,152	ADRA2A,ADRA2B,ADRA2C
Alendronate	M88,M80-M82	121268-17-5	2088	NCCCC(O)(P(O)(O)=O)P(O)(O)=O	2224,2224,5775,5802,5791,523	FDPS,FDPS,PTPN4,PTPRS,PTPRE,ATP6V1A
Halazepam	F40-F42	23092-17-3	31640	FC(F)(F)CN1C2=C(C=C(Cl)C=C2)C(=NCC1=O)C1=CC=CC=C1	2554,2555,2556,2558,2565,2566,2567,2560,2561,2562,2563,2564,2568,2569,2570,200959,55879	GABRA1,GABRA2,GABRA3,GABRA5,GABRG1,GABRG2,GABRG3,GABRB1,GABRB2,GABRB3,GABRD,GABRE,GABRP,GABRR1,GABRR2,GABRR3,GABRQ
Alglucosidase alfa	E74.0	420784-05-0			4074,4074	M6PR,M6PR
Carboprost Tromethamine	O04	58551-69-2		OCC([NH3+])(CO)CO.CCCCC[C@@](O)(C)\C=C\[C@H]1[C@@H](O)C[C@H](O)[C@@H]1C\C=C/CCCC(=O)[O-]	5731	PTGER1
Tyloxapol	L90.5,E84	25301-02-4		CC1=CC(=CC(C)=C1OC1=C(Br)C(N)=NC(NC2=CC=C(C=C2)C#N)=N1)C#N	4023	LPL
Carbamazepine	F31,G40-G41	298-46-4	2554	NC(=O)N1C2=CC=CC=C2C=CC2=CC=CC=C12	6331	SCN5A
Perphenazine	F20,F31	58-39-9	4748	OCCN1CCN(CCCN2C3=CC=CC=C3SC3=C2C=C(Cl)C=C3)CC1	1813,1812,801	DRD2,DRD1,CALM1
Ibuprofen	R52	15687-27-1	3672	CC(C)CC1=CC=C(C=C1)C(C)C(O)=O	5743,5742,596,7056,5327,2169,5468,1080	PTGS2,PTGS1,BCL2,THBD,PLAT,FABP2,PPARG,CFTR
Tiludronate		89987-06-4	60937	OP(O)(=O)C(SC1=CC=C(Cl)C=C1)P(O)(O)=O	5468,523,5770	PPARG,ATP6V1A,PTPN1
Mesoridazine	F20	5588-33-0	4078	CN1CCCCC1CCN1C2=CC=CC=C2SC2=C1C=C(C=C2)S(C)=O	3356,1813	HTR2A,DRD2
Alogliptin	E08-E13	850649-61-5		CN1C(=O)C=C(N2CCC[C@@H](N)C2)N(CC2=C(C=CC=C2)C#N)C1=O	1803	DPP4
Tiaprofenic acid	R52	33005-95-7	5468	CC(C(O)=O)C1=CC=C(S1)C(=O)C1=CC=CC=C1	5743,5742	PTGS2,PTGS1
Dexamethasone	M05-M06	50-02-2	5743	[H][C@@]12C[C@@H](C)[C@](O)(C(=O)CO)[C@@]1(C)C[C@H](O)[C@@]1(F)[C@@]2([H])CCC2=CC(=O)C=C[C@]12C	2908,190,301,4843	NR3C1,NR0B1,ANXA1,NOS2
Metyrapone	E24	54-36-4	4174	CC(C)(C(=O)C1=CN=CC=C1)C1=CN=CC=C1	1584	CYP11B1
Guanadrel		22195-34-2	38521	NC(N)=NCC1COC2(CCCCC2)O1	6530	SLC6A2
Fluvastatin	E78.0	93957-54-1		CC(C)N1C(\C=C\[C@@H](O)C[C@@H](O)CC(O)=O)=C(C2=CC=CC=C12)C1=CC=C(F)C=C1	3156	HMGCR
Ethinyl Estradiol	E23,E28	57-63-6		[H][C@@]12CC[C@@](O)(C#C)[C@@]1(C)CC[C@]1([H])C3=C(CC[C@@]21[H])C=C(O)C=C3	2099,8856	ESR1,NR1I2
Indapamide	I10,I11,I12,I13,I15	26807-65-8	3702	CC1CC2=CC=CC=C2N1NC(=O)C1=CC(=C(Cl)C=C1)S(N)(=O)=O	3784,3753	KCNQ1,KCNE1
Risedronate	M88	105462-24-6	5245	OC(CC1=CN=CC=C1)(P(O)(O)=O)P(O)(O)=O	2224,2224	FDPS,FDPS
Formoterol	J45	73573-87-2	3410	COC1=CC=C(CC(C)NCC(O)C2=CC(NC=O)=C(O)C=C2)C=C1	154	ADRB2
Cefalotin	A00-A09,A15-A19,A20-A28,A30-A49,A65-A69,A70-A74,A75-A79	58-71-9	6024	[H][C@]12SCC(COC(C)=O)=C(N1C(=O)[C@H]2NC(=O)CC1=CC=CS1)C(O)=O	3269	HRH1
Penicillamine	M05-M06	52-67-5		CC(C)(S)C(N)C(O)=O	367	AR
Etomidate	R52	33125-97-2		CCOC(=O)C1=CN=CN1[C@H](C)C1=CC=CC=C1	2554,151,55879	GABRA1,ADRA2B,GABRQ
Butalbital	G43-G44,R51	77-26-9	2481	CC(C)CC1(CC=C)C(=O)NC(=O)NC1=O	2554,2555,2556,2557,2558,2559,1137,1139,2891,2898,55879	GABRA1,GABRA2,GABRA3,GABRA4,GABRA5,GABRA6,CHRNA4,CHRNA7,GRIA2,GRIK2,GABRQ
Pentazocine	R52	359-83-1	441278	C[C@H]1[C@H]2CC3=CC=C(O)C=C3[C@]1(C)CCN2CC=C(C)C	4988,4986,10280	OPRM1,OPRK1,SIGMAR1
Hexobarbital	R52	56-29-1		CN1C(=O)NC(=O)C(C)(C1=O)C1=CCCCC1	2554,2555,2556,2557,2558,2559,1137,1139,2891,2898	GABRA1,GABRA2,GABRA3,GABRA4,GABRA5,GABRA6,CHRNA4,CHRNA7,GRIA2,GRIK2
Ibudilast	E08-E13,E10.4,E11.4,E12.4,E13.4,E14.4,F11,G64,G90.0	50847-11-5	3671	CC(C)C(=O)C1=C2C=CC=CN2N=C1C(C)C	5141,5142,5143,5144,5139	PDE4A,PDE4B,PDE4C,PDE4D,PDE3A
Valganciclovir	A80-A99,B00-B34	175865-60-8	64147	CC(C)[C@H](N)C(=O)OCC(CO)OCN1C=NC2=C1NC(N)=NC2=O	147	ADRA1B
Cetirizine	J30	83881-51-0	2678	OC(=O)COCCN1CCN(CC1)C(C1=CC=CC=C1)C1=CC=C(Cl)C=C1	3269	HRH1
Zidovudine	B20	30516-87-1	35370	CC1=CN([C@H]2C[C@H](N=[N+]=[N-])[C@@H](CO)O2)C(=O)NC1=O	7015	TERT
Trichlormethiazide	I10,I11,I12,I13,I15,R60.9	133-67-5	5560	NS(=O)(=O)C1=C(Cl)C=C2NC(NS(=O)(=O)C2=C1)C(Cl)Cl	6557,476,759,760,762	SLC12A1,ATP1A1,CA1,CA2,CA4
Fluoxymesterone	E28.3,E29.1,E23.0	76-43-7	6446	[H][C@@]12CC[C@](C)(O)[C@@]1(C)C[C@H](O)[C@@]1(F)[C@@]2([H])CCC2=CC(=O)CC[C@]12C	367,2099,5618,2908	AR,ESR1,PRLR,NR3C1
Bevantolol	I10,I11,I12,I13,I15	59170-23-9	2372	COC1=C(OC)C=C(CCNCC(O)COC2=CC=CC(C)=C2)C=C1	153,154,148	ADRB1,ADRB2,ADRA1A
Hyoscyamine	K20-K64	101-31-5		CN1[C@H]2CC[C@@H]1C[C@@H](C2)OC(=O)[C@H](CO)C1=CC=CC=C1	1128,1129,1131,1132	CHRM1,CHRM2,CHRM3,CHRM4
Chlorhexidine	A00-A09,A15-A19,A20-A28,A30-A49,A65-A69,A70-A74,A75-A79	55-56-1		ClC1=CC=C(NC(=N)NC(=N)NCCCCCCNC(=N)NC(=N)NC2=CC=C(Cl)C=C2)C=C1	2247	FGF2
Apomorphine	F02.3,G20	41372-20-7	6005	[H][C@]12CC3=C(C(O)=C(O)C=C3)C3=CC=CC(CCN1C)=C23	1814,1815,1813,152,151,3358,1816,3350,3356,3357,150,1812,3352,3351,50632	DRD3,DRD4,DRD2,ADRA2C,ADRA2B,HTR2C,DRD5,HTR1A,HTR2A,HTR2B,ADRA2A,DRD1,HTR1D,HTR1B,CALY
Hydroflumethiazide	R60.9,I50	135-09-1	3647	NS(=O)(=O)C1=CC2=C(NCNS2(=O)=O)C=C1C(F)(F)F	6557,759,760,762,768,771,476,3778	SLC12A1,CA1,CA2,CA4,CA9,CA12,ATP1A1,KCNMA1
Raltegravir	B20	518048-05-0		CN1C(=O)C(O)=C(N=C1C(C)(C)NC(=O)C1=NN=C(C)O1)C(=O)NCC1=CC=C(F)C=C1	7298	TYMS
Azatadine	J30	3964-81-6	19861	CN1CCC(CC1)=C1C2=CC=CC=C2CCC2=C1N=CC=C2	3269	HRH1
Cefazolin	A00-A09,A15-A19,A20-A28,A30-A49,A65-A69,A70-A74,A75-A79	27164-46-1		[H][C@]12SCC(CSC3=NN=C(C)S3)=C(N1C(=O)[C@H]2NC(=O)CN1C=NN=N1)C(O)=O	5444	PON1
Betahistine		5638-76-6	2366	CNCCC1=CC=CC=N1	3269,11255	HRH1,HRH3
Metoprolol	I10,I11,I12,I13,I15	37350-58-6	4171	COCCC1=CC=C(OCC(O)CNC(C)C)C=C1	153,154	ADRB1,ADRB2
Desmopressin	F98.0,R32	16679-58-6		NC(=O)CC[C@@H]1NC(=O)[C@H](CC2=CC=CC=C2)NC(=O)[C@H](CC2=CC=C(O)C=C2)NC(=O)CCSSC[C@H](NC(=O)[C@H](CC(N)=O)NC1=O)C(=O)N1CCC[C@H]1C(=O)N[C@@H](CCCNC(N)=N)C(=O)NCC(N)=O	554,552,553	AVPR2,AVPR1A,AVPR1B
Corticotropin		9002-60-2			4158,1392	MC2R,CRH
Ritodrine	O60.1,P07.3	26652-09-5	33572	C[C@H](NCCC1=CC=C(O)C=C1)[C@H](O)C1=CC=C(O)C=C1	154	ADRB2
Argatroban	I80-I82	74863-84-6	152951	C[C@@H]1CCN([C@H](C1)C(O)=O)C(=O)[C@H](CCCN=C(N)N)NS(=O)(=O)C1=CC=CC2=C1NC[C@H](C)C2	2147	F2
Cimetidine	K21	70059-30-2	2756	C\N=C(\NCCSCC1=C(C)NC=N1)NC#N	3274	HRH2
Procyclidine	F02.3,G20	77-37-2	4919	OC(CCN1CCCC1)(C1CCCCC1)C1=CC=CC=C1	1128,1129,1132,1131	CHRM1,CHRM2,CHRM4,CHRM3
Digoxin	I50,I47-I49,I47-I49	20830-75-5		[H][C@]12CC[C@]3([H])[C@]([H])(C[C@@H](O)[C@]4(C)[C@H](CC[C@]34O)C3=CC(=O)OC3)[C@@]1(C)CC[C@@H](C2)O[C@H]1C[C@H](O)[C@H](O[C@H]2C[C@H](O)[C@H](O[C@H]3C[C@H](O)[C@H](O)[C@@H](C)O3)[C@@H](C)O2)[C@@H](C)O1	476	ATP1A1
Chlorothiazide	R60.9,I50	58-94-6	2720	NS(=O)(=O)C1=C(Cl)C=C2NC=NS(=O)(=O)C2=C1	6559,759,760,762	SLC12A3,CA1,CA2,CA4
Trifluoperazine	F20	440-17-5	5566	CN1CCN(CCCN2C3=CC=CC=C3SC3=C2C=C(C=C3)C(F)(F)F)CC1	1813,50632,148,801,7134,6275	DRD2,CALY,ADRA1A,CALM1,TNNC1,S100A4
Magnesium salicylate				[Mg++].OC1=CC=CC=C1C([O-])=O.OC1=CC=CC=C1C([O-])=O	5743,5742	PTGS2,PTGS1
Chloropyramine		59-32-5		CN(C)CCN(CC1=CC=C(Cl)C=C1)C1=CC=CC=N1	3269	HRH1
Morphine	R52	57-27-2	5288826	[H][C@@]12OC3=C(O)C=CC4=C3[C@@]11CCN(C)[C@]([H])(C4)[C@]1([H])C=C[C@@H]2O	4988,4986,4985	OPRM1,OPRK1,OPRD1
Hydrochlorothiazide	R60.9	58-93-5		NS(=O)(=O)C1=C(Cl)C=C2NCNS(=O)(=O)C2=C1	6559,759,760,762,768,771,3778	SLC12A3,CA1,CA2,CA4,CA9,CA12,KCNMA1
Becaplermin	E08-E13	165101-51-9			5159,5156,2	PDGFRB,PDGFRA,A2M
Rotigotine	G20,F02.3,G12.2	92206-54-7	57537	CCCN(CCC1=CC=CS1)C1CCC2=C(C1)C=CC=C2O	1814,1815,1813,1816,1812,3350,151	DRD3,DRD4,DRD2,DRD5,DRD1,HTR1A,ADRA2B
Disulfiram	F10.2	97-77-8	3117	CCN(CC)C(=S)SSC(=S)N(CC)CC	217,1621	ALDH2,DBH
Ethynodiol		297-76-7	9270	[H][C@@]12CC[C@@](OC(C)=O)(C#C)[C@@]1(C)CC[C@]1([H])[C@@]3([H])CC[C@H](OC(C)=O)C=C3CC[C@@]21[H]	5241,2099	PGR,ESR1
Epoprostenol	I27.0,I27.2	35121-78-9	5282411	[H][C@]12C[C@@H](O)[C@H](\C=C\[C@@H](O)CCCCC)[C@@]1([H])CC(O2)=CCCCC(O)=O	64805,5739,5740	P2RY12,PTGIR,PTGIS
Vilazodone	F32,F33	163521-08-2		NC(=O)C1=CC2=C(O1)C=CC(=C2)N1CCN(CCCCC2=CNC3=C2C=C(C=C3)C#N)CC1	3350	HTR1A
Cefdinir	A00-A09,A15-A19,A20-A28,A30-A49,A65-A69,A70-A74,A75-A79	91832-40-5	6915944	[H][C@]12SCC(C=C)=C(N1C(=O)[C@H]2NC(=O)C(=N/O)\C1=CSC(N)=N1)C(O)=O	4353	MPO
Diflorasone	T78.4	2557-49-5		[H][C@@]12C[C@H](C)[C@](O)(C(=O)CO)[C@@]1(C)C[C@H](O)[C@@]1(F)[C@@]2([H])C[C@H](F)C2=CC(=O)C=C[C@]12C	2908	NR3C1
Vardenafil	F52.2,N48.4	224785-90-4	110634	CCCC1=NC(C)=C2N1NC(=NC2=O)C1=C(OCC)C=CC(=C1)S(=O)(=O)N1CCN(CC)CC1	8654,5148,5149	PDE5A,PDE6G,PDE6H
Nitroglycerin	I20	55-63-0	4510	[O-][N+](=O)OCC(CO[N+]([O-])=O)O[N+]([O-])=O	4881	NPR1
Fenoterol	J45	13392-18-2	3343	CC(CC1=CC=C(O)C=C1)NCC(O)C1=CC(O)=CC(O)=C1	154,153,155	ADRB2,ADRB1,ADRB3
Phosphatidylserine		8002-43-5	6323481	CCCC(=O)O[C@H](COC(=O)CC)COP(O)(=O)OC[C@H](N)C(O)=O	1608,8527,81490,55627,55512,10396,5578,9791,23761,949	DGKG,DGKD,PTDSS2,SMPD4,SMPD3,ATP8A1,PRKCA,PTDSS1,PISD,SCARB1
Nefazodone	F32	82752-99-6	4449	CCC1=NN(CCCN2CCN(CC2)C2=CC(Cl)=CC=C2)C(=O)N1CCOC1=CC=CC=C1	3356,3358,6532,3350,6530,6531,147,150,148	HTR2A,HTR2C,SLC6A4,HTR1A,SLC6A2,SLC6A3,ADRA1B,ADRA2A,ADRA1A
Daptomycin	A00-A09,A15-A19,A20-A28,A30-A49,A65-A69,A70-A74,A75-A79	103060-53-3			9103,9103	FCGR2C,FCGR2C
Flurbiprofen	M05-M06	5104-49-4	3394	CC(C(O)=O)C1=CC(F)=C(C=C1)C1=CC=CC=C1	5742,5743	PTGS1,PTGS2
Ivacaftor	L90.5,E84	873054-44-5		CC(C)(C)C1=CC(=C(O)C=C1NC(=O)C1=CNC2=CC=CC=C2C1=O)C(C)(C)C	1080	CFTR
Nicardipine	I20,I10,I11,I12,I13,I15	55985-32-5	4474	COC(=O)C1=C(C)NC(C)=C(C1C1=CC(=CC=C1)[N+]([O-])=O)C(=O)OCCN(C)CC1=CC=CC=C1	775,783,776,781,5136,5153,148,147,146,1128,1129,1131,1132,1133,801	CACNA1C,CACNB2,CACNA1D,CACNA2D1,PDE1A,PDE1B,ADRA1A,ADRA1B,ADRA1D,CHRM1,CHRM2,CHRM3,CHRM4,CHRM5,CALM1
Palonosetron	R11	119904-90-4	148211	[H][C@@]12CCCC3=C1C(=CC=C3)C(=O)N(C2)[C@@H]1CN2CCC1CC2	3359	HTR3A
Pancuronium	R52	15500-66-0	441289	[H][C@@]12C[C@@H]([C@H](OC(C)=O)[C@@]1(C)CC[C@@]1([H])[C@@]2([H])CC[C@@]2([H])C[C@H](OC(C)=O)[C@H](C[C@]12C)[N+]1(C)CCCCC1)[N+]1(C)CCCCC1	1135,1129,1131	CHRNA2,CHRM2,CHRM3
Atracurium	R52	64228-79-1	47319	COC1=C(OC)C=C(CC2C3=CC(OC)=C(OC)C=C3CC[N+]2(C)CCC(=O)OCCCCCOC(=O)CC[N+]2(C)CCC3=CC(OC)=C(OC)C=C3C2CC2=CC(OC)=C(OC)C=C2)C=C1	1135	CHRNA2
Palivizumab	B97.4	188039-54-5			2215,715,712,713,714,2214,2209,2212,2213,9103	FCGR3B,C1R,C1QA,C1QB,C1QC,FCGR3A,FCGR1A,FCGR2A,FCGR2B,FCGR2C
Paramethadione	Q05,Q17,Q20-Q28,Q79,Q60	115-67-3	8280	CCC1(C)OC(=O)N(C)C1=O	8911	CACNA1I
Olopatadine	H10.45,H00-H59	113806-05-6	5281071	CN(C)CC\C=C1\C2=CC=CC=C2COC2=C1C=C(CC(O)=O)C=C2	3269,6271,6283,6285,6284,6273	HRH1,S100A1,S100A12,S100B,S100A13,S100A2
Reserpine	F10-F19	50-55-5	5770	[H][C@]12C[C@@H](OC(=O)C3=CC(OC)=C(OC)C(OC)=C3)[C@H](OC)[C@@H](C(=O)OC)[C@@]1([H])C[C@@]1([H])N(CCC3=C1NC1=C3C=CC(OC)=C1)C2	6571,6570	SLC18A2,SLC18A1
Anisindione		117-37-3	2197	COC1=CC=C(C=C1)C1C(=O)C2=CC=CC=C2C1=O	2677	GGCX
Guvacine		498-96-4		OC(=O)C1=CCCNC1	6713,6529,6529,6529	SQLE,SLC6A1,SLC6A1,SLC6A1
Furazolidone	A09,K59.1	67-45-8	5323714	[O-][N+](=O)C1=CC=C(O1)C=NN1CCOC1=O	3176	HNMT
Urokinase	I80.2,I21,I22,I74,I82,O88,T79.0-T79.1,I26,I80-I82	9039-53-6			5340,5329,5328,5327,5054,5055,5104,4036,6768,4811	PLG,PLAUR,PLAU,PLAT,SERPINE1,SERPINB2,SERPINA5,LRP2,ST14,NID1
Budesonide	J00,J30,J31.0,J45	51333-22-3		[H][C@@]12C[C@H]3OC(CCC)O[C@@]3(C(=O)CO)[C@@]1(C)C[C@H](O)[C@@]1([H])[C@@]2([H])CCC2=CC(=O)C=C[C@]12C	2908	NR3C1
Aclidinium	J40-J44,J47	320345-99-1		OC(C(=O)O[C@H]1C[N+]2(CCCOC3=CC=CC=C3)CCC1CC2)(C1=CC=CS1)C1=CC=CS1	1128,1129,1131,1132,1133	CHRM1,CHRM2,CHRM3,CHRM4,CHRM5
Dextromethorphan	R52,R05	125-71-3		[H][C@@]12CCCC[C@@]11CCN(C)[C@@H]2CC2=C1C=C(OC)C=C2	10280,116443,1135,6532,6532,1136,1137,1143,1141,1139,4988,4985,4986,5879,6530	SIGMAR1,GRIN3A,CHRNA2,SLC6A4,SLC6A4,CHRNA3,CHRNA4,CHRNB4,CHRNB2,CHRNA7,OPRM1,OPRD1,OPRK1,RAC1,SLC6A2
Sulfasalazine	M05-M06,K50,K51	599-79-1	5359476	OC(=O)C1=CC(=CC=C1O)\N=N\C1=CC=C(C=C1)S(=O)(=O)NC1=NC=CC=C1	240,5743,5742,5468,1147,3551,23657,38,6916,5319	ALOX5,PTGS2,PTGS1,PPARG,CHUK,IKBKB,SLC7A11,ACAT1,TBXAS1,PLA2G1B
Sirolimus	,D89.8,T86	53123-88-9		[H][C@@]1(C[C@H](C)[C@]2([H])CC(=O)[C@H](C)\C=C(C)\[C@@H](O)[C@@H](OC)C(=O)[C@H](C)C[C@H](C)\C=C\C=C\C=C(C)\[C@H](C[C@]3([H])CC[C@@H](C)[C@@](O)(O3)C(=O)C(=O)N3CCCC[C@@]3([H])C(=O)O2)OC)CC[C@@H](O)[C@@H](C1)OC	2475,2280,2247	MTOR,FKBP1A,FGF2
Methocarbamol		532-03-6	4107	COC1=CC=CC=C1OCC(O)COC(N)=O	759	CA1
Degarelix		214766-78-6	44151801	CC(C)C[C@H](NC(=O)[C@@H](CC1=CC=C(NC(N)=O)C=C1)NC(=O)[C@H](CC1=CC=C(NC(=O)[C@H]2CC(=O)NC(=O)N2)C=C1)NC(=O)[C@H](CO)NC(=O)[C@@H](CC1=CN=CC=C1)NC(=O)[C@@H](CC1=CC=C(Cl)C=C1)NC(=O)[C@@H](CC1=CC2=CC=CC=C2C=C1)NC(C)=O)C(=O)N[C@@H](CCCCNC(C)C)C(=O)N1CCCC1C(=O)N[C@H](C)C(N)=O	2798	GNRHR
Mequitazine	J30	29216-28-2	4066	C(C1CN2CCC1CC2)N1C2=CC=CC=C2SC2=CC=CC=C12	3269	HRH1
Misoprostol	O04	59122-46-2	5282381	CCCCC(C)(O)C\C=C\[C@H]1[C@H](O)CC(=O)[C@@H]1CCCCCCC(=O)OC	5733,5732,5734	PTGER3,PTGER2,PTGER4
Oxybutynin	R33	5633-20-5	4634	CCN(CC)CC#CCOC(=O)C(O)(C1CCCCC1)C1=CC=CC=C1	1131,1129,1128	CHRM3,CHRM2,CHRM1
Adalimumab	M05-M06	331731-18-1			7124,2215,715,712,713,714,2214,716,2209,2212,2213,9103	TNF,FCGR3B,C1R,C1QA,C1QB,C1QC,FCGR3A,C1S,FCGR1A,FCGR2A,FCGR2B,FCGR2C
Potassium Chloride	E87.6	7447-40-7	4873	[Cl-].[K+]	6558,6557,57468,9990,10723,6560	SLC12A2,SLC12A1,SLC12A5,SLC12A6,SLC12A7,SLC12A4
Glipizide	E08-E13	29094-61-9	3478	CC1=CN=C(C=N1)C(=O)NCCC1=CC=C(C=C1)S(=O)(=O)NC(=O)NC1CCCCC1	6833,5468	ABCC8,PPARG
Naproxen	M05-M06,R52	22204-53-1		COC1=CC2=C(C=C1)C=C(C=C2)[C@H](C)C(O)=O	5743,5742	PTGS2,PTGS1
Desvenlafaxine	N95.0,F30-F39,F32,F33,F30-F39,N95.1,F32,F33	93413-62-8	125017	CN(C)CC(C1=CC=C(O)C=C1)C1(O)CCCCC1	6532,6530	SLC6A4,SLC6A2
Sulodexide	H93.1	57821-29-1			3053,462	SERPIND1,SERPINC1
Framycetin	A00-A09,A15-A19,A20-A28,A30-A49,A65-A69,A70-A74,A75-A79	119-04-0	8378	NC[C@@H]1O[C@H](O[C@@H]2[C@@H](CO)O[C@@H](O[C@@H]3[C@@H](O)[C@H](N)C[C@H](N)[C@H]3O[C@H]3O[C@H](CN)[C@@H](O)[C@H](O)[C@H]3N)[C@@H]2O)[C@H](N)[C@@H](O)[C@@H]1O	7068,7852	THRB,CXCR4
Bromazepam	F40-F42	1812-30-2	2441	BrC1=CC2=C(NC(=O)CN=C2C2=CC=CC=N2)C=C1	2554,2555,2556,2557,2558,2559,2560,2561,2562,2565,2566,2567,2563,2564,2568,2569,2570,200959,55879	GABRA1,GABRA2,GABRA3,GABRA4,GABRA5,GABRA6,GABRB1,GABRB2,GABRB3,GABRG1,GABRG2,GABRG3,GABRD,GABRE,GABRP,GABRR1,GABRR2,GABRR3,GABRQ
Vigabatrin	G40,P90,R56,G40-G41,G40.2,G40.0,G40.2,R25.2	60643-86-9	5665	NC(CCC(O)=O)C=C	2550,18	GABBR1,ABAT
Chlormezanone	R52,R25.2	80-77-3	2717	CN1C(C2=CC=C(Cl)C=C2)S(=O)(=O)CCC1=O	706	TSPO
Dorzolamide	H40-H42	120279-96-1		CCN[C@H]1C[C@H](C)S(=O)(=O)C2=C1C=C(S2)S(N)(=O)=O	760,762,759	CA2,CA4,CA1
Trisalicylate-choline				[Mg++].C[N+](C)(C)CCO.OC1=CC=CC=C1C([O-])=O.OC1=CC=CC=C1C([O-])=O.OC1=CC=CC=C1C([O-])=O	5742,5743	PTGS1,PTGS2
Prazosin	I10,I11,I12,I13,I15	19237-84-4	4893	COC1=C(OC)C=C2C(N)=NC(=NC2=C1)N1CCN(CC1)C(=O)C1=CC=CO1	148,147,146,3757,81033,90134,150,151	ADRA1A,ADRA1B,ADRA1D,KCNH2,KCNH6,KCNH7,ADRA2A,ADRA2B
Fleroxacin	A00-A09,A15-A19,A20-A28,A30-A49,A65-A69,A70-A74,A75-A79	79660-72-3			7153	TOP2A
Salicylate-sodium				[Na+].OC1=CC=CC=C1C([O-])=O	5743,5742	PTGS2,PTGS1
L-Histidine		71-00-1	6274	N[C@@H](CC1=CN=CN1)C(O)=O	3067,3035,10991,3034	HDC,HARS,SLC38A3,HAL
Probenecid	E79.0,M10	57-66-9	4911	CCCN(CCC)S(=O)(=O)C1=CC=C(C=C1)C(O)=O	9356,55867,9376,24145	SLC22A6,SLC22A11,SLC22A8,PANX1
L-Arginine		74-79-3		N[C@@H](CCCNC(N)=N)C(O)=O	4846,84889,113451,435,4843,6541,384,6545,445	NOS3,SLC7A3,ADC,ASL,NOS2,SLC7A1,ARG2,SLC7A4,ASS1
Ximelagatran		192939-46-1	9574101	CCOC(=O)CN[C@@H](C(=O)N1CC[C@H]1C(=O)NCC1=CC=C(C=C1)C(\N)=N\O)C1CCCCC1	2147	F2
Epoetin Zeta		604802-70-2			2057	EPOR
Vitamin E		59-02-9	14985	CC(C)CCC[C@@H](C)CCC[C@@H](C)CCC[C@]1(C)CCC2=C(O1)C(C)=C(C)C(O)=C2C	8856,5579,240,5578,1606,5516,5515,284904,266629,23541	NR1I2,PRKCB,ALOX5,PRKCA,DGKA,PPP2CB,PPP2CA,SEC14L4,SEC14L3,SEC14L2
Balsalazide	K50,K51	80573-04-2		OC(=O)CCNC(=O)C1=CC=C(C=C1)\N=N\C1=CC=C(O)C(=C1)C(O)=O	5468,5743,5742,240	PPARG,PTGS2,PTGS1,ALOX5
Amrinone	I50	60719-84-8	3698	NC1=CC(=CNC1=O)C1=CC=NC=C1	5139,5142,7124,7124	PDE3A,PDE4B,TNF,TNF
Chlorpromazine	F20	69-09-0	2726	CN(C)CCCN1C2=CC=CC=C2SC2=C1C=C(Cl)C=C2	1813,1812,3356,3350,148,147,3269,3757,1816,1814,1815,1816,3358,3358,146,152,1128,1131,6609,801,5005,3362,3363,59340	DRD2,DRD1,HTR2A,HTR1A,ADRA1A,ADRA1B,HRH1,KCNH2,DRD5,DRD3,DRD4,DRD5,HTR2C,HTR2C,ADRA1D,ADRA2C,CHRM1,CHRM3,SMPD1,CALM1,ORM2,HTR6,HTR7,HRH4
Ranolazine	I20	142387-99-3	56959	COC1=CC=CC=C1OCC(O)CN1CCN(CC(=O)NC2=C(C)C=CC=C2C)CC1	6331,6335	SCN5A,SCN9A
Heptabarbital	R52	509-86-4	10518	CCC1(C(=O)NC(=O)NC1=O)C1=CCCCCC1	2554,2555,2556,2557,2558,2559,1137,1139,2891,2898	GABRA1,GABRA2,GABRA3,GABRA4,GABRA5,GABRA6,CHRNA4,CHRNA7,GRIA2,GRIK2
Exenatide	E08-E13	141758-74-9			2740	GLP1R
L-Asparagine		70-47-3	6267	N[C@@H](CC(N)=O)C(O)=O	6510,80150,79731,10991,440,4677	SLC1A5,ASRGL1,NARS2,SLC38A3,ASNS,NARS
Follitropin beta	N97.0	9002-68-0			2492	FSHR
Mafenide		138-39-6		NCC1=CC=C(C=C1)[O](N)(=O)=O	765	CA6
Ticagrelor		274693-27-5		CCCSC1=NC2=C(N=NN2[C@@H]2C[C@H](OCCO)[C@@H](O)[C@H]2O)C(N[C@@H]2C[C@H]2C2=CC(F)=C(F)C=C2)=N1	64805	P2RY12
Dihomo-γ-linolenic acid		1783-84-2	5280581	CCCCC\C=C/C\C=C/C\C=C/CCCCCCC(O)=O	5742,5743	PTGS1,PTGS2
Ethopropazine	F02.3,G20	1094-08-2	3290	CCN(CC)C(C)CN1C2=CC=CC=C2SC2=CC=CC=C12	1128,116443,1129	CHRM1,GRIN3A,CHRM2
Molindone	F20	7416-34-4	23897	CCC1=C(C)NC2=C1C(=O)C(CN1CCOCC1)CC2	1813,3350,3356,1128	DRD2,HTR1A,HTR2A,CHRM1
Norgestimate		35189-28-7	6540478	[H][C@@]12CC[C@@](OC(C)=O)(C#C)[C@@]1(CC)CC[C@]1([H])[C@@]3([H])CC\C(C=C3CC[C@@]21[H])=N/O	5241,2099	PGR,ESR1
L-Alanine	E40-E46	56-41-7		C[C@H](N)C(O)=O	189,18,8942,57505,85007,84706,2875,9054,206358,23428,64902,16,6509	AGXT,ABAT,KYNU,AARS2,AGXT2L2,GPT2,GPT,NFS1,SLC36A1,SLC7A8,AGXT2,AARS,SLC1A4
Zileuton	J45	111406-87-2	60490	CC(N(O)C(N)=O)C1=CC2=CC=CC=C2S1	240	ALOX5
Propantheline	R61	298-50-0	4934	CC(C)[N+](C)(CCOC(=O)C1C2=CC=CC=C2OC2=CC=CC=C12)C(C)C	1128	CHRM1
Teicoplanin		61036-62-2			1816	DRD5
Paliperidone	F20	144598-75-4	115237	CC1=C(CCN2CCC(CC2)C2=NOC3=C2C=CC(F)=C3)C(=O)N2CCCC(O)C2=N1	3356,1813,3269,148,147,1815,3352,1814,3358,150,151,152,3350,1812,1576,1565,1577	HTR2A,DRD2,HRH1,ADRA1A,ADRA1B,DRD4,HTR1D,DRD3,HTR2C,ADRA2A,ADRA2B,ADRA2C,HTR1A,DRD1,CYP3A4,CYP2D6,CYP3A5
Cinalukast	J45	128312-51-6	6436135	CCC(CC)(CC(=O)NC1=CC=CC(\C=C\C2=NC(=CS2)C2CCC2)=C1)C(O)=O	10800	CYSLTR1
Linezolid	A00-A09,A15-A19,A20-A28,A30-A49,A65-A69,A70-A74,A75-A79	165800-03-3	441401	CC(=O)NC[C@H]1CN(C(=O)O1)C1=CC(F)=C(C=C1)N1CCOCC1	7299	TYR
Pyridoxal		65-22-5	1050	CC1=NC=C(CO)C(C=O)=C1O	8566	PDXK
Triazolam	F51.0,G47.0	28911-01-5	5556	CC1=NN=C2CN=C(C3=CC=CC=C3Cl)C3=C(C=CC(Cl)=C3)N12	2554,2555,2556,2557,2558,2559,2560,2561,2562,2565,2566,2567,2563,2564,2568,2569,2570,200959,55879,706,55879	GABRA1,GABRA2,GABRA3,GABRA4,GABRA5,GABRA6,GABRB1,GABRB2,GABRB3,GABRG1,GABRG2,GABRG3,GABRD,GABRE,GABRP,GABRR1,GABRR2,GABRR3,GABRQ,TSPO,GABRQ
Nystatin	B35-B49	1400-61-9	11953884	C[C@H]1OC(OC2CC(O)C(C(O)CC(=O)CC(O)C(O)CCC(O)CC(O)CC(O)CC(=O)OC(C)C(C)C(O)C(C)\C=C\C=C\CC\C=C\C=C\C=C\C=C\2)C(O)=O)[C@@H](O)[C@@H](N)[C@@H]1O	6336	SCN10A
Benzatropine		86-13-5		[H][C@]12CC[C@]([H])(C[C@@]([H])(C1)OC(C1=CC=CC=C1)C1=CC=CC=C1)N2C	1128,6531,3269	CHRM1,SLC6A3,HRH1
Ciclopirox	B35-B49	29342-05-0	2749	CC1=CC(=O)N(O)C(=C1)C1CCCCC1	476	ATP1A1
Drostanolone		58-19-5		[H][C@@]12CC[C@H](O)[C@@]1(C)CC[C@@]1([H])[C@@]2([H])CC[C@@]2([H])CC(=O)[C@H](C)C[C@]12C	367	AR
Glycopyrrolate	R52	596-51-0	3494	C[N+]1(C)CCC(C1)OC(=O)C(O)(C1CCCC1)C1=CC=CC=C1	1128,1131,1129	CHRM1,CHRM3,CHRM2
Erythrityl Tetranitrate	I20	7297-25-8		[O-][N+](=O)OC[C@@H](O[N+]([O-])=O)[C@H](CO[N+]([O-])=O)O[N+]([O-])=O	4881,4882	NPR1,NPR2
Temocapril		111902-57-9		Cl.CCOC(=O)[C@H](CCC1=CC=CC=C1)N[C@H]1CS[C@@H](CN(CC(O)=O)C1=O)C1=CC=CS1	1636	ACE
Orciprenaline	J45	586-06-1	4086	CC(C)NCC(O)C1=CC(O)=CC(O)=C1	154	ADRB2
Cinitapride	K30	66564-14-5		CCOC1=CC(N)=C(C=C1C(=O)NC1CCN(CC2CCC=CC2)CC1)[N+]([O-])=O	3350,3356,3360	HTR1A,HTR2A,HTR4
Rilonacept	M10	501081-76-1			3553,3553,3553	IL1B,IL1B,IL1B
Cromoglicic acid		16110-51-3		OC(COC1=CC=CC2=C1C(=O)C=C(O2)C(O)=O)COC1=CC=CC2=C1C(=O)C=C(O2)C(O)=O	3778,6286	KCNMA1,S100P
Prasugrel	I74	150322-43-3	6918456	CC(=O)OC1=CC2=C(CCN(C2)C(C(=O)C2CC2)C2=CC=CC=C2F)S1	64805	P2RY12
Imiglucerase		143003-46-7			5618	PRLR
Abatacept	M05-M06	332348-12-6			941,942	CD80,CD86
Entacapone	F02.3,G20	130929-57-6	5281081	CCN(CC)C(=O)C(=C\C1=CC(=C(O)C(O)=C1)[N+]([O-])=O)\C#N	1312	COMT
Ezetimibe	E78.0	163222-33-1	150311	O[C@@H](CC[C@@H]1[C@H](N(C1=O)C1=CC=C(F)C=C1)C1=CC=C(O)C=C1)C1=CC=C(F)C=C1	6646,29881,290	SOAT1,NPC1L1,ANPEP
Betazole	K30	105-20-4	7741	NCCC1=CC=NN1	3274	HRH2
Clodronate	E83.5	10596-23-3	25419	OP(O)(=O)C(Cl)(Cl)P(O)(O)=O	291,292,293,293	SLC25A4,SLC25A5,SLC25A6,SLC25A6
Canakinumab	E85.0,G03.1,G44.8,L50.2,L50.8,M08.9,L50,I77.6,I80,L95,M30-M31	914613-48-2			3553	IL1B
Cyclopentolate		512-15-2	2905	CN(C)CCOC(=O)C(C1=CC=CC=C1)C1(O)CCCC1	1128	CHRM1
Nicotine	F17	54-11-5	942	CN1CCCC1C1=CN=CC=C1	1137,1139,1141,1135,1136,1138,8973,55584,57053,1142,1143,1588,1103	CHRNA4,CHRNA7,CHRNB2,CHRNA2,CHRNA3,CHRNA5,CHRNA6,CHRNA9,CHRNA10,CHRNB3,CHRNB4,CYP19A1,CHAT
Anileridine	R52	144-14-9	8944	CCOC(=O)C1(CCN(CCC2=CC=C(N)C=C2)CC1)C1=CC=CC=C1	4988	OPRM1
Liotrix		8065-29-0	71371	[Na+].[Na+].N[C@@H](CC1=CC(I)=C(OC2=CC(I)=C(O)C=C2)C(I)=C1)C([O-])=O.N[C@@H](CC1=CC(I)=C(OC2=CC(I)=C(O)C(I)=C2)C(I)=C1)C([O-])=O	7067,7068	THRA,THRB
Flumethasone Pivalate	L23,L24,L25	2002-29-1	443980	C[C@@H]1C[C@H]2[C@@H]3C[C@H](F)C4=CC(=O)C=C[C@]4(C)[C@@]3(F)[C@@H](O)C[C@]2(C)[C@@]1(O)C(=O)COC(=O)C(C)(C)C	2908	NR3C1
Triflupromazine	F20-F29	146-54-3	5568	CN(C)CCCN1C2=CC=CC=C2SC2=C1C=C(C=C2)C(F)(F)F	1812,1813,3357,1128,1129	DRD1,DRD2,HTR2B,CHRM1,CHRM2
OspA lipoprotein	A69.2				7097	TLR2
Quazepam	F51.0,G47.0	36735-22-5	4999	FC1=CC=CC=C1C1=NCC(=S)N(CC(F)(F)F)C2=C1C=C(Cl)C=C2	2554,2555,2556,2558,2565,2566,2567,2560,2562,2563,2564,2568,2569,2570,200959,55879	GABRA1,GABRA2,GABRA3,GABRA5,GABRG1,GABRG2,GABRG3,GABRB1,GABRB3,GABRD,GABRE,GABRP,GABRR1,GABRR2,GABRR3,GABRQ
Idursulfase		50936-59-9			7422,7422,10226	VEGFA,VEGFA,PLIN3
Quinupristin	A00-A09,A15-A19,A20-A28,A30-A49,A65-A69,A70-A74,A75-A79	120138-50-3		CC[C@H]1NC(=O)[C@@H](NC(=O)C2=NC=CC=C2O)[C@@H](C)OC(=O)[C@@H](NC(=O)C2CC(=O)C(CS[C@@H]3CN4CCC3CC4)CN2C(=O)[C@H](CC2=CC=C(C=C2)N(C)C)N(C)C(=O)[C@@H]2CCCN2C1=O)C1=CC=CC=C1	596	BCL2
Alefacept	R52	222535-22-0			914,715,712,713,714,2214,2209,2212,2213,9103,2215	CD2,C1R,C1QA,C1QB,C1QC,FCGR3A,FCGR1A,FCGR2A,FCGR2B,FCGR2C,FCGR3B
Proflavine	A00-A09,A15-A19,A20-A28,A30-A49,A65-A69,A70-A74,A75-A79	92-62-6	7099	NC1=CC2=NC3=C(C=CC(N)=C3)C=C2C=C1	43,2147	ACHE,F2
Oxyphencyclimine	K20-K64	125-53-1	4642	CN1CCCN=C1COC(=O)C(O)(C1CCCCC1)C1=CC=CC=C1	1131,1128,1129	CHRM3,CHRM1,CHRM2
Trospium	R25.2	10405-02-4	5596	OC(C(=O)OC1CC2CCC(C1)[N+]21CCCC1)(C1=CC=CC=C1)C1=CC=CC=C1	1128	CHRM1
Insulin Regular		11061-68-0			3643,3480,5925,1509,3416,5126,1363,5122,4856,4036,3490,94121	INSR,IGF1R,RB1,CTSD,IDE,PCSK2,CPE,PCSK1,NOV,LRP2,IGFBP7,SYTL4
Secobarbital	F51.0,G47.0	76-73-3		CCCC(C)C1(CC=C)C(=O)NC(=O)NC1=O	2554,2555,2556,2557,2558,2559,1137,1139,2891,2898,116444	GABRA1,GABRA2,GABRA3,GABRA4,GABRA5,GABRA6,CHRNA4,CHRNA7,GRIA2,GRIK2,GRIN3B
Methyprylon	F51.0,G47.0	125-64-4	4162	CCC1(CC)C(=O)NCC(C)C1=O	2554,55879	GABRA1,GABRQ
Malathion	B85.0	121-75-5	4004	CCOC(=O)CC(SP(=S)(OC)OC)C(=O)OCC	590	BCHE
Nifedipine	I20	21829-25-4	4485	COC(=O)C1=C(C)NC(C)=C(C1C1=CC=CC=C1[N+]([O-])=O)C(=O)OC	775,781,783,776,779,801,3736,8912	CACNA1C,CACNA2D1,CACNB2,CACNA1D,CACNA1S,CALM1,KCNA1,CACNA1H
Aliskiren	I10,I11,I12,I13,I15	173334-57-1	5493444	COCCCOC1=C(OC)C=CC(C[C@@H](C[C@H](N)[C@@H](O)C[C@@H](C(C)C)C(=O)NCC(C)(C)C(N)=O)C(C)C)=C1	5972	REN
Dihydroergotamine	G43	6190-39-2	10531	[H][C@@]12CCCN1C(=O)[C@H](CC1=CC=CC=C1)N1C(=O)[C@](C)(NC(=O)[C@H]3CN(C)[C@]4([H])CC5=CNC6=CC=CC(=C56)[C@@]4([H])C3)O[C@@]21O	3352,3351,150,3357	HTR1D,HTR1B,ADRA2A,HTR2B
Dinoprost Tromethamine	O04	38562-01-5	5282415	OCC(N)(CO)CO.CCCCC[C@H](O)\C=C\[C@H]1[C@H](O)C[C@H](O)[C@@H]1C\C=C/CCCC(O)=O	5737,5739	PTGFR,PTGIR
Clemastine	J30	15686-51-8	26987	CN1CCC[C@@H]1CCO[C@](C)(C1=CC=CC=C1)C1=CC=C(Cl)C=C1	3269	HRH1
Sulfathiazole		72-14-0		NC1=CC=C(C=C1)S(=O)(=O)NC1=NC=CS1	146	ADRA1D
Cilazapril	I50	92077-78-6		CCOC(=O)[C@H](CCC1=CC=CC=C1)N[C@H]1CCCN2CCC[C@H](N2C1=O)C(O)=O	1636	ACE
Dinoprostone	O04	363-24-6	5280360	CCCCC[C@H](O)\C=C\[C@H]1[C@H](O)CC(=O)[C@@H]1C\C=C/CCCC(O)=O	5732,5731,5733,5734	PTGER2,PTGER1,PTGER3,PTGER4
Losartan	I10,I11,I12,I13,I15	114798-26-4	3961	CCCCC1=NC(Cl)=C(CO)N1CC1=CC=C(C=C1)C1=CC=CC=C1C1=NNN=N1	185	AGTR1
Biperiden	F02.3,G20	514-65-8	2381	OC(CCN1CCCCC1)(C1CC2CC1C=C2)C1=CC=CC=C1	1128,1135	CHRM1,CHRNA2
Amphotericin B	B35-B49	1397-89-3	5280965	[H][C@]12C[C@@H](O[C@@H]3O[C@H](C)[C@@H](O)[C@H](N)[C@@H]3O)\C=C\C=C\C=C\C=C\C=C\C=C\C=C\[C@H](C)[C@@H](O)[C@@H](C)[C@H](C)OC(=O)C[C@H](O)C[C@H](O)CC[C@@H](O)[C@H](O)C[C@H](O)C[C@](O)(C[C@H](O)[C@H]1C(O)=O)O2	6331	SCN5A
Desonide	L20	638-94-8	5311066	[H][C@@]12C[C@@]3([H])[C@]4([H])CCC5=CC(=O)C=C[C@]5(C)[C@@]4([H])[C@@H](O)C[C@]3(C)[C@@]1(OC(C)(C)O2)C(=O)CO	2908	NR3C1
Sparfloxacin	A00-A09,A15-A19,A20-A28,A30-A49,A65-A69,A70-A74,A75-A79	110871-86-8	60464	C[C@H]1CN(C[C@@H](C)N1)C1=C(F)C(N)=C2C(=O)C(=CN(C3CC3)C2=C1F)C(O)=O	7153	TOP2A
Cyclothiazide	R60.9,I50	2259-96-3	2910	NS(=O)(=O)C1=C(Cl)C=C2NC(NS(=O)(=O)C2=C1)C1CC2CC1C=C2	486,759,760,762	FXYD2,CA1,CA2,CA4
Deserpidine	I10,I11,I12,I13,I15	131-01-1	8550	[H][C@]12C[C@@H](OC(=O)C3=CC(OC)=C(OC)C(OC)=C3)[C@H](OC)[C@@H](C(=O)OC)[C@@]1([H])C[C@@]1([H])N(CCC3=C1NC1=CC=CC=C31)C2	6571	SLC18A2
Acetohydroxamic Acid	N39.0	546-88-3	1990	CC(=O)NO	4321	MMP12
Rosuvastatin	,E78.0	287714-41-4		CC(C)C1=NC(=NC(C2=CC=C(F)C=C2)=C1\C=C\[C@@H](O)C[C@@H](O)CC(=O)O)N(C)S(C)(=O)=O	3156	HMGCR
Methadone	R05	1095-90-5	4095	CCC(=O)C(CC(C)N(C)C)(C1=CC=CC=C1)C1=CC=CC=C1	4988,116443,57053,4985,3359	OPRM1,GRIN3A,CHRNA10,OPRD1,HTR3A
Acamprosate	F10.2	77337-73-6	71158	CC(=O)NCCCS(O)(=O)=O	55879,116444,2915	GABRQ,GRIN3B,GRM5
Anistreplase	I24.0	81669-57-0			5340,2243,5329,5054	PLG,FGA,PLAUR,SERPINE1
Clomifene	N97.0	911-45-5		CCN(CC)CCOC1=CC=C(C=C1)C(=C(Cl)C1=CC=CC=C1)C1=CC=CC=C1	2099	ESR1
Remikiren	I10,I11,I12,I13,I15	126222-34-2	5462340	CC(C)(C)S(=O)(=O)C[C@H](CC1=CC=CC=C1)C(=O)N[C@@H](CC1=CN=CN1)C(=O)N[C@H](CC1CCCCC1)[C@H](O)[C@H](O)C1CC1	5972	REN
Alteplase	I26	105857-23-6			5340,2243,5329,5054	PLG,FGA,PLAUR,SERPINE1
Aprotinin	R58	9087-70-1			5644,1504,5340,3816	PRSS1,CTRB1,PLG,KLK1
Norethindrone		68-22-4	6230	[H][C@@]12CC[C@@](O)(C#C)[C@@]1(C)CC[C@]1([H])[C@@]3([H])CCC(=O)C=C3CC[C@@]21[H]	5241	PGR
Tasosartan	I10,I11,I12,I13,I15	145733-36-4	60919	CC1=NC(C)=C2CCC(=O)N(CC3=CC=C(C=C3)C3=CC=CC=C3C3=NNN=N3)C2=N1	185,186	AGTR1,AGTR2
Danazol	N92.0	17230-88-5	28417	[H][C@@]12CC[C@@](O)(C#C)[C@@]1(C)CC[C@@]1([H])[C@@]2([H])CCC2=CC3=C(C[C@]12C)C=NO3	2099,367,5241,2798,114814,6347	ESR1,AR,PGR,GNRHR,GNRHR2,CCL2
Muromonab	D89.8,T86	140608-64-6			915,916,917,919,2215,715,712,713,714,2214,716,2209,2212,2213,9103	CD3D,CD3E,CD3G,CD247,FCGR3B,C1R,C1QA,C1QB,C1QC,FCGR3A,C1S,FCGR1A,FCGR2A,FCGR2B,FCGR2C
Almotriptan	G43	181183-52-8	123606	CN(C)CCC1=CNC2=C1C=C(CS(=O)(=O)N1CCCC1)C=C2	3351,3352	HTR1B,HTR1D
Methylnaltrexone	K59.0,K31.5,K56.0,K56.3,K56.7,P75,P76.1,K31.5,K56.0,K56.3,K56.7,P75,P76.1	73232-52-7		[H][C@@]12OC3=C(O)C=CC4=C3[C@@]11CC[N+](C)(CC3CC3)[C@]([H])(C4)[C@]1(O)CCC2=O	4988,4986	OPRM1,OPRK1
Teriflunomide	M05-M06	163451-81-8			1723	DHODH
Alcaftadine	H10.45	147084-10-4	19371515	CN1CCC(CC1)=C1C2=NC=C(C=O)N2CCC2=CC=CC=C12	3269	HRH1
Ergocalciferol	E20,E89.2,P71.4	50-14-6	5280793	CC(C)[C@@H](C)\C=C\[C@@H](C)[C@@]1([H])CC[C@@]2([H])\C(CCC[C@]12C)=C\C=C1\C[C@@H](O)CCC1=C	7421	VDR
Theobromine		83-67-0	5429	CN1C=NC2=C1C(=O)NC(=O)N2C	134,135,5142	ADORA1,ADORA2A,PDE4B
Minoxidil	I10,I11,I12,I13,I15	38304-91-5	4201	NC1=CC(=NC(N)=[N+]1[O-])N1CCCCC1	3758,5742	KCNJ1,PTGS1
Trilostane	E24	13647-35-3	656583	[H][C@]12O[C@]11CC[C@@]3([H])[C@]4([H])CC[C@H](O)[C@@]4(C)CC[C@]3([H])[C@@]1(C)CC(C#N)=C2O	3283,3284,2099,2100	HSD3B1,HSD3B2,ESR1,ESR2
Minaprine	F32	25953-17-7	4199	CC1=CC(=NN=C1NCCN1CCOCC1)C1=CC=CC=C1	4128,3357,3356,3358,43,6532,1812,1813,1128	MAOA,HTR2B,HTR2A,HTR2C,ACHE,SLC6A4,DRD1,DRD2,CHRM1
Levorphanol	R52	77-07-6		[H][C@@]12CCCC[C@@]11CCN(C)[C@@H]2CC2=C1C=C(O)C=C2	4988,4985,4986	OPRM1,OPRD1,OPRK1
Clidinium	R10	7020-55-5		C[N@@+]12CC[C@@H](CC1)C(C2)OC(=O)C(O)(C1=CC=CC=C1)C1=CC=CC=C1	1128	CHRM1
Practolol	I47-I49	6673-35-4		CC(C)NCC(O)COC1=CC=C(NC(C)=O)C=C1	153	ADRB1
Succimer		304-55-2	9354	OC(=O)C(S)C(S)C(O)=O	1135,1135,1135,1135	CHRNA2,CHRNA2,CHRNA2,CHRNA2
Primidone	G40-G41	125-33-7	4909	CCC1(C(=O)NCNC1=O)C1=CC=CC=C1	2554,2555,2556,2557,2558,2559,1137,1139,2891,2898,55879	GABRA1,GABRA2,GABRA3,GABRA4,GABRA5,GABRA6,CHRNA4,CHRNA7,GRIA2,GRIK2,GABRQ
Diethylpropion	E66,G43	134-80-5	7029	CCN(CC)C(C)C(=O)C1=CC=CC=C1	6530,6531	SLC6A2,SLC6A3
Peginterferon alfa-2b	B17.1,B18.2	99210-65-8			3454,3455	IFNAR1,IFNAR2
Ergoloid mesylate	F00,G30	8067-24-1		CS(O)(=O)=O.[H][C@@]12CCCN1C(=O)[C@H](C)N1C(=O)[C@](NC(=O)[C@H]3CN(C)[C@]4([H])CC5=CNC6=CC=CC(=C56)[C@@]4([H])C3)(O[C@@]21O)C(C)C	152,146,11309,3363,1812,1813,55879	ADRA2C,ADRA1D,SLCO2B1,HTR7,DRD1,DRD2,GABRQ
Perindopril	I10,I11,I12,I13,I15	107133-36-8	107807	[H][C@]12C[C@H](N(C(=O)[C@H](C)N[C@@H](CCC)C(=O)OCC)[C@@]1([H])CCCC2)C(O)=O	1636	ACE
Bisoprolol	I10,I11,I12,I13,I15	66722-44-9	2405	CC(C)NCC(O)COC1=CC=C(COCCOC(C)C)C=C1	153,154	ADRB1,ADRB2
Intravenous Immunoglobulin		9007-83-4			2209,2210,2212,2213,9103,2214,2215,718,720,721,727	FCGR1A,FCGR1B,FCGR2A,FCGR2B,FCGR2C,FCGR3A,FCGR3B,C3,C4A,C4B,C5
Metolazone	I10,I11,I12,I13,I15	17560-51-9	4170	CC1NC2=CC(Cl)=C(C=C2C(=O)N1C1=CC=CC=C1C)S(N)(=O)=O	6559	SLC12A3
Paroxetine	F32	61869-08-7	43815	FC1=CC=C(C=C1)[C@@H]1CCNC[C@H]1COC1=CC2=C(OCO2)C=C1	6532,6530,3356,1128,1129,1131,1132,1133	SLC6A4,SLC6A2,HTR2A,CHRM1,CHRM2,CHRM3,CHRM4,CHRM5
Chlorpropamide	E08-E13	94-20-2	2727	CCCNC(=O)NS(=O)(=O)C1=CC=C(Cl)C=C1	6833	ABCC8
Capreomycin	A00-A09,A15-A19,A20-A28,A30-A49,A65-A69,A70-A74,A75-A79	11003-38-6	3000502	[H][C@@]1(CCN=C(N)N1)[C@]1([H])NC(=O)\C(NC(=O)[C@H](CNC(=O)C[C@@H](N)CCCN)NC(=O)[C@H](C)NC(=O)[C@@H](N)CNC1=O)=C/NC(N)=O.[H][C@@]1(CCN=C(N)N1)[C@]1([H])NC(=O)\C(NC(=O)[C@H](CNC(=O)C[C@@H](N)CCCN)NC(=O)[C@H](CO)NC(=O)[C@@H](N)CNC1=O)=C/NC(N)=O	3066	HDAC2
Deferasirox		201530-41-8	5493381	OC(=O)C1=CC=C(C=C1)N1N=C(N=C1C1=CC=CC=C1O)C1=CC=CC=C1O	147	ADRA1B
Menthol	J39.2	2216-51-5	16666	CC(C)[C@@H]1CC[C@@H](C)C[C@H]1O	79054,8989,162514,4986	TRPM8,TRPA1,TRPV3,OPRK1
Temazepam	F51.0,G47.0	846-50-4	5391	CN1C2=C(C=C(Cl)C=C2)C(=NC(O)C1=O)C1=CC=CC=C1	2554,2555,2556,2557,2558,2559,2560,2561,2562,2565,2566,2567,2563,2564,2568,2569,2570,200959,55879,706,55879	GABRA1,GABRA2,GABRA3,GABRA4,GABRA5,GABRA6,GABRB1,GABRB2,GABRB3,GABRG1,GABRG2,GABRG3,GABRD,GABRE,GABRP,GABRR1,GABRR2,GABRR3,GABRQ,TSPO,GABRQ
Ginkgo biloba					6530,5320,2741,2554,2561,2566	SLC6A2,PLA2G2A,GLRA1,GABRA1,GABRB2,GABRG2
Remoxipride	F20	80125-14-0	54477	CCN1CCC[C@H]1CNC(=O)C1=C(OC)C=CC(Br)=C1OC	1813,1815,1814,3356,10280	DRD2,DRD4,DRD3,HTR2A,SIGMAR1
Telmisartan	I10,I11,I12,I13,I15	144701-48-4	65999	CCCC1=NC2=C(C=C(C=C2C)C2=NC3=CC=CC=C3N2C)N1CC1=CC=C(C=C1)C1=CC=CC=C1C(O)=O	185,5468	AGTR1,PPARG
Clomipramine	F32	17321-77-6		CN(C)CCCN1C2=CC=CC=C2CCC2=C1C=C(Cl)C=C2	6532,3356,3357,3358,6530,2950	SLC6A4,HTR2A,HTR2B,HTR2C,SLC6A2,GSTP1
Guanabenz	I10,I11,I12,I13,I15	5051-62-7	5702063	NC(N)=NN=CC1=C(Cl)C=CC=C1Cl	150,151	ADRA2A,ADRA2B
Acitretin	L40	55079-83-9		COC1=C(C)C(C)=C(\C=C\C(\C)=C\C=C\C(\C)=C\C(O)=O)C(C)=C1	6256,5914,5915,5916,6257,6258,5947	RXRA,RARA,RARB,RARG,RXRB,RXRG,RBP1
Niacin		59-67-6	938	OC(=O)C1=CN=CC=C1	8843,338442,23475,4837	HCAR3,HCAR2,QPRT,NNMT
Triamcinolone	T78.4	124-94-7	31307	[H][C@@]12C[C@@H](O)[C@](O)(C(=O)CO)[C@@]1(C)C[C@H](O)[C@@]1(F)[C@@]2([H])CCC2=CC(=O)C=C[C@]12C	2908	NR3C1
Bethanechol	R33	590-63-6	2370	CC(C[N+](C)(C)C)OC(N)=O	1129	CHRM2
Clotiazepam	F40-F42	33671-46-4	2811	CCC1=CC2=C(S1)N(C)C(=O)CN=C2C1=CC=CC=C1Cl	2554,2555,2556,2558,2565,2566,2567,2560,2561,2562,2563,2564,2568,2569,2570,200959	GABRA1,GABRA2,GABRA3,GABRA5,GABRG1,GABRG2,GABRG3,GABRB1,GABRB2,GABRB3,GABRD,GABRE,GABRP,GABRR1,GABRR2,GABRR3
Hydroxocobalamin	E53.8	13422-51-0		[H]O[Co+]N1\C2=C(C)/C3=N/C(=C\C4=N\C(=C(C)/C5=N[C@@](C)([C@@]1([H])[C@H](CC(=O)N)[C@@]2(C)CCC(=O)NC[C@@H](C)OP(=O)([O-])O[C@H]1[C@@H](O)[C@H](O[C@@H]1CO)N1C=NC2=CC(C)=C(C)C=C12)[C@@](C)(CC(N)=O)[C@@H]5CCC(=O)N)\[C@@](C)(CC(=O)N)[C@@H]4CCC(=O)N)/C(C)(C)[C@@H]3CCC(=O)N	4548,4594,4552,166785,6947,81693,8029,326625,25974	MTR,MUT,MTRR,MMAA,TCN1,AMN,CUBN,MMAB,MMACHC
Adinazolam	F40-F42,G41	37115-32-5	37632	CN(C)CC1=NN=C2CN=C(C3=CC=CC=C3)C3=C(C=CC(Cl)=C3)N12	2554,2555,2556,2558,2565,2566,2567,2560,2561,2562,2563,2564,2568,2569,2570,200959	GABRA1,GABRA2,GABRA3,GABRA5,GABRG1,GABRG2,GABRG3,GABRB1,GABRB2,GABRB3,GABRD,GABRE,GABRP,GABRR1,GABRR2,GABRR3
Pegvisomant	E22.0	218620-50-9			2690	GHR
Cisapride	K21	81098-60-4		CO[C@H]1CN(CCCOC2=CC=C(F)C=C2)CC[C@H]1NC(=O)C1=CC(Cl)=C(N)C=C1OC	3360,3359,3356,3757	HTR4,HTR3A,HTR2A,KCNH2
Terbinafine	B35-B49	91161-71-6	7697	CN(C\C=C\C#CC(C)(C)C)CC1=CC=CC2=CC=CC=C12	6713	SQLE
Niflumic Acid	M05-M06	4394-00-7	4488	OC(=O)C1=C(NC2=CC=CC(=C2)C(F)(F)F)N=CC=C1	5319,5743,1187,5742,5321,54600	PLA2G1B,PTGS2,CLCNKA,PTGS1,PLA2G4A,UGT1A9
Procainamide	I47.2	51-06-9	4913	CCN(CC)CCNC(=O)C1=CC=C(N)C=C1	6331,1786	SCN5A,DNMT1
Phenacemide	G40-G41	63-98-9	4753	NC(=O)NC(=O)CC1=CC=CC=C1	6323	SCN1A
Bimatoprost	H40.0,H40-H42	155206-00-1	5311027	CCNC(=O)CCC\C=C/C[C@H]1[C@@H](O)C[C@@H](O)[C@@H]1\C=C\[C@@H](O)CCC1=CC=CC=C1	5737,5731,5733,8644	PTGFR,PTGER1,PTGER3,AKR1C3
Phenylpropanolamine	E66	14838-15-4	26934	C[C@@H](N)[C@@H](O)C1=CC=CC=C1	148,150,1812,153,154	ADRA1A,ADRA2A,DRD1,ADRB1,ADRB2
Enoxaparin	I80-I82	9005-49-6	772	CC(=O)NC1C(O)OC(COS(O)(=O)=O)C(OC2OC(C(OC3OC(CO)C(OC4OC(C(O)C(O)C4OS(O)(=O)=O)C(O)=O)C(OS(O)(=O)=O)C3NS(O)(=O)=O)C(O)C2OS(O)(=O)=O)C(O)=O)C1O	462,2159	SERPINC1,F10
Enoxacin	A00-A09,A15-A19,A20-A28,A30-A49,A65-A69,A70-A74,A75-A79	74011-58-8	3229	CCN1C=C(C(O)=O)C(=O)C2=CC(F)=C(N=C12)N1CCNCC1	7153	TOP2A
Sodium Tetradecyl Sulfate	I83,I84,I85,I86	1191-50-0	5248	CCCCCCCCCCCCCCOS(O)(=O)=O	5624,5627	PROC,PROS1
Vancomycin	A00-A09,A15-A19,A20-A28,A30-A49,A65-A69,A70-A74,A75-A79	1404-90-6	14969	CN[C@H](CC(C)C)C(=O)N[C@@H]1[C@H](O)C2=CC=C(OC3=C(O[C@@H]4O[C@H](CO)[C@@H](O)[C@H](O)[C@H]4O[C@H]4C[C@](C)(N)[C@H](O)[C@H](C)O4)C4=CC(=C3)[C@@H](NC(=O)[C@H](CC(N)=O)NC1=O)C(=O)N[C@@H]1C3=CC(=C(O)C=C3)C3=C(O)C=C(O)C=C3[C@H](NC(=O)[C@@H](NC1=O)[C@H](O)C1=CC(Cl)=C(O4)C=C1)C(O)=O)C(Cl)=C2	476	ATP1A1
Primaquine	B50-B54	90-34-6	4908	COC1=CC(NC(C)CCCN)=C2N=CC=CC2=C1	6336,3855,4835	SCN10A,KRT7,NQO2
Isoprenaline		7683-59-2	3779	CC(C)NCC(O)C1=CC(O)=C(O)C=C1	153,154,155,5594,5295,5296,8503	ADRB1,ADRB2,ADRB3,MAPK1,PIK3R1,PIK3R2,PIK3R3
Tazarotene	L40	118292-40-3	5381	CCOC(=O)C1=CN=C(C=C1)C#CC1=CC2=C(SCCC2(C)C)C=C1	5914,6257,5916,5915	RARA,RXRB,RARG,RARB
Nesiritide	I50	124584-08-3			4881,4882,4883	NPR1,NPR2,NPR3
Methacholine		55-92-5	1993	CC(C[N+](C)(C)C)OC(C)=O	1131	CHRM3
Udenafil	F52.2,N48.4	268203-93-6	6918523	CCCOC1=C(C=C(C=C1)S(=O)(=O)NCCC1CCCN1C)C1=NC(=O)C2=C(N1)C(CCC)=NN2C	8654	PDE5A
Amantadine	J10,J11	665-66-7		NC12CC3CC(CC(C3)C1)C2	116443,1813	GRIN3A,DRD2
Tocilizumab	M05-M06,M08.0	375823-41-9			3570	IL6R
Levobunolol	H40-H42	27912-14-7	39468	CC(C)(C)NC[C@H](O)COC1=CC=CC2=C1CCCC2=O	154,153	ADRB2,ADRB1
Octreotide	E22.0	83150-76-9		C[C@@H](O)[C@@H](CO)NC(=O)[C@@H]1CSSC[C@H](NC(=O)[C@H](N)CC2=CC=CC=C2)C(=O)N[C@@H](CC2=CC=CC=C2)C(=O)N[C@H](CC2=CNC3=C2C=CC=C3)C(=O)N[C@@H](CCCCN)C(=O)N[C@@H](C(C)O)C(=O)N1	6751,6755,6752	SSTR1,SSTR5,SSTR2
Chlordiazepoxide	F40-F42	438-41-5		CNC1=NC2=C(C=C(Cl)C=C2)C(C2=CC=CC=C2)=N(=O)C1	55879	GABRQ
Mipomersen	I70	629167-92-6			140	ADORA3
Miconazole	B35-B49	22916-47-8	4189	ClC1=CC(Cl)=C(COC(CN2C=CN=C2)C2=C(Cl)C=C(Cl)C=C2)C=C1	4846,4843,3778,3779,10242,27094,27345,3783,3780,3781,3782,3757,81033,90134	NOS3,NOS2,KCNMA1,KCNMB1,KCNMB2,KCNMB3,KCNMB4,KCNN4,KCNN1,KCNN2,KCNN3,KCNH2,KCNH6,KCNH7
Mycophenolate mofetil	D89.8,T86,L10.0	128794-94-5	5281078	COC1=C(C\C=C(/C)CCC(=O)OCCN2CCOCC2)C(O)=C2C(=O)OCC2=C1C	3614,3615	IMPDH1,IMPDH2
Azilsartan medoxomil	I10,I11,I12,I13,I15	147403-03-0		CCOC1=NC2=C(N1CC1=CC=C(C=C1)C1=CC=CC=C1C1=NOC(=O)N1)C(=CC=C2)C(=O)OCC1=C(C)OC(=O)O1	185	AGTR1
Echothiophate		6736-03-4	10547	CCOP(=O)(OCC)SCC[N+](C)(C)C	590	BCHE
Nabilone		51022-71-0	5284592	[H][C@@]12CC(=O)CC[C@@]1([H])C(C)(C)OC1=CC(=CC(O)=C21)C(C)(C)CCCCCC	1269,1268	CNR2,CNR1
Cyproterone acetate		427-51-0		[H][C@@]12C[C@]1([H])[C@@]1(C)C(=CC2=O)C(Cl)=C[C@@]2([H])[C@]3([H])CC[C@](OC(C)=O)(C(C)=O)[C@@]3(C)CC[C@]12[H]	367	AR
Spironolactone	I50	52-01-7	5833	[H][C@@]12CC[C@@]3(CCC(=O)O3)[C@@]1(C)CC[C@@]1([H])[C@@]2([H])[C@@]([H])(CC2=CC(=O)CC[C@]12C)SC(C)=O	4306,367,5241,2908,1585,1585,1585,6716,6462,782,782	NR3C2,AR,PGR,NR3C1,CYP11B2,CYP11B2,CYP11B2,SRD5A2,SHBG,CACNB1,CACNB1
Fospropofol		258516-87-9		CC(C)C1=CC=CC(C(C)C)=C1OCOP(O)(O)=O	2561,2562	GABRB2,GABRB3
Pyridoxine		58-56-0		CC1=C(O)C(CO)=C(CO)C=N1	8566	PDXK
Benzylpenicilloyl Polylysine		2642-55-9			2207,2205	FCER1G,FCER1A
Ezogabine		150812-12-7	121892	CCOC(=O)NC1=C(N)C=C(NCC2=CC=C(F)C=C2)C=C1	3785,3786,9132,56479	KCNQ2,KCNQ3,KCNQ4,KCNQ5
Telaprevir	N80	402957-28-2	3010818	[H][C@@]12CCC[C@]1([H])[C@H](N(C2)C(=O)[C@@H](NC(=O)[C@@H](NC(=O)C1=NC=CN=C1)C1CCCCC1)C(C)(C)C)C(=O)N[C@@H](CCC)C(=O)C(=O)NC1CC1	140	ADORA3
Fludrocortisone		127-31-1	31378	[H][C@@]12CC[C@](O)(C(=O)CO)[C@@]1(C)C[C@H](O)[C@@]1(F)[C@@]2([H])CCC2=CC(=O)CC[C@]12C	4306,2908,367	NR3C2,NR3C1,AR
Ropinirole	F02.3,G20	91374-21-9	5095	CCCN(CCC)CCC1=C2CC(=O)NC2=CC=C1	1814,1813,1815,3350,3352,3357,1812,1816,3351,3356,3358,150,151,152	DRD3,DRD2,DRD4,HTR1A,HTR1D,HTR2B,DRD1,DRD5,HTR1B,HTR2A,HTR2C,ADRA2A,ADRA2B,ADRA2C
Simvastatin	E78.0	79902-63-9		[H][C@]12[C@H](C[C@@H](C)C=C1C=C[C@H](C)[C@@H]2CC[C@@H]1C[C@@H](O)CC(=O)O1)OC(=O)C(C)(C)CC	3156,3689	HMGCR,ITGB2
Phenylbutazone	R52.1-R52.2	50-33-9	4781	CCCCC1C(=O)N(N(C1=O)C1=CC=CC=C1)C1=CC=CC=C1	5743,5740,5742	PTGS2,PTGIS,PTGS1
Drotrecogin alfa	A40-A41	60202-16-6			2157,2153,5054,7056,5627,1356,2147,5196,5104,5269,2677,10544	F8,F5,SERPINE1,THBD,PROS1,CP,F2,PF4,SERPINA5,SERPINB6,GGCX,PROCR
Dimenhydrinate	R11	523-87-5	441281	CN1C2=C([N-]C(Cl)=N2)C(=O)N(C)C1=O.C[NH+](C)CCOC(C1=CC=CC=C1)C1=CC=CC=C1	3269	HRH1
Captopril	I10,I11,I12,I13,I15	62571-86-2	44093	C[C@H](CS)C(=O)N1CCC[C@H]1C(O)=O	1636,4313,4313,4048	ACE,MMP2,MMP2,LTA4H
Droperidol	R11	548-73-2	3168	FC1=CC=C(C=C1)C(=O)CCCN1CCC(=CC1)N1C(=O)NC2=CC=CC=C12	1813,148	DRD2,ADRA1A
Prazepam	F40-F42	2955-38-6	4890	ClC1=CC2=C(C=C1)N(CC1CC1)C(=O)CN=C2C1=CC=CC=C1	2554,2555,2556,2558,2565,2566,2567,2560,2561,2562,2563,2564,2568,2569,2570,200959,55879	GABRA1,GABRA2,GABRA3,GABRA5,GABRG1,GABRG2,GABRG3,GABRB1,GABRB2,GABRB3,GABRD,GABRE,GABRP,GABRR1,GABRR2,GABRR3,GABRQ
Potassium Iodide		7681-11-0	4875	[K+].[I-]	134864	TAAR1
Allylestrenol		432-60-0	235905	[H][C@@]12CC[C@@](O)(CC=C)[C@@]1(C)CC[C@]1([H])[C@@]3([H])CCCC=C3CC[C@@]21[H]	5241,2099	PGR,ESR1
Olsalazine		6054-98-4	6003770	OC(=O)C1=CC(=CC=C1O)\N=N\C1=CC=C(O)C(=C1)C(O)=O	7172,3458	TPMT,IFNG
Sermorelin	E23.0	86168-78-7			2692	GHRHR
Rasagiline	F02.3,G20	136236-51-6	3052776	C#CCN[C@@H]1CCC2=CC=CC=C12	4129,596	MAOB,BCL2
Silodosin		160970-54-7	5312125	C[C@H](CC1=CC2=C(N(CCCO)CC2)C(=C1)C(N)=O)NCCOC1=CC=CC=C1OCC(F)(F)F	148,147,146	ADRA1A,ADRA1B,ADRA1D
Fosphenytoin	G40,P90,R56	93390-81-9	56339	OP(O)(=O)OCN1C(=O)NC(C1=O)(C1=CC=CC=C1)C1=CC=CC=C1	6331	SCN5A
Ranitidine	K25-K27	66357-59-3	3001055	CN\C(NCCSCC1=CC=C(CN(C)C)O1)=C/[N+]([O-])=O	3274	HRH2
Methamphetamine	F90	537-46-2	10836	CN[C@@H](C)CC1=CC=CC=C1	6531,6532,6530,6571,6570,134864,150,151,152,4128,4129	SLC6A3,SLC6A4,SLC6A2,SLC18A2,SLC18A1,TAAR1,ADRA2A,ADRA2B,ADRA2C,MAOA,MAOB
Astemizole	J30	68844-77-9	2247	COC1=CC=C(CCN2CCC(CC2)NC2=NC3=CC=CC=C3N2CC2=CC=C(F)C=C2)C=C1	3269,3757	HRH1,KCNH2
Alfuzosin	N40	81403-80-7	2092	COC1=C(OC)C=C2C(N)=NC(=NC2=C1)N(C)CCCNC(=O)C1CCCO1	148,147,146,3757	ADRA1A,ADRA1B,ADRA1D,KCNH2
Vapreotide		103222-11-3	23725064	CC(C)C1NC(=O)C(CCCCN)NC(=O)C(CC2=CNC3=C2C=CC=C3)NC(=O)C(CC2=CC=C(O)C=C2)NC(=O)C(CSSCC(NC1=O)C(=O)NC(CC1=CC2=CC=CC=C2N1)C(N)=O)NC(=O)C(N)CC1=CC=CC=C1	6752,6755,6869	SSTR2,SSTR5,TACR1
L-Serine		56-45-1		N[C@@H](CO)C(O)=O	875,10993,63826,9517,10558,6301,189	CBS,SDS,SRR,SPTLC2,SPTLC1,SARS,AGXT
Lithium	F31	7439-93-2	28486	[Li+]	2932,3612,3613,2892	GSK3B,IMPA1,IMPA2,GRIA3
Nicergoline	F00-F07	27848-84-6	34040	[H][C@@]12CC3=CN(C)C4=CC=CC(=C34)[C@]1(C[C@@H](COC(=O)C1=CC(Br)=CN=C1)CN2C)OC	148	ADRA1A
natural alpha interferon					3454	IFNAR1
Voglibose	E08-E13	83480-29-9	444020	OCC(CO)N[C@H]1C[C@](O)(CO)[C@@H](O)[C@H](O)[C@H]1O	8972	MGAM
Cyclobenzaprine	F32	6202-23-9	2895	CN(C)CCC=C1C2=CC=CC=C2C=CC2=CC=CC=C12	3356	HTR2A
Etodolac	R52	41340-25-4	3308	CCC1=C2NC3=C(CCOC3(CC)CC(O)=O)C2=CC=C1	5743,5742,6256	PTGS2,PTGS1,RXRA
Terazosin	N40	63590-64-7	5401	COC1=C(OC)C=C2C(N)=NC(=NC2=C1)N1CCN(CC1)C(=O)C1CCCO1	148,147,146,3757,81033,90134	ADRA1A,ADRA1B,ADRA1D,KCNH2,KCNH6,KCNH7
Mimosine		500-44-7	440473	N[C@@H](CN1C=CC(=O)C(O)=C1)C(O)=O	6470,6347,7299	SHMT1,CCL2,TYR
Diphemanil Methylsulfate	K25-K27	62-97-5	6126	COS([O-])(=O)=O.C[N+]1(C)CCC(CC1)=C(C1=CC=CC=C1)C1=CC=CC=C1	1131	CHRM3
Doxapram	J96	309-29-5	3156	CCN1CC(CCN2CCOCC2)C(C1=O)(C1=CC=CC=C1)C1=CC=CC=C1	3777,51305	KCNK3,KCNK9
Moclobemide	F32	71320-77-9	4235	ClC1=CC=C(C=C1)C(=O)NCCN1CCOCC1	4128	MAOA
Doxepin	F32	1668-19-5		[H]C(CCN(C)C)=C1C2=CC=CC=C2COC2=CC=CC=C12	3269,3274,6530,6532,3356,3357,3358,1128,1129,1131,1132,1133,148,147,146,3350,150,151,152,1813,3362,59340,3757	HRH1,HRH2,SLC6A2,SLC6A4,HTR2A,HTR2B,HTR2C,CHRM1,CHRM2,CHRM3,CHRM4,CHRM5,ADRA1A,ADRA1B,ADRA1D,HTR1A,ADRA2A,ADRA2B,ADRA2C,DRD2,HTR6,HRH4,KCNH2
Methoxsalen	L40	298-81-7	4114	COC1=C2OC(=O)C=CC2=CC2=C1OC=C2	100	ADA
Ephedrine	J20-J21,J42,J45	299-42-3	9294	CN[C@@H](C)[C@H](O)C1=CC=CC=C1	6530,148,6571,43	SLC6A2,ADRA1A,SLC18A2,ACHE
Atovaquone	B35-B49	95233-18-4	74989	OC1=C([C@H]2CC[C@@H](CC2)C2=CC=C(Cl)C=C2)C(=O)C2=CC=CC=C2C1=O	1723	DHODH
Pseudoephedrine	J34.89	345-78-8	7028	CN[C@@H](C)[C@@H](O)C1=CC=CC=C1	6530,6531,148,150,6532,154,153,153,7124,7124,3725,3558	SLC6A2,SLC6A3,ADRA1A,ADRA2A,SLC6A4,ADRB2,ADRB1,ADRB1,TNF,TNF,JUN,IL2
Famotidine	K25-K27	76824-35-6	5702160	NC(N)=NC1=NC(CSCCC(N)=NS(N)(=O)=O)=CS1	3274	HRH2
Isoflurane	R52	26675-46-7	3763	FC(F)OC(Cl)C(F)(F)F	2554,27032,2741,2890,3736,513,801,55879	GABRA1,ATP2C1,GLRA1,GRIA1,KCNA1,ATP5D,CALM1,GABRQ
Serum albumin iodonated		9048-49-1			348,6288,259	APOE,SAA1,AMBP
Flunitrazepam	F51.0,G47.0	1622-62-4	3380	CN1C2=C(C=C(C=C2)[N+]([O-])=O)C(=NCC1=O)C1=CC=CC=C1F	706,2555,2557,2558,2559,2556	TSPO,GABRA2,GABRA4,GABRA5,GABRA6,GABRA3
Loteprednol		82034-46-6		[H][C@@]12CC[C@](O)(C(=O)OCCl)[C@@]1(C)C[C@H](O)[C@@]1([H])[C@@]2([H])CCC2=CC(=O)C=C[C@]12C	2908	NR3C1
Debrisoquin	I10,I11,I12,I13,I15	581-88-4	2966	NC(=N)N1CCC2=CC=CC=C2C1	6530	SLC6A2
Oxyphenonium	R25.2	50-10-2	5749	CC[N+](C)(CC)CCOC(=O)C(O)(C1CCCCC1)C1=CC=CC=C1	1128	CHRM1
Butenafine	L00-L08	101827-46-7	2484	CN(CC1=CC=C(C=C1)C(C)(C)C)CC1=CC=CC2=CC=CC=C12	6713	SQLE
Miglitol	E08-E13	72432-03-2	441314	OCCN1C[C@H](O)[C@@H](O)[C@H](O)[C@H]1CO	8972,2548,2548,2548	MGAM,GAA,GAA,GAA
Insulin Glargine		160337-95-1			3643,3480	INSR,IGF1R
Decitabine	D46	2353-33-5	451668	NC1=NC(=O)N(C=N1)[C@H]1C[C@H](O)[C@@H](CO)O1	1803,1786	DPP4,DNMT1
Nalbuphine	R52	23277-43-2		O[C@H]1CC[C@@]2(O)[C@H]3CC4=CC=C(O)C5=C4[C@@]2(CCN3CC2CCC2)[C@H]1O5	4986,4988,4985	OPRK1,OPRM1,OPRD1
Aripiprazole	F20	129722-12-9	60795	ClC1=CC=CC(N2CCN(CCCCOC3=CC4=C(CCC(=O)N4)C=C3)CC2)=C1Cl	3356,1813,3350,3351,3352,3354,3358,3359,3362,3363,1812,1816,1814,1815,3269,148,147,150,151,152,1128,1129,1131,1132,1133	HTR2A,DRD2,HTR1A,HTR1B,HTR1D,HTR1E,HTR2C,HTR3A,HTR6,HTR7,DRD1,DRD5,DRD3,DRD4,HRH1,ADRA1A,ADRA1B,ADRA2A,ADRA2B,ADRA2C,CHRM1,CHRM2,CHRM3,CHRM4,CHRM5
Thioproperazine		316-81-4	9429	CN(C)S(=O)(=O)C1=CC2=C(SC3=CC=CC=C3N2CCCN2CCN(C)CC2)C=C1	1813,1812,3356,3350,148,147	DRD2,DRD1,HTR2A,HTR1A,ADRA1A,ADRA1B
Sibutramine	E66	106650-56-0	5210	CC(C)CC(N(C)C)C1(CCC1)C1=CC=C(Cl)C=C1	6530,6532,6531	SLC6A2,SLC6A4,SLC6A3
Mecamylamine	I10,I11,I12,I13,I15	60-40-2	4032	CNC1(C)C2CCC(C2)C1(C)C	1135	CHRNA2
Clonidine	I10,I11,I12,I13,I15	4205-91-8	2803	ClC1=CC=CC(Cl)=C1NC1=NCCN1	150,151,152,148,147,146	ADRA2A,ADRA2B,ADRA2C,ADRA1A,ADRA1B,ADRA1D
Amlodipine	I20,I10,I11,I12,I13,I15	88150-42-9	2162	CCOC(=O)C1=C(COCCN)NC(C)=C(C1C1=CC=CC=C1Cl)C(=O)OC	775,781,783,776,779,774,55799,782,759,6609	CACNA1C,CACNA2D1,CACNB2,CACNA1D,CACNA1S,CACNA1B,CACNA2D3,CACNB1,CA1,SMPD1
Leucovorin		163254-40-8		NC1=NC(=O)C2=C(NC[C@H](CNC3=CC=C(C=C3)C(=O)N[C@@H](CCC(O)=O)C(O)=O)N2C=O)N1	7298	TYMS
Roxithromycin	A00-A09,A15-A19,A20-A28,A30-A49,A65-A69,A70-A74,A75-A79	80214-83-1		CC[C@H]1OC(=O)[C@H](C)[C@@H](O[C@H]2C[C@@](C)(OC)[C@@H](O)[C@H](C)O2)[C@H](C)[C@@H](O[C@@H]2O[C@H](C)C[C@@H]([C@H]2O)N(C)C)[C@](C)(O)C[C@@H](C)C(=NOCOCCOC)[C@H](C)[C@@H](O)[C@]1(C)O	5243	ABCB1
Nepafenac		78281-72-8	151075	NC(=O)CC1=CC=CC(C(=O)C2=CC=CC=C2)=C1N	5742,5743	PTGS1,PTGS2
Tinidazole		19387-91-8	5479	CCS(=O)(=O)CCN1C(C)=NC=C1[N+]([O-])=O	7421	VDR
Amisulpride	F20	53583-79-2	2159	CCN1CCCC1CNC(=O)C1=CC(=C(N)C=C1OC)S(=O)(=O)CC	1813,1814,3363,3356	DRD2,DRD3,HTR7,HTR2A
Tolcapone	F02.3,G20	134308-13-7	4659569	CC1=CC=C(C=C1)C(=O)C1=CC(=C(O)C(O)=C1)[N+]([O-])=O	1312	COMT
Bambuterol	J45	81732-46-9	54766	CN(C)C(=O)OC1=CC(=CC(OC(=O)N(C)C)=C1)C(O)CNC(C)(C)C	154	ADRB2
Acepromazine		61-00-7	6077	CN(C)CCCN1C2=CC=CC=C2SC2=C1C=C(C=C2)C(C)=O	1813,1812,3356,3350,148,147	DRD2,DRD1,HTR2A,HTR1A,ADRA1A,ADRA1B
Efalizumab	L40,D89.8,T86	214745-43-4			3683,2215,715,712,713,714,2214,2209,2212,2213,9103	ITGAL,FCGR3B,C1R,C1QA,C1QB,C1QC,FCGR3A,FCGR1A,FCGR2A,FCGR2B,FCGR2C
Ciprofloxacin	A00-A09,A15-A19,A20-A28,A30-A49,A65-A69,A70-A74,A75-A79	93107-08-5	2764	OC(=O)C1=CN(C2CC2)C2=CC(N3CCNCC3)=C(F)C=C2C1=O	7153	TOP2A
Azelastine	H10.45	79307-93-0	2267	CN1CCCC(CC1)N1N=C(CC2=CC=C(Cl)C=C2)C2=CC=CC=C2C1=O	3269	HRH1
Naratriptan	G43	121679-13-8	4440	CNS(=O)(=O)CCC1=CC2=C(NC=C2C2CCN(C)CC2)C=C1	3352,3351,3355,3350	HTR1D,HTR1B,HTR1F,HTR1A
Isoetarine		530-08-5	3762	CCC(NC(C)C)C(O)C1=CC(O)=C(O)C=C1	153,154	ADRB1,ADRB2
Pimecrolimus	L20	137071-32-0	17753757	[H][C@]12O[C@](O)([C@H](C)C[C@@H]1OC)C(=O)C(=O)N1CCCC[C@@]1([H])C(=O)O[C@@H]([C@@H](C)[C@@H](O)CC(=O)[C@H](CC)\C=C(C)/C[C@H](C)C[C@@H]2OC)C(\C)=C\[C@@H]1CC[C@H](Cl)[C@@H](C1)OC	2475,2280	MTOR,FKBP1A
Meprobamate	F40-F42	57-53-4	4064	CCCC(C)(COC(N)=O)COC(N)=O	2554,2555,2556,2557,2558,2559,55879	GABRA1,GABRA2,GABRA3,GABRA4,GABRA5,GABRA6,GABRQ
Etidronic acid	M88	7414-83-7	3305	CC(O)(P(O)(O)=O)P(O)(O)=O	196,5802,523	AHR,PTPRS,ATP6V1A
Histamine Phosphate		51-74-1	65513	OP(O)(O)=O.OP(O)(O)=O.NCCC1=CN=CN1	3269,3274,11255,59340	HRH1,HRH2,HRH3,HRH4
Amphetamine	F90	300-62-9		CC(N)CC1=CC=CC=C1	6571,6531,9607,134864,6530,152,155,1813,4129,6532	SLC18A2,SLC6A3,CARTPT,TAAR1,SLC6A2,ADRA2C,ADRB3,DRD2,MAOB,SLC6A4
Dimethyl fumarate		624-49-7			2908	NR3C1
Linagliptin	E11	668270-12-0		CC#CCN1C(=NC2=C1C(=O)N(CC1=NC3=C(C=CC=C3)C(C)=N1)C(=O)N2C)N1CCC[C@@H](N)C1	1803	DPP4
Tetrahydrobiopterin	E40-E46	17528-72-2	1125	CC(O)C(O)C1CNC2=C(N1)C(=O)N=C(N)N2	4846,5053,7054,7166	NOS3,PAH,TH,TPH1
Clopidogrel	I20-I25,I80-I82	120202-66-6		[H][C@@](N1CCC2=C(C1)C=CS2)(C(=O)OC)C1=CC=CC=C1Cl	64805	P2RY12
inhaled insulin					1401	CRP
Levofloxacin	A00-A09,A15-A19,A20-A28,A30-A49,A65-A69,A70-A74,A75-A79	100986-85-4	149096	C[C@H]1COC2=C3N1C=C(C(O)=O)C(=O)C3=CC(F)=C2N1CCN(C)CC1	7153	TOP2A
Dexbrompheniramine	J30	132-21-8	16960	CN(C)CC[C@@H](C1=CC=C(Br)C=C1)C1=CC=CC=N1	3269	HRH1
Adapalene	L70.0	106685-40-9	60164	COC1=C(C=C(C=C1)C1=CC2=C(C=C1)C=C(C=C2)C(O)=O)C12CC3CC(CC(C3)C1)C2	5916,5915,6258,6257,5914,6256	RARG,RARB,RXRG,RXRB,RARA,RXRA
Thiamylal	R52	77-27-0	3032285	CCCC(C)C1(CC=C)C(=O)NC(=S)NC1=O	2554,3764,3767	GABRA1,KCNJ8,KCNJ11
Trifluridine	A80-A99,B00-B34	70-00-8	6256	OC[C@H]1O[C@H](C[C@@H]1O)N1C=C(C(=O)NC1=O)C(F)(F)F	7298,7298	TYMS,TYMS
Phentermine	E66	1197-21-3	4771	CC(C)(N)CC1=CC=CC=C1	6530,6532,6531,4128,4129	SLC6A2,SLC6A4,SLC6A3,MAOA,MAOB
Diclofenac	M05-M06	15307-79-6	3033	OC(=O)CC1=CC=CC=C1NC1=C(Cl)C=CC=C1Cl	5743,5742,240,6329,41,3785,3786,5320	PTGS2,PTGS1,ALOX5,SCN4A,ASIC1,KCNQ2,KCNQ3,PLA2G2A
L-Proline	E40-E46	147-85-3	145742	OC(=O)[C@@H]1CCCN1	8974,5625,10465,11212,5033,5479,10105,5480,5478,9360,64175,25973,55214,10536,65263,112849,5831,2058,11254,6534,29920	P4HA2,PRODH,PPIH,PROSC,P4HA1,PPIB,PPIF,PPIC,PPIA,PPIG,LEPRE1,PARS2,LEPREL1,LEPREL2,PYCRL,L3HYPDH,PYCR1,EPRS,SLC6A14,SLC6A7,PYCR2
Cilostazol	I73.9	73963-72-1	2754	O=C1CCC2=C(N1)C=CC(OCCCCC1=NN=NN1C1CCCCC1)=C2	5139	PDE3A
Urofollitropin	N97.0	146479-72-3			2492	FSHR
Lisuride	F02.3,G20	18016-80-3	28864	[H][C@@]12CC3=CNC4=CC=CC(=C34)C1=C[C@@H](CN2C)NC(=O)N(CC)CC	1813,1814,1815,1812,1816,3350,3352,3357,3356,3358,3351,150,151,152	DRD2,DRD3,DRD4,DRD1,DRD5,HTR1A,HTR1D,HTR2B,HTR2A,HTR2C,HTR1B,ADRA2A,ADRA2B,ADRA2C
Bivalirudin	D69.6,P61.0	128270-60-0			2147	F2
Medrysone	H00-H59	2668-66-8	247839	[H][C@@]12CC[C@H](C(C)=O)[C@@]1(C)C[C@H](O)[C@@]1([H])[C@@]2([H])C[C@H](C)C2=CC(=O)CC[C@]12C	2908	NR3C1
Colistin	A00-A09,A15-A19,A20-A28,A30-A49,A65-A69,A70-A74,A75-A79	1264-72-8	5311054	[H][C@]1(NC(=O)[C@H](CCN)NC(=O)[C@H](CCN)NC(=O)[C@H](CC(C)C)NC(=O)[C@@H](CC(C)C)NC(=O)[C@H](CCN)NC(=O)[C@H](CCNC1=O)NC(=O)[C@H](CCN)NC(=O)[C@@H](NC(=O)[C@H](CCN)NC(=O)CCCC(C)CC)[C@@H](C)O)[C@@H](C)O	4988	OPRM1
Ciclesonide	J40-J44,J47	141845-82-1	444033	[H][C@@]12C[C@@]3([H])[C@]4([H])CCC5=CC(=O)C=C[C@]5(C)[C@@]4([H])[C@@H](O)C[C@]3(C)[C@@]1(OC(O2)C1CCCCC1)C(=O)COC(=O)C(C)C	2908	NR3C1
Nebivolol	I10,I11,I12,I13,I15	99200-09-6	71301	OC(CNCC(O)C1CCC2=C(O1)C=CC(F)=C2)C1CCC2=C(O1)C=CC(F)=C2	153,154	ADRB1,ADRB2
Demecarium		56-94-0	5965	CN(CCCCCCCCCCN(C)C(=O)OC1=CC=CC(=C1)[N+](C)(C)C)C(=O)OC1=CC=CC(=C1)[N+](C)(C)C	43,590	ACHE,BCHE
Hyaluronan		9067-32-7			960,3383,3383,1463,1462,1462,1462,1462,1462,1462,1462,1462,1462,1462,1462	CD44,ICAM1,ICAM1,NCAN,VCAN,VCAN,VCAN,VCAN,VCAN,VCAN,VCAN,VCAN,VCAN,VCAN,VCAN
Nitisinone	E70.2	104206-65-7	115355	[O-][N+](=O)C1=C(C=CC(=C1)C(F)(F)F)C(=O)C1C(=O)CCCC1=O	3242	HPD
Zolmitriptan	G43	139264-17-8		CN(C)CCC1=CNC2=CC=C(C[C@H]3COC(=O)N3)C=C12	3351,3352,3355,3350	HTR1B,HTR1D,HTR1F,HTR1A
Conjugated Estrogens	N95.1	438-67-5	23667301	[Na+].[H][C@@]12CCC(=O)[C@@]1(C)CC[C@]1([H])C3=CC=C(OS([O-])(=O)=O)C=C3CC[C@@]21[H]	2099	ESR1
