# Supplementary material for: Potential Compounds for Oral Cancer Treatment: Resveratrol, Nimbolide, Lovastatin, Bortezomib, Vorinostat, Berberine, Pterostilbene, Deguelin, Andrographolide, and Colchicine
Source: PLoS One. 2015 Nov 4;10(11):e0141719. doi: 10.1371/journal.pone.0141719 (PMC4633227; doi:10.1371/journal.pone.0141719)
Supplement: S3 Text — File contains following columns: (i) "ICD10"→ICD10 disease code(s) of the cancer-type, corresponding name of cancer-type can be searched @ http://apps.who.int/classifications/icd10/browse/2010/en; (ii) "References"→External reference id (PubMed ID/DOI) of the research article used for inferring relationship between cancer and natural compound; (iii) "Compound_Name "→Name of the natural anti-cancer compound; (iv) “PubChem_cid”→NCBI-PubChem CID; (v) "CAS_No."→CAS Registry no. of chemical compound; (vi) "Target(s)"→ Entrez GeneID of the compound’s molecular target(s); (vii) ‘Target_Ref’→External reference id (PubMed ID/DOI) of the research article used for inferring relationship between natural compound and its molecular target(s). (TXT) [file pone.0141719.s003.txt]

ICD10	References	Compound_Name	PubChem_cid	CAS_No.	Target(s)	Target_Ref
C74	15319488	7-OH-flavanone	1890	6515-36-2	1588	15319488
C74	15319488	Chrysin	5281607	480-40-0	1588,4843	15319488,14597150
C74	15319488	Rotenone	6758		1588,4719	15319488,9520374
C49	9287415	(-)-Epicatechin	72276	490-46-0	4512,4513,4843,1728,4953	4512,11962253,4843,1728,1617628
C49	19002856	Allicin	65036	539-86-6	836,841,842,142	14757128
C49	11379774	Curcumin	969516	458-37-7	367,596,598,836,841,4513,11221,3725,4323,4313,4790,4792,142,5747	12239622,11753638,11566484,17151092,12297018,15219947,15252141
C49	12628514,11411569	Kaempferol	5280863	520-18-3	581,598,836,891,995,983,1027,142,6197,7124	22194772,11322924,19435896,9287415
C49	12628514	Luteolin	5280445	491-70-3	9131,207,836,999,1000,1017,1026,1027,4318,6615,7124,7291	15680256,21752154,11322924,9287415
C49	12628514	Morin	5281670	480-16-0	4513,4313,4318,5970,7124	19539802,9287415
C49	9287415	Nordihydroguaiaretic acid	4534	500-38-9	2064,3480	16142439
C49	12628514	Quercetin	5280343	117-39-5	207,595,999,1000,1017,1026,1027,4318,6615,7124,7291	21752154,10964096,11322924,9287415
C49	12628514	Rutin	5280805	153-18-4	595,7124	10964096,9287415
C49	12628514	Taxifolin	439533	480-18-2	1728,7124	17541156,9287415
C49	19689125	2',4'-dihydroxychalcone	5376979	25515-43-9	373110,836	20471467
C49	19689125	4'-Hydroxy-3,5-dimethoxystilbene	5281727	537-42-8	1386,595,4513,3553,5594,4609,4843,7124	19549798
C49	12802719	beta-caryophyllene oxide	1742210	1139-30-6	207,836,595,1026,4513,5594,5599,2475,142,5290,6198,7157,7422	21924548
C49	12628514	kaempferide	5281666	491-54-3	7124	9287415
C49	11277741	Phloroglucinol	359	626-71-1	7422	22496756
C64	9599253	Annonacin A	393471		27035	7837933
C64	21788932	Chamaejasmine	390362		10381	21788932
C64	16309315	Digitoxin	441207		6714,7153	18755149,16309315
C64	16309315	Digoxin	2724385	20830-75-5	7153	16819197
C64	19731038	Ellagic acid	5281855	476-66-4	836,1017,1026,7157	15868936,10355751
C64	19731038	Gallic acid	370	149-91-7	207,998,9641,4313,4318,4790,5290,5879,387,388,6818	20600540,6818
C64	17679547	Gamma-Tocopherol	92729	54-28-4	5733	11005841
C64	9214729	Mosinone A	44559057	191800-47-2	27035	9214729
C64	9747542	Murihexocin C	44559048		596,836	596,836
C64	19731038	Myricetin	53788628	529-44-2	207,3716,6416,5894,6774,7124	21793847,18995957,9287415
C64	21291990	Oleandrin	10057	465-16-7	2247,3725,5599,4790	11448457,10919658
C64	17679547	Vinblastine	241903	865-21-4	836,1026,3725	18094076
C61	17869317	24-epibrassinolide	115196		596,598,637,836,891,595,898,1017,1019,1026,1027,4193,7157	20833159
C61	9611828	28-deoxonimbolide	159573	83509-42-6	836,841,842	21381696
C61	17869317	28-homocastasterone	5487654		596,598,637,836,891,1017,1019,1026,1027,4193,7157	20833159
C61	22348979	convallatoxin	2862	508-75-8	3091	19020076
C61	12358447	3,3',4',5,6,7,8-heptamethoxyflavone	150893	1178-24-1	5243	10734174
C61	18776670	3,6-Epidioxy-1,10-bisaboladiene	10014355		836,840,841,842,5594	22575162
C61	9190085	6,8-Diprenyleriodictyol	10455035		836,840	21800276
C61	18776670	Alpha-Curcumene	442360	4176-17-4	836,840,841,842	22575162
C61	9599253	Annonacin A	393471		27035	7837933
C61	10900467	Apigenin	5280443	520-36-5	207,891,983,1027,4512,1588,1543,3091,3479,4843,1728,6198,7422	15947208,10900467,11322924,4512,15319488,22209285,1543,18726972,4843,1728
C61	14640511	Beta-sitosterol	222284		836,842	18445305
C61	14735446	Betulinic acid	64971	472-15-1	581,596,373110,595,6667,6670,6671,7422	16964520,17363604
C61	18776670	Bisabolol	3033866		841,355,4790,7157	20346922
C61	14640511	Celastrol	122724	34157-83-0	4790,4792	16984800
C61	21788932	Chamaejasmine	390362		10381	21788932
C61	16964588	Chelerythrine	2703	34316-15-9	5578	5578
C61	10460196	Daidzein	5281708	486-66-8	581,836,842,1017,1026,1027,7157	19013426,11322924
C61	17256902	Deoxypodophyllotoxin	345501	19186-35-7	7283	19616373
C61	19731038	Ellagic acid	5281855	476-66-4	836,1017,1026,7157	15868936,10355751
C61	19731038	Gallic acid	370	149-91-7	207,998,9641,4313,4318,4790,5290,5879,387,388,6818	20600540,6818
C61	17679547	Gamma-Tocopherol	92729	54-28-4	5733	11005841
C61	17326044	Honokiol	72303	35354-74-6	836,841,842,4790,142	17326044,16966432
C61	20232858	Isoxanthochymol	10461245	52617-33-1	836	20681570
C61	21497618	Ixocarpalactone A	327287	71801-45-1	1869,7027	17212786
C61	17942463	Luteolin	5280445	491-70-3	9131,207,836,999,1000,1017,1026,1027,4318,6615,7124,7291	15680256,21752154,11322924,9287415
C61	9214729	Mosinone A	44559057	191800-47-2	27035	9214729
C61	9747542	Murihexocin C	44559048		596,836	596,836
C61	19731038	Myricetin	53788628	529-44-2	207,3716,6416,5894,6774,7124	21793847,18995957,9287415
C61	9611828	Nimbolide	100017	25990-37-8	317,572,581,596,598,637,329,330,373110,835,836,839,841,842,898,1017,1026,8837,11200,39340,54205,3551,9641,4170,4790,4792,142,5111,5884,6098,8797,8795,7157	20429769,21078664
C61	12355447	Nobiletin	72344	478-01-3	5243,581,598,836,891,995,983,142	10734174,22194772
C61	14735446	Oleanolic acid	10494	508-02-1	836,841,3383	20005942
C61	16497706	Panduratin A	6483648		4318,4790,5328	19122290,21441862
C61	21497618	Philadelphicalactone A	11038269		1728	12932130
C61	14640511	Pristimerin	159516	1258-84-0	4790,4843	9384235
C61	12358447	Quercetin 3,7,3',4'-tetramethyl ether	5352005	1245-15-4	4512,4513	14751306
C61	16675472	S-allylcysteine	98280	21593-77-1	4790	9199898
C61	16675472	S-allylmercaptocysteine	25201750		581,836,842,7157	18506370
C61	15132542	Silvestrol	11787114		596,373110,595,4170,4609	19401772
C61	12355447	Tangeretin	68077	481-53-8	5243,595,898,1017,1019,1026,39340,5715,5925	10734174,12376477
C61	17475387	Tiliroside	5320686	20316-62-5	7153	18557426
C61	17679547	Vinblastine	241903	865-21-4	836,1026,3725	18094076
C61	17942463	Wedelolactone	5281813	524-12-9	367	17942463
C61	17093135	Withaferin A	265237		4790	16818501
C61	20232858	Xanthochymol	5476629	52617-32-0	836,840	18470880
C61	16678392,18814205	Xanthohumol	639665	6754-58-1	4512,4513,1543,4843,1728	4512,4513,1543,4843,1728
C61	9815685	9-Aminocamptothecin	72402	91421-43-1	116447	9815685
C61	14735446	alphitolic acid	470606		2735	2735
C61	25070834	Andrographolide	5318517	5508-58-7	581,637,836,840,841,1019,3558,5715,7124	16740251,14641821,10679837
C61	12802719	beta-caryophyllene oxide	1742210	1139-30-6	207,836,595,1026,4513,5594,5599,2475,142,5290,6198,7157,7422	21924548
C61	14735446	colubrinic acid	21672700		596,5727	18842418
C61	10579870	Hispidulin	5281628	1447-88-7	1026,5564,7157	20734985
C40-C41	12127233	Chebulinic acid	72284	18942-26-2	2623,2624,3047,3145,4778	14769215
C40-C41	12127233	Luteolin	5280445	491-70-3	9131,207,836,999,1000,1017,1026,1027,4318,6615,7124,7291	15680256,21752154,11322924,9287415
C40-C41	20553699	N6-isopentenyladenosine	266767	7724-76-7	836,595,898,1026,1027,39340,5599	19058178
C40-C41	12127233	Tannic acid	16129778		581,4953,5715	11588135,2032222
C54.1	21291990	Oleandrin	10057	465-16-7	2247,3725,5599,4790	11448457,10919658
C22	17602653	(+)-Gallocatechin	65084	970-73-0	250,995,2678,2875,2944,7153	12866570
C22	15458771	2',4'-Dihydroxy-6'-methoxy-3',5'-dimethylchalcone	10424762		207,596,10018,2064,3791,5594	19242112,15703376,15978939
C22	17488026	2-alpha-hydroxyursolic acid	5318379		4790	18700741
C22	16562858	4'-bromoflavone	1686		1728	9973203
C22	17634406	Acteoside	5281800	61276-17-3	1017,1019,1026,1027	17634406
C22	19514731	Alpha-tomatine	28523	17406-45-0	836,841,842,4790	21541327
C22	12677528,19285863	Asimicin	183613	123123-32-0	27035	7837933
C22	16442763	Brucine	9649	357-57-3	836,4513	16442763
C22	16442763	Brucine N-oxide	161215	17301-81-4	836,4513,5733	17449162
C22	12677528	Bullatacin	6712244		836,842,54205,27035,4953	19639048,7837933,9270009
C22	20034474	Chamaecypanone C	16067359		836,841,891,995,2305,142,7283	20034474
C22	21788932	Chamaejasmine	390362		10381	21788932
C22	20038571	Cinnamaldehyde	637511	104-55-2	581,598,355,142,7157	20038571
C22	18395899,12628514	Curcumin	969516	458-37-7	367,596,598,836,841,4513,11221,3725,4323,4313,4790,4792,142,5747	12239622,11753638,11566484,17151092,12297018,15219947,15252141
C22	19188481	Dehydrocostuslactone	73174	477-43-0	3716,3717,6774	21625597
C22	12628514	Ellagic acid	5281855	476-66-4	836,1017,1026,7157	15868936,10355751
C22	12628514	Epigallocatechin gallate	65064	989-51-5	836,842,5594,5599,5564,6513,7422	12819184,16797120
C22	20632439	Galangin	5281616	548-83-4	196,581,836,842,896,39340,142,7124	16569260,20632439,9287415
C22	11642314,14510590,12628514	Genistein	5280961	446-72-0	581,596,836,983,1026,1956,4790	18203299,21495101,19013426,10656454,11322924,8891338,16204081
C22	15898708	Glaucocalyxin A	127626	83803-79-6	581,596,836,842	20851175
C22	16562858,14510590,12762787	Isoliquiritigenin	638278	961-29-5	207,1649,3383,3673,3725,5599,4318,5328,7076,7077,7412,7422	18824345,12706007
C22	12736452	Ixocarpalactone A	327287	71801-45-1	1869,7027	17212786
C22	17606345	Kaempferol-7-O-beta-d-glucoside	14282776		581,596,891,983	18343026
C22	17488026	Maslinic acid	73659	4373-41-5	581,596,637,836,840,841,842,54205,5599,7157	21524306
C22	19477064	Methyl zhankuic acid A	53319974		596,836,142	19477064
C22	18485277	Morusin	5281671	62596-29-6	836,841,842,1147,3551,4790	18485277
C22	15744083	Naringenin	932	480-41-1	581,598,836,891,995,983,4512,1588,1543,4843,1728,142	22194772,4512,22209285,15319488,1543,4843,1728
C22	12628514	Oleanolic acid	10494	508-02-1	836,841,3383	20005942
C22	19370943	Osthole	10228	484-12-8	596,891,983	21447176
C22	12502326	Paclitaxel	36314	33069-62-4	5594,5566	12796407
C22	12151389,14695795	Parthenolide	6473881	20554-84-1	3553,4790	12151389
C22	16880732	Pheophorbide a	5323510	15664-29-6	811,3309,5594,5599,2923,6098	20558270
C22	16968064	P-Hydroxybenzoic acid	135	99-96-7	6818	15941313
C22	16093444	Pristimerin	159516	1258-84-0	4790,4843	9384235
C22	12628514	Quercetin	5280343	117-39-5	207,595,999,1000,1017,1026,1027,4318,6615,7124,7291	21752154,10964096,11322924,9287415
C22	12628514	Resveratrol	445154	501-36-0	836,841,842,891,595,56998,39340,54205,56616	17785572,11895924
C22	11108802	Solamargine	73611	20311-51-7	596,598,836,54205,2064,8772,355,4049,7124,7132,7133,7153,8717	15527763,17639997,11108802
C22	12677528,19285863	Squamocin	129116	120298-30-8	9212,572,581,836,841,842,5594,5599,142,9252	21299907,16154156
C22	16562858	Sulforaphane	5350	4478-93-7	1026,7361	22427654,22559738
C22	17475387	Tiliroside	5320686	20316-62-5	7153	18557426
C22	19514731	Tomatidine	65576	77-59-8	4513,4790,4843,5733	18544347
C22	20630652	Ursolic acid	64945	77-52-1	578,836,841,5770	20630652,21716649,19836230
C22	16782069,14695795,11738426	Vincristine	5978	57-22-7	5599,4790	9927194,17431117
C22	19477064	Zhankuic acid A	10600386		596,836,142	19477064
C22	19477064	Zhankuic acid C	10838646		596,836,142	19477064
C22	11087586	(-)-anonaine	160597		581,596,836,840,841,842,7157	18524447
C22	14510590	(2S)-5-hydroxy-7-methoxy-8-[(E)-3-oxo-1-butenyl]flavanone	10980660		1728	14510590
C22	14510590	11-hydroxytephrosin	13846202		4790	18841906
C22	14510590	4',5'-Dihydro-11,5'-dihydroxy-4'-methoxytephrosin	11762505		1728	14510590
C22	12762787	6,4'-dihydroxy-3'-methoxyaurone	16376440		1728	12762787
C22	14510596	alpha-cadinol	519662		1728	14510596
C22	16395645	Andrographolide	5318517	5508-58-7	581,637,836,840,841,1019,3558,5715,7124	16740251,14641821,10679837
C22	12628514	Ascorbic acid	54670067	129940-97-2	596	15313465
C22	14510590	Chrysoeriol	5280666	491-71-4	207,891,1026	21181363
C22	12628514	Diallyldisulfide	16590	2179-57-9	581,598,836	11375895
C22	11642314	Glycitein	5317750	40957-83-3	4314,4318	20188714
C22	12628514	Indole-3-carbinol	3712	700-06-1	581,596,1021,1026,1027,4790,142,5925	11420705
C22	21372415	liriodenine	10144	475-75-2	891,4843,142,7157	15473647,15833387
C22	17964704	neorautenol	11500744		836,840,5594	17964704
C22	17964704	phaseollin	91572	13401-40-6	836,840,5594	17964704
C22	12628514	Piceatannol	667639		891,595,898,1019,1027,39340	11823594
C22	12628514	Piroxicam	54676228	36322-90-4	317,581,596,836,842	22369161
C22	14510596	Pongapinone A	6438794	146713-95-3	1728	14510596
C22	14510596	Pongapinone B	127022	146713-94-2	1728	14510596
C22	14510596	Praecansone B	10090306		1728	14510596
C22	12628514	Silymarin	1548994	22888-70-6	317,581,596,598,836,54205,142,7157	15713892
C22	12636402	Subtrifloralactone A	10928536		1728	1728
C22	12636402	Subtrifloralactone B	10906541		1728	1728
C22	12636402	Subtrifloralactone C	11027076		1728	1728
C22	12636402	Subtrifloralactone D	21600008		1728	1728
C22	12636402	Subtrifloralactone E	21600009		1728	1728
C22	12636402	Subtrifloralactone F	21600010		1728	1728
C22	12636402	Subtrifloralactone G	21600011		1728	1728
C22	12628514	Tamoxifen	2733526	10540-29-1	7422	14695189
C22	11642314	Tectoridin	5281810	611-40-5	8644,354,25803	15845653
C22	11642314	Tectorigenin	5281811	548-77-6	596,836,1956	11642314,21495101
C22	20160962	tylophoridicine C	44443382		4790	17531481
C22	20160962	tylophoridicine F	44443383		4790	17531481
C07	16158945	Butein	5281222	487-52-5	581,596,836,841,842,595,894,898,1017,1019,1021,1026,1027,1147,2885,3569,3725,5594,5599,4316,4318,4790,4792,4843,142,5328,5747,387,6093,6654,7124,7422	22114764,11393587,21770460,21372424
C07	16158945	Fisetin	5281614	528-48-3	578,596,598,595,898,995,983,1017,1019,1026,4513,1956,4790,5733,5925	19037088,16317137
C07	16158945	Isoliquiritigenin	638278	961-29-5	207,1649,3383,3673,3725,5599,4318,5328,7076,7077,7412,7422	18824345,12706007
C07	16158945	Kaempferol	5280863	520-18-3	581,598,836,891,995,983,1027,142,6197,7124	22194772,11322924,19435896,9287415
C07	16158945	Quercetin	5280343	117-39-5	207,595,999,1000,1017,1026,1027,4318,6615,7124,7291	21752154,10964096,11322924,9287415
C07	16158945	Resveratrol	445154	501-36-0	836,841,842,891,595,56998,39340,54205,56616	17785572,11895924
C07	16158945	Piceatannol	667639		891,595,898,1019,1027,39340	11823594
C79.5	14871997	Bruceantin	6434323	41451-75-6	4790	20944100
C79.5	17326044	Honokiol	72303	35354-74-6	836,841,842,4790,142	17326044,16966432
C79.5	17785572	Resveratrol	445154	501-36-0	836,841,842,891,595,56998,39340,54205,56616	17785572,11895924
C15	8242641	Genistein	5280961	446-72-0	581,596,836,983,1026,1956,4790	18203299,21495101,19013426,10656454,11322924,8891338,16204081
C15	19762335	Guggulsterone	6439929	95975-55-6	595,898,1017,1021,3091,5925,6774	19762335
C15	11895924	Resveratrol	445154	501-36-0	836,841,842,891,595,56998,39340,54205,56616	17785572,11895924
C15	8242641	Prunectin	5386259	552-59-0	836	21495101
C34	18600055	18-beta-Glycyrrhetic acid	10114	471-53-4	581,596,836,54205	18721818
C34	15458771	2',4'-Dihydroxy-6'-methoxy-3',5'-dimethylchalcone	10424762		207,596,10018,2064,3791,5594	19242112,15703376,15978939
C34	17681423	23,24-Dihydrocucurbitacin B	588303		836,841,842,142	17681423
C34	9611828	28-deoxonimbolide	159573	83509-42-6	836,841,842	21381696
C34	10380632,12358447	3,3',4',5,6,7,8-heptamethoxyflavone	150893	1178-24-1	5243	10734174
C34	21111588	5,6-dehydrokawain	5273621		7124	21111588
C34	15554262	5,7,3'-tri-O-methyl(-)-epicatechin	6482487		5335	15554262
C34	15554262	5,7-dimethyl-3',4'-methylene(-)-epicatechin	10336729		5335	15554262
C34	9190085	6,8-Diprenyleriodictyol	10455035		836,840	21800276
C34	18449496	6-Gingerol	442793	23513-14-6	317,581,596,836,842,54205,11221,4048,4313,4318,7076	19481070,17151092,19531649,17683926,20521273
C34	18449496	6-Shogaol	5281794	555-66-8	3576,4318,4790,5328,7076,7422	18096028,20521273
C34	15246561,10380632	acacetin	5280442	480-44-4	207,1026,3091,7157,7422	21893035,15246561
C34	17634406	Acteoside	5281800	61276-17-3	1017,1019,1026,1027	17634406
C34	15554262	acuminatin	6442251	150134-24-0	5335	15554262
C34	16158964	Alpha-hederin	73296	27013-91-8	836	12708752
C34	16508181	Alpha-Mangostin	5281650	6147-11-1	836,841,842,595,1017,1019,1021,1022,1026,11200,54205,5598,5111	21639868,22577295,19325754
C34	18600055	Amygdalin	656516	29883-15-6	581,596	16880611
C34	9599253	Annonacin A	393471		27035	7837933
C34	10380632,16412650	Apigenin	5280443	520-36-5	207,891,983,1027,4512,1588,1543,3091,3479,4843,1728,6198,7422	15947208,10900467,11322924,4512,15319488,22209285,1543,18726972,4843,1728
C34	19285863,8027979	Asimicin	183613	123123-32-0	27035	7837933
C34	18600055	Baicalin	64982	21967-41-9	581,596,100506742,836,54205,1649,3309	17352223
C34	14640511	Beta-sitosterol	222284		836,842	18445305
C34	16787747,14735446	Betulinic acid	64971	472-15-1	581,596,373110,595,6667,6670,6671,7422	16964520,17363604
C34	14640511	Celastrol	122724	34157-83-0	4790,4792	16984800
C34	20034474	Chamaecypanone C	16067359		836,841,891,995,2305,142,7283	20034474
C34	21788932	Chamaejasmine	390362		10381	21788932
C34	9358646	Cnicin	6475844	24394-09-0	8678,836,4790,11040	22205266
C34	11534769	Costunolide	5281437	553-21-9	836,841,891,983,1026,355,142	22147197
C34	18600055	Crocetin	5281232	27876-94-4	4323,4324	20803418
C34	15735720	Cucurbitacin A	5281315	6040-19-3	3717	15735720
C34	14640532	Cucurbitacin D	5281318	3877-86-9	596,598,4790	21656752
C34	15735720	Cucurbitacin I	5281321	2222-07-3	3717,6774	15735720
C34	15735720	Cucurbitacin Q	5281323		6774	15735720
C34	21111588	Dihydrokawain	98356	587-63-3	7124	21111588
C34	10380632	Diosmin	5281613	520-27-4	4953	9163681
C34	19731038	Ellagic acid	5281855	476-66-4	836,1017,1026,7157	15868936,10355751
C34	21111588,19638461	Epigallocatechin gallate	65064	989-51-5	836,842,5594,5599,5564,6513,7422	12819184,16797120
C34	9933993	Ergolide	185786	6336-17-0	581,596,836,54205,4790,142,331	16354403
C34	10380632	Eriocitrin	83489	13463-28-0	239,240	239,240
C34	10380632	Eriodictyol	440735		6197,7124	21098035,9287415
C34	18087807	Erystagallin A	10410005		5770	19836230
C34	21111588	Galangin	5281616	548-83-4	196,581,836,842,896,39340,142,7124	16569260,20632439,9287415
C34	15554262	Galbacin	234441		5335	15554262
C34	15554262	Galbelgin	101749		5335	15554262
C34	19731038	Gallic acid	370	149-91-7	207,998,9641,4313,4318,4790,5290,5879,387,388,6818	20600540,6818
C34	17679547	Gamma-Tocopherol	92729	54-28-4	5733	11005841
C34	16508181	Garcinone D	5495926		1588	18558747
C34	16508181	Garcinone E	10298511	112649-21-5	1588	18558747
C34	16508181	Gartanin	5281633	33390-42-0	5970	19839614
C34	18600055	Genipin	442424	6902-77-8	54205,8626,7351	21399655,21935467
C34	18600055	Ginsenoside Re	73149	52286-59-6	2353	12568359
C34	18600055	Ginsenoside Rh1	3085260	63223-86-9	5594,5599,4312	22314224
C34	18600055	Glycyrrhizin	128229	1405-86-3	3725	11991252
C34	16508181	G-Mangostin	5481476		4843	18029076
C34	10380632	Hesperetin	72281	520-33-2	581,596,598,836,891,595,995,983,1017,1019,1026,1027,1028,1588,1543,142,7031	17927510,22194772,22209285
C34	10380632	Hesperidin	10621	520-26-3	4953	9163681
C34	15554262	Isoguaiacin	10314441		5335	15554262
C34	20232858	Isoxanthochymol	10461245	52617-33-1	836	20681570
C34	21497618	Ixocarpalactone A	327287	71801-45-1	1869,7027	17212786
C34	10380632	Kaempferol	5280863	520-18-3	581,598,836,891,995,983,1027,142,6197,7124	22194772,11322924,19435896,9287415
C34	17606345	Kaempferol-7-O-beta-d-glucoside	14282776		581,596,891,983	18343026
C34	21111588	Kawain	5369129	1635-33-2	7124	21111588
C34	15554262	Licarin A	5384941	51020-86-1	5335	15554262
C34	19464787,16787747	Lupeol	259846	545-47-1	8842	20979057
C34	15554262	Machilin A	10359012		5335	15554262
C34	15554262	Machilin G	10450921		5335	15554262
C34	16508181	Mangostanin	5495929		1728	17991497
C34	15554262	Meso-dihydroguaiaretic acid	476856		5335	15554262
C34	19477064	Methyl zhankuic acid A	53319974		596,836,142	19477064
C34	9214729	Mosinone A	44559057	191800-47-2	27035	9214729
C34	19524648	Mucronulatol	442811	20878-97-1	898,1019,1026,1027,7153,7155	18538108
C34	9747542	Murihexocin C	44559048		596,836	596,836
C34	19731038	Myricetin	53788628	529-44-2	207,3716,6416,5894,6774,7124	21793847,18995957,9287415
C34	10380632	Naringenin	932	480-41-1	581,598,836,891,995,983,4512,1588,1543,4843,1728,142	22194772,4512,22209285,15319488,1543,4843,1728
C34	10380632	Naringin	442428	10236-47-2	581,598,836,891,995,983,142,7153	22194772,18557426
C34	10380632	Narirutin	442431	14259-46-2	581,598,836,891,995,983,142	22194772
C34	10380632	Natsudaidain	3084605		4513,5594,7124	19126304
C34	15554262	Nectandrin A	13939326		5335	15554262
C34	15554262	Nectandrin B	156517	74683-16-2	5335	15554262
C34	9611828	Nimbolide	100017	25990-37-8	317,572,581,596,598,637,329,330,373110,835,836,839,841,842,898,1017,1026,8837,11200,39340,54205,3551,9641,4170,4790,4792,142,5111,5884,6098,8797,8795,7157	20429769,21078664
C34	10380632,12355447	Nobiletin	72344	478-01-3	5243,581,598,836,891,995,983,142	10734174,22194772
C34	21291990	Oleandrin	10057	465-16-7	2247,3725,5599,4790	11448457,10919658
C34	14735446	Oleanolic acid	10494	508-02-1	836,841,3383	20005942
C34	19370943	Osthole	10228	484-12-8	596,891,983	21447176
C34	4330633	Parthenolide	6473881	20554-84-1	3553,4790	12151389
C34	19524648	Pinocembrin	238782	480-39-7	581,598,836,842,54205,142,7157	17186548,18625218
C34	16258257	Polyphyllin I	397889		596,836	20978038
C34	10380632	Poncirin	442456	14941-08-3	581,598,836,891,995,983,142	22194772
C34	16093444,14640511	Pristimerin	159516	1258-84-0	4790,4843	9384235
C34	11000028	Psorothamnones A	10065574		5578	11000028
C34	11000028	Psorothamnones B	10063027		5578	11000028
C34	10380632,9224209	Quercetin	5280343	117-39-5	207,595,999,1000,1017,1026,1027,4318,6615,7124,7291	21752154,10964096,11322924,9287415
C34	12358447	Quercetin 3,7,3',4'-tetramethyl ether	5352005	1245-15-4	4512,4513	14751306
C34	11895924	Resveratrol	445154	501-36-0	836,841,842,891,595,56998,39340,54205,56616	17785572,11895924
C34	9883591	Rhinacanthin C	6474554		836,4513,5733	17015953,19303271
C34	9883591	Rhinacanthin D	465430	179461-46-2	5733	19303271
C34	9883591	Rhinacanthin N	10766384	205653-96-9	836,5733	17015953,19303271
C34	9883591	Rhinacanthin Q	10005113	220860-32-2	836	17015953
C34	9214732	Rocaglamide	331783		3458,3558,3565,3725,4772,7124	15905551
C34	10380632	Rutin	5280805	153-18-4	595,7124	10964096,9287415
C34	15219811	Saikosaponin D	107793	20874-52-6	581,841,1026,355,7157	15219811
C34	15554262	Sesamin	5204	607-80-7	207,595,3091,3569,3576,5594,4318,4790,5335,5925,7124,7422	20617373,17640297,15554262
C34	15132542	Silvestrol	11787114		596,373110,595,4170,4609	19401772
C34	15336528	Solamargine	73611	20311-51-7	596,598,836,54205,2064,8772,355,4049,7124,7132,7133,7153,8717	15527763,17639997,11108802
C34	19285863	Squamocin	129116	120298-30-8	9212,572,581,836,841,842,5594,5599,142,9252	21299907,16154156
C34	10380632,12355447	Tangeretin	68077	481-53-8	5243,595,898,1017,1019,1026,39340,5715,5925	10734174,12376477
C34	10380632	Taxifolin	439533	480-18-2	1728,7124	17541156,9287415
C34	16309225	Thymoquinone	10281	490-91-5	596,1026,7157	15375533
C34	18816430,10869194	Uncarinic acid A	5274626		5335	10360750
C34	17156957	Ursolic acid	64945	77-52-1	578,836,841,5770	20630652,21716649,19836230
C34	17679547	Vinblastine	241903	865-21-4	836,1026,3725	18094076
C34	16782069	Vincristine	5978	57-22-7	5599,4790	9927194,17431117
C34	14575818	Viscosalactone B	11409195		4790	16818501
C34	9883591	Wogonin	5281703	632-85-9	581,596,1022,1025,4170,7157	16755005,21776020
C34	20232858	Xanthochymol	5476629	52617-32-0	836,840	18470880
C34	19477064	Zhankuic acid A	10600386		596,836,142	19477064
C34	19477064	Zhankuic acid C	10838646		596,836,142	19477064
C34	19689125	2',4'-dihydroxychalcone	5376979	25515-43-9	373110,836	20471467
C34	19689125	4'-Hydroxy-3,5-dimethoxystilbene	5281727	537-42-8	1386,595,4513,3553,5594,4609,4843,7124	19549798
C34	20731926	Ginsenoside Rg3	12901617	14197-60-5	581,596,329,836,842,4790,331	19471891
C34	11142847	alpha-cadinol	519662		1728	14510596
C34	14735446	alphitolic acid	470606		2735	2735
C34	12802719	beta-caryophyllene oxide	1742210	1139-30-6	207,836,595,1026,4513,5594,5599,2475,142,5290,6198,7157,7422	21924548
C34	14735446	colubrinic acid	21672700		596,5727	18842418
C34	21835229	Ellipticine	3213	519-23-3	841,842,1027,355,7157	15896464
C34	14738962	eurycomanone	3069398	84633-29-4	301,581,596,54205,10961,3181,5245,7157	21903368,19508737
C34	4330633	helenalin	23205	6754-13-8	841,54205,356	11479221
C34	11142847	hinokinin	442879	26543-89-5	836	22002659
C34	10579870	Hispidulin	5281628	1447-88-7	1026,5564,7157	20734985
C34	19874044,21372415	liriodenine	10144	475-75-2	891,4843,142,7157	15473647,15833387
C34	14738962	longilactone	46878941		836,840,841,142	836,840,841,142
C34	4330633	Ludovicin A	168722	22740-13-2	4790	15537359
C34	4330633	Ludovicin B	168723		4790	15537359
C34	11142847	savinin	5281867	493-95-8	4843	17291735
C34	11142847	taiwanin E	493164		4843	17291735
C34	10650079	Trichothecin	6436600	6379-69-7	836,842	22118979
C43-C44	17681423	23,24-Dihydrocucurbitacin B	588303		836,841,842,142	17681423
C43-C44	10380632,12358447	3,3',4',5,6,7,8-heptamethoxyflavone	150893	1178-24-1	5243	10734174
C43-C44	9190085	6,8-Diprenyleriodictyol	10455035		836,840	21800276
C43-C44	18449496	6-Gingerol	442793	23513-14-6	317,581,596,836,842,54205,11221,4048,4313,4318,7076	19481070,17151092,19531649,17683926,20521273
C43-C44	18449496	6-Shogaol	5281794	555-66-8	3576,4318,4790,5328,7076,7422	18096028,20521273
C43-C44	10380632	acacetin	5280442	480-44-4	207,1026,3091,7157,7422	21893035,15246561
C43-C44	10380632,16412650	Apigenin	5280443	520-36-5	207,891,983,1027,4512,1588,1543,3091,3479,4843,1728,6198,7422	15947208,10900467,11322924,4512,15319488,22209285,1543,18726972,4843,1728
C43-C44	11741740,9164984	Beta-Ionone	638014	14901-07-6	581,596,836,595,898,1017,39340,54205,7157	19757179,15450939
C43-C44	14735446,16787747	Betulinic acid	64971	472-15-1	581,596,373110,595,6667,6670,6671,7422	16964520,17363604
C43-C44	21654932	Bruceoside C	73122		7157	21654932
C43-C44	11741740	Camphene	6616	79-92-5	836,840	20663038
C43-C44	16412650	Chrysin	5281607	480-40-0	1588,4843	15319488,14597150
C43-C44	15735720	Cucurbitacin A	5281315	6040-19-3	3717	15735720
C43-C44	15735720	Cucurbitacin I	5281321	2222-07-3	3717,6774	15735720
C43-C44	15735720	Cucurbitacin Q	5281323		6774	15735720
C43-C44	9164984	D-delta-tocotrienol	5282350	25612-59-3	4318,4790,7422	21598300
C43-C44	11000026	Deoxypodophyllotoxin	345501	19186-35-7	7283	19616373
C43-C44	16309315	Digitoxin	441207		6714,7153	18755149,16309315
C43-C44	16309315	Digoxin	2724385	20830-75-5	7153	16819197
C43-C44	10380632	Diosmin	5281613	520-27-4	4953	9163681
C43-C44	9164984	D-Limonene	440917		7422	15237454
C43-C44	19731038	Ellagic acid	5281855	476-66-4	836,1017,1026,7157	15868936,10355751
C43-C44	10380632	Eriocitrin	83489	13463-28-0	239,240	239,240
C43-C44	10380632	Eriodictyol	440735		6197,7124	21098035,9287415
C43-C44	11741740	Eugenol	3314	97-53-0	1869	15574415
C43-C44	9164984	Farnesol	445070	4602-84-0	467,836,842,1958,2353,3725,5594,5599	17699800
C43-C44	19731038	Gallic acid	370	149-91-7	207,998,9641,4313,4318,4790,5290,5879,387,388,6818	20600540,6818
C43-C44	9164984	Geraniol	637566		581,596,599,664,836,595,898,983,1017,1019,1026,39340,37618,5715	21371438,15450939
C43-C44	10380632	Hesperetin	72281	520-33-2	581,596,598,836,891,595,995,983,1017,1019,1026,1027,1028,1588,1543,142,7031	17927510,22194772,22209285
C43-C44	10380632	Hesperidin	10621	520-26-3	4953	9163681
C43-C44	11850844	Hyperforin	441298	11079-53-1	207,836,842	21998731
C43-C44	10380632	Kaempferol	5280863	520-18-3	581,598,836,891,995,983,1027,142,6197,7124	22194772,11322924,19435896,9287415
C43-C44	17606345	Kaempferol-7-O-beta-d-glucoside	14282776		581,596,891,983	18343026
C43-C44	11741740	Linalool	6549	78-70-6	207,1026,1027,1028,1030,1447,1906,2335,1647,3308,3316,5599,4193,4609,7157,26118	19922762
C43-C44	16787747,19464787	Lupeol	259846	545-47-1	8842	20979057
C43-C44	11741740	Menthol	1254	1490-04-6	4790,5906,388,116447,7153,7155	16158947,12671036
C43-C44	19731038	Myricetin	53788628	529-44-2	207,3716,6416,5894,6774,7124	21793847,18995957,9287415
C43-C44	11741740	Myrtenol	10582	515-00-4	5906,387,388	12671036
C43-C44	20553699	N6-isopentenyladenosine	266767	7724-76-7	836,595,898,1026,1027,39340,5599	19058178
C43-C44	10380632	Naringenin	932	480-41-1	581,598,836,891,995,983,4512,1588,1543,4843,1728,142	22194772,4512,22209285,15319488,1543,4843,1728
C43-C44	10380632	Naringin	442428	10236-47-2	581,598,836,891,995,983,142,7153	22194772,18557426
C43-C44	10380632	Narirutin	442431	14259-46-2	581,598,836,891,995,983,142	22194772
C43-C44	10380632	Natsudaidain	3084605		4513,5594,7124	19126304
C43-C44	10380632,12355447	Nobiletin	72344	478-01-3	5243,581,598,836,891,995,983,142	10734174,22194772
C43-C44	21291990	Oleandrin	10057	465-16-7	2247,3725,5599,4790	11448457,10919658
C43-C44	14735446	Oleanolic acid	10494	508-02-1	836,841,3383	20005942
C43-C44	11850844	Paclitaxel	36314	33069-62-4	5594,5566	12796407
C43-C44	9164984	Perillaldehyde	16441	2111-75-3	5906,387,388	12671036
C43-C44	9164984	Perillyl alcohol	10819	536-59-4	3481,5906,387,388,7046,7048,7049	7867007,12671036
C43-C44	19505895	Plumbagin	10205	481-42-5	207,596,836,2475,4790,5290	17172425,18980240,15264212
C43-C44	10380632	Poncirin	442456	14941-08-3	581,598,836,891,995,983,142	22194772
C43-C44	21468912	Psoralen	6199	66-97-7	1728,4953	21468912
C43-C44	11000028	Psorothamnones A	10065574		5578	11000028
C43-C44	11000028	Psorothamnones B	10063027		5578	11000028
C43-C44	10380632,17172819	Quercetin	5280343	117-39-5	207,595,999,1000,1017,1026,1027,4318,6615,7124,7291	21752154,10964096,11322924,9287415
C43-C44	12358447	Quercetin 3,7,3',4'-tetramethyl ether	5352005	1245-15-4	4512,4513	14751306
C43-C44	9214732	Rocaglamide	331783		3458,3558,3565,3725,4772,7124	15905551
C43-C44	10380632	Rutin	5280805	153-18-4	595,7124	10964096,9287415
C43-C44	10380632,12355447	Tangeretin	68077	481-53-8	5243,595,898,1017,1019,1026,39340,5715,5925	10734174,12376477
C43-C44	10380632	Taxifolin	439533	480-18-2	1728,7124	17541156,9287415
C43-C44	11738426	Vincristine	5978	57-22-7	5599,4790	9927194,17431117
C43-C44	19689125	2',4'-dihydroxychalcone	5376979	25515-43-9	373110,836	20471467
C43-C44	19689125	4'-Hydroxy-3,5-dimethoxystilbene	5281727	537-42-8	1386,595,4513,3553,5594,4609,4843,7124	19549798
C43-C44	16412650	alpha-Naphthoflavone	11790	604-59-1	196,1543	8390116
C43-C44	14735446	alphitolic acid	470606		2735	2735
C43-C44	12802719	beta-caryophyllene oxide	1742210	1139-30-6	207,836,595,1026,4513,5594,5599,2475,142,5290,6198,7157,7422	21924548
C43-C44	14735446	colubrinic acid	21672700		596,5727	18842418
C43-C44	15930731	Evodiamine	151289	518-17-2	596,840,842,995,5894	15705600
C43-C44	10579870	Hispidulin	5281628	1447-88-7	1026,5564,7157	20734985
C43-C44	10650079	Trichothecin	6436600	6379-69-7	836,842	22118979
C71	17681423	23,24-Dihydrocucurbitacin B	588303		836,841,842,142	17681423
C71	22348979	convallatoxin	2862	508-75-8	3091	19020076
C71	9190085	6,8-Diprenyleriodictyol	10455035		836,840	21800276
C71	14640511	Beta-sitosterol	222284		836,842	18445305
C71	14640511	Celastrol	122724	34157-83-0	4790,4792	16984800
C71	14640532	Cucurbitacin D	5281318	3877-86-9	596,598,4790	21656752
C71	21497618	Ixocarpalactone A	327287	71801-45-1	1869,7027	17212786
C71	14640511	Pristimerin	159516	1258-84-0	4790,4843	9384235
C71	17785572	Resveratrol	445154	501-36-0	836,841,842,891,595,56998,39340,54205,56616	17785572,11895924
C71	9214732	Rocaglamide	331783		3458,3558,3565,3725,4772,7124	15905551
C71	16782069	Vincristine	5978	57-22-7	5599,4790	9927194,17431117
C71	14575818	Viscosalactone B	11409195		4790	16818501
C71	10579870	Hispidulin	5281628	1447-88-7	1026,5564,7157	20734985
C71	19874044	liriodenine	10144	475-75-2	891,4843,142,7157	15473647,15833387
C11	16508181	11-Hydroxy-1-isomangostin	46880203		5970	19839614
C11	9611828	28-deoxonimbolide	159573	83509-42-6	836,841,842	21381696
C11	22348979	convallatoxin	2862	508-75-8	3091	19020076
C11	9190085	6,8-Diprenyleriodictyol	10455035		836,840	21800276
C11	16508181	Alpha-Mangostin	5281650	6147-11-1	836,841,842,595,1017,1019,1021,1022,1026,11200,54205,5598,5111	21639868,22577295,19325754
C11	16412650	Apigenin	5280443	520-36-5	207,891,983,1027,4512,1588,1543,3091,3479,4843,1728,6198,7422	15947208,10900467,11322924,4512,15319488,22209285,1543,18726972,4843,1728
C11	14640511	Beta-sitosterol	222284		836,842	18445305
C11	21654932	Bruceoside C	73122		7157	21654932
C11	14640511	Celastrol	122724	34157-83-0	4790,4792	16984800
C11	20034474	Chamaecypanone C	16067359		836,841,891,995,2305,142,7283	20034474
C11	16412650	Chrysin	5281607	480-40-0	1588,4843	15319488,14597150
C11	17552563	Chrysophanol	10208	481-74-3	317,581,100506742,836,841,842,54205,2021,2944,3945	20169580
C11	15770547	Daidzein	5281708	486-66-8	581,836,842,1017,1026,1027,7157	19013426,11322924
C11	18087807	Erystagallin A	10410005		5770	19836230
C11	16508181	Garcinone D	5495926		1588	18558747
C11	16508181	Garcinone E	10298511	112649-21-5	1588	18558747
C11	16508181	Gartanin	5281633	33390-42-0	5970	19839614
C11	16508181	G-Mangostin	5481476		4843	18029076
C11	20232858	Isoxanthochymol	10461245	52617-33-1	836	20681570
C11	19524648	Mucronulatol	442811	20878-97-1	898,1019,1026,1027,7153,7155	18538108
C11	9611828	Nimbolide	100017	25990-37-8	317,572,581,596,598,637,329,330,373110,835,836,839,841,842,898,1017,1026,8837,11200,39340,54205,3551,9641,4170,4790,4792,142,5111,5884,6098,8797,8795,7157	20429769,21078664
C11	12502326	Paclitaxel	36314	33069-62-4	5594,5566	12796407
C11	19524648	Pinocembrin	238782	480-39-7	581,598,836,842,54205,142,7157	17186548,18625218
C11	14640511	Pristimerin	159516	1258-84-0	4790,4843	9384235
C11	19131395	Psoralen	6199	66-97-7	1728,4953	21468912
C11	9883591	Rhinacanthin C	6474554		836,4513,5733	17015953,19303271
C11	9883591	Rhinacanthin D	465430	179461-46-2	5733	19303271
C11	9883591	Rhinacanthin N	10766384	205653-96-9	836,5733	17015953,19303271
C11	9883591	Rhinacanthin Q	10005113	220860-32-2	836	17015953
C11	9214732	Rocaglamide	331783		3458,3558,3565,3725,4772,7124	15905551
C11	9214732	Scopoletin	5280460	92-61-5	196,373110,836,595,1543,4313,4609,5111,6774,7077,7157	20619141
C11	9461649	Squamocin	129116	120298-30-8	9212,572,581,836,841,842,5594,5599,142,9252	21299907,16154156
C11	10389275	Toosendanin	45358155	58812-37-6	581,596,836,54205,355	20157879,15297017
C11	15694457	Ursolic acid	64945	77-52-1	578,836,841,5770	20630652,21716649,19836230
C11	16782069	Vincristine	5978	57-22-7	5599,4790	9927194,17431117
C11	9883591	Wogonin	5281703	632-85-9	581,596,1022,1025,4170,7157	16755005,21776020
C11	20232858	Xanthochymol	5476629	52617-32-0	836,840	18470880
C11	17392148	Zeaxanthin	5280899	144-68-3	4015	16309173
C11	20160962	(R)-tylophorine	92114	482-20-2	891,1017,831001	19501048
C11	11730876	Alpinumisoflavone	5490139	34086-50-5	836,840,3725,5604,5594,4792,4843	21415528
C11	16395645	Andrographolide	5318517	5508-58-7	581,637,836,840,841,1019,3558,5715,7124	16740251,14641821,10679837
C11	15474565	Calophyllolide	5281392	548-27-6	836,842	16805958
C11	15770547	coumestrol	5281707	479-13-0	596,595,39340	20623010
C11	21835229	Ellipticine	3213	519-23-3	841,842,1027,355,7157	15896464
C11	15770547	helenalin	23205	6754-13-8	841,54205,356	11479221
C11	10579870	Hispidulin	5281628	1447-88-7	1026,5564,7157	20734985
C11	19874044	liriodenine	10144	475-75-2	891,4843,142,7157	15473647,15833387
C11	15770547	Melphalan	460612	148-82-3	941	10843675
C11	12913233	purpurin	6683	81-54-9	1543,1544,1555,1558,5447	12744663
C11	10650079	Trichothecin	6436600	6379-69-7	836,842	22118979
C16	10380632	3,3',4',5,6,7,8-heptamethoxyflavone	150893	1178-24-1	5243	10734174
C16	10380632	acacetin	5280442	480-44-4	207,1026,3091,7157,7422	21893035,15246561
C16	19514731	Alpha-tomatine	28523	17406-45-0	836,841,842,4790	21541327
C16	10380632	Apigenin	5280443	520-36-5	207,891,983,1027,4512,1588,1543,3091,3479,4843,1728,6198,7422	15947208,10900467,11322924,4512,15319488,22209285,1543,18726972,4843,1728
C16	19285863	Asimicin	183613	123123-32-0	27035	7837933
C16	15030931	Berberine	2353	2086-83-1	596,598,637,329,836,842,54205,356,5594,5599,142	17673978,18275980
C16	20034474	Chamaecypanone C	16067359		836,841,891,995,2305,142,7283	20034474
C16	21788932	Chamaejasmine	390362		10381	21788932
C16	8242641	Daidzein	5281708	486-66-8	581,836,842,1017,1026,1027,7157	19013426,11322924
C16	10380632	Diosmin	5281613	520-27-4	4953	9163681
C16	10380632	Eriocitrin	83489	13463-28-0	239,240	239,240
C16	10380632	Eriodictyol	440735		6197,7124	21098035,9287415
C16	8242641	Genistein	5280961	446-72-0	581,596,836,983,1026,1956,4790	18203299,21495101,19013426,10656454,11322924,8891338,16204081
C16	21216524	Glabridin	124052	59870-68-7	207,3685,3690,4638,5747,387,6714	20626003
C16	10380632	Hesperetin	72281	520-33-2	581,596,598,836,891,595,995,983,1017,1019,1026,1027,1028,1588,1543,142,7031	17927510,22194772,22209285
C16	10380632	Hesperidin	10621	520-26-3	4953	9163681
C16	21216524	Isoliquiritigenin	638278	961-29-5	207,1649,3383,3673,3725,5599,4318,5328,7076,7077,7412,7422	18824345,12706007
C16	10380632	Kaempferol	5280863	520-18-3	581,598,836,891,995,983,1027,142,6197,7124	22194772,11322924,19435896,9287415
C16	17606345	Kaempferol-7-O-beta-d-glucoside	14282776		581,596,891,983	18343026
C16	21216524	Licochalcone A	5318998	58749-22-7	581,596,836,4513,56998,39340,37618,4193,4318,4792,4843,142,5925	21216524,19711916,20383690
C16	21216524	Liquiritigenin	114829	578-86-9	596,836,2876,6647,7157,7422	19150383,21495101,22692244
C16	15744083,10380632	Naringenin	932	480-41-1	581,598,836,891,995,983,4512,1588,1543,4843,1728,142	22194772,4512,22209285,15319488,1543,4843,1728
C16	10380632	Naringin	442428	10236-47-2	581,598,836,891,995,983,142,7153	22194772,18557426
C16	10380632	Narirutin	442431	14259-46-2	581,598,836,891,995,983,142	22194772
C16	10380632	Natsudaidain	3084605		4513,5594,7124	19126304
C16	10380632	Nobiletin	72344	478-01-3	5243,581,598,836,891,995,983,142	10734174,22194772
C16	21291990	Oleandrin	10057	465-16-7	2247,3725,5599,4790	11448457,10919658
C16	10380632	Poncirin	442456	14941-08-3	581,598,836,891,995,983,142	22194772
C16	10380632	Quercetin	5280343	117-39-5	207,595,999,1000,1017,1026,1027,4318,6615,7124,7291	21752154,10964096,11322924,9287415
C16	10380632	Rutin	5280805	153-18-4	595,7124	10964096,9287415
C16	19285863	Squamocin	129116	120298-30-8	9212,572,581,836,841,842,5594,5599,142,9252	21299907,16154156
C16	10380632	Tangeretin	68077	481-53-8	5243,595,898,1017,1019,1026,39340,5715,5925	10734174,12376477
C16	10380632	Taxifolin	439533	480-18-2	1728,7124	17541156,9287415
C16	10843567	Xerophilusin A	44445773		9641,4790,4843,5970	19719246
C16	10843567	Xerophilusin B	44445767		9641,4790,4843,5970	19719246
C16	21372415	liriodenine	10144	475-75-2	891,4843,142,7157	15473647,15833387
C16	8242641	Prunectin	5386259	552-59-0	836	21495101
C16	15387638	Xindongnin B	44584350		4513,4790,4843,5970	15872117
C50	17602653	(+)-Gallocatechin	65084	970-73-0	250,995,2678,2875,2944,7153	12866570
C50	20423107	10-Hydroxyglaucanetin	10484254		3091	20423107
C50	16508181	11-Hydroxy-1-isomangostin	46880203		5970	19839614
C50	17681423	23,24-Dihydrocucurbitacin B	588303		836,841,842,142	17681423
C50	17869317	24-epibrassinolide	115196		596,598,637,836,891,595,898,1017,1019,1026,1027,4193,7157	20833159
C50	9611828	28-deoxonimbolide	159573	83509-42-6	836,841,842	21381696
C50	17869317	28-homocastasterone	5487654		596,598,637,836,891,1017,1019,1026,1027,4193,7157	20833159
C50	17488026	2-alpha-hydroxyursolic acid	5318379		4790	18700741
C50	22348979	convallatoxin	2862	508-75-8	3091	19020076
C50	12358447	3,3',4',5,6,7,8-heptamethoxyflavone	150893	1178-24-1	5243	10734174
C50	15554262	5,7,3'-tri-O-methyl(-)-epicatechin	6482487		5335	15554262
C50	15554262	5,7-dimethyl-3',4'-methylene(-)-epicatechin	10336729		5335	15554262
C50	9190085	6,8-Diprenyleriodictyol	10455035		836,840	21800276
C50	15554262	acuminatin	6442251	150134-24-0	5335	15554262
C50	19002856	Allicin	65036	539-86-6	836,841,842,142	14757128
C50	DOI: 10.1016/j.phytol.2010.11.004	Alpha-hederin	73296	27013-91-8	836	12708752
C50	16508181	Alpha-Mangostin	5281650	6147-11-1	836,841,842,595,1017,1019,1021,1022,1026,11200,54205,5598,5111	21639868,22577295,19325754
C50	19514731	Alpha-tomatine	28523	17406-45-0	836,841,842,4790	21541327
C50	14503804	Amooranin	42607999		596,598,54205	16894569
C50	20423107	Annonacin	354398		3091	20423107
C50	9599253,20423107	Annonacin A	393471		27035	7837933
C50	16412650,19430615	Apigenin	5280443	520-36-5	207,891,983,1027,4512,1588,1543,3091,3479,4843,1728,6198,7422	15947208,10900467,11322924,4512,15319488,22209285,1543,18726972,4843,1728
C50	15626723	Asiatic acid	119034		7157	12183079
C50	19285863,8027979	Asimicin	183613	123123-32-0	27035	7837933
C50	15030931	Berberine	2353	2086-83-1	596,598,637,329,836,842,54205,356,5594,5599,142	17673978,18275980
C50	14640511	Beta-sitosterol	222284		836,842	18445305
C50	16448187	Betulinic acid	64971	472-15-1	581,596,373110,595,6667,6670,6671,7422	16964520,17363604
C50	11097223	Caffeic acid	689043	331-39-5	6098	22649289
C50	12802719	Camphene	6616	79-92-5	836,840	20663038
C50	14640511,19671767	Celastrol	122724	34157-83-0	4790,4792	16984800
C50	21788932	Chamaejasmine	390362		10381	21788932
C50	16448187	Corosolic acid	6918774		581,836,841,842	19457606
C50	15735720	Cucurbitacin A	5281315	6040-19-3	3717	15735720
C50	18627377	Cucurbitacin B	5281316	6199-67-3	596,598,836,842,891,1026,39340,3717,6774,6777	18309509,19605406,15735720
C50	14640532	Cucurbitacin D	5281318	3877-86-9	596,598,4790	21656752
C50	15735720	Cucurbitacin I	5281321	2222-07-3	3717,6774	15735720
C50	15735720	Cucurbitacin Q	5281323		6774	15735720
C50	16309315	Digitoxin	441207		6714,7153	18755149,16309315
C50	16309315	Digoxin	2724385	20830-75-5	7153	16819197
C50	19731038	Ellagic acid	5281855	476-66-4	836,1017,1026,7157	15868936,10355751
C50	9933993	Ergolide	185786	6336-17-0	581,596,836,54205,4790,142,331	16354403
C50	21835229	Eriodictyol	440735		6197,7124	21098035,9287415
C50	18087807	Erystagallin A	10410005		5770	19836230
C50	18087807	Erythrabyssin II	5086400		5770	19836230
C50	22418930,21846263	eupafolin	5317284	520-11-6	596,637,836,839,840,841,842,54205	20397191
C50	18454852	Eupatorin	97214	855-96-9	1543,1545	18454852
C50	16883274	Euxanthone	5281631	529-61-3	4133	10665986
C50	22130369	Fangchinoline	73481	436-77-1	207,581,596	22130369
C50	15554262	Galbacin	234441		5335	15554262
C50	15554262	Galbelgin	101749		5335	15554262
C50	19731038	Gallic acid	370	149-91-7	207,998,9641,4313,4318,4790,5290,5879,387,388,6818	20600540,6818
C50	16508181	Garcinone D	5495926		1588	18558747
C50	16508181	Garcinone E	10298511	112649-21-5	1588	18558747
C50	16508181	Gartanin	5281633	33390-42-0	5970	19839614
C50	8891338	Genistein	5280961	446-72-0	581,596,836,983,1026,1956,4790	18203299,21495101,19013426,10656454,11322924,8891338,16204081
C50	16508181	G-Mangostin	5481476		4843	18029076
C50	11850844	Hyperforin	441298	11079-53-1	207,836,842	21998731
C50	15554262	Isoguaiacin	10314441		5335	15554262
C50	21497618	Ixocarpalactone A	327287	71801-45-1	1869,7027	17212786
C50	15554262	Licarin A	5384941	51020-86-1	5335	15554262
C50	19464787,16883274	Lupeol	259846	545-47-1	8842	20979057
C50	15554262	Machilin A	10359012		5335	15554262
C50	15554262	Machilin G	10450921		5335	15554262
C50	22105714	Mahanine	46229242	28360-49-8	836,839,841,842,142	14667927
C50	17488026	Maslinic acid	73659	4373-41-5	581,596,637,836,840,841,842,54205,5599,7157	21524306
C50	15554262,15256759	Meso-dihydroguaiaretic acid	476856		5335	15554262
C50	19477064	Methyl zhankuic acid A	53319974		596,836,142	19477064
C50	18485277	Morusin	5281671	62596-29-6	836,841,842,1147,3551,4790	18485277
C50	9214729	Mosinone A	44559057	191800-47-2	27035	9214729
C50	9747542	Murihexocin C	44559048		596,836	596,836
C50	19731038	Myricetin	53788628	529-44-2	207,3716,6416,5894,6774,7124	21793847,18995957,9287415
C50	8313352	N-(4-hydroxyundecanoyl)anabasine	124256	133201-45-3	1588	8313352
C50	20553699	N6-isopentenyladenosine	266767	7724-76-7	836,595,898,1026,1027,39340,5599	19058178
C50	15744083	Naringenin	932	480-41-1	581,598,836,891,995,983,4512,1588,1543,4843,1728,142	22194772,4512,22209285,15319488,1543,4843,1728
C50	15554262,15256759	Nectandrin A	13939326		5335	15554262
C50	15554262,15256759	Nectandrin B	156517	74683-16-2	5335	15554262
C50	20148565	Neo-tanshinlactone	10264769		2099	15509181
C50	9611828	Nimbolide	100017	25990-37-8	317,572,581,596,598,637,329,330,373110,835,836,839,841,842,898,1017,1026,8837,11200,39340,54205,3551,9641,4170,4790,4792,142,5111,5884,6098,8797,8795,7157	20429769,21078664
C50	8313352	N-n-octanoylnornicotine	162334	38854-10-3	1588	8313352
C50	12355447	Nobiletin	72344	478-01-3	5243,581,598,836,891,995,983,142	10734174,22194772
C50	9465062	Noscapine	275196	128-62-1	581,596,373110,836,842,54205	22546556
C50	21291990	Oleandrin	10057	465-16-7	2247,3725,5599,4790	11448457,10919658
C50	16448187	Oleanolic acid	10494	508-02-1	836,841,3383	20005942
C50	19239702,11850844	Paclitaxel	36314	33069-62-4	5594,5566	12796407
C50	16968064	P-Hydroxybenzoic acid	135	99-96-7	6818	15941313
C50	16093444,14640511	Pristimerin	159516	1258-84-0	4790,4843	9384235
C50	11097223	Protocatechuic acid	72	99-50-3	207,4313,4318,4790,388,7077	20840540
C50	11000028	Psorothamnones A	10065574		5578	11000028
C50	11000028	Psorothamnones B	10063027		5578	11000028
C50	19013426	Puerarin	5281807		581,596,836,842,1026,4609,7157	16055262,19013426
C50	12358447	Quercetin 3,7,3',4'-tetramethyl ether	5352005	1245-15-4	4512,4513	14751306
C50	17848600,11895924	Resveratrol	445154	501-36-0	836,841,842,891,595,56998,39340,54205,56616	17785572,11895924
C50	15554262	Sesamin	5204	607-80-7	207,595,3091,3569,3576,5594,4318,4790,5335,5925,7124,7422	20617373,17640297,15554262
C50	15132542	Silvestrol	11787114		596,373110,595,4170,4609	19401772
C50	19285863	Squamocin	129116	120298-30-8	9212,572,581,836,841,842,5594,5599,142,9252	21299907,16154156
C50	12355447	Tangeretin	68077	481-53-8	5243,595,898,1017,1019,1026,39340,5715,5925	10734174,12376477
C50	12802719	Terpinen-4-ol	2724161	2438-10-0	5243,836	15009716
C50	19514731	Tomatidine	65576	77-59-8	4513,4790,4843,5733	18544347
C50	11097223	Tricin	5281702	520-32-1	995,983,1026,7465	15316567
C50	18816430,10869194	Uncarinic acid A	5274626		5335	10360750
C50	16448187	Ursolic acid	64945	77-52-1	578,836,841,5770	20630652,21716649,19836230
C50	16782069	Vincristine	5978	57-22-7	5599,4790	9927194,17431117
C50	14575818	Viscosalactone B	11409195		4790	16818501
C50	10418944	Xanthohumol	639665	6754-58-1	4512,4513,1543,4843,1728	4512,4513,1543,4843,1728
C50	19477064	Zhankuic acid A	10600386		596,836,142	19477064
C50	19477064	Zhankuic acid C	10838646		596,836,142	19477064
C50	11142847	alpha-cadinol	519662		1728	14510596
C50	12802719	beta-caryophyllene oxide	1742210	1139-30-6	207,836,595,1026,4513,5594,5599,2475,142,5290,6198,7157,7422	21924548
C50	12802719	borneol	64685	10385-78-1	836,840	20663038
C50	14738962	eurycomanone	3069398	84633-29-4	301,581,596,54205,10961,3181,5245,7157	21903368,19508737
C50	16327177	Gambogic acid	16072310	2752-65-0	581,596	15256729
C50	11142847	hinokinin	442879	26543-89-5	836	22002659
C50	10579870	Hispidulin	5281628	1447-88-7	1026,5564,7157	20734985
C50	22418930	Inuviscolide	176489	63109-30-8	373110,891,983,1026,4790,7157	17919456
C50	19874044	liriodenine	10144	475-75-2	891,4843,142,7157	15473647,15833387
C50	14738962	longilactone	46878941		836,840,841,142	836,840,841,142
C50	11142847	savinin	5281867	493-95-8	4843	17291735
C50	11142847	taiwanin E	493164		4843	17291735
C50	12802719	terpinolene	11463	586-62-9	207	22740904
C50	10650079	Trichothecin	6436600	6379-69-7	836,842	22118979
C81-C96	10514313	(+)-Pinoresinol	73399	487-36-5	581	17999988
C81-C96	18600055	18-beta-Glycyrrhetic acid	10114	471-53-4	581,596,836,54205	18721818
C81-C96	22348979	convallatoxin	2862	508-75-8	3091	19020076
C81-C96	10380632	3,3',4',5,6,7,8-heptamethoxyflavone	150893	1178-24-1	5243	10734174
C81-C96	18776670	3,6-Epidioxy-1,10-bisaboladiene	10014355		836,840,841,842,5594	22575162
C81-C96	12809360	5-methoxypsoralen	2355	484-20-8	1950	3490664
C81-C96	9190085	6,8-Diprenyleriodictyol	10455035		836,840	21800276
C81-C96	10380632	acacetin	5280442	480-44-4	207,1026,3091,7157,7422	21893035,15246561
C81-C96	17634406	Acteoside	5281800	61276-17-3	1017,1019,1026,1027	17634406
C81-C96	11908994	Agastenol	21635715	413615-34-6	836	11908994
C81-C96	11908994	Agastinol	637406		836	11908994
C81-C96	10850417	Aloe-emodin	10207	481-72-1	5594,4313,4318,4790	15747063,22227305
C81-C96	18776670	Alpha-Curcumene	442360	4176-17-4	836,840,841,842	22575162
C81-C96	DOI: 10.1016/j.phytol.2010.11.004	Alpha-hederin	73296	27013-91-8	836	12708752
C81-C96	18600055	Amygdalin	656516	29883-15-6	581,596	16880611
C81-C96	10380632,15381414	Apigenin	5280443	520-36-5	207,891,983,1027,4512,1588,1543,3091,3479,4843,1728,6198,7422	15947208,10900467,11322924,4512,15319488,22209285,1543,18726972,4843,1728
C81-C96	12490227	Artobiloxanthone	46887866	121748-25-2	4790	20484315
C81-C96	12161100	Aucubin	91458	479-98-1	3569,7124	12161100
C81-C96	17301064	Auraptene	1550607	495-02-3	595,4513,5733,7124	19640303,11023542
C81-C96	8084211	Baicalein	5281605	491-67-8	239,581,596,836,891,595,983,1019,142,7157	17050058,15868934,14630128
C81-C96	18600055	Baicalin	64982	21967-41-9	581,596,100506742,836,54205,1649,3309	17352223
C81-C96	19548306	Berbamine	10170	478-61-5	373110,1147,4790,4792	19548306
C81-C96	21372424	Berberine	2353	2086-83-1	596,598,637,329,836,842,54205,356,5594,5599,142	17673978,18275980
C81-C96	17482444	Betanin	54600918	7659-95-2	596	17482444
C81-C96	14735446	Betulinic acid	64971	472-15-1	581,596,373110,595,6667,6670,6671,7422	16964520,17363604
C81-C96	18776670	Bisabolol	3033866		841,355,4790,7157	20346922
C81-C96	14987068,14871997	Bruceantin	6434323	41451-75-6	4790	20944100
C81-C96	16158945,21372424	Butein	5281222	487-52-5	581,596,836,841,842,595,894,898,1017,1019,1021,1026,1027,1147,2885,3569,3725,5594,5599,4316,4318,4790,4792,4843,142,5328,5747,387,6093,6654,7124,7422	22114764,11393587,21770460,21372424
C81-C96	12809360	Butylated hydroxyanisole	6932	25013-16-5	596,836,841	21113647
C81-C96	10785435	Caffeic acid	689043	331-39-5	6098	22649289
C81-C96	20460809	Camptothecin	24360	7689-03-4	116447	2832051
C81-C96	16626958	Carnosol	442009		4790,4843	12082020
C81-C96	8084211	Catechin	9064	154-23-4	4512,4513,4843,1728	4512,11962253,4513,4843,1728
C81-C96	20359874	Cinnamaldehyde	637511	104-55-2	581,598,355,142,7157	20038571
C81-C96	12809360	Cisplatin	84093	91864-32-3	581,5366	22590594
C81-C96	9358646	Cnicin	6475844	24394-09-0	8678,836,4790,11040	22205266
C81-C96	11534769	Costunolide	5281437	553-21-9	836,841,891,983,1026,355,142	22147197
C81-C96	18600055	Crocetin	5281232	27876-94-4	4323,4324	20803418
C81-C96	11099695	Cryptolepine	82143	480-26-2	836,142	11099695
C81-C96	20460809	Cucurbitacin B	5281316	6199-67-3	596,598,836,842,891,1026,39340,3717,6774,6777	18309509,19605406,15735720
C81-C96	12628514	Curcumin	969516	458-37-7	367,596,598,836,841,4513,11221,3725,4323,4313,4790,4792,142,5747	12239622,11753638,11566484,17151092,12297018,15219947,15252141
C81-C96	21754941	Curcusone B	175944	103667-52-3	4313	15796185
C81-C96	12490227	Cycloartobiloxanthone	10342859	121748-26-3	4790	20484315
C81-C96	8084211,15770547	Daidzein	5281708	486-66-8	581,836,842,1017,1026,1027,7157	19013426,11322924
C81-C96	16174445	Deguelin	606171		207,596,373110,836,3308,142,6774,6777	19455392,19781773
C81-C96	10230514	Deoxypodophyllotoxin	345501	19186-35-7	7283	19616373
C81-C96	10380632	Diosmin	5281613	520-27-4	4953	9163681
C81-C96	12628514	Ellagic acid	5281855	476-66-4	836,1017,1026,7157	15868936,10355751
C81-C96	9933954	Ent-7-alpha,14-beta-dihydroxykaur-16-en-15-one	44445571		4790,4843	14510600
C81-C96	12628514	Epigallocatechin gallate	65064	989-51-5	836,842,5594,5599,5564,6513,7422	12819184,16797120
C81-C96	9933993	Ergolide	185786	6336-17-0	581,596,836,54205,4790,142,331	16354403
C81-C96	10380632	Eriocitrin	83489	13463-28-0	239,240	239,240
C81-C96	10380632	Eriodictyol	440735		6197,7124	21098035,9287415
C81-C96	20359874	Eugenol	3314	97-53-0	1869	15574415
C81-C96	16883274	Euxanthone	5281631	529-61-3	4133	10665986
C81-C96	10230514	Falcarindiol	5281148	55297-87-5	581,596,7157	22019572
C81-C96	16158945	Fisetin	5281614	528-48-3	578,596,598,595,898,995,983,1017,1019,1026,4513,1956,4790,5733,5925	19037088,16317137
C81-C96	8084211	Flavone	10680	525-82-6	1026,5715,5925	9804172
C81-C96	18600055	Genipin	442424	6902-77-8	54205,8626,7351	21399655,21935467
C81-C96	12628514,11642314	Genistein	5280961	446-72-0	581,596,836,983,1026,1956,4790	18203299,21495101,19013426,10656454,11322924,8891338,16204081
C81-C96	18600055	Ginsenoside Re	73149	52286-59-6	2353	12568359
C81-C96	18600055	Ginsenoside Rh1	3085260	63223-86-9	5594,5599,4312	22314224
C81-C96	15898708	Glaucocalyxin A	127626	83803-79-6	581,596,836,842	20851175
C81-C96	18600055	Glycyrrhizin	128229	1405-86-3	3725	11991252
C81-C96	21372424	Harmaline	5280951	304-21-2	4843,7124	21372424
C81-C96	21372424	Harmalol	5353656	525-57-5	4843,7124	21372424
C81-C96	21372424	Harmine	5280953	442-51-3	3569,4843,7124	21372424
C81-C96	21372424	Harmol	68094	487-03-6	4843,7124	21372424
C81-C96	10380632	Hesperetin	72281	520-33-2	581,596,598,836,891,595,995,983,1017,1019,1026,1027,1028,1588,1543,142,7031	17927510,22194772,22209285
C81-C96	10380632	Hesperidin	10621	520-26-3	4953	9163681
C81-C96	2317793	Homoharringtonine	72332	26833-87-4	836,842,54205,4170	18415656
C81-C96	11850844	Hyperforin	441298	11079-53-1	207,836,842	21998731
C81-C96	16158945	Isoliquiritigenin	638278	961-29-5	207,1649,3383,3673,3725,5599,4318,5328,7076,7077,7412,7422	18824345,12706007
C81-C96	21497618	Ixocarpalactone A	327287	71801-45-1	1869,7027	17212786
C81-C96	10380632,16158945	Kaempferol	5280863	520-18-3	581,598,836,891,995,983,1027,142,6197,7124	22194772,11322924,19435896,9287415
C81-C96	17606345	Kaempferol-7-O-beta-d-glucoside	14282776		581,596,891,983	18343026
C81-C96	DOI: 10.4103/0253-7613.33433	Lantadene A	6436598	467-81-2	581,596	581,596
C81-C96	8084211	L-epicatechin	1203		5594,5578	18495458
C81-C96	8084211	Limonin	179651	1180-71-8	581,596,836,54205	21338095
C81-C96	20359874	Linalool	6549	78-70-6	207,1026,1027,1028,1030,1447,1906,2335,1647,3308,3316,5599,4193,4609,7157,26118	19922762
C81-C96	8084211	Liquiritigenin	114829	578-86-9	596,836,2876,6647,7157,7422	19150383,21495101,22692244
C81-C96	19464787,16883274	Lupeol	259846	545-47-1	8842	20979057
C81-C96	21372424	Lycoricidinol	72376	29477-83-6	4843,7124	21372424
C81-C96	21372424	Lycorine	72378	476-28-8	4843,7124	21372424
C81-C96	8084211	Machilin A	10359012		5335	15554262
C81-C96	22105714	Mahanine	46229242	28360-49-8	836,839,841,842,142	14667927
C81-C96	18460339	Malvidin	159287	10463-84-0	4512,4513	12925310
C81-C96	8084211	Matairesinol	119205	580-72-3	207,841,8837	19935713
C81-C96	8084211	Morin	5281670	480-16-0	4513,4313,4318,5970,7124	19539802,9287415
C81-C96	20553699	N6-isopentenyladenosine	266767	7724-76-7	836,595,898,1026,1027,39340,5599	19058178
C81-C96	10380632,15744083	Naringenin	932	480-41-1	581,598,836,891,995,983,4512,1588,1543,4843,1728,142	22194772,4512,22209285,15319488,1543,4843,1728
C81-C96	10380632	Naringin	442428	10236-47-2	581,598,836,891,995,983,142,7153	22194772,18557426
C81-C96	10380632	Narirutin	442431	14259-46-2	581,598,836,891,995,983,142	22194772
C81-C96	10380632	Natsudaidain	3084605		4513,5594,7124	19126304
C81-C96	10380632	Nobiletin	72344	478-01-3	5243,581,598,836,891,995,983,142	10734174,22194772
C81-C96	20188156,12628514,14735446	Oleanolic acid	10494	508-02-1	836,841,3383	20005942
C81-C96	11850844	Paclitaxel	36314	33069-62-4	5594,5566	12796407
C81-C96	21372424	Papaverine	4680	58-74-2	4843,7124	21372424
C81-C96	18460339	Pelargonidin	440832	134-04-3	4512,4513	12925310
C81-C96	18460339	Peonidin	441773	134-01-0	4512,4513,5594,5595	12925310,17404064
C81-C96	21497618	Philadelphicalactone A	11038269		1728	12932130
C81-C96	10477801,12727276	Podophyllotoxin	10607	518-28-5	5599	9927194
C81-C96	17055270	Ponapensin	44430502		4790	17055270
C81-C96	10380632	Poncirin	442456	14941-08-3	581,598,836,891,995,983,142	22194772
C81-C96	19131395	Psoralen	6199	66-97-7	1728,4953	21468912
C81-C96	10380632,9224209,16158945,12628514	Quercetin	5280343	117-39-5	207,595,999,1000,1017,1026,1027,4318,6615,7124,7291	21752154,10964096,11322924,9287415
C81-C96	16158945,12628514,11895924	Resveratrol	445154	501-36-0	836,841,842,891,595,56998,39340,54205,56616	17785572,11895924
C81-C96	9883591	Rhinacanthin C	6474554		836,4513,5733	17015953,19303271
C81-C96	9883591	Rhinacanthin D	465430	179461-46-2	5733	19303271
C81-C96	9883591	Rhinacanthin N	10766384	205653-96-9	836,5733	17015953,19303271
C81-C96	9883591	Rhinacanthin Q	10005113	220860-32-2	836	17015953
C81-C96	21372424	Rhyncophylline	5281408	76-66-4	4843,7124	21372424
C81-C96	9214732	Rocaglamide	331783		3458,3558,3565,3725,4772,7124	15905551
C81-C96	16626958	Rosmanol	455261	80225-53-2	581,637,836,842,355,356,142	21112365
C81-C96	10380632	Rutin	5280805	153-18-4	595,7124	10964096,9287415
C81-C96	19346183	Sanguinarine	5154	2447-54-3	373110,4790	21318089,9374492
C81-C96	15036470	Scutellarein	5281665	41440-05-5	5582	17883942
C81-C96	8084211	Sesamin	5204	607-80-7	207,595,3091,3569,3576,5594,4318,4790,5335,5925,7124,7422	20617373,17640297,15554262
C81-C96	11975495	Tagitinin C	5358948	59979-61-2	373110	21073931
C81-C96	10380632	Tangeretin	68077	481-53-8	5243,595,898,1017,1019,1026,39340,5715,5925	10734174,12376477
C81-C96	10380632	Taxifolin	439533	480-18-2	1728,7124	17541156,9287415
C81-C96	20359874	Terpinen-4-ol	2724161	2438-10-0	5243,836	15009716
C81-C96	7858865	Tetrandrine	73078	518-34-3	207,836,1027,2932,5594	18437054,19255520
C81-C96	17475387	Tiliroside	5320686	20316-62-5	7153	18557426
C81-C96	18816430	Uncarinic acid A	5274626		5335	10360750
C81-C96	21372424	Vincamine	637570	1617-90-9	4843,7124	21372424
C81-C96	16782069,15958061	Vincristine	5978	57-22-7	5599,4790	9927194,17431117
C81-C96	21776020,9883591	Wogonin	5281703	632-85-9	581,596,1022,1025,4170,7157	16755005,21776020
C81-C96	21953905	Xanthatin	5281511	26791-73-1	240,836,840,5733	21953905
C81-C96	10843567,19719246	Xerophilusin A	44445773		9641,4790,4843,5970	19719246
C81-C96	10843567,19719246	Xerophilusin B	44445767		9641,4790,4843,5970	19719246
C81-C96	17228877	Zapotin	629965		4790,4953	17228877,4790
C81-C96	14735446	alphitolic acid	470606		2735	2735
C81-C96	16395645,20974534	Andrographolide	5318517	5508-58-7	581,637,836,840,841,1019,3558,5715,7124	16740251,14641821,10679837
C81-C96	12628514	Ascorbic acid	54670067	129940-97-2	596	15313465
C81-C96	20359874	beta-caryophyllene oxide	1742210	1139-30-6	207,836,595,1026,4513,5594,5599,2475,142,5290,6198,7157,7422	21924548
C81-C96	14735446	colubrinic acid	21672700		596,5727	18842418
C81-C96	15770547	coumestrol	5281707	479-13-0	596,595,39340	20623010
C81-C96	12628514	Diallyldisulfide	16590	2179-57-9	581,598,836	11375895
C81-C96	14709883	Diuvaretin	3085222	61463-04-5	836	15635168
C81-C96	16327177	Gambogic acid	16072310	2752-65-0	581,596	15256729
C81-C96	11642314	Glycitein	5317750	40957-83-3	4314,4318	20188714
C81-C96	15770547	helenalin	23205	6754-13-8	841,54205,356	11479221
C81-C96	10579870	Hispidulin	5281628	1447-88-7	1026,5564,7157	20734985
C81-C96	22429911	Icogenin	44410621		142	15265493
C81-C96	12628514	Indole-3-carbinol	3712	700-06-1	581,596,1021,1026,1027,4790,142,5925	11420705
C81-C96	14709883	Isouvaretin	151670	61463-03-4	836	15635168
C81-C96	21372415	liriodenine	10144	475-75-2	891,4843,142,7157	15473647,15833387
C81-C96	15770547	Melphalan	460612	148-82-3	941	10843675
C81-C96	16158945,12628514	Piceatannol	667639		891,595,898,1019,1027,39340	11823594
C81-C96	12628514	Piroxicam	54676228	36322-90-4	317,581,596,836,842	22369161
C81-C96	12628514	Silymarin	1548994	22888-70-6	317,581,596,598,836,54205,142,7157	15713892
C81-C96	12628514	Tamoxifen	2733526	10540-29-1	7422	14695189
C81-C96	11642314	Tectoridin	5281810	611-40-5	8644,354,25803	15845653
C81-C96	11642314	Tectorigenin	5281811	548-77-6	596,836,1956	11642314,21495101
C81-C96	14709883	Uvaretin	73447	58449-06-2	836	15635168
C53	18600055	18-beta-Glycyrrhetic acid	10114	471-53-4	581,596,836,54205	18721818
C53	15458771	2',4'-Dihydroxy-6'-methoxy-3',5'-dimethylchalcone	10424762		207,596,10018,2064,3791,5594	19242112,15703376,15978939
C53	9190085	6,8-Diprenyleriodictyol	10455035		836,840	21800276
C53	19002856	Allicin	65036	539-86-6	836,841,842,142	14757128
C53	10850417	Aloe-emodin	10207	481-72-1	5594,4313,4318,4790	15747063,22227305
C53	18600055	Amygdalin	656516	29883-15-6	581,596	16880611
C53	16412650	Apigenin	5280443	520-36-5	207,891,983,1027,4512,1588,1543,3091,3479,4843,1728,6198,7422	15947208,10900467,11322924,4512,15319488,22209285,1543,18726972,4843,1728
C53	19285863	Asimicin	183613	123123-32-0	27035	7837933
C53	18600055	Baicalin	64982	21967-41-9	581,596,100506742,836,54205,1649,3309	17352223
C53	7837933	Bullatacin	6712244		836,842,54205,27035,4953	19639048,7837933,9270009
C53	7837933	Bullatacinone	441557	123012-00-0	27035	7837933
C53	21788932	Chamaejasmine	390362		10381	21788932
C53	16412650	Chrysin	5281607	480-40-0	1588,4843	15319488,14597150
C53	18600055	Crocetin	5281232	27876-94-4	4323,4324	20803418
C53	16883274	Euxanthone	5281631	529-61-3	4133	10665986
C53	18600055	Genipin	442424	6902-77-8	54205,8626,7351	21399655,21935467
C53	18600055	Ginsenoside Re	73149	52286-59-6	2353	12568359
C53	18600055	Ginsenoside Rh1	3085260	63223-86-9	5594,5599,4312	22314224
C53	18600055	Glycyrrhizin	128229	1405-86-3	3725	11991252
C53	17606345	Kaempferol-7-O-beta-d-glucoside	14282776		581,596,891,983	18343026
C53	19464787,16883274	Lupeol	259846	545-47-1	8842	20979057
C53	22105714	Mahanine	46229242	28360-49-8	836,839,841,842,142	14667927
C53	20553699	N6-isopentenyladenosine	266767	7724-76-7	836,595,898,1026,1027,39340,5599	19058178
C53	15744083	Naringenin	932	480-41-1	581,598,836,891,995,983,4512,1588,1543,4843,1728,142	22194772,4512,22209285,15319488,1543,4843,1728
C53	9465062	Noscapine	275196	128-62-1	581,596,373110,836,842,54205	22546556
C53	19571394	Rhinacanthone	196964	171522-36-4	581,596	19571394
C53	19285863	Squamocin	129116	120298-30-8	9212,572,581,836,841,842,5594,5599,142,9252	21299907,16154156
C53	11738426	Vincristine	5978	57-22-7	5599,4790	9927194,17431117
C53	19689125	2',4'-dihydroxychalcone	5376979	25515-43-9	373110,836	20471467
C53	19689125	4'-Hydroxy-3,5-dimethoxystilbene	5281727	537-42-8	1386,595,4513,3553,5594,4609,4843,7124	19549798
C53	12350151	Antofine	639288	1778-02-5	596,598,841,595,898,1019,56998,142,7124	20674553
C56	17681423	23,24-Dihydrocucurbitacin B	588303		836,841,842,142	17681423
C56	18449496	6-Gingerol	442793	23513-14-6	317,581,596,836,842,54205,11221,4048,4313,4318,7076	19481070,17151092,19531649,17683926,20521273
C56	18449496	6-Shogaol	5281794	555-66-8	3576,4318,4790,5328,7076,7422	18096028,20521273
C56	14640511	Beta-sitosterol	222284		836,842	18445305
C56	14640511	Celastrol	122724	34157-83-0	4790,4792	16984800
C56	21788932	Chamaejasmine	390362		10381	21788932
C56	9933993	Ergolide	185786	6336-17-0	581,596,836,54205,4790,142,331	16354403
C56	16883274	Euxanthone	5281631	529-61-3	4133	10665986
C56	9134745	Ginkgetin	5271805	481-46-9	836	10935537
C56	11850844	Hyperforin	441298	11079-53-1	207,836,842	21998731
C56	16883274	Lupeol	259846	545-47-1	8842	20979057
C56	11850844	Paclitaxel	36314	33069-62-4	5594,5566	12796407
C56	14695795	Parthenolide	6473881	20554-84-1	3553,4790	12151389
C56	14640511	Pristimerin	159516	1258-84-0	4790,4843	9384235
C56	14695795,16782069	Vincristine	5978	57-22-7	5599,4790	9927194,17431117
C56	10418944	Xanthohumol	639665	6754-58-1	4512,4513,1543,4843,1728	4512,4513,1543,4843,1728
C67	10656454	Biochanin A	5280373	491-80-5	1026,5347	22065906
C67	11534769	Costunolide	5281437	553-21-9	836,841,891,983,1026,355,142	22147197
C67	10656454	Daidzein	5281708	486-66-8	581,836,842,1017,1026,1027,7157	19013426,11322924
C67	17587681	Ferulic acid	445858	1135-24-6	2944,1728	10893437
C67	10656454	Genistein	5280961	446-72-0	581,596,836,983,1026,1956,4790	18203299,21495101,19013426,10656454,11322924,8891338,16204081
C67	18816430,10869194	Uncarinic acid A	5274626		5335	10360750
C67	17228877	Zapotin	629965		4790,4953	17228877,4790
C18	17602653	(+)-Gallocatechin	65084	970-73-0	250,995,2678,2875,2944,7153	12866570
C18	17681423	23,24-Dihydrocucurbitacin B	588303		836,841,842,142	17681423
C18	9611828	28-deoxonimbolide	159573	83509-42-6	836,841,842	21381696
C18	17488026	2-alpha-hydroxyursolic acid	5318379		4790	18700741
C18	22348979	convallatoxin	2862	508-75-8	3091	19020076
C18	12358447	3,3',4',5,6,7,8-heptamethoxyflavone	150893	1178-24-1	5243	10734174
C18	15554262	5,7,3'-tri-O-methyl(-)-epicatechin	6482487		5335	15554262
C18	15554262	5,7-dimethyl-3',4'-methylene(-)-epicatechin	10336729		5335	15554262
C18	9190085	6,8-Diprenyleriodictyol	10455035		836,840	21800276
C18	18449496	6-Gingerol	442793	23513-14-6	317,581,596,836,842,54205,11221,4048,4313,4318,7076	19481070,17151092,19531649,17683926,20521273
C18	18449496	6-Shogaol	5281794	555-66-8	3576,4318,4790,5328,7076,7422	18096028,20521273
C18	17634406	Acteoside	5281800	61276-17-3	1017,1019,1026,1027	17634406
C18	15554262	acuminatin	6442251	150134-24-0	5335	15554262
C18	16158964	Alpha-hederin	73296	27013-91-8	836	12708752
C18	19839614	Alpha-Mangostin	5281650	6147-11-1	836,841,842,595,1017,1019,1021,1022,1026,11200,54205,5598,5111	21639868,22577295,19325754
C18	19514731	Alpha-tomatine	28523	17406-45-0	836,841,842,4790	21541327
C18	9599253	Annonacin A	393471		27035	7837933
C18	12898234	Arctiin	100528	20362-31-6	595	18288407
C18	8027979	Asimicin	183613	123123-32-0	27035	7837933
C18	11411569	Baicalein	5281605	491-67-8	239,581,596,836,891,595,983,1019,142,7157	17050058,15868934,14630128
C18	11411569	Berbamine	10170	478-61-5	373110,1147,4790,4792	19548306
C18	15030931	Berberine	2353	2086-83-1	596,598,637,329,836,842,54205,356,5594,5599,142	17673978,18275980
C18	10656873	Beta-lapachone	3885	4707-32-8	596,891,595,983,39340,3725,5599,4790,4792,5715,7157	10656873,10075082
C18	16787747,14735446	Betulinic acid	64971	472-15-1	581,596,373110,595,6667,6670,6671,7422	16964520,17363604
C18	11097223	Caffeic acid	689043	331-39-5	6098	22649289
C18	11411569	Camptothecin	24360	7689-03-4	116447	2832051
C18	9644053	Celastrol	122724	34157-83-0	4790,4792	16984800
C18	11411569	Cisplatin	84093	91864-32-3	581,5366	22590594
C18	9358646	Cnicin	6475844	24394-09-0	8678,836,4790,11040	22205266
C18	11534769	Costunolide	5281437	553-21-9	836,841,891,983,1026,355,142	22147197
C18	11379774	Curcumin	969516	458-37-7	367,596,598,836,841,4513,11221,3725,4323,4313,4790,4792,142,5747	12239622,11753638,11566484,17151092,12297018,15219947,15252141
C18	18729103	Delphinidin	68245	528-53-0	2064	21792311
C18	10230514	Deoxypodophyllotoxin	345501	19186-35-7	7283	19616373
C18	12898234	Diarctigenin	16215736	160433-41-0	3553,3569,4790,4843,5733,7124	18694995
C18	19731038	Ellagic acid	5281855	476-66-4	836,1017,1026,7157	15868936,10355751
C18	12898234	Epiashantin	374872		598	12898234
C18	9933993	Ergolide	185786	6336-17-0	581,596,836,54205,4790,142,331	16354403
C18	18384095	Erythrodiol	101761	545-48-2	836	18384095
C18	21846263	eupafolin	5317284	520-11-6	596,637,836,839,840,841,842,54205	20397191
C18	10230514	Falcarindiol	5281148	55297-87-5	581,596,7157	22019572
C18	19037088	Fisetin	5281614	528-48-3	578,596,598,595,898,995,983,1017,1019,1026,4513,1956,4790,5733,5925	19037088,16317137
C18	15554262	Galbacin	234441		5335	15554262
C18	15554262	Galbelgin	101749		5335	15554262
C18	19731038	Gallic acid	370	149-91-7	207,998,9641,4313,4318,4790,5290,5879,387,388,6818	20600540,6818
C18	19839614	Garcinone D	5495926		1588	18558747
C18	8242641,9018079,11642314	Genistein	5280961	446-72-0	581,596,836,983,1026,1956,4790	18203299,21495101,19013426,10656454,11322924,8891338,16204081
C18	11411569	Honokiol	72303	35354-74-6	836,841,842,4790,142	17326044,16966432
C18	15554262	Isoguaiacin	10314441		5335	15554262
C18	21497618	Ixocarpalactone A	327287	71801-45-1	1869,7027	17212786
C18	11411569	Kaempferol	5280863	520-18-3	581,598,836,891,995,983,1027,142,6197,7124	22194772,11322924,19435896,9287415
C18	15554262	Licarin A	5384941	51020-86-1	5335	15554262
C18	16787747	Lupeol	259846	545-47-1	8842	20979057
C18	18537129	Lycopene	446925		19,10062,5468	21334870
C18	15554262	Machilin A	10359012		5335	15554262
C18	15554262	Machilin G	10450921		5335	15554262
C18	17488026	Maslinic acid	73659	4373-41-5	581,596,637,836,840,841,842,54205,5599,7157	21524306
C18	15554262,15256759	Meso-dihydroguaiaretic acid	476856		5335	15554262
C18	19477064	Methyl zhankuic acid A	53319974		596,836,142	19477064
C18	18485277	Morusin	5281671	62596-29-6	836,841,842,1147,3551,4790	18485277
C18	9214729	Mosinone A	44559057	191800-47-2	27035	9214729
C18	9747542	Murihexocin C	44559048		596,836	596,836
C18	19731038	Myricetin	53788628	529-44-2	207,3716,6416,5894,6774,7124	21793847,18995957,9287415
C18	15744083	Naringenin	932	480-41-1	581,598,836,891,995,983,4512,1588,1543,4843,1728,142	22194772,4512,22209285,15319488,1543,4843,1728
C18	15554262,15256759	Nectandrin A	13939326		5335	15554262
C18	15554262,15256759	Nectandrin B	156517	74683-16-2	5335	15554262
C18	9611828	Nimbolide	100017	25990-37-8	317,572,581,596,598,637,329,330,373110,835,836,839,841,842,898,1017,1026,8837,11200,39340,54205,3551,9641,4170,4790,4792,142,5111,5884,6098,8797,8795,7157	20429769,21078664
C18	12355447	Nobiletin	72344	478-01-3	5243,581,598,836,891,995,983,142	10734174,22194772
C18	12898234	Nordihydroguaiaretic acid	4534	500-38-9	2064,3480	16142439
C18	14735446	Oleanolic acid	10494	508-02-1	836,841,3383	20005942
C18	11411569	Paclitaxel	36314	33069-62-4	5594,5566	12796407
C18	11411569	Papaverine	4680	58-74-2	4843,7124	21372424
C18	21497618	Philadelphicalactone A	11038269		1728	12932130
C18	21559086	Plumbagin	10205	481-42-5	207,596,836,2475,4790,5290	17172425,18980240,15264212
C18	9644053	Pristimerin	159516	1258-84-0	4790,4843	9384235
C18	11097223	Protocatechuic acid	72	99-50-3	207,4313,4318,4790,388,7077	20840540
C18	11000028	Psorothamnones A	10065574		5578	11000028
C18	11000028	Psorothamnones B	10063027		5578	11000028
C18	11411569	Quercetin	5280343	117-39-5	207,595,999,1000,1017,1026,1027,4318,6615,7124,7291	21752154,10964096,11322924,9287415
C18	12358447	Quercetin 3,7,3',4'-tetramethyl ether	5352005	1245-15-4	4512,4513	14751306
C18	11895924	Resveratrol	445154	501-36-0	836,841,842,891,595,56998,39340,54205,56616	17785572,11895924
C18	9883591	Rhinacanthin C	6474554		836,4513,5733	17015953,19303271
C18	9883591	Rhinacanthin D	465430	179461-46-2	5733	19303271
C18	9883591	Rhinacanthin N	10766384	205653-96-9	836,5733	17015953,19303271
C18	9883591	Rhinacanthin Q	10005113	220860-32-2	836	17015953
C18	11411569	Saikosaponin D	107793	20874-52-6	581,841,1026,355,7157	15219811
C18	15554262	Sesamin	5204	607-80-7	207,595,3091,3569,3576,5594,4318,4790,5335,5925,7124,7422	20617373,17640297,15554262
C18	11975495	Tagitinin C	5358948	59979-61-2	373110	21073931
C18	12355447	Tangeretin	68077	481-53-8	5243,595,898,1017,1019,1026,39340,5715,5925	10734174,12376477
C18	16309225	Thymoquinone	10281	490-91-5	596,1026,7157	15375533
C18	17475387	Tiliroside	5320686	20316-62-5	7153	18557426
C18	15316567,11097223	Tricin	5281702	520-32-1	995,983,1026,7465	15316567
C18	12045345	Tuberculatin	10391676		7124	11908984
C18	18816430,10869194	Uncarinic acid A	5274626		5335	10360750
C18	17156957,19735099,15694457	Ursolic acid	64945	77-52-1	578,836,841,5770	20630652,21716649,19836230
C18	11411569	Vinblastine	241903	865-21-4	836,1026,3725	18094076
C18	16782069	Vincristine	5978	57-22-7	5599,4790	9927194,17431117
C18	14575818	Viscosalactone B	11409195		4790	16818501
C18	11411569,9883591	Wogonin	5281703	632-85-9	581,596,1022,1025,4170,7157	16755005,21776020
C18	12898234	Yangambin	443028	13060-14-5	598	12898234
C18	19477064	Zhankuic acid A	10600386		596,836,142	19477064
C18	19477064	Zhankuic acid C	10838646		596,836,142	19477064
C18	11087586	(-)-anonaine	160597		581,596,836,840,841,842,7157	18524447
C18	19689125	2',4'-dihydroxychalcone	5376979	25515-43-9	373110,836	20471467
C18	19689125	4'-Hydroxy-3,5-dimethoxystilbene	5281727	537-42-8	1386,595,4513,3553,5594,4609,4843,7124	19549798
C18	20056314	Tephrosin	114909	76-80-2	1956,2064,2065	20056314
C18	11142847	alpha-cadinol	519662		1728	14510596
C18	14735446	alphitolic acid	470606		2735	2735
C18	12802719	beta-caryophyllene oxide	1742210	1139-30-6	207,836,595,1026,4513,5594,5599,2475,142,5290,6198,7157,7422	21924548
C18	11411569	Capillarisin	5281342	56365-38-9	4318,4790,5970	18088599
C18	11411569	Capsaicin	1548943	404-86-4	367,581,1026,354,4790,4792,7157	16540674
C18	11411569	Cepharanthine	10206	481-49-2	207,836,54205,5594,5595,5599,142	16412424
C18	9644053	chloroquine	2719	54-05-7	207,5595	19194831
C18	14735446	colubrinic acid	21672700		596,5727	18842418
C18	17555873	Diosgenin	99474	512-04-9	207,836,842,355,5599,2475,142	18022396,15225412
C18	11411569	Evodiamine	151289	518-17-2	596,840,842,995,5894	15705600
C18	11642314	Glycitein	5317750	40957-83-3	4314,4318	20188714
C18	11142847	hinokinin	442879	26543-89-5	836	22002659
C18	11411569	Magnolol	72300	528-43-8	1017,1026	11813258
C18	11277741	Phloroglucinol	359	626-71-1	7422	22496756
C18	11411569	Saikosaponin a	167928	20736-09-8	1386,2353,3725,3726,5594	12592382
C18	11142847	savinin	5281867	493-95-8	4843	17291735
C18	11142847	taiwanin E	493164		4843	17291735
C18	11642314	Tectoridin	5281810	611-40-5	8644,354,25803	15845653
C18	11642314	Tectorigenin	5281811	548-77-6	596,836,1956	11642314,21495101
C17-C21	14640511	Beta-sitosterol	222284		836,842	18445305
C17-C21	14640511	Celastrol	122724	34157-83-0	4790,4792	16984800
C17-C21	21788932	Chamaejasmine	390362		10381	21788932
C17-C21	14640511	Pristimerin	159516	1258-84-0	4790,4843	9384235
C17-C21	9214732	Rocaglamide	331783		3458,3558,3565,3725,4772,7124	15905551
C25	15458771	2',4'-Dihydroxy-6'-methoxy-3',5'-dimethylchalcone	10424762		207,596,10018,2064,3791,5594	19242112,15703376,15978939
C25	16158964	Alpha-hederin	73296	27013-91-8	836	12708752
C25	9599253	Annonacin A	393471		27035	7837933
C25	19670328	Fisetin	5281614	528-48-3	578,596,598,595,898,995,983,1017,1019,1026,4513,1956,4790,5733,5925	19037088,16317137
C25	20930385	Matrine	91466	519-02-8	581,596,836,841,842,355,5111	20930385
C25	9214729	Mosinone A	44559057	191800-47-2	27035	9214729
C25	9747542	Murihexocin C	44559048		596,836	596,836
C25	15744083	Naringenin	932	480-41-1	581,598,836,891,995,983,4512,1588,1543,4843,1728,142	22194772,4512,22209285,15319488,1543,4843,1728
C25	16309225	Thymoquinone	10281	490-91-5	596,1026,7157	15375533
C25	20160962	tylophoridicine C	44443382		4790	17531481
C25	20160962	tylophoridicine F	44443383		4790	17531481
C00-C06	16611409	(-)-Gossypol	3503	303-45-7	27113,596,598,10018,4170,5366	18645028
C00-C06	18955325	Biochanin A	5280373	491-80-5	1026,5347	22065906
C00-C06	16158945	Butein	5281222	487-52-5	581,596,836,841,842,595,894,898,1017,1019,1021,1026,1027,1147,2885,3569,3725,5594,5599,4316,4318,4790,4792,4843,142,5328,5747,387,6093,6654,7124,7422	22114764,11393587,21770460,21372424
C00-C06	16158945	Fisetin	5281614	528-48-3	578,596,598,595,898,995,983,1017,1019,1026,4513,1956,4790,5733,5925	19037088,16317137
C00-C06	16158945	Kaempferol	5280863	520-18-3	581,598,836,891,995,983,1027,142,6197,7124	22194772,11322924,19435896,9287415
C00-C06	16158945	Quercetin	5280343	117-39-5	207,595,999,1000,1017,1026,1027,4318,6615,7124,7291	21752154,10964096,11322924,9287415
C00-C06	16158945	Resveratrol	445154	501-36-0	836,841,842,891,595,56998,39340,54205,56616	17785572,11895924
C00-C06	16782069	Vincristine	5978	57-22-7	5599,4790	9927194,17431117
C00-C06	16158945	Piceatannol	667639		891,595,898,1019,1027,39340	11823594
C00-C06	22820424	Baicalein	5281605	491-67-8	239,581,596,836,891,595,983,1019,142,7157	17050058,15868934,14630128
C00-C06	22753732	methyl antcinate A	52947057		581	22753732
C00-C06	22664937	Cepharanthine	10206	481-49-2	207,836,54205,5594,5595,5599,142	16412424
C00-C06	22552321	trichostatin A	444732	58880-19-6	3091,7422,1026,891,983,836,840	22552321,21993600
C00-C06	22892389	Orlistat	3034010	96829-58-2	2194	22892389
C00-C06	22467081	Metformin	4091	657-24-9	2475,57521,64223,84335,64798	22467081
C00-C06	22382313	Kalopanaxsaponin A	73296	27013-91-8	4318	22382313
C00-C06	22324429	flavokawain B	5356121	1775-97-9	207,5594	22324429
C00-C06	22309674	�-Phenylethyl isothiocyanate (PEITC)	16741	2257-09-2	5594,8795	22309674
C00-C06	22290291	3,3'-diindolylmethane	3071	1968-05-4	7157,207,5594,4790	22290291
C00-C06	22283874	reversine	210332	656820-32-5	2475,57521,64223,84335,64798,207	22283874
C00-C06	22210229	Chlorophyllin	123798	15611-43-5	4790,3551,4792	22210229
C00-C06	22181939	polyinosinic-polycytidilic acid	32744	24939-03-5	7098	22181939
C00-C06	22174562	Hesperidin	10621	520-26-3	4953	9163681
C00-C06	22011514	S-allylcysteine	98280	21593-77-1	4790	9199898
C00-C06	21990007	Diosgenin	99474	512-04-9	207,836,842,355,5599,2475,142	18022396,15225412
C00-C06	21968688	Berberine	2353	2086-83-1	596,598,637,329,836,842,54205,356,5594,5599,142	17673978,18275980
C00-C06	21563217	Terbinafine	1549008	91161-71-6	1029,1026,1027	21563217
C00-C06	20925121	Capsaicin	1548943	404-86-4	468,1649,9131,842,836,367,581,1026,354,4790,4792,7157	16540674,20925121
C00-C06	21449214	Honokiol	72303	35354-74-6	836,841,842,4790,142	17326044,16966432
C00-C06	18561315	Sulforaphane	5350	4478-93-7	1026,7361,3091	22427654,22559738,18561315
C00-C14	16611409	(-)-Gossypol	3503	303-45-7	27113,596,598,10018,4170,5366	18645028
C00-C14	16309225,16158964	Alpha-hederin	73296	27013-91-8	836	12708752
C00-C14	15030931	Berberine	2353	2086-83-1	596,598,637,329,836,842,54205,356,5594,5599,142	17673978,18275980
C00-C14	16158945	Butein	5281222	487-52-5	581,596,836,841,842,595,894,898,1017,1019,1021,1026,1027,1147,2885,3569,3725,5594,5599,4316,4318,4790,4792,4843,142,5328,5747,387,6093,6654,7124,7422	22114764,11393587,21770460,21372424
C00-C14	22418930	eupafolin	5317284	520-11-6	596,637,836,839,840,841,842,54205	20397191
C00-C14	16158945	Fisetin	5281614	528-48-3	578,596,598,595,898,995,983,1017,1019,1026,4513,1956,4790,5733,5925	19037088,16317137
C00-C14	16158945	Isoliquiritigenin	638278	961-29-5	207,1649,3383,3673,3725,5599,4318,5328,7076,7077,7412,7422	18824345,12706007
C00-C14	16158945	Kaempferol	5280863	520-18-3	581,598,836,891,995,983,1027,142,6197,7124	22194772,11322924,19435896,9287415
C00-C14	4330633	Parthenolide	6473881	20554-84-1	3553,4790	12151389
C00-C14	16158945	Quercetin	5280343	117-39-5	207,595,999,1000,1017,1026,1027,4318,6615,7124,7291	21752154,10964096,11322924,9287415
C00-C14	16158945	Resveratrol	445154	501-36-0	836,841,842,891,595,56998,39340,54205,56616	17785572,11895924
C00-C14	16309225,16158964	Thymoquinone	10281	490-91-5	596,1026,7157	15375533
C00-C14	19762335	Z-Guggulsterone	6450278		207,595,898,1017,1019,1021,3091,3791,5925,6774	18202020,19762335
C00-C14	11824572	actein	15558324	18642-44-9	207,467,595,5594,4790,6714	18755149,17621630
C00-C14	4330633	helenalin	23205	6754-13-8	841,54205,356	11479221
C00-C14	22418930	Inuviscolide	176489	63109-30-8	373110,891,983,1026,4790,7157	17919456
C00-C14	4330633	Ludovicin A	168722	22740-13-2	4790	15537359
C00-C14	4330633	Ludovicin B	168723		4790	15537359
C00-C14	16158945	Piceatannol	667639		891,595,898,1019,1027,39340	11823594
