# Supplementary material for: Potential Compounds for Oral Cancer Treatment: Resveratrol, Nimbolide, Lovastatin, Bortezomib, Vorinostat, Berberine, Pterostilbene, Deguelin, Andrographolide, and Colchicine
Source: PLoS One. 2015 Nov 4;10(11):e0141719. doi: 10.1371/journal.pone.0141719 (PMC4633227; doi:10.1371/journal.pone.0141719)
Supplement: S4 Text — File contains following columns: (i) "DrugName"→Common name of the natural compound; (ii) "ICD10"→ICD10 disease code(s) of indication(s) for the natural compound; (iii) "CAS_No"→CAS Registry no. of the compound; (iv) "PubChemCID"→NCBI-PubChem CID; (v) "Smiles"→SMILES string of the compound; (vi) "Targets "→Entrez GeneID(s) of the compound’s target(s); (vii) "Targets(GeneSymbol)"→Gene Symbol(s) of the compound’s target(s). (TXT) [file pone.0141719.s004.txt]

DrugName	ICD10	CAS_No	PubChemCID	Smiles	Targets	Targets(GeneSymbol)
Chlorophyllin	C00-C06	15611-43-5	123798	[H+].[H+].[H+].CCC1=C(C2=CC3=NC(=CC4=NC(=C(C5=NC(=C(C5=C([O-])[O-])C)C=C1[N-]2)CC(=O)[O-])C(C4C)CCC(=O)[O-])C(=C3C=C)C)C.[Mg+2]	4790,3551,4792	NFKB1,IKBKB,NFKBIA
Alpha-Curcumene	C61,C81-C96	4176-17-4	442360	CC1=CC=C(C=C1)C(C)CCC=C(C)C	836,840,841,842	CASP3,CASP7,CASP8,CASP9
Erythrabyssin II	C50		5086400	CC(=CCC1=C(C=C2C(=C1)C3C(CO2)C4=C(O3)C(=C(C=C4)O)CC=C(C)C)O)C	5770	PTPN1
Berberine	C16,C50,C81-C96,C18,C00-C06,C00-C14	2086-83-1	2353	COC1=C(C2=C[N+]3=C(C=C2C=C1)C4=CC5=C(C=C4CC3)OCO5)OC	596,598,637,329,836,842,54205,356,5594,5599,142	BCL2,BCL2L1,BID,BIRC2,CASP3,CASP9,CYCS,FASLG,MAPK1,MAPK8,PARP1
tylophoridicine C	C22,C25		44443382	COC1=CC2=C(C=C1)C3=C(C[N+]4(CCCC4C3O)[O-])C5=CC(=C(C=C52)O)OC	4790	NFKB1
Ent-7-alpha,14-beta-dihydroxykaur-16-en-15-one	C81-C96		44445571	CC1(CCCC2(C1CC(C34C2CCC(C3O)C(=C)C4=O)O)C)C	4790,4843	NFKB1,NOS2
Methyl zhankuic acid A	C22,C34,C50,C18		53319974	CC1C2CC(=O)C3=C(C2(CCC1=O)C)C(=O)CC4(C3CCC4C(C)CCC(=C)C(C)C(=O)OC)C	596,836,142	BCL2,CASP3,PARP1
Vincristine	C22,C34,C43-C44,C71,C11,C50,C81-C96,C53,C56,C18,C00-C06	57-22-7	5978	[H][C@@]12N3CC[C@@]11C4=CC(=C(OC)C=C4N(C=O)[C@@]1([H])[C@](O)([C@H](OC(C)=O)[C@]2(CC)C=CC3)C(=O)OC)[C@]1(C[C@]2([H])CN(C[C@](O)(CC)C2)CCC2=C1NC1=CC=CC=C21)C(=O)OC	5599,4790	MAPK8,NFKB1
Eriodictyol	C34,C43-C44,C16,C50,C81-C96		440735	C1C(OC2=CC(=CC(=C2C1=O)O)O)C3=CC(=C(C=C3)O)O	6197,7124	RPS6KA3,TNF
Nectandrin A	C34,C50,C18		13939326	CC1C(C(OC1C2=CC(=C(C=C2)O)OC)C3=CC(=C(C=C3)OC)OC)C	5335	PLCG1
Rhinacanthin N	C34,C11,C81-C96,C18	205653-96-9	10766384	CC(C)(CC1=C(C2=CC=CC=C2C(=O)C1=O)O)COC(=O)C3=C(C4=CC=CC=C4C(=C3)OC)O	836,5733	CASP3,PTGER3
Rhinacanthin D	C34,C11,C81-C96,C18	179461-46-2	465430	CC(C)(CC1=C(C2=CC=CC=C2C(=O)C1=O)O)COC(=O)C3=CC4=C(C=C3)OCO4	5733	PTGER3
Hispidulin	C61,C34,C43-C44,C71,C11,C50,C81-C96	1447-88-7	5281628	COC1=C(C=C2C(=C1O)C(=O)C=C(O2)C3=CC=C(C=C3)O)O	1026,5564,7157	CDKN1A,PRKAB1,TP53
(-)-Gossypol	C00-C06,C00-C14	303-45-7	3503	CC1=C(C(=C2C(=C1)C(=C(C(=C2C=O)O)O)C(C)C)O)C3=C(C=C4C(=C3O)C(=C(C(=C4C(C)C)O)O)C=O)C	27113,596,598,10018,4170,5366	BBC3,BCL2,BCL2L1,BCL2L11,MCL1,PMAIP1
Tectoridin	C22,C81-C96,C18	611-40-5	5281810	COC1=C(C=C2C(=C1O)C(=O)C(=CO2)C3=CC=C(C=C3)O)OC4C(C(C(C(O4)CO)O)O)O	8644,354,25803	AKR1C3,KLK3,SPDEF
10-Hydroxyglaucanetin	C50		10484254	CCCCCCCCCCCCC(C1CCC(O1)C2CCC(O2)C(CCC(CCCCCC(CC3=CC(OC3=O)C)O)O)O)O	3091	HIF1A
Nimbolide	C61,C34,C11,C50,C18	25990-37-8	100017	CC1=C2C(CC1C3=COC=C3)OC4C2(C(C5(C6C4OC(=O)C6(C=CC5=O)C)C)CC(=O)OC)C	317,572,581,596,598,637,329,330,332,835,836,839,841,842,898,1017,1026,8837,11200,890,54205,3551,9641,4170,4790,4792,142,5111,5884,6098,8797,8795,7157	APAF1,BAD,BAX,BCL2,BCL2L1,BID,BIRC2,BIRC3,BIRC5,CASP2,CASP3,CASP6,CASP8,CASP9,CCNE1,CDK2,CDKN1A,CFLAR,CHEK2,CCNA2,CYCS,IKBKB,IKBKE,MCL1,NFKB1,NFKBIA,PARP1,PCNA,RAD17,ROS1,TNFRSF10A,TNFRSF10B,TP53
Genistein	C22,C15,C16,C50,C81-C96,C67,C18	446-72-0	5280961	C1=CC(=CC=C1C2=COC3=CC(=CC(=C3C2=O)O)O)O	581,596,836,983,1026,1956,4790	BAX,BCL2,CASP3,CDK1,CDKN1A,EGFR,NFKB1
Corosolic acid	C50		6918774	CC1CCC2(CCC3(C(=CCC4C3(CCC5C4(CC(C(C5(C)C)O)O)C)C)C2C1C)C)C(=O)O	581,836,841,842	BAX,CASP3,CASP8,CASP9
Viscosalactone B	C34,C71,C50,C18		11409195	CC1=C(C(=O)OC(C1)C(C)C2CCC3C2(CCC4C3CC5C6(C4(C(=O)CC(C6O)O)C)O5)C)CO	4790	NFKB1
Pelargonidin	C81-C96	134-04-3	440832	C1=CC(=CC=C1C2=C(C=C3C(=CC(=CC3=[O+]2)O)O)O)O	4512,4513	COX1,COX2
L-epicatechin	C81-C96		1203	C1C(C(OC2=CC(=CC(=C21)O)O)C3=CC(=C(C=C3)O)O)O	5594,5578	MAPK1,PRKCA
Lycopene	C18		446925	CC(=CCCC(=CC=CC(=CC=CC(=CC=CC=C(C)C=CC=C(C)C=CC=C(C)CCC=C(C)C)C)C)C)C	19,10062,5468	ABCA1,NR1H3,PPARG
Brucine	C22	357-57-3	9649	COC1=C(C=C2C(=C1)C34CCN5C3CC6C7C4N2C(=O)CC7OCC=C6C5)OC	836,4513	CASP3,COX2
Subtrifloralactone G	C22		21600011	CC1C(C(=O)OC1C(C(C)(C2C(CC3C2C(=O)CC4C3CC=C5C4(C(=O)CC=C5)C)O)O)O)C	1728	NQO1
4',5'-Dihydro-11,5'-dihydroxy-4'-methoxytephrosin	C22		11762505	CC1(C(C(C2=C3C(=C(C=C2O1)O)C(=O)C4(C(O3)COC5=CC(=C(C=C54)OC)OC)O)OC)O)C	1728	NQO1
Licochalcone A	C16	58749-22-7	5318998	CC(C)(C=C)C1=C(C=C(C(=C1)C=CC(=O)C2=CC=C(C=C2)O)OC)O	581,596,836,4513,56998,890,891,4193,4318,4792,4843,142,5925	BAX,BCL2,CASP3,COX2,CTNNBIP1,CCNA2,CCNB1,MDM2,MMP9,NFKBIA,NOS2,PARP1,RB1
Chrysophanol	C11	481-74-3	10208	CC1=CC(=C2C(=C1)C(=O)C3=C(C2=O)C(=CC=C3)O)O	317,581,100506742,836,841,842,54205,2021,2944,3945	APAF1,BAX,CASP12,CASP3,CASP8,CASP9,CYCS,ENDOG,GSTM1,LDHB
Cnicin	C34,C81-C96,C18	24394-09-0	6475844	CC1=CCCC(=CC2C(C(C1)OC(=O)C(=C)C(CO)O)C(=C)C(=O)O2)CO	8678,836,4790,11040	BECN1,CASP3,NFKB1,PIM2
Rotenone	C74		6758	CC(=C)C1CC2=C(O1)C=CC3=C2OC4COC5=CC(=C(C=C5C4C3=O)OC)OC	1588,4719	CYP19A1,NDUFS1
Xanthohumol	C61,C50,C56	6754-58-1	639665	CC(=CCC1=C(C=C(C(=C1O)C(=O)C=CC2=CC=C(C=C2)O)OC)O)C	4512,4513,1543,4843,1728	COX1,COX2,CYP1A1,NOS2,NQO1
alpha-Naphthoflavone	C43-C44	604-59-1	11790	C1=CC=C(C=C1)C2=CC(=O)C3=C(O2)C4=CC=CC=C4C=C3	196,1543	AHR,CYP1A1
Parthenolide	C22,C34,C56,C00-C14	20554-84-1	6473881	CC1=CCCC2(C(O2)C3C(CC1)C(=C)C(=O)O3)C	3553,4790	IL1B,NFKB1
S-allylmercaptocysteine	C61		25201750	C=CCSSCC(=O)N	581,836,842,7157	BAX,CASP3,CASP9,TP53
Lycorine	C81-C96	476-28-8	72378	C1CN2CC3=CC4=C(C=C3C5C2C1=CC(C5O)O)OCO4	4843,7124	NOS2,TNF
Chelerythrine	C61	34316-15-9	2703	C[N+]1=C2C(=C3C=CC(=C(C3=C1)OC)OC)C=CC4=CC5=C(C=C42)OCO5	5578	PRKCA
Geraniol	C43-C44		637566	CC(=CCCC(=CCO)C)C	581,596,599,664,836,595,898,983,1017,1019,1026,890,891,5715	BAX,BCL2,BCL2L2,BNIP3,CASP3,CCND1,CCNE1,CDK1,CDK2,CDK4,CDKN1A,CCNA2,CCNB1,PSMD9
Wogonin	C34,C11,C81-C96,C18	632-85-9	5281703	COC1=C(C=C(C2=C1OC(=CC2=O)C3=CC=CC=C3)O)O	581,596,1022,1025,4170,7157	BAX,BCL2,CDK7,CDK9,MCL1,TP53
liriodenine	C22,C34,C71,C11,C16,C50,C81-C96	475-75-2	10144	C1OC2=C(O1)C3=C4C(=C2)C=CN=C4C(=O)C5=CC=CC=C53	891,4843,142,7157	CCNB1,NOS2,PARP1,TP53
Nordihydroguaiaretic acid	C49,C18	500-38-9	4534	CC(CC1=CC(=C(C=C1)O)O)C(C)CC2=CC(=C(C=C2)O)O	2064,3480	ERBB2,IGF1R
Myricetin	C64,C61,C34,C43-C44,C50,C18	529-44-2	53788628	CCCCCCCCC1CCCC1(CCCCCNN)C(=O)O	207,3716,6416,5894,6774,7124	AKT1,JAK1,MAP2K4,RAF1,STAT3,TNF
Honokiol	C61,C79.5,C18,C00-C06	35354-74-6	72303	C=CCC1=CC(=C(C=C1)O)C2=CC(=C(C=C2)O)CC=C	836,841,842,4790,142	CASP3,CASP8,CASP9,NFKB1,PARP1
Narirutin	C34,C43-C44,C16,C81-C96	14259-46-2	442431	CC1C(C(C(C(O1)OCC2C(C(C(C(O2)OC3=CC(=C4C(=O)CC(OC4=C3)C5=CC=C(C=C5)O)O)O)O)O)O)O)O	581,598,836,891,995,983,142	BAX,BCL2L1,CASP3,CCNB1,CDC25C,CDK1,PARP1
longilactone	C34,C50		46878941	CC1C(C(C2C3(C1C(=O)OC3C(C4C2(C(C(=O)C=C4C)O)C)O)C)O)O	836,840,841,142	CASP3,CASP7,CASP8,PARP1
Calophyllolide	C11	548-27-6	5281392	CC=C(C)C(=O)C1=C(C2=C(C3=C1OC(=O)C=C3C4=CC=CC=C4)OC(C=C2)(C)C)OC	836,842	CASP3,CASP9
Papaverine	C81-C96,C18	58-74-2	4680	COC1=C(C=C(C=C1)CC2=NC=CC3=CC(=C(C=C32)OC)OC)OC	4843,7124	NOS2,TNF
Amygdalin	C34,C81-C96,C53	29883-15-6	656516	C1=CC=C(C=C1)C(C#N)OC2C(C(C(C(O2)COC3C(C(C(C(O3)CO)O)O)O)O)O)O	581,596	BAX,BCL2
Perillaldehyde	C43-C44	2111-75-3	16441	CC(=C)C1CCC(=CC1)C=O	5906,387,388	RAP1A,RHOA,RHOB
Subtrifloralactone C	C22		11027076	CC1C(C(=O)OC1C2C(C3C4CC5(C3C(O4)(O2)CC6C5CC=C7C6(C(=O)C=CC7)C)O)(C)O)C	1728	NQO1
Inuviscolide	C50,C00-C14	63109-30-8	176489	CC1(CCC2C1CC3C(CC2=C)OC(=O)C3=C)O	332,891,983,1026,4790,7157	BIRC5,CCNB1,CDK1,CDKN1A,NFKB1,TP53
flavokawain B	C00-C06	1775-97-9	5356121	COC1=CC(=C(C(=C1)OC)C(=O)C=CC2=CC=CC=C2)O	207,5594	AKT1,MAPK1
Brucine N-oxide	C22	17301-81-4	161215	COC1=C(C=C2C(=C1)C34CC[N+]5(C3CC6C7C4N2C(=O)CC7OCC=C6C5)[O-])OC	836,4513,5733	CASP3,COX2,PTGER3
Puerarin	C50		5281807	C1=CC(=CC=C1C2=COC3=C(C2=O)C=CC(=C3C4C(C(C(C(O4)CO)O)O)O)O)O	581,596,836,842,1026,4609,7157	BAX,BCL2,CASP3,CASP9,CDKN1A,MYC,TP53
trichostatin A	C00-C06	58880-19-6	444732	CC(C=C(C)C=CC(=O)NO)C(=O)C1=CC=C(C=C1)N(C)C	3091,7422,1026,891,983,836,840	HIF1A,VEGFA,CDKN1A,CCNB1,CDK1,CASP3,CASP7
Matairesinol	C81-C96	580-72-3	119205	COC1=C(C=CC(=C1)CC2COC(=O)C2CC3=CC(=C(C=C3)O)OC)O	207,841,8837	AKT1,CASP8,CFLAR
Subtrifloralactone B	C22		10906541	CC1C(C(=O)OC1C2C(C3C4CC5C3C(O4)(O2)CC6C5CC=C7C6(C(=O)CC=C7)C)(C)O)C	1728	NQO1
purpurin	C11	81-54-9	6683	C1=CC=C2C(=C1)C(=O)C3=C(C2=O)C(=C(C=C3O)O)O	1543,1544,1555,1558,5447	CYP1A1,CYP1A2,CYP2B6,CYP2C8,POR
Costunolide	C34,C81-C96,C67,C18	553-21-9	5281437	CC1=CCCC(=CC2C(CC1)C(=C)C(=O)O2)C	836,841,891,983,1026,355,142	CASP3,CASP8,CCNB1,CDK1,CDKN1A,FAS,PARP1
Cucurbitacin B	C50,C81-C96	6199-67-3	5281316	CC(=O)OC(C)(C)C=CC(=O)C(C)(C1C(CC2(C1(CC(=O)C3(C2CC=C4C3CC(C(=O)C4(C)C)O)C)C)C)O)O	596,598,836,842,891,1026,890,3717,6774,6777	BCL2,BCL2L1,CASP3,CASP9,CCNB1,CDKN1A,CCNA2,JAK2,STAT3,STAT5B
Betulinic acid	C61,C34,C43-C44,C50,C81-C96,C18	472-15-1	64971	CC(=C)C1CCC2(C1C3CCC4C5(CCC(C(C5CCC4(C3(CC2)C)C)(C)C)O)C)C(=O)O	581,596,332,595,6667,6670,6671,7422	BAX,BCL2,BIRC5,CCND1,SP1,SP3,SP4,VEGFA
Machilin A	C34,C50,C81-C96,C18		10359012	CC(CC1=CC2=C(C=C1)OCO2)C(C)CC3=CC4=C(C=C3)OCO4	5335	PLCG1
Beta-sitosterol	C61,C34,C71,C11,C50,C56,C17-C21		222284	CCC(CCC(C)C1CCC2C1(CCC3C2CC=C4C3(CCC(C4)O)C)C)C(C)C	836,842	CASP3,CASP9
Sesamin	C34,C50,C81-C96,C18	607-80-7	5204	C1C2C(COC2C3=CC4=C(C=C3)OCO4)C(O1)C5=CC6=C(C=C5)OCO6	207,595,3091,3569,3576,5594,4318,4790,5335,5925,7124,7422	AKT1,CCND1,HIF1A,IL6,IL8,MAPK1,MMP9,NFKB1,PLCG1,RB1,TNF,VEGFA
3,3'-diindolylmethane	C00-C06	1968-05-4	3071	C1=CC=C2C(=C1)C(=CN2)CC3=CNC4=CC=CC=C43	7157,207,5594,4790	TP53,AKT1,MAPK1,NFKB1
P-Hydroxybenzoic acid	C22,C50	99-96-7	135	C1=CC(=CC=C1C(=O)O)O	6818	SULT1A3
Menthol	C43-C44	1490-04-6	1254	CC1CCC(C(C1)O)C(C)C	4790,5906,388,116447,7153,7155	NFKB1,RAP1A,RHOB,TOP1MT,TOP2A,TOP2B
Terpinen-4-ol	C50,C81-C96	2438-10-0	2724161	CC1=CCC(CC1)(C(C)C)O	5243,836	ABCB1,CASP3
Isouvaretin	C81-C96	61463-03-4	151670	COC1=C(C(=CC(=C1CC2=CC=CC=C2O)O)O)C(=O)CCC3=CC=CC=C3	836	CASP3
Ponapensin	C81-C96		44430502	COC1CCCN1C(=O)C2C(C3(C(C2(C4=C(C=C(C=C4O3)OC)OC)O)O)C5=CC=C(C=C5)OC)C6=CC=CC=C6	4790	NFKB1
Oleanolic acid	C61,C22,C34,C43-C44,C50,C81-C96,C18	508-02-1	10494	CC1(CCC2(CCC3(C(=CCC4C3(CCC5C4(CCC(C5(C)C)O)C)C)C2C1)C)C(=O)O)C	836,841,3383	CASP3,CASP8,ICAM1
Tomatidine	C22,C50	77-59-8	65576	CC1CCC2(C(C3C(O2)CC4C3(CCC5C4CCC6C5(CCC(C6)O)C)C)C)NC1	4513,4790,4843,5733	COX2,NFKB1,NOS2,PTGER3
Butein	C07,C81-C96,C00-C06,C00-C14	487-52-5	5281222	C1=CC(=C(C=C1C=CC(=O)C2=C(C=C(C=C2)O)O)O)O	581,596,836,841,842,595,894,898,1017,1019,1021,1026,1027,1147,2885,3569,3725,5594,5599,4316,4318,4790,4792,4843,142,5328,5747,387,6093,6654,7124,7422	BAX,BCL2,CASP3,CASP8,CASP9,CCND1,CCND2,CCNE1,CDK2,CDK4,CDK6,CDKN1A,CDKN1B,CHUK,GRB2,IL6,JUN,MAPK1,MAPK8,MMP7,MMP9,NFKB1,NFKBIA,NOS2,PARP1,PLAU,PTK2,RHOA,ROCK1,SOS1,TNF,VEGFA
taiwanin E	C34,C50,C18		493164	C1C2=C(C3=CC4=C(C=C3C(=C2C(=O)O1)C5=CC6=C(C=C5)OCO6)OCO4)O	4843	NOS2
Aloe-emodin	C81-C96,C53	481-72-1	10207	C1=CC2=C(C(=C1)O)C(=O)C3=C(C=C(C=C3C2=O)CO)O	5594,4313,4318,4790	MAPK1,MMP2,MMP9,NFKB1
Panduratin A	C61		6483648	CC1=CCC(C(C1CC=C(C)C)C(=O)C2=C(C=C(C=C2O)OC)O)C3=CC=CC=C3	4318,4790,5328	MMP9,NFKB1,PLAU
Withaferin A	C61		265237	CC1=C(C(=O)OC(C1)C(C)C2CCC3C2(CCC4C3CC5C6(C4(C(=O)C=CC6O)C)O5)C)CO	4790	NFKB1
Diallyldisulfide	C22,C81-C96	2179-57-9	16590	C=CCSSCC=C	581,598,836	BAX,BCL2L1,CASP3
Gallic acid	C64,C61,C34,C43-C44,C50,C18	149-91-7	370	C1=C(C=C(C(=C1O)O)O)C(=O)O	207,998,9641,4313,4318,4790,5290,5879,387,388,6818	AKT1,CDC42,IKBKE,MMP2,MMP9,NFKB1,PIK3CA,RAC1,RHOA,RHOB,SULT1A3
Alpha-tomatine	C22,C16,C50,C18	17406-45-0	28523	CC1CCC2(C(C3C(O2)CC4C3(CCC5C4CCC6C5(CCC(C6)OC7C(C(C(C(O7)CO)OC8C(C(C(C(O8)CO)O)OC9C(C(C(CO9)O)O)O)OC2C(C(C(C(O2)CO)O)O)O)O)O)C)C)C)NC1	836,841,842,4790	CASP3,CASP8,CASP9,NFKB1
28-homocastasterone	C61,C50		5487654	CCC(C(C)C)C(C(C(C)C1CCC2C1(CCC3C2CC(=O)C4C3(CC(C(C4)O)O)C)C)O)O	596,598,637,836,891,1017,1019,1026,1027,4193,7157	BCL2,BCL2L1,BID,CASP3,CCNB1,CDK2,CDK4,CDKN1A,CDKN1B,MDM2,TP53
actein	C00-C14	18642-44-9	15558324	CC1CC2(C3C(O3)(C(O2)O)C)OC4C1C5(C(CC67CC68CCC(C(C8CCC7C5(C4)C)(C)C)OC9C(C(C(CO9)O)O)O)OC(=O)C)C	207,467,595,5594,4790,6714	AKT1,ATF3,CCND1,MAPK1,NFKB1,SRC
Eriocitrin	C34,C43-C44,C16,C81-C96	13463-28-0	83489	CC1C(C(C(C(O1)OCC2C(C(C(C(O2)OC3=CC(=C4C(=O)CC(OC4=C3)C5=CC(=C(C=C5)O)O)O)O)O)O)O)O)O	239,240	ALOX12,ALOX5
Taxifolin	C49,C34,C43-C44,C16,C81-C96	480-18-2	439533	C1=CC(=C(C=C1C2C(C(=O)C3=C(C=C(C=C3O2)O)O)O)O)O	1728,7124	NQO1,TNF
�-Phenylethyl isothiocyanate (PEITC)	C00-C06	2257-09-2	16741		5594,8795	MAPK1,TNFRSF10B
Diuvaretin	C81-C96	61463-04-5	3085222	COC1=C(C(=C(C(=C1C(=O)CCC2=CC=CC=C2)O)CC3=CC=CC=C3O)O)CC4=CC=CC=C4O	836	CASP3
Piceatannol	C22,C07,C81-C96,C00-C06,C00-C14		667639	C1=CC(=C(C=C1C=CC2=CC(=CC(=C2)O)O)O)O	891,595,898,1019,1027,890	CCNB1,CCND1,CCNE1,CDK4,CDKN1B,CCNA2
Alpha-hederin	C34,C50,C81-C96,C18,C25,C00-C06,C00-C14	27013-91-8	73296	CC1C(C(C(C(O1)OC2C(C(COC2OC3CCC4(C(C3(C)CO)CCC5(C4CC=C6C5(CCC7(C6CC(CC7)(C)C)C(=O)O)C)C)C)O)O)O)O)O	836	CASP3
coumestrol	C11,C81-C96	479-13-0	5281707	C1=CC2=C(C=C1O)OC3=C2C(=O)OC4=C3C=CC(=C4)O	596,595,890	BCL2,CCND1,CCNA2
Peonidin	C81-C96	134-01-0	441773	COC1=C(C=CC(=C1)C2=C(C=C3C(=CC(=CC3=[O+]2)O)O)O)O	4512,4513,5594,5595	COX1,COX2,MAPK1,MAPK3
Xerophilusin A	C16,C81-C96		44445773	CC(=O)OC1CC2C3C4(C1C56CCCC(C5C(C4(OC6O3)O)O)(C)C)C(=O)C2=C	9641,4790,4843,5970	IKBKE,NFKB1,NOS2,RELA
Antofine	C53	1778-02-5	639288	COC1=CC2=C(C=C1)C3=C(CC4CCCN4C3)C5=CC(=C(C=C52)OC)OC	596,598,841,595,898,1019,56998,142,7124	BCL2,BCL2L1,CASP8,CCND1,CCNE1,CDK4,CTNNBIP1,PARP1,TNF
Xerophilusin B	C16,C81-C96		44445767	CC1(CCCC23C1C(C4(C56C2CCC(C5OC3O4)C(=C)C6=O)O)O)C	9641,4790,4843,5970	IKBKE,NFKB1,NOS2,RELA
Paclitaxel	C22,C43-C44,C11,C50,C81-C96,C56,C18	33069-62-4	36314	[H][C@]12[C@H](OC(=O)C3=CC=CC=C3)[C@]3(O)C[C@H](OC(=O)[C@H](O)[C@@H](NC(=O)C4=CC=CC=C4)C4=CC=CC=C4)C(C)=C([C@@H](OC(C)=O)C(=O)[C@]1(C)[C@@H](O)C[C@H]1OC[C@@]21OC(C)=O)C3(C)C	5594,5566	MAPK1,PRKACA
Ginsenoside Re	C34,C81-C96,C53	52286-59-6	73149	CC1C(C(C(C(O1)OC2C(C(C(OC2OC3CC4(C(CC(C5C4(CCC5C(C)(CCC=C(C)C)OC6C(C(C(C(O6)CO)O)O)O)C)O)C7(C3C(C(CC7)O)(C)C)C)C)CO)O)O)O)O)O	2353	FOS
Cucurbitacin A	C34,C43-C44,C50	6040-19-3	5281315	CC(=O)OC(C)(C)C=CC(=O)C(C)(C1C(CC2(C1(CC(=O)C3(C2CC=C4C3CC(C(=O)C4(C)C)O)CO)C)C)O)O	3717	JAK2
eupafolin	C50,C18,C00-C14	520-11-6	5317284	COC1=C(C=C2C(=C1O)C(=O)C=C(O2)C3=CC(=C(C=C3)O)O)O	596,637,836,839,840,841,842,54205	BCL2,BID,CASP3,CASP6,CASP7,CASP8,CASP9,CYCS
Cucurbitacin Q	C34,C43-C44,C50		5281323	CC(=O)OC(C)(C)C=CC(=O)C(C)(C1C(CC2(C1(CC(=O)C3(C2CC=C4C3CC(C(C4(C)C)O)O)C)C)C)O)O	6774	STAT3
phaseollin	C22	13401-40-6	91572	CC1(C=CC2=C(O1)C=CC3=C2OC4C3COC5=C4C=CC(=C5)O)C	836,840,5594	CASP3,CASP7,MAPK1
Gamma-Tocopherol	C64,C61,C34	54-28-4	92729	CC1=C(C=C2CCC(OC2=C1C)(C)CCCC(C)CCCC(C)CCCC(C)C)O	5733	PTGER3
Uncarinic acid A	C34,C50,C81-C96,C67,C18		5274626	CC1(CCC2(CCC3(C(=CCC4C3(CCC5C4(CCC(C5(C)C)O)C)C)C2C1)C(=O)C=CC6=CC(=C(C=C6)O)O)C(=O)O)C	5335	PLCG1
D-delta-tocotrienol	C43-C44	25612-59-3	5282350	CC1=C2C(=CC(=C1)O)CCC(O2)(C)CCC=C(C)CCC=C(C)CCC=C(C)C	4318,4790,7422	MMP9,NFKB1,VEGFA
5,7-dimethyl-3',4'-methylene(-)-epicatechin	C34,C50,C18		10336729	COC1=CC(=C2CC(C(OC2=C1)C3=CC4=C(C=C3)OCO4)O)OC	5335	PLCG1
Cycloartobiloxanthone	C81-C96	121748-26-3	10342859	CC1(C=CC2=C3C(=C(C=C2O1)O)C(=O)C4=C(O3)C5=C6C(C4)C(OC6=C(C=C5O)O)(C)C)C	4790	NFKB1
Quercetin 3,7,3',4'-tetramethyl ether	C61,C34,C43-C44,C50,C18	1245-15-4	5352005	COC1=C(C=C(C=C1)C2=C(C(=O)C3=C(C=C(C=C3O2)OC)O)OC)OC	4512,4513	COX1,COX2
Bruceoside C	C43-C44,C11		73122	CC1=C(C(=O)CC2(C1C(C3C45C2C(C(C(C4CC(=O)O3)(OC5)C(=O)OC)O)O)OC(=O)C=C(C)C)C)OC6C(C(C(C(O6)CO)O)O)O	7157	TP53
convallatoxin	C61,C71,C11,C50,C81-C96,C18	508-75-8	2862	CC1C(C(C(C(O1)OC2CCC3(C4CCC5(C(CCC5(C4CCC3(C2)O)O)C6=CC(=O)OC6)C)C=O)O)O)O	3091	HIF1A
tylophoridicine F	C22,C25		44443383	COC1=CC2=C(C=C1)C3=C(C[N+]4(CCCC4C3O)[O-])C5=CC(=C(C=C52)OC)OC	4790	NFKB1
Xanthatin	C81-C96	26791-73-1	5281511	CC1CC2C(CC=C1C=CC(=O)C)C(=C)C(=O)O2	240,836,840,5733	ALOX5,CASP3,CASP7,PTGER3
Vincamine	C81-C96	1617-90-9	637570	CCC12CCCN3C1C4=C(CC3)C5=CC=CC=C5N4C(C2)(C(=O)OC)O	4843,7124	NOS2,TNF
Limonin	C81-C96	1180-71-8	179651	CC1(C2CC(=O)C3(C(C24COC(=O)CC4O1)CCC5(C36C(O6)C(=O)OC5C7=COC=C7)C)C)C	581,596,836,54205	BAX,BCL2,CASP3,CYCS
Harmaline	C81-C96	304-21-2	5280951	CC1=C2C(=C3C=CC(=CC3=N2)OC)CCN1	4843,7124	NOS2,TNF
Subtrifloralactone D	C22		21600008	CC1CC(OC(=O)C1C)C(C)(C2C(CC3C2C(=O)CC4C3CC=C5C4(C(=O)C=CC5)C)O)O	1728	NQO1
Chamaejasmine	C64,C61,C22,C34,C16,C50,C53,C56,C17-C21		390362	C1=CC(=CC=C1C2C(C(=O)C3=C(C=C(C=C3O2)O)O)C4C(OC5=CC(=CC(=C5C4=O)O)O)C6=CC=C(C=C6)O)O	10381	TUBB3
N-(4-hydroxyundecanoyl)anabasine	C50	133201-45-3	124256	CCCCCCCC(CCC(=O)N1CCCCC1C2=CN=CC=C2)O	1588	CYP19A1
Machilin G	C34,C50,C18		10450921	CC1C(C(OC1C2=CC3=C(C=C2)OCO3)C4=CC(=C(C=C4)OC)OC)C	5335	PLCG1
Bruceantin	C79.5,C81-C96	41451-75-6	6434323	CC1=C(C(=O)CC2(C1CC3C45C2C(C(C(C4C(C(=O)O3)OC(=O)C=C(C)C(C)C)(OC5)C(=O)OC)O)O)C)O	4790	NFKB1
Kaempferol-7-O-beta-d-glucoside	C22,C34,C43-C44,C16,C81-C96,C53		14282776	C1=CC(=CC=C1C2C(C(=O)C3=C(C=C(C=C3O2)OC4C(C(C(C(O4)CO)O)O)O)O)O)O	581,596,891,983	BAX,BCL2,CCNB1,CDK1
Trichothecin	C34,C43-C44,C11,C50	6379-69-7	6436600	CC=CC(=O)OC1CC2C3(C1(C4(CC(=O)C(=CC4O2)C)C)C)CO3	836,842	CASP3,CASP9
Magnolol	C18	528-43-8	72300	C=CCC1=CC(=C(C=C1)O)C2=C(C=CC(=C2)CC=C)O	1017,1026	CDK2,CDKN1A
G-Mangostin	C34,C11,C50		5481476	CC(=CCC1=C(C2=C(C=C1CO)OC3=CC(=C(C(=C3C2=O)CC=C(C)C)O)O)O)C	4843	NOS2
savinin	C34,C50,C18	493-95-8	5281867	C1C(C(=CC2=CC3=C(C=C2)OCO3)C(=O)O1)CC4=CC5=C(C=C4)OCO5	4843	NOS2
Garcinone E	C34,C11,C50	112649-21-5	10298511	CC(=CCC1=C(C=C2C(=C1O)C(=O)C3=C(C(=C(C(=C3O2)CC=C(C)C)O)O)CC=C(C)C)O)C	1588	CYP19A1
Sanguinarine	C81-C96	2447-54-3	5154	C[N+]1=C2C(=C3C=CC4=C(C3=C1)OCO4)C=CC5=CC6=C(C=C52)OCO6	332,4790	BIRC5,NFKB1
Praecansone B	C22		10090306	CC1(C=CC2=C(C(=C(C=C2O1)OC)C(=O)C=C(C3=CC=CC=C3)O)OC)C	1728	NQO1
Lupeol	C34,C43-C44,C50,C81-C96,C53,C56,C18	545-47-1	259846	CC(=C)C1CCC2(C1C3CCC4C5(CCC(C(C5CCC4(C3(CC2)C)C)(C)C)O)C)C	8842	PROM1
Psoralen	C43-C44,C11,C81-C96	66-97-7	6199	C1=CC(=O)OC2=CC3=C(C=CO3)C=C21	1728,4953	NQO1,ODC1
Tangeretin	C61,C34,C43-C44,C16,C50,C81-C96,C18	481-53-8	68077	COC1=CC=C(C=C1)C2=CC(=O)C3=C(O2)C(=C(C(=C3OC)OC)OC)OC	5243,595,898,1017,1019,1026,890,5715,5925	ABCB1,CCND1,CCNE1,CDK2,CDK4,CDKN1A,CCNA2,PSMD9,RB1
Zhankuic acid C	C22,C34,C50,C18		10838646	CC1C(CCC2(C1CC(=O)C3=C2C(=O)C(C4(C3CCC4C(C)CCC(=C)C(C)C(=O)O)C)O)C)O	596,836,142	BCL2,CASP3,PARP1
Curcumin	C49,C22,C81-C96,C18	458-37-7	969516	COC1=C(C=CC(=C1)C=CC(=O)CC(=O)C=CC2=CC(=C(C=C2)O)OC)O	367,596,598,836,841,4513,11221,3725,4323,4313,4790,4792,142,5747	AR,BCL2,BCL2L1,CASP3,CASP8,COX2,DUSP10,JUN,MMP14,MMP2,NFKB1,NFKBIA,PARP1,PTK2
Farnesol	C43-C44	4602-84-0	445070	CC(=CCCC(=CCCC(=CCO)C)C)C	467,836,842,1958,2353,3725,5594,5599	ATF3,CASP3,CASP9,EGR1,FOS,JUN,MAPK1,MAPK8
Zeaxanthin	C11	144-68-3	5280899	CC1=C(C(CC(C1)O)(C)C)C=CC(=CC=CC(=CC=CC=C(C)C=CC=C(C)C=CC2=C(CC(CC2(C)C)O)C)C)C	4015	LOX
Bullatacinone	C53	123012-00-0	441557	CCCCCCCCCCC(C1CCC(O1)C2CCC(O2)C(CCCCCCCCCCC3CC(C(=O)O3)CC(=O)C)O)O	27035	NOX1
Camphene	C43-C44,C50	79-92-5	6616	CC1(C2CCC(C2)C1=C)C	836,840	CASP3,CASP7
Ursolic acid	C22,C34,C11,C50,C18	77-52-1	64945	CC1CCC2(CCC3(C(=CCC4C3(CCC5C4(CCC(C5(C)C)O)C)C)C2C1C)C)C(=O)O	578,836,841,5770	BAK1,CASP3,CASP8,PTPN1
Zhankuic acid A	C22,C34,C50,C18		10600386	CC1C2CC(=O)C3=C(C2(CCC1=O)C)C(=O)CC4(C3CCC4C(C)CCC(=C)C(C)C(=O)O)C	596,836,142	BCL2,CASP3,PARP1
Hesperetin	C34,C43-C44,C16,C81-C96	520-33-2	72281	COC1=C(C=C(C=C1)C2CC(=O)C3=C(C=C(C=C3O2)O)O)O	581,596,598,836,891,595,995,983,1017,1019,1026,1027,1028,1588,1543,142,7031	BAX,BCL2,BCL2L1,CASP3,CCNB1,CCND1,CDC25C,CDK1,CDK2,CDK4,CDKN1A,CDKN1B,CDKN1C,CYP19A1,CYP1A1,PARP1,TFF1
Ludovicin A	C34,C00-C14	22740-13-2	168722	CC12CCC3C(C1C4(C(O4)CC2O)C)OC(=O)C3=C	4790	NFKB1
S-allylcysteine	C61,C00-C06	21593-77-1	98280	C=CCSCC(C(=O)O)N	4790	NFKB1
colubrinic acid	C61,C34,C43-C44,C81-C96,C18		21672700	CC(=C)C1CCC2(C1C3CCC4C(C3(CC2)C)(CCC5C4(C(C(C5(C)C)O)C=O)C)C)C(=O)O	596,5727	BCL2,PTCH1
Artobiloxanthone	C81-C96	121748-25-2	46887866	CC(=C)C1CC2=C(C3=C1C(=C(C=C3O)O)O)OC4=C5C=CC(OC5=CC(=C4C2=O)O)(C)C	4790	NFKB1
Quercetin	C49,C22,C07,C34,C43-C44,C16,C81-C96,C18,C00-C06,C00-C14	117-39-5	5280343	C1=CC(=C(C=C1C2=C(C(=O)C3=C(C=C(C=C3O2)O)O)O)O)O	207,595,999,1000,1017,1026,1027,4318,6615,7124,7291	AKT1,CCND1,CDH1,CDH2,CDK2,CDKN1A,CDKN1B,MMP9,SNAI1,TNF,TWIST1
Alpha-Mangostin	C34,C11,C50,C18	6147-11-1	5281650	CC(=CCC1=C(C=C2C(=C1O)C(=O)C3=C(C(=C(C=C3O2)O)OC)CC=C(C)C)O)C	836,841,842,595,1017,1019,1021,1022,1026,11200,54205,5598,5111	CASP3,CASP8,CASP9,CCND1,CDK2,CDK4,CDK6,CDK7,CDKN1A,CHEK2,CYCS,MAPK7,PCNA
Deoxypodophyllotoxin	C61,C43-C44,C81-C96,C18	19186-35-7	345501	COC1=CC(=CC(=C1OC)OC)C2C3C(CC4=CC5=C(C=C24)OCO5)COC3=O	7283	TUBG1
2',4'-Dihydroxy-6'-methoxy-3',5'-dimethylchalcone	C22,C34,C53,C25		10424762	CC1=C(C(=C(C(=C1O)C(=O)C=CC2=CC=CC=C2)OC)C)O	207,596,10018,2064,3791,5594	AKT1,BCL2,BCL2L11,ERBB2,KDR,MAPK1
Plumbagin	C43-C44,C18	481-42-5	10205	CC1=CC(=O)C2=C(C1=O)C=CC=C2O	207,596,836,2475,4790,5290	AKT1,BCL2,CASP3,MTOR,NFKB1,PIK3CA
6-Gingerol	C34,C43-C44,C56,C18	23513-14-6	442793	CCCCCC(CC(=O)CCC1=CC(=C(C=C1)O)OC)O	317,581,596,836,842,54205,11221,4048,4313,4318,7076	APAF1,BAX,BCL2,CASP3,CASP9,CYCS,DUSP10,LTA4H,MMP2,MMP9,TIMP1
Biochanin A	C67,C00-C06	491-80-5	5280373	COC1=CC=C(C=C1)C2=COC3=CC(=CC(=C3C2=O)O)O	1026,5347	CDKN1A,PLK1
Cucurbitacin D	C34,C71,C50	3877-86-9	5281318	CC1(C2=CCC3C4(CC(C(C4(CC(=O)C3(C2CC(C1=O)O)C)C)C(C)(C(=O)C=CC(C)(C)O)O)O)C)C	596,598,4790	BCL2,BCL2L1,NFKB1
Caffeic acid	C50,C81-C96,C18	331-39-5	689043	C1=CC(=C(C=C1C=CC(=O)O)O)O	6098	ROS1
Gambogic acid	C50,C81-C96	2752-65-0	16072310	CC(=CCCC1(C=CC2=C(O1)C(=C3C(=C2O)C(=O)C4=CC5CC6C4(O3)C(C5=O)(OC6(C)C)CC=C(C)C(=O)O)CC=C(C)C)C)C	581,596	BAX,BCL2
(-)-Epicatechin	C49	490-46-0	72276	C1C(C(OC2=CC(=CC(=C21)O)O)C3=CC(=C(C=C3)O)O)O	4512,4513,4843,1728,4953	COX1,COX2,NOS2,NQO1,ODC1
N6-isopentenyladenosine	C40-C41,C43-C44,C50,C81-C96,C53	7724-76-7	266767	CC(=CCNC1=NC=NC2=C1N=CN2C3C(C(C(O3)CO)O)O)C	836,595,898,1026,1027,890,5599	CASP3,CCND1,CCNE1,CDKN1A,CDKN1B,CCNA2,MAPK8
Epigallocatechin gallate	C22,C34,C81-C96	989-51-5	65064	C1C(C(OC2=CC(=CC(=C21)O)O)C3=CC(=C(C(=C3)O)O)O)OC(=O)C4=CC(=C(C(=C4)O)O)O	836,842,5594,5599,5564,6513,7422	CASP3,CASP9,MAPK1,MAPK8,PRKAB1,SLC2A1,VEGFA
Z-Guggulsterone	C00-C14		6450278	CC=C1C(=O)CC2C1(CCC3C2CCC4=CC(=O)CCC34C)C	207,595,898,1017,1019,1021,3091,3791,5925,6774	AKT1,CCND1,CCNE1,CDK2,CDK4,CDK6,HIF1A,KDR,RB1,STAT3
Wedelolactone	C61	524-12-9	5281813	COC1=CC(=C2C(=C1)OC(=O)C3=C2OC4=CC(=C(C=C43)O)O)O	367	AR
Ginkgetin	C56	481-46-9	5271805	COC1=C(C=C(C=C1)C2=CC(=O)C3=C(C=C(C=C3O2)OC)O)C4=C(C=C(C5=C4OC(=CC5=O)C6=CC=C(C=C6)O)O)O	836	CASP3
Orlistat	C00-C06	96829-58-2	3034010	CCCCCCCCCCCC(CC1C(C(=O)O1)CCCCCC)OC(=O)C(CC(C)C)NC=O	2194	FASN
Digitoxin	C64,C43-C44,C50		441207	CC1C(C(CC(O1)OC2C(OC(CC2O)OC3C(OC(CC3O)OC4CCC5(C(C4)CCC6C5CCC7(C6(CCC7C8=CC(=O)OC8)O)C)C)C)C)O)O	6714,7153	SRC,TOP2A
Saikosaponin a	C18	20736-09-8	167928	CC1C(C(C(C(O1)OC2CCC3(C(C2(C)CO)CCC4(C3C=CC56C4(CC(C7(C5CC(CC7)(C)C)CO6)O)C)C)C)O)OC8C(C(C(C(O8)CO)O)O)O)O	1386,2353,3725,3726,5594	ATF2,FOS,JUN,JUNB,MAPK1
Natsudaidain	C34,C43-C44,C16,C81-C96		3084605	COC1=C(C=C(C=C1)C2=C(C(=O)C3=C(O2)C(=C(C(=C3OC)OC)OC)OC)O)OC	4513,5594,7124	COX2,MAPK1,TNF
Annonacin A	C64,C61,C34,C50,C18,C25		393471	CCCCCCCCCCCCC(C1CCC(O1)C(CCCCC(CCCCCC(CC2=CC(OC2=O)C)O)O)O)O	27035	NOX1
Delphinidin	C18	528-53-0	68245	C1=C(C=C(C(=C1O)O)O)C2=C(C=C3C(=CC(=CC3=[O+]2)O)O)O.[Cl-]	2064	ERBB2
Tannic acid	C40-C41		16129778	C1=C(C=C(C(=C1O)O)O)C(=O)OC2=CC(=CC(=C2O)O)C(=O)OCC3C(C(C(C(O3)OC(=O)C4=CC(=C(C(=C4)OC(=O)C5=CC(=C(C(=C5)O)O)O)O)O)OC(=O)C6=CC(=C(C(=C6)OC(=O)C7=CC(=C(C(=C7)O)O)O)O)O)OC(=O)C8=CC(=C(C(=C8)OC(=O)C9=CC(=C(C(=C9)O)O)O)O)O)OC(=O)C1=CC(=C(C(=C1)OC(=O)C1=CC(=C(C(=C1)O)O)O)O)O	581,4953,5715	BAX,ODC1,PSMD9
Guggulsterone	C15	95975-55-6	6439929	CC=C1C(=O)CC2C1(CCC3C2CCC4=CC(=O)CCC34C)C	595,898,1017,1021,3091,5925,6774	CCND1,CCNE1,CDK2,CDK6,HIF1A,RB1,STAT3
alpha-cadinol	C22,C34,C50,C18		519662	CC1=CC2C(CCC(C2CC1)(C)O)C(C)C	1728	NQO1
Beta-Ionone	C43-C44	14901-07-6	638014	CC1=C(C(CCC1)(C)C)C=CC(=O)C	581,596,836,595,898,1017,890,54205,7157	BAX,BCL2,CASP3,CCND1,CCNE1,CDK2,CCNA2,CYCS,TP53
(+)-Pinoresinol	C81-C96	487-36-5	73399	COC1=C(C=CC(=C1)C2C3COC(C3CO2)C4=CC(=C(C=C4)O)OC)O	581	BAX
Baicalin	C34,C81-C96,C53	21967-41-9	64982	C1=CC=C(C=C1)C2=CC(=O)C3=C(C(=C(C=C3O2)OC4C(C(C(C(O4)C(=O)O)O)O)O)O)O	581,596,100506742,836,54205,1649,3309	BAX,BCL2,CASP12,CASP3,CYCS,DDIT3,HSPA5
acuminatin	C34,C50,C18	150134-24-0	6442251	CC=CC1=CC2=C(C(=C1)OC)OC(C2C)C3=CC(=C(C=C3)OC)OC	5335	PLCG1
Alpinumisoflavone	C11	34086-50-5	5490139	CC1(C=CC2=C(O1)C=C3C(=C2O)C(=O)C(=CO3)C4=CC=C(C=C4)O)C	836,840,3725,5604,5594,4792,4843	CASP3,CASP7,JUN,MAP2K1,MAPK1,NFKBIA,NOS2
Galbacin	C34,C50,C18		234441	CC1C(C(OC1C2=CC3=C(C=C2)OCO3)C4=CC5=C(C=C4)OCO5)C	5335	PLCG1
Auraptene	C81-C96	495-02-3	1550607	CC(=CCCC(=CCOC1=CC2=C(C=C1)C=CC(=O)O2)C)C	595,4513,5733,7124	CCND1,COX2,PTGER3,TNF
Chebulinic acid	C40-C41	18942-26-2	72284	C1=C(C=C(C(=C1O)O)O)C(=O)OCC2C3C(C(C(O2)OC(=O)C4=CC(=C(C(=C4)O)O)O)OC(=O)C5=CC(=C(C6=C5C(C(C(=O)O3)CC(=O)O)C(C(=O)O6)O)O)O)OC(=O)C7=CC(=C(C(=C7)O)O)O	2623,2624,3047,3145,4778	GATA1,GATA2,HBG1,HMBS,NFE2
Ergolide	C34,C50,C81-C96,C56,C18	6336-17-0	185786	CC1CC2C(C(C3(C1CCC3=O)C)OC(=O)C)C(=C)C(=O)O2	581,596,836,54205,4790,142,331	BAX,BCL2,CASP3,CYCS,NFKB1,PARP1,XIAP
Mahanine	C50,C81-C96,C53	28360-49-8	46229242	CC1=C2C(=C3C(=C1)C4=C(N3)C=C(C=C4)O)C=CC(O2)CCC=C(C)C	836,839,841,842,142	CASP3,CASP6,CASP8,CASP9,PARP1
Zapotin	C81-C96,C67		629965	COC1=C(C(=CC=C1)OC)C2=CC(=O)C3=C(O2)C=CC(=C3OC)OC	4790,4953	NFKB1,ODC1
(+)-Gallocatechin	C22,C50,C18	970-73-0	65084	C1C(C(OC2=CC(=CC(=C21)O)O)C3=CC(=C(C(=C3)O)O)O)O	250,995,2678,2875,2944,7153	ALPP,CDC25C,GGT1,GPT,GSTM1,TOP2A
Oleandrin	C64,C54.1,C34,C43-C44,C16,C50	465-16-7	10057	CC1C(C(CC(O1)OC2CCC3(C(C2)CCC4C3CCC5(C4(CC(C5C6=CC(=O)OC6)OC(=O)C)O)C)C)OC)O	2247,3725,5599,4790	FGF2,JUN,MAPK8,NFKB1
5,6-dehydrokawain	C34		5273621	COC1=CC(=O)OC(=C1)C=CC2=CC=CC=C2	7124	TNF
(R)-tylophorine	C11	482-20-2	92114	COC1=C(C=C2C(=C1)C3=C(CN4CCCC4C3)C5=CC(=C(C=C52)OC)OC)OC	891,1017,890	CCNB1,CDK2,CCNA2
eurycomanone	C34,C50	84633-29-4	3069398	CC1=CC(=O)C(C2(C1CC3C45C2C(C(C(=C)C4(C(C(=O)O3)O)O)O)(OC5)O)C)O	301,581,596,54205,10961,3181,5245,7157	ANXA1,BAX,BCL2,CYCS,ERP29,HNRNPA2B1,PHB,TP53
Cucurbitacin I	C34,C43-C44,C50	2222-07-3	5281321	CC1(C2=CCC3C4(CC(C(C4(CC(=O)C3(C2C=C(C1=O)O)C)C)C(C)(C(=O)C=CC(C)(C)O)O)O)C)C	3717,6774	JAK2,STAT3
Nectandrin B	C34,C50,C18	74683-16-2	156517	CC1C(C(OC1C2=CC(=C(C=C2)O)OC)C3=CC(=C(C=C3)O)OC)C	5335	PLCG1
Betanin	C81-C96	7659-95-2	54600918	C1C(NC(=CC1=CC=[N+]2C(CC3=CC(=C(C=C32)O)OC4C(C(C(C(O4)CO)O)O)O)C(=O)[O-])C(=O)O)C(=O)O	596	BCL2
Neo-tanshinlactone	C50		10264769	CC1=CC=CC2=C1C=CC3=C2OC(=O)C4=C3OC=C4C	2099	ESR1
Glycyrrhizin	C34,C81-C96,C53	1405-86-3	128229	CC1(C2CCC3(C(C2(CCC1OC4C(C(C(C(O4)C(=O)O)O)O)OC5C(C(C(C(O5)C(=O)O)O)O)O)C)C(=O)C=C6C3(CCC7(C6CC(CC7)(C)C(=O)O)C)C)C)C	3725	JUN
Polyphyllin I	C34		397889	CC1CCC2(C(C3C(O2)CC4C3(CCC5C4CC=C6C5(CCC(C6)OC7C(C(C(C(O7)CO)OC8C(C(C(O8)CO)O)O)O)OC9C(C(C(C(O9)C)O)O)O)C)C)C)OC1	596,836	BCL2,CASP3
hinokinin	C34,C50,C18	26543-89-5	442879	C1C(C(C(=O)O1)CC2=CC3=C(C=C2)OCO3)CC4=CC5=C(C=C4)OCO5	836	CASP3
Glycitein	C22,C81-C96,C18	40957-83-3	5317750	COC1=C(C=C2C(=C1)C(=O)C(=CO2)C3=CC=C(C=C3)O)O	4314,4318	MMP3,MMP9
Terbinafine	C00-C06	91161-71-6	1549008	CC(C)(C)C#CC=CCN(C)CC1=CC=CC2=CC=CC=C21	1029,1026,1027	CDKN2A,CDKN1A,CDKN1B
Osthole	C22,C34	484-12-8	10228	CC(=CCC1=C(C=CC2=C1OC(=O)C=C2)OC)C	596,891,983	BCL2,CCNB1,CDK1
Uvaretin	C81-C96	58449-06-2	73447	COC1=CC(=C(C(=C1C(=O)CCC2=CC=CC=C2)O)CC3=CC=CC=C3O)O	836	CASP3
Chrysin	C74,C43-C44,C11,C53	480-40-0	5281607	C1=CC=C(C=C1)C2=CC(=O)C3=C(C=C(C=C3O2)O)O	1588,4843	CYP19A1,NOS2
Rhinacanthin C	C34,C11,C81-C96,C18		6474554	CC=C(C)CCC=C(C)C(=O)OCC(C)(C)CC1=C(C2=CC=CC=C2C(=O)C1=O)O	836,4513,5733	CASP3,COX2,PTGER3
Tephrosin	C18	76-80-2	114909	CC1(C=CC2=C(O1)C=CC3=C2OC4COC5=CC(=C(C=C5C4(C3=O)O)OC)OC)C	1956,2064,2065	EGFR,ERBB2,ERBB3
Acteoside	C22,C34,C81-C96,C18	61276-17-3	5281800	CC1C(C(C(C(O1)OC2C(C(OC(C2OC(=O)C=CC3=CC(=C(C=C3)O)O)CO)OCCC4=CC(=C(C=C4)O)O)O)O)O)O	1017,1019,1026,1027	CDK2,CDK4,CDKN1A,CDKN1B
Homoharringtonine	C81-C96	26833-87-4	72332	[H][C@]12[C@H](OC(=O)C(O)(CCCC(C)(C)O)CC(=O)OC)C(OC)=C[C@@]11CCCN1CCC1=CC3=C(OCO3)C=C21	836,842,54205,4170	CASP3,CASP9,CYCS,MCL1
Dehydrocostuslactone	C22	477-43-0	73174	C=C1CCC2C(C3C1CCC3=C)OC(=O)C2=C	3716,3717,6774	JAK1,JAK2,STAT3
Pongapinone A	C22	146713-95-3	6438794	CC1(C=CC2=C(C(=C(C=C2O1)OC)C(=O)C=C(C3=CC4=C(C=C3)OCO4)O)OC)C	1728	NQO1
Cepharanthine	C18,C00-C06	481-49-2	10206	CN1CCC2=CC3=C(C4=C2C1CC5=CC=C(C=C5)OC6=C(C=CC(=C6)CC7C8=CC(=C(C=C8CCN7C)OC)O4)OC)OCO3	207,836,54205,5594,5595,5599,142	AKT1,CASP3,CYCS,MAPK1,MAPK3,MAPK8,PARP1
Andrographolide	C61,C22,C11,C81-C96	5508-58-7	5318517	CC12CCC(C(C1CCC(=C)C2CC=C3C(COC3=O)O)(C)CO)O	581,637,836,840,841,1019,3558,5715,7124	BAX,BID,CASP3,CASP7,CASP8,CDK4,IL2,PSMD9,TNF
Glabridin	C16	59870-68-7	124052	CC1(C=CC2=C(O1)C=CC3=C2OCC(C3)C4=C(C=C(C=C4)O)O)C	207,3685,3690,4638,5747,387,6714	AKT1,ITGAV,ITGB3,MYLK,PTK2,RHOA,SRC
Isoliquiritigenin	C22,C07,C16,C81-C96,C00-C14	961-29-5	638278	C1=CC(=CC=C1C=CC(=O)C2=C(C=C(C=C2)O)O)O	207,1649,3383,3673,3725,5599,4318,5328,7076,7077,7412,7422	AKT1,DDIT3,ICAM1,ITGA2,JUN,MAPK8,MMP9,PLAU,TIMP1,TIMP2,VCAM1,VEGFA
Mangostanin	C34		5495929	CC(=CCC1=C2C(=CC(=C1OC)O)OC3=CC4=C(C=CC(O4)(C)C)C(=C3C2=O)O)C	1728	NQO1
6,8-Diprenyleriodictyol	C61,C34,C43-C44,C71,C11,C50,C81-C96,C53,C18		10455035	CC(C)C=CC1=C(C2=C(C(=C1O)C=CC(C)C)OC(CC2=O)C3=CC(=C(C=C3)O)O)O	836,840	CASP3,CASP7
N-n-octanoylnornicotine	C50	38854-10-3	162334	CCCCCCCC(=O)N1CCCC1C2=CN=CC=C2	1588	CYP19A1
Hyperforin	C43-C44,C50,C81-C96,C56	11079-53-1	441298	CC(C)C(=O)C12C(=O)C(=C(C(C1=O)(CC(C2(C)CCC=C(C)C)CC=C(C)C)CC=C(C)C)O)CC=C(C)C	207,836,842	AKT1,CASP3,CASP9
Meso-dihydroguaiaretic acid	C34,C50,C18		476856	CC(CC1=CC(=C(C=C1)O)OC)C(C)CC2=CC(=C(C=C2)O)OC	5335	PLCG1
Piroxicam	C22,C81-C96	36322-90-4	54676228	CN1C(=C(C2=CC=CC=C2S1(=O)=O)O)C(=O)NC3=CC=CC=N3	317,581,596,836,842	APAF1,BAX,BCL2,CASP3,CASP9
Crocetin	C34,C81-C96,C53	27876-94-4	5281232	CC(=CC=CC=C(C)C=CC=C(C)C(=O)O)C=CC=C(C)C(=O)O	4323,4324	MMP14,MMP15
Psorothamnones A	C34,C43-C44,C50,C18		10065574	CC1=C2C(=C3C(=C(C4=CC=CC=C4O3)C(=O)C)O2)C(=O)C(C1=O)(C)C	5578	PRKCA
Myrtenol	C43-C44	515-00-4	10582	CC1(C2CC=C(C1C2)CO)C	5906,387,388	RAP1A,RHOA,RHOB
18-beta-Glycyrrhetic acid	C34,C81-C96,C53	471-53-4	10114	CC1(C2CCC3(C(C2(CCC1O)C)C(=O)C=C4C3(CCC5(C4CC(CC5)(C)C(=O)O)C)C)C)C	581,596,836,54205	BAX,BCL2,CASP3,CYCS
kaempferide	C49	491-54-3	5281666	COC1=CC=C(C=C1)C2=C(C(=O)C3=C(C=C(C=C3O2)O)O)O	7124	TNF
Eugenol	C43-C44,C81-C96	97-53-0	3314	COC1=C(C=CC(=C1)CC=C)O	1869	E2F1
Glaucocalyxin A	C22,C81-C96	83803-79-6	127626	CC1(C2CC(C34C(C2(CCC1=O)C)CCC(C3O)C(=C)C4=O)O)C	581,596,836,842	BAX,BCL2,CASP3,CASP9
Camptothecin	C81-C96,C18	7689-03-4	24360	CCC1(C2=C(COC1=O)C(=O)N3CC4=CC5=CC=CC=C5N=C4C3=C2)O	116447	TOP1MT
Solamargine	C22,C34	20311-51-7	73611	CC1CCC2(C(C3C(O2)CC4C3(CCC5C4CC=C6C5(CCC(C6)OC7C(C(C(C(O7)CO)OC8C(C(C(C(O8)C)O)O)O)O)OC9C(C(C(C(O9)C)O)O)O)C)C)C)NC1	596,598,836,54205,2064,8772,355,4049,7124,7132,7133,7153,8717	BCL2,BCL2L1,CASP3,CYCS,ERBB2,FADD,FAS,LTA,TNF,TNFRSF1A,TNFRSF1B,TOP2A,TRADD
Arctiin	C18	20362-31-6	100528	COC1=C(C=C(C=C1)CC2COC(=O)C2CC3=CC(=C(C=C3)OC4C(C(C(C(O4)CO)O)O)O)OC)OC	595	CCND1
Protocatechuic acid	C50,C18	99-50-3	72	C1=CC(=C(C=C1C(=O)O)O)O	207,4313,4318,4790,388,7077	AKT1,MMP2,MMP9,NFKB1,RHOB,TIMP2
2-alpha-hydroxyursolic acid	C22,C50,C18		5318379	CC1CCC2(CCC3(C(=CCC4C3(CCC5C4(CC(C(C5(C)C)O)O)C)C)C2C1C)C)C(=O)O	4790	NFKB1
Philadelphicalactone A	C61,C81-C96,C18		11038269	CC1CC(OC(=O)C1C)C(C)(C2(CCC3C2(CCC4C3CC5C6(C4(C(=O)C=CC6O)C)O5)C)O)O	1728	NQO1
5-methoxypsoralen	C81-C96	484-20-8	2355	COC1=C2C=CC(=O)OC2=CC3=C1C=CO3	1950	EGF
Vinblastine	C64,C61,C34,C18	865-21-4	241903	[H][C@@]12N(C)C3=C(C=C(C(OC)=C3)[C@]3(C[C@@H]4CN(C[C@](O)(CC)C4)CCC4=C3NC3=CC=CC=C43)C(=O)OC)[C@@]11CCN3CC=C[C@@](CC)([C@@H](OC(C)=O)[C@]2(O)C(=O)OC)[C@@]13[H]	836,1026,3725	CASP3,CDKN1A,JUN
chloroquine	C18	54-05-7	2719	CCN(CC)CCCC(C)NC1=C2C=CC(=CC2=NC=C1)Cl	207,5595	AKT1,MAPK3
Epiashantin	C18		374872	COC1=CC(=CC(=C1OC)OC)C2C3COC(C3CO2)C4=CC5=C(C=C4)OCO5	598	BCL2L1
Erystagallin A	C34,C11,C50		10410005	CC(=CCC1=C(C=C2C(=C1)C3C(CO2)(C4=C(O3)C(=C(C=C4)OC)CC=C(C)C)O)O)C	5770	PTPN1
Morin	C49,C81-C96	480-16-0	5281670	C1=CC(=C(C=C1O)O)C2=C(C(=O)C3=C(C=C(C=C3O2)O)O)O	4513,4313,4318,5970,7124	COX2,MMP2,MMP9,RELA,TNF
Rosmanol	C81-C96	80225-53-2	455261	CC(C)C1=C(C(=C2C(=C1)C(C3C4C2(CCCC4(C)C)C(=O)O3)O)O)O	581,637,836,842,355,356,142	BAX,BID,CASP3,CASP9,FAS,FASLG,PARP1
Cryptolepine	C81-C96	480-26-2	82143	CN1C2=CC=CC=C2C=C3C1=C4C=CC=CC4=N3	836,142	CASP3,PARP1
Galbelgin	C34,C50,C18		101749	CC1C(C(OC1C2=CC(=C(C=C2)OC)OC)C3=CC(=C(C=C3)OC)OC)C	5335	PLCG1
9-Aminocamptothecin	C61	91421-43-1	72402	CCC1(C2=C(COC1=O)C(=O)N3CC4=C(C3=C2)N=C5C=CC=C(C5=C4)N)O	116447	TOP1MT
acacetin	C34,C43-C44,C16,C81-C96	480-44-4	5280442	COC1=CC=C(C=C1)C2=CC(=O)C3=C(C=C(C=C3O2)O)O	207,1026,3091,7157,7422	AKT1,CDKN1A,HIF1A,TP53,VEGFA
11-Hydroxy-1-isomangostin	C11,C50		46880203	CC(=CCC1=C2C(=CC(=C1OC)O)OC3=CC(=C4CC(C(OC4=C3C2=O)(C)C)O)O)C	5970	RELA
Cinnamaldehyde	C22,C81-C96	104-55-2	637511	C1=CC=C(C=C1)C=CC=O	581,598,355,142,7157	BAX,BCL2L1,FAS,PARP1,TP53
Rhinacanthone	C53	171522-36-4	196964	CC1(CC2=C(C3=CC=CC=C3C(=O)C2=O)OC1)C	581,596	BAX,BCL2
Pristimerin	C61,C22,C34,C71,C11,C50,C56,C18,C17-C21	1258-84-0	159516	CC1=C(C(=O)C=C2C1=CC=C3C2(CCC4(C3(CCC5(C4CC(CC5)(C)C(=O)OC)C)C)C)C)O	4790,4843	NFKB1,NOS2
28-deoxonimbolide	C61,C34,C11,C50,C18	83509-42-6	159573	CC1=C2C(CC1C3=COC=C3)OC4C2(C(C5(C6C4OCC6(C=CC5=O)C)C)CC(=O)OC)C	836,841,842	CASP3,CASP8,CASP9
Pinocembrin	C34,C11	480-39-7	238782	C1C(OC2=CC(=CC(=C2C1=O)O)O)C3=CC=CC=C3	581,598,836,842,54205,142,7157	BAX,BCL2L1,CASP3,CASP9,CYCS,PARP1,TP53
Hesperidin	C34,C43-C44,C16,C81-C96,C00-C06	520-26-3	10621	CC1C(C(C(C(O1)OCC2C(C(C(C(O2)OC3=CC(=C4C(=O)CC(OC4=C3)C5=CC(=C(C=C5)OC)O)O)O)O)O)O)O)O	4953	ODC1
Yangambin	C18	13060-14-5	443028	COC1=CC(=CC(=C1OC)OC)C2C3COC(C3CO2)C4=CC(=C(C(=C4)OC)OC)OC	598	BCL2L1
Cisplatin	C81-C96,C18	91864-32-3	84093	N[Pt](N)(Cl)Cl	581,5366	BAX,PMAIP1
Harmine	C81-C96	442-51-3	5280953	CC1=NC=CC2=C1NC3=C2C=CC(=C3)OC	3569,4843,7124	IL6,NOS2,TNF
Mosinone A	C64,C61,C34,C50,C18,C25	191800-47-2	44559057	CCCCCCCCCCC=CCCC(C1CCC(O1)C(CCCCCC(=O)CCCCC2CC(C(=O)O2)CC(=O)C)O)O	27035	NOX1
3,3',4',5,6,7,8-heptamethoxyflavone	C61,C34,C43-C44,C16,C50,C81-C96,C18	1178-24-1	150893	COC1=C(C=C(C=C1)C2=C(C(=O)C3=C(O2)C(=C(C(=C3OC)OC)OC)OC)OC)OC	5243	ABCB1
5,7,3'-tri-O-methyl(-)-epicatechin	C34,C50,C18		6482487	COC1=CC(=C2CC(C(OC2=C1)C3=CC(=C(C=C3)O)OC)O)OC	5335	PLCG1
Rhinacanthin Q	C34,C11,C81-C96,C18	220860-32-2	10005113	CC(C)(CC1=C(C2=CC=CC=C2C(=O)C1=O)O)COC(=O)C3=C(C4=CC=CC=C4C(=C3)OC)OC	836	CASP3
Mucronulatol	C34,C11	20878-97-1	442811	COC1=C(C(=C(C=C1)C2CC3=C(C=C(C=C3)O)OC2)OC)O	898,1019,1026,1027,7153,7155	CCNE1,CDK4,CDKN1A,CDKN1B,TOP2A,TOP2B
Daidzein	C61,C11,C16,C81-C96,C67	486-66-8	5281708	C1=CC(=CC=C1C2=COC3=C(C2=O)C=CC(=C3)O)O	581,836,842,1017,1026,1027,7157	BAX,CASP3,CASP9,CDK2,CDKN1A,CDKN1B,TP53
Berbamine	C81-C96,C18	478-61-5	10170	CN1CCC2=CC(=C3C=C2C1CC4=CC=C(C=C4)OC5=C(C=CC(=C5)CC6C7=C(O3)C(=C(C=C7CCN6C)OC)OC)O)OC	332,1147,4790,4792	BIRC5,CHUK,NFKB1,NFKBIA
Diosmin	C34,C43-C44,C16,C81-C96	520-27-4	5281613	CC1C(C(C(C(O1)OCC2C(C(C(C(O2)OC3=CC(=C4C(=C3)OC(=CC4=O)C5=CC(=C(C=C5)OC)O)O)O)O)O)O)O)O	4953	ODC1
Falcarindiol	C81-C96,C18	55297-87-5	5281148	CCCCCCCC=CC(C#CC#CC(C=C)O)O	581,596,7157	BAX,BCL2,TP53
Fisetin	C07,C81-C96,C18,C25,C00-C06,C00-C14	528-48-3	5281614	C1=CC(=C(C=C1C2=C(C(=O)C3=C(O2)C=C(C=C3)O)O)O)O	578,596,598,595,898,995,983,1017,1019,1026,4513,1956,4790,5733,5925	BAK1,BCL2,BCL2L1,CCND1,CCNE1,CDC25C,CDK1,CDK2,CDK4,CDKN1A,COX2,EGFR,NFKB1,PTGER3,RB1
Annonacin	C50		354398	CCCCCCCCCCCCC(C1CCC(O1)C(CCCCC(CCCCCC(CC2=CC(OC2=O)C)O)O)O)O	3091	HIF1A
2',4'-dihydroxychalcone	C49,C34,C43-C44,C53,C18	25515-43-9	5376979	C1=CC=C(C=C1)C=CC(=O)C2=C(C=C(C=C2)O)O	332,836	BIRC5,CASP3
Tagitinin C	C81-C96,C18	59979-61-2	5358948	CC1=CC2C(C(CC(C=CC1=O)(C)O)OC(=O)C(C)C)C(=C)C(=O)O2	332	BIRC5
Euxanthone	C50,C81-C96,C53,C56	529-61-3	5281631	C1=CC2=C(C(=C1)O)C(=O)C3=C(O2)C=CC(=C3)O	4133	MAP2
Poncirin	C34,C43-C44,C16,C81-C96	14941-08-3	442456	CC1C(C(C(C(O1)OC2C(C(C(OC2OC3=CC(=C4C(=O)CC(OC4=C3)C5=CC=C(C=C5)OC)O)CO)O)O)O)O)O	581,598,836,891,995,983,142	BAX,BCL2L1,CASP3,CCNB1,CDC25C,CDK1,PARP1
Phloroglucinol	C49,C18	626-71-1	359	C1=C(C=C(C=C1O)O)O	7422	VEGFA
Subtrifloralactone A	C22		10928536	CC1C(C(=O)OC1C2C(C3C4CC5C3C(O4)(O2)CC6C5CC=C7C6(C(=O)C=CC7)C)(C)O)C	1728	NQO1
Sulforaphane	C22,C00-C06	4478-93-7	5350	CS(=O)CCCCN=C=S	1026,7361,3091	CDKN1A,UGT1A,HIF1A
Indole-3-carbinol	C22,C81-C96	700-06-1	3712	C1=CC=C2C(=C1)C(=CN2)CO	581,596,1021,1026,1027,4790,142,5925	BAX,BCL2,CDK6,CDKN1A,CDKN1B,NFKB1,PARP1,RB1
Scutellarein	C81-C96	41440-05-5	5281665	C1=CC(=CC=C1C2=CC(=O)C3=C(O2)C(=C(C=C3O)O)O)O	5582	PRKCG
Allicin	C49,C50,C53	539-86-6	65036	C=CCSS(=O)CC=C	836,841,842,142	CASP3,CASP8,CASP9,PARP1
Luteolin	C49,C61,C40-C41	491-70-3	5280445	C1=CC(=C(C=C1C2=CC(=O)C3=C(C=C(C=C3O2)O)O)O)O	9131,207,836,999,1000,1017,1026,1027,4318,6615,7124,7291	AIFM1,AKT1,CASP3,CDH1,CDH2,CDK2,CDKN1A,CDKN1B,MMP9,SNAI1,TNF,TWIST1
Psorothamnones B	C34,C43-C44,C50,C18		10063027	CC1=C2C(=C3C(=CC4=CC=CC=C4O3)O2)C(=O)C(C1=O)(C)C	5578	PRKCA
reversine	C00-C06	656820-32-5	210332	C1CCC(CC1)NC2=NC(=NC3=C2NC=N3)NC4=CC=C(C=C4)N5CCOCC5	2475,57521,64223,84335,64798,207	MTOR,RPTOR,MLST8,AKT1S1,DEPTOR,AKT1
Galangin	C22,C34	548-83-4	5281616	C1=CC=C(C=C1)C2=C(C(=O)C3=C(C=C(C=C3O2)O)O)O	196,581,836,842,896,890,142,7124	AHR,BAX,CASP3,CASP9,CCND3,CCNA2,PARP1,TNF
Ellipticine	C34,C11	519-23-3	3213	CC1=C2C(=C(C3=C1C=CN=C3)C)C4=CC=CC=C4N2	841,842,1027,355,7157	CASP8,CASP9,CDKN1B,FAS,TP53
Digoxin	C64,C43-C44,C50	20830-75-5	2724385	CC1C(C(CC(O1)OC2C(OC(CC2O)OC3C(OC(CC3O)OC4CCC5(C(C4)CCC6C5CC(C7(C6(CCC7C8=CC(=O)OC8)O)C)O)C)C)C)O)O	7153	TOP2A
Ferulic acid	C67	1135-24-6	445858	COC1=C(C=CC(=C1)C=CC(=O)O)O	2944,1728	GSTM1,NQO1
Malvidin	C81-C96	10463-84-0	159287	COC1=CC(=CC(=C1O)OC)C2=C(C=C3C(=CC(=CC3=[O+]2)O)O)O	4512,4513	COX1,COX2
Matrine	C25	519-02-8	91466	C1CC2C3CCCN4C3C(CCC4)CN2C(=O)C1	581,596,836,841,842,355,5111	BAX,BCL2,CASP3,CASP8,CASP9,FAS,PCNA
Fangchinoline	C50	436-77-1	73481	CN1CCC2=CC(=C3C=C2C1CC4=CC=C(C=C4)OC5=C(C=CC(=C5)CC6C7=C(O3)C(=C(C=C7CCN6C)OC)O)OC)OC	207,581,596	AKT1,BAX,BCL2
23,24-Dihydrocucurbitacin B	C34,C43-C44,C71,C50,C56,C18		588303	CC(=O)OC(C)(C)CCC(=O)C(C)(C1C(CC2(C1(CC(=O)C3(C2CC=C4C3CC(C(=O)C4(C)C)O)C)C)C)O)O	836,841,842,142	CASP3,CASP8,CASP9,PARP1
(-)-anonaine	C22,C18		160597	C1CNC2CC3=CC=CC=C3C4=C2C1=CC5=C4OCO5	581,596,836,840,841,842,7157	BAX,BCL2,CASP3,CASP7,CASP8,CASP9,TP53
Garcinone D	C34,C11,C50,C18		5495926	CC(=CCC1=C(C=C2C(=C1O)C(=O)C3=C(C(=C(C=C3O2)O)OC)CCC(C)(C)O)O)C	1588	CYP19A1
Rutin	C49,C34,C43-C44,C16,C81-C96	153-18-4	5280805	CC1C(C(C(C(O1)OCC2C(C(C(C(O2)OC3=C(OC4=CC(=CC(=C4C3=O)O)O)C5=CC(=C(C=C5)O)O)O)O)O)O)O)O	595,7124	CCND1,TNF
11-hydroxytephrosin	C22		13846202	CC1(C=CC2=C3C(=C(C=C2O1)O)C(=O)C4(C(O3)COC5=CC(=C(C=C54)OC)OC)O)C	4790	NFKB1
Kaempferol	C49,C07,C34,C43-C44,C16,C81-C96,C18,C00-C06,C00-C14	520-18-3	5280863	C1=CC(=CC=C1C2=C(C(=O)C3=C(C=C(C=C3O2)O)O)O)O	581,598,836,891,995,983,1027,142,6197,7124	BAX,BCL2L1,CASP3,CCNB1,CDC25C,CDK1,CDKN1B,PARP1,RPS6KA3,TNF
Eupatorin	C50	855-96-9	97214	COC1=C(C=C(C=C1)C2=CC(=O)C3=C(C(=C(C=C3O2)OC)OC)O)O	1543,1545	CYP1A1,CYP1B1
Tuberculatin	C18		10391676	COC1=C(C=C2C(=C1)C(=C3C(=C2OC4C(C(CO4)(CO)O)O)COC3=O)C5=CC6=C(C=C5)OCO6)OC	7124	TNF
Butylated hydroxyanisole	C81-C96	25013-16-5	6932	CC(C)(C)C1=C(C=CC(=C1)O)OC	596,836,841	BCL2,CASP3,CASP8
Tiliroside	C61,C22,C81-C96,C18	20316-62-5	5320686	C1=CC(=CC=C1C=CC(=O)OCC2C(C(C(C(O2)OC3=C(OC4=CC(=CC(=C4C3=O)O)O)C5=CC=C(C=C5)O)O)O)O)O	7153	TOP2A
Agastinol	C81-C96		637406	COC1=C(C=CC(=C1)CC2COC(C2COC(=O)C3=CC=C(C=C3)O)C4=CC(=C(C=C4)O)OC)O	836	CASP3
Gartanin	C34,C11,C50	33390-42-0	5281633	CC(=CCC1=C(C2=C(C(=C1O)CC=C(C)C)OC3=C(C=CC(=C3C2=O)O)O)O)C	5970	RELA
Erythrodiol	C18	545-48-2	101761	CC1(CCC2(CCC3(C(=CCC4C3(CCC5C4(CCC(C5(C)C)O)C)C)C2C1)C)CO)C	836	CASP3
Apigenin	C61,C34,C43-C44,C11,C16,C50,C81-C96,C53	520-36-5	5280443	C1=CC(=CC=C1C2=CC(=O)C3=C(C=C(C=C3O2)O)O)O	207,891,983,1027,4512,1588,1543,3091,3479,4843,1728,6198,7422	AKT1,CCNB1,CDK1,CDKN1B,COX1,CYP19A1,CYP1A1,HIF1A,IGF1,NOS2,NQO1,RPS6KB1,VEGFA
Rocaglamide	C34,C43-C44,C71,C11,C81-C96,C17-C21		331783	CN(C)C(=O)C1C(C2(C(C1O)(C3=C(C=C(C=C3O2)OC)OC)O)C4=CC=C(C=C4)OC)C5=CC=CC=C5	3458,3558,3565,3725,4772,7124	IFNG,IL2,IL4,JUN,NFATC1,TNF
Podophyllotoxin	C81-C96	518-28-5	10607	COC1=CC(=CC(=C1OC)OC)C2C3C(COC3=O)C(C4=CC5=C(C=C24)OCO5)O	5599	MAPK8
Deguelin	C81-C96		606171	CC1(C=CC2=C(O1)C=CC3=C2OC4COC5=CC(=C(C=C5C4C3=O)OC)OC)C	207,596,332,836,3308,142,6774,6777	AKT1,BCL2,BIRC5,CASP3,HSPA4,PARP1,STAT3,STAT5B
terpinolene	C50	586-62-9	11463	CC1=CCC(=C(C)C)CC1	207	AKT1
Harmol	C81-C96	487-03-6	68094	CC1=C2C(=C3C=CC(=O)C=C3N2)C=CN1	4843,7124	NOS2,TNF
Agastenol	C81-C96	413615-34-6	21635715	COC1=C(C=CC(=C1)C=C2COC(C2COC(=O)C3=CC=C(C=C3)O)C4=CC(=C(C=C4)O)OC)O	836	CASP3
Capillarisin	C18	56365-38-9	5281342	COC1=C(C=C2C(=C1O)C(=O)C=C(O2)OC3=CC=C(C=C3)O)O	4318,4790,5970	MMP9,NFKB1,RELA
Catechin	C81-C96	154-23-4	9064	C1C(C(OC2=CC(=CC(=C21)O)O)C3=CC(=C(C=C3)O)O)O	4512,4513,4843,1728	COX1,COX2,NOS2,NQO1
Asimicin	C22,C34,C16,C50,C53,C18	123123-32-0	183613	CCCCCCCCCCC(C1CCC(O1)C2CCC(O2)C(CCCCCCCCCCC(CC3=CC(OC3=O)C)O)O)O	27035	NOX1
Murihexocin C	C64,C61,C34,C50,C18,C25		44559048	CCCCCCCCCCCCC(C(CCC(C1CCC(O1)CCCC(C(CCC(CC2=CC(OC2=O)C)O)O)O)O)O)O	596,836	BCL2,CASP3
Morusin	C22,C50,C18	62596-29-6	5281671	CC(=CCC1=C(OC2=C3C=CC(OC3=CC(=C2C1=O)O)(C)C)C4=C(C=C(C=C4)O)O)C	836,841,842,1147,3551,4790	CASP3,CASP8,CASP9,CHUK,IKBKB,NFKB1
alphitolic acid	C61,C34,C43-C44,C81-C96,C18		470606	CC(=C)C1CCC2(C1C3=CCC4C(C3(CC2)C)(CCC5C4(CC(C(C5(C)C)O)O)C)C)C(=O)O	2735	GLI1
Noscapine	C50,C53	128-62-1	275196	CN1CCC2=CC3=C(C(=C2C1C4C5=C(C(=C(C=C5)OC)OC)C(=O)O4)OC)OCO3	581,596,332,836,842,54205	BAX,BCL2,BIRC5,CASP3,CASP9,CYCS
Chamaecypanone C	C22,C34,C11,C16		16067359	CC(C)C1=CC2C3C(=O)C(=CC3(C1C(=O)C2(C)O)C4=CC=C(C=C4)O)C5=CC=C(C=C5)O	836,841,891,995,2305,142,7283	CASP3,CASP8,CCNB1,CDC25C,FOXM1,PARP1,TUBG1
Subtrifloralactone E	C22		21600009	CC1CC(OC(=O)C1C)C(C)(C2C(CC3C2C(=O)CC4C3CC=C5C4(C(=O)CC=C5)C)O)O	1728	NQO1
Thymoquinone	C34,C18,C25,C00-C14	490-91-5	10281	CC1=CC(=O)C(=CC1=O)C(C)C	596,1026,7157	BCL2,CDKN1A,TP53
Bisabolol	C61,C81-C96		3033866	CC1=CCC(=C(C)CCC=C(C)C)CC1	841,355,4790,7157	CASP8,FAS,NFKB1,TP53
6-Shogaol	C34,C43-C44,C56,C18	555-66-8	5281794	CCCCCC=CC(=O)CCC1=CC(=C(C=C1)O)OC	3576,4318,4790,5328,7076,7422	IL8,MMP9,NFKB1,PLAU,TIMP1,VEGFA
Ascorbic acid	C22,C81-C96	129940-97-2	54670067	C(C(C1C(=C(C(=O)O1)O)O)O)O	596	BCL2
Harmalol	C81-C96	525-57-5	5353656	CC1=C2C(=C3C=CC(=O)C=C3N2)CCN1	4843,7124	NOS2,TNF
Ginsenoside Rh1	C34,C81-C96,C53	63223-86-9	3085260	CC(=CCCC(C)(C1CCC2(C1C(CC3C2(CC(C4C3(CCC(C4(C)C)O)C)OC5C(C(C(C(O5)CO)O)O)O)C)O)C)O)C	5594,5599,4312	MAPK1,MAPK8,MMP1
Isoguaiacin	C34,C50,C18		10314441	CC1CC2=CC(=C(C=C2C(C1C)C3=CC(=C(C=C3)O)OC)O)OC	5335	PLCG1
4'-Hydroxy-3,5-dimethoxystilbene	C49,C34,C43-C44,C53,C18	537-42-8	5281727	COC1=CC(=CC(=C1)C=CC2=CC=C(C=C2)O)OC	1386,595,4513,3553,5594,4609,4843,7124	ATF2,CCND1,COX2,IL1B,MAPK1,MYC,NOS2,TNF
Celastrol	C61,C34,C71,C11,C50,C56,C18,C17-C21	34157-83-0	122724	CC1=C(C(=O)C=C2C1=CC=C3C2(CCC4(C3(CCC5(C4CC(CC5)(C)C(=O)O)C)C)C)C)O	4790,4792	NFKB1,NFKBIA
Diosgenin	C18,C00-C06	512-04-9	99474	CC1CCC2(C(C3C(O2)CC4C3(CCC5C4CC=C6C5(CCC(C6)O)C)C)C)OC1	207,836,842,355,5599,2475,142	AKT1,CASP3,CASP9,FAS,MAPK8,MTOR,PARP1
Lantadene A	C81-C96	467-81-2	6436598	CC=C(C)C(=O)OC1CC(CC2C1(CCC3(C2=CCC4C3(CCC5C4(CCC(=O)C5(C)C)C)C)C)C(=O)O)(C)C	581,596	BAX,BCL2
Silymarin	C22,C81-C96	22888-70-6	1548994	COC1=C(C=CC(=C1)C2C(OC3=C(O2)C=C(C=C3)C4C(C(=O)C5=C(C=C(C=C5O4)O)O)O)CO)O	317,581,596,598,836,54205,142,7157	APAF1,BAX,BCL2,BCL2L1,CASP3,CYCS,PARP1,TP53
Lycoricidinol	C81-C96	29477-83-6	72376	C1OC2=C(O1)C(=C3C(=C2)C4=CC(C(C(C4NC3=O)O)O)O)O	4843,7124	NOS2,TNF
Naringenin	C22,C34,C43-C44,C16,C50,C81-C96,C53,C18,C25	480-41-1	932	C1C(OC2=CC(=CC(=C2C1=O)O)O)C3=CC=C(C=C3)O	581,598,836,891,995,983,4512,1588,1543,4843,1728,142	BAX,BCL2L1,CASP3,CCNB1,CDC25C,CDK1,COX1,CYP19A1,CYP1A1,NOS2,NQO1,PARP1
Ixocarpalactone A	C61,C22,C34,C71,C50,C81-C96,C18	71801-45-1	327287	CC1C(C(=O)OC1C(C(C)(C2C(CC3C2(CCC4C3CC5C6(C4(C(=O)C=CC6O)C)O5)C)O)O)O)C	1869,7027	E2F1,TFDP1
neorautenol	C22		11500744	CC1(C=CC2=CC3=C(C=C2O1)OCC4C3OC5=C4C=CC(=C5)O)C	836,840,5594	CASP3,CASP7,MAPK1
Asiatic acid	C50		119034	CC1CCC2(CCC3(C(=CCC4C3(CCC5C4(CC(C(C5(C)CO)O)O)C)C)C2C1C)C)C(=O)O	7157	TP53
Genipin	C34,C81-C96,C53	6902-77-8	442424	COC(=O)C1=COC(C2C1CC=C2CO)O	54205,8626,7351	CYCS,TP63,UCP2
Bullatacin	C22,C53		6712244	CCCCCCCCCCC(C1CCC(O1)C2CCC(O2)C(CCCCCCCCCCC(CC3=CC(OC3=O)C)O)O)O	836,842,54205,27035,4953	CASP3,CASP9,CYCS,NOX1,ODC1
borneol	C50	10385-78-1	64685	CC1(C2CCC1(C(C2)O)C)C	836,840	CASP3,CASP7
Icogenin	C81-C96		44410621	CC1C2C(CC3C2(CCC4C3CC=C5C4(CCC(C5)OC6C(C(C(C(O6)CO)O)OC7C(C(C(C(O7)CO)O)O)O)OC8C(C(C(C(O8)C)O)O)O)C)C)OC1(CCC(C)CO)OC	142	PARP1
Amooranin	C50		42607999	CC(=CCC1=C(C2=C(C(=C1O)CC=C(C)C)OC(CC2=O)C3=CC(=C4C(=C3)C=CC(O4)(C)C)O)O)C	596,598,54205	BCL2,BCL2L1,CYCS
D-Limonene	C43-C44		440917	CC1=CCC(CC1)C(=C)C	7422	VEGFA
Carnosol	C81-C96		442009	CC(C)C1=C(C(=C2C(=C1)C3CC4C2(CCCC4(C)C)C(=O)O3)O)O	4790,4843	NFKB1,NOS2
Prunectin	C15,C16	552-59-0	5386259	COC1=CC=C(C=C1)C2=COC3=CC(=CC(=C3C2=O)O)OC	836	CASP3
Curcusone B	C81-C96	103667-52-3	175944	CC1CC2=C(C1=O)C3C(C=C(C2=O)C)C(CCC3=C)C(=C)C	4313	MMP2
Kawain	C34	1635-33-2	5369129	COC1=CC(=O)OC(C1)C=CC2=CC=CC=C2	7124	TNF
4'-bromoflavone	C22		1686	C1=CC=C2C(=C1)C(=O)C=C(O2)C3=CC=C(C=C3)Br	1728	NQO1
Baicalein	C81-C96,C18,C00-C06	491-67-8	5281605	C1=CC=C(C=C1)C2=CC(=O)C3=C(C(=C(C=C3O2)O)O)O	239,581,596,836,891,595,983,1019,142,7157	ALOX12,BAX,BCL2,CASP3,CCNB1,CCND1,CDK1,CDK4,PARP1,TP53
Pheophorbide a	C22	15664-29-6	5323510	CCC1=C2C=C3C(=C4C(=O)C(C(=C5C(C(C(=N5)C=C6C(=C(C(=CC(=C1C)N2)N6)C=C)C)C)CCC(=O)O)C4=N3)C(=O)OC)C	811,3309,5594,5599,2923,6098	CALR,HSPA5,MAPK1,MAPK8,PDIA3,ROS1
Perillyl alcohol	C43-C44	536-59-4	10819	CC(=C)C1CCC(=CC1)CO	3481,5906,387,388,7046,7048,7049	IGF2,RAP1A,RHOA,RHOB,TGFBR1,TGFBR2,TGFBR3
Isoxanthochymol	C61,C34,C11	52617-33-1	10461245	CC(=CCC1CC23CC(C(OC2=C(C(=O)C(C3=O)(C1(C)C)CC=C(C)C)C(=O)C4=CC(=C(C=C4)O)O)(C)C)CC=C(C)C)C	836	CASP3
Naringin	C34,C43-C44,C16,C81-C96	10236-47-2	442428	CC1C(C(C(C(O1)OC2C(C(C(OC2OC3=CC(=C4C(=O)CC(OC4=C3)C5=CC=C(C=C5)O)O)CO)O)O)O)O)O	581,598,836,891,995,983,142,7153	BAX,BCL2L1,CASP3,CCNB1,CDC25C,CDK1,PARP1,TOP2A
Linalool	C43-C44,C81-C96	78-70-6	6549	CC(=CCCC(C)(C=C)O)C	207,1026,1027,1028,1030,1447,1906,2335,1647,3308,3316,5599,4193,4609,7157,26118	AKT1,CDKN1A,CDKN1B,CDKN1C,CDKN2B,CSN2,EDN1,FN1,GADD45A,HSPA4,HSPB2,MAPK8,MDM2,MYC,TP53,WSB1
Nobiletin	C61,C34,C43-C44,C16,C50,C81-C96,C18	478-01-3	72344	COC1=C(C=C(C=C1)C2=CC(=O)C3=C(O2)C(=C(C(=C3OC)OC)OC)OC)OC	5243,581,598,836,891,995,983,142	ABCB1,BAX,BCL2L1,CASP3,CCNB1,CDC25C,CDK1,PARP1
Metformin	C00-C06	657-24-9	4091	CN(C)C(=N)N=C(N)N	2475,57521,64223,84335,64798	MTOR,RPTOR,MLST8,AKT1S1,DEPTOR
Ginsenoside Rg3	C34	14197-60-5	12901617	CC(=CCCC(C)(C1CCC2(C1C(CC3C2(CCC4C3(CCC(C4(C)C)OC5C(C(C(C(O5)CO)O)O)OC6C(C(C(C(O6)CO)O)O)O)C)C)O)C)O)C	581,596,329,836,842,4790,331	BAX,BCL2,BIRC2,CASP3,CASP9,NFKB1,XIAP
Silvestrol	C61,C34,C50		11787114	COC1C(OC(CO1)C(CO)O)OC2=CC(=C3C(=C2)OC4(C3(C(C(C4C5=CC=CC=C5)C(=O)OC)O)O)C6=CC=C(C=C6)OC)OC	596,332,595,4170,4609	BCL2,BIRC5,CCND1,MCL1,MYC
Squamocin	C22,C34,C11,C16,C50,C53	120298-30-8	129116	CCCCCCC(C)CCCC(C)C1CCC(O1)C2CCC(O2)C(CCCCCCCCCCCCC3=CC(OC3=O)C)O	9212,572,581,836,841,842,5594,5599,142,9252	AURKB,BAD,BAX,CASP3,CASP8,CASP9,MAPK1,MAPK8,PARP1,RPS6KA5
Tetrandrine	C81-C96	518-34-3	73078	CN1CCC2=CC(=C3C=C2C1CC4=CC=C(C=C4)OC5=C(C=CC(=C5)CC6C7=C(O3)C(=C(C=C7CCN6C)OC)OC)OC)OC	207,836,1027,2932,5594	AKT1,CASP3,CDKN1B,GSK3B,MAPK1
Toosendanin	C11	58812-37-6	45358155	CC(=O)OC1CC(C23COC(C1(C2CC(C4(C3C(=O)C(C5(C46C(O6)CC5C7=COC=C7)C)OC(=O)C)C)O)C)O)O	581,596,836,54205,355	BAX,BCL2,CASP3,CYCS,FAS
Maslinic acid	C22,C50,C18	4373-41-5	73659	CC1(CCC2(CCC3(C(=CCC4C3(CCC5C4(CC(C(C5(C)C)O)O)C)C)C2C1)C)C(=O)O)C	581,596,637,836,840,841,842,54205,5599,7157	BAX,BCL2,BID,CASP3,CASP7,CASP8,CASP9,CYCS,MAPK8,TP53
Beta-lapachone	C18	4707-32-8	3885	CC1(CCC2=C(O1)C3=CC=CC=C3C(=O)C2=O)C	596,891,595,983,890,3725,5599,4790,4792,5715,7157	BCL2,CCNB1,CCND1,CDK1,CCNA2,JUN,MAPK8,NFKB1,NFKBIA,PSMD9,TP53
Licarin A	C34,C50,C18	51020-86-1	5384941	CC=CC1=CC2=C(C(=C1)OC)OC(C2C)C3=CC(=C(C=C3)O)OC	5335	PLCG1
Aucubin	C81-C96	479-98-1	91458	C1=COC(C2C1C(C=C2CO)O)OC3C(C(C(C(O3)CO)O)O)O	3569,7124	IL6,TNF
Tectorigenin	C22,C81-C96,C18	548-77-6	5281811	COC1=C(C=C2C(=C1O)C(=O)C(=CO2)C3=CC=C(C=C3)O)O	596,836,1956	BCL2,CASP3,EGFR
Rhyncophylline	C81-C96	76-66-4	5281408	CCC1CN2CCC3(C2CC1C(=COC)C(=O)OC)C4=CC=CC=C4NC3=O	4843,7124	NOS2,TNF
Dihydrokawain	C34	587-63-3	98356	COC1=CC(=O)OC(C1)CCC2=CC=CC=C2	7124	TNF
methyl antcinate A	C00-C06		52947057	CC1C2CCC3=C(C2(CCC1=O)C)C(=O)CC4(C3CCC4C(C)CCC(=C)C(C)C(=O)OC)C	581	BAX
Ellagic acid	C64,C61,C22,C34,C43-C44,C50,C81-C96,C18	476-66-4	5281855	C1=C2C3=C(C(=C1O)O)OC(=O)C4=CC(=C(C(=C43)OC2=O)O)O	836,1017,1026,7157	CASP3,CDK2,CDKN1A,TP53
Ludovicin B	C34,C00-C14		168723	CC12CCC3C(C1C(=C)C(CC2O)O)OC(=O)C3=C	4790	NFKB1
Saikosaponin D	C34,C18	20874-52-6	107793	CC1C(C(C(C(O1)OC2CCC3(C(C2(C)CO)CCC4(C3C=CC56C4(CC(C7(C5CC(CC7)(C)C)CO6)O)C)C)C)O)OC8C(C(C(C(O8)CO)O)O)O)O	581,841,1026,355,7157	BAX,CASP8,CDKN1A,FAS,TP53
Subtrifloralactone F	C22		21600010	CC1C(C(=O)OC1C(C(C)(C2C(CC3C2C(=O)CC4C3CC=C5C4(C(=O)C=CC5)C)O)O)O)C	1728	NQO1
beta-caryophyllene oxide	C49,C61,C34,C43-C44,C50,C81-C96,C18	1139-30-6	1742210	CC1(CC2C1CCC3(C(O3)CCC2=C)C)C	207,836,595,1026,4513,5594,5599,2475,142,5290,6198,7157,7422	AKT1,CASP3,CCND1,CDKN1A,COX2,MAPK1,MAPK8,MTOR,PARP1,PIK3CA,RPS6KB1,TP53,VEGFA
7-OH-flavanone	C74	6515-36-2	1890	C1C(OC2=C(C1=O)C=CC(=C2)O)C3=CC=CC=C3	1588	CYP19A1
6,4'-dihydroxy-3'-methoxyaurone	C22		16376440	COC1=C(C=CC(=C1)C=C2C(=O)C3=C(O2)C=C(C=C3)O)O	1728	NQO1
Tamoxifen	C22,C81-C96	10540-29-1	2733526	CC\C(=C(/C1=CC=CC=C1)C1=CC=C(OCCN(C)C)C=C1)C1=CC=CC=C1	7422	VEGFA
Scopoletin	C11	92-61-5	5280460	COC1=C(C=C2C(=C1)C=CC(=O)O2)O	196,332,836,595,1543,4313,4609,5111,6774,7077,7157	AHR,BIRC5,CASP3,CCND1,CYP1A1,MMP2,MYC,PCNA,STAT3,TIMP2,TP53
Melphalan	C11,C81-C96	148-82-3	460612	N[C@@H](CC1=CC=C(C=C1)N(CCCl)CCCl)C(O)=O	941	CD80
helenalin	C34,C11,C81-C96,C00-C14	6754-13-8	23205	CC1CC2C(C(C3(C1C=CC3=O)C)O)C(=C)C(=O)O2	841,54205,356	CASP8,CYCS,FASLG
Resveratrol	C22,C07,C79.5,C15,C34,C71,C50,C81-C96,C18,C00-C06,C00-C14	501-36-0	445154	C1=CC(=CC=C1C=CC2=CC(=CC(=C2)O)O)O	836,841,842,891,595,56998,890,54205,56616	CASP3,CASP8,CASP9,CCNB1,CCND1,CTNNBIP1,CCNA2,CYCS,DIABLO
Xanthochymol	C61,C34,C11	52617-32-0	5476629	CC(=CCC1CC2(C(=O)C(=C(C3=CC(=C(C=C3)O)O)O)C(=O)C(C2=O)(C1(C)C)CC=C(C)C)CC(CCC(=C)C)C(=C)C)C	836,840	CASP3,CASP7
Pongapinone B	C22	146713-94-2	127022	CC(=CCC1=C(C=C(C2=C1OC(CC2=O)C3=CC4=C(C=C3)OCO4)OC)OC)C	1728	NQO1
Capsaicin	C18,C00-C06	404-86-4	1548943	CC(C)C=CCCCCC(=O)NCC1=CC(=C(C=C1)O)OC	468,1649,9131,842,836,367,581,1026,354,4790,4792,7157	ATF4,DDIT3,AIFM1,CASP9,CASP3,AR,BAX,CDKN1A,KLK3,NFKB1,NFKBIA,TP53
Chrysoeriol	C22	491-71-4	5280666	COC1=C(C=CC(=C1)C2=CC(=O)C3=C(C=C(C=C3O2)O)O)O	207,891,1026	AKT1,CCNB1,CDKN1A
polyinosinic-polycytidilic acid	C00-C06	24939-03-5	32744	C1=CN(C(=O)N=C1N)C2C(C(C(O2)COP(=O)(O)O)O)O.C1=NC(=O)C2=C(N1)N(C=N2)C3C(C(C(O3)COP(=O)(O)O)O)O	7098	TLR3
(2S)-5-hydroxy-7-methoxy-8-[(E)-3-oxo-1-butenyl]flavanone	C22		10980660	CC(=O)C=CC1=C(C=C(C2=C1OC(CC2=O)C3=CC=CC=C3)O)OC	1728	NQO1
Evodiamine	C43-C44,C18	518-17-2	151289	CN1C2C3=C(CCN2C(=O)C4=CC=CC=C41)C5=CC=CC=C5N3	596,840,842,995,5894	BCL2,CASP7,CASP9,CDC25C,RAF1
3,6-Epidioxy-1,10-bisaboladiene	C61,C81-C96		10014355	CC(CCC=C(C)C)C12CCC(C=C1)(OO2)C	836,840,841,842,5594	CASP3,CASP7,CASP8,CASP9,MAPK1
Tricin	C50,C18	520-32-1	5281702	COC1=CC(=CC(=C1O)OC)C2=CC(=O)C3=C(C=C(C=C3O2)O)O	995,983,1026,7465	CDC25C,CDK1,CDKN1A,WEE1
24-epibrassinolide	C61,C50		115196	CC(C)C(C)C(C(C(C)C1CCC2C1(CCC3C2COC(=O)C4C3(CC(C(C4)O)O)C)C)O)O	596,598,637,836,891,595,898,1017,1019,1026,1027,4193,7157	BCL2,BCL2L1,BID,CASP3,CCNB1,CCND1,CCNE1,CDK2,CDK4,CDKN1A,CDKN1B,MDM2,TP53
Xindongnin B	C16		44584350	CC(=O)OC1C2C(C(CCC2(C3C(CC4CC3(C1O)C(=O)C4=C)O)C)O)(C)C	4513,4790,4843,5970	COX2,NFKB1,NOS2,RELA
Flavone	C81-C96	525-82-6	10680	C1=CC=C(C=C1)C2=CC(=O)C3=CC=CC=C3O2	1026,5715,5925	CDKN1A,PSMD9,RB1
Diarctigenin	C18	160433-41-0	16215736	COC1=C(C=C(C=C1)CC2COC(=O)C2CC3=CC(=C(C(=C3)C4=CC(=CC(=C4O)OC)CC5C(COC5=O)CC6=CC(=C(C=C6)OC)OC)O)OC)OC	3553,3569,4790,4843,5733,7124	IL1B,IL6,NFKB1,NOS2,PTGER3,TNF
Liquiritigenin	C16,C81-C96	578-86-9	114829	C1C(OC2=C(C1=O)C=CC(=C2)O)C3=CC=C(C=C3)O	596,836,2876,6647,7157,7422	BCL2,CASP3,GPX1,SOD1,TP53,VEGFA
