# Supplementary material for: Potential Compounds for Oral Cancer Treatment: Resveratrol, Nimbolide, Lovastatin, Bortezomib, Vorinostat, Berberine, Pterostilbene, Deguelin, Andrographolide, and Colchicine
Source: PLoS One. 2015 Nov 4;10(11):e0141719. doi: 10.1371/journal.pone.0141719 (PMC4633227; doi:10.1371/journal.pone.0141719)
Supplement: S6 Text — Compressed file, consisting of intermediate files generated during the grid search process, and final model/classifier ‘cancer.model’ used in the current study. (ZIP) [file pone.0141719.s006.zip]

Archive with 4 entries (3 files):
- Model_Build/
- Model_Build/cancer.model
- Model_Build/train.dat_full_out.txt
- Model_Build/train_fine.dat_out.txt
