# Supplementary material for: Potential Compounds for Oral Cancer Treatment: Resveratrol, Nimbolide, Lovastatin, Bortezomib, Vorinostat, Berberine, Pterostilbene, Deguelin, Andrographolide, and Colchicine
Source: PLoS One. 2015 Nov 4;10(11):e0141719. doi: 10.1371/journal.pone.0141719 (PMC4633227; doi:10.1371/journal.pone.0141719)
Supplement: S6 Text — Compressed file, consisting of intermediate files generated during the grid search process, and final model/classifier ‘cancer.model’ used in the current study. (ZIP) [file pone.0141719.s006.zip › Model_Build/train.dat_full_out.txt]

log2c=5.0 log2g=-6.0 rate=78.0391
log2c=0.0 log2g=-6.0 rate=73.9942
log2c=5.0 log2g=-1.0 rate=79.5961
log2c=0.0 log2g=-1.0 rate=80.9026
log2c=5.0 log2g=-11.0 rate=72.8074
log2c=0.0 log2g=-11.0 rate=65.8882
log2c=11.0 log2g=-1.0 rate=79.5961
log2c=11.0 log2g=-11.0 rate=75.3334
log2c=11.0 log2g=-6.0 rate=79.9173
log2c=-3.0 log2g=-6.0 rate=69.8024
log2c=-3.0 log2g=-1.0 rate=76.7706
log2c=-3.0 log2g=-11.0 rate=53.3725
log2c=5.0 log2g=1.0 rate=77.3368
log2c=0.0 log2g=1.0 rate=76.3678
log2c=-3.0 log2g=1.0 rate=57.7386
log2c=11.0 log2g=1.0 rate=77.3368
log2c=8.0 log2g=-11.0 rate=74.1358
log2c=8.0 log2g=-6.0 rate=79.6069
log2c=5.0 log2g=-9.0 rate=74.1793
log2c=8.0 log2g=-1.0 rate=79.5961
log2c=8.0 log2g=1.0 rate=77.3368
log2c=0.0 log2g=-9.0 rate=69.6227
log2c=11.0 log2g=-9.0 rate=77.9411
log2c=8.0 log2g=-9.0 rate=76.052
log2c=-3.0 log2g=-9.0 rate=62.5456
log2c=3.0 log2g=-6.0 rate=76.7815
log2c=3.0 log2g=-11.0 rate=71.0273
log2c=3.0 log2g=1.0 rate=77.3368
log2c=3.0 log2g=-9.0 rate=72.9762
log2c=3.0 log2g=-1.0 rate=79.7322
log2c=0.0 log2g=-4.0 rate=77.4838
log2c=5.0 log2g=-4.0 rate=80.5977
log2c=-3.0 log2g=-4.0 rate=73.722
log2c=3.0 log2g=-4.0 rate=79.6995
log2c=8.0 log2g=-4.0 rate=79.5961
log2c=11.0 log2g=-4.0 rate=77.9302
log2c=14.0 log2g=-1.0 rate=79.5961
log2c=14.0 log2g=-11.0 rate=77.2116
log2c=14.0 log2g=1.0 rate=77.3368
log2c=14.0 log2g=-9.0 rate=79.0517
log2c=5.0 log2g=-14.0 rate=69.5901
log2c=0.0 log2g=-14.0 rate=53.3725
log2c=14.0 log2g=-6.0 rate=78.9373
log2c=14.0 log2g=-4.0 rate=77.4294
log2c=11.0 log2g=-14.0 rate=73.8527
log2c=-3.0 log2g=-14.0 rate=53.3725
log2c=8.0 log2g=-14.0 rate=72.753
log2c=3.0 log2g=-14.0 rate=65.8827
log2c=14.0 log2g=-14.0 rate=74.0487
log2c=-4.0 log2g=-6.0 rate=67.9678
log2c=-4.0 log2g=-1.0 rate=74.8217
log2c=-4.0 log2g=1.0 rate=54.249
log2c=-4.0 log2g=-11.0 rate=53.3725
log2c=-4.0 log2g=-4.0 rate=72.1542
log2c=-4.0 log2g=-9.0 rate=54.6954
log2c=-4.0 log2g=-14.0 rate=53.3725
log2c=0.0 log2g=2.0 rate=68.7354
log2c=5.0 log2g=2.0 rate=69.1056
log2c=11.0 log2g=2.0 rate=69.1056
log2c=-3.0 log2g=2.0 rate=56.3068
log2c=3.0 log2g=2.0 rate=69.1056
log2c=8.0 log2g=2.0 rate=69.1056
log2c=14.0 log2g=2.0 rate=69.1056
log2c=-4.0 log2g=2.0 rate=53.9115
log2c=7.0 log2g=-6.0 rate=79.1388
log2c=7.0 log2g=-11.0 rate=73.7765
log2c=7.0 log2g=-9.0 rate=75.377
log2c=7.0 log2g=1.0 rate=77.3368
log2c=7.0 log2g=-1.0 rate=79.5961
log2c=7.0 log2g=-14.0 rate=72.0562
log2c=5.0 log2g=-8.0 rate=75.4587
log2c=7.0 log2g=-4.0 rate=80.0044
log2c=0.0 log2g=-8.0 rate=71.2124
log2c=7.0 log2g=2.0 rate=69.1056
log2c=-3.0 log2g=-8.0 rate=65.9317
log2c=11.0 log2g=-8.0 rate=78.9646
log2c=8.0 log2g=-8.0 rate=77.315
log2c=3.0 log2g=-8.0 rate=73.8091
log2c=7.0 log2g=-8.0 rate=76.7543
log2c=-4.0 log2g=-8.0 rate=62.3659
log2c=2.0 log2g=-6.0 rate=76.0956
log2c=2.0 log2g=-11.0 rate=69.6118
log2c=2.0 log2g=-1.0 rate=80.2548
log2c=2.0 log2g=-9.0 rate=72.1215
log2c=2.0 log2g=1.0 rate=77.3368
log2c=2.0 log2g=-4.0 rate=79.019
log2c=2.0 log2g=-14.0 rate=62.6436
log2c=2.0 log2g=-8.0 rate=73.0579
log2c=2.0 log2g=2.0 rate=69.1056
log2c=14.0 log2g=-8.0 rate=79.3892
log2c=0.0 log2g=-3.0 rate=78.9047
log2c=5.0 log2g=-3.0 rate=80.3745
log2c=-3.0 log2g=-3.0 rate=75.6274
log2c=3.0 log2g=-3.0 rate=80.8101
log2c=11.0 log2g=-3.0 rate=78.0228
log2c=8.0 log2g=-3.0 rate=78.4964
log2c=-4.0 log2g=-3.0 rate=73.7601
log2c=2.0 log2g=-3.0 rate=80.6032
log2c=14.0 log2g=-3.0 rate=77.9683
log2c=7.0 log2g=-3.0 rate=78.8829
log2c=13.0 log2g=-1.0 rate=79.5961
log2c=13.0 log2g=-11.0 rate=76.7761
log2c=13.0 log2g=1.0 rate=77.3368
log2c=13.0 log2g=-9.0 rate=78.8775
log2c=13.0 log2g=-14.0 rate=74.0214
log2c=13.0 log2g=2.0 rate=69.1056
log2c=13.0 log2g=-4.0 rate=77.5709
log2c=13.0 log2g=-6.0 rate=79.2858
log2c=13.0 log2g=-8.0 rate=79.3075
log2c=13.0 log2g=-3.0 rate=77.9792
log2c=-1.0 log2g=-6.0 rate=72.9599
log2c=-1.0 log2g=-11.0 rate=62.6273
log2c=-1.0 log2g=-1.0 rate=80.2384
log2c=-1.0 log2g=1.0 rate=71.8711
log2c=-1.0 log2g=-9.0 rate=67.7772
log2c=-1.0 log2g=-4.0 rate=76.5148
log2c=-1.0 log2g=-8.0 rate=69.6608
log2c=-1.0 log2g=-14.0 rate=53.3725
log2c=-1.0 log2g=2.0 rate=68.6102
log2c=-1.0 log2g=-3.0 rate=77.9357
log2c=5.0 log2g=-13.0 rate=71.0164
log2c=11.0 log2g=-13.0 rate=74.0214
log2c=0.0 log2g=-13.0 rate=54.8696
log2c=-3.0 log2g=-13.0 rate=53.3725
log2c=8.0 log2g=-13.0 rate=72.9544
log2c=3.0 log2g=-13.0 rate=67.7772
log2c=14.0 log2g=-13.0 rate=74.9034
log2c=7.0 log2g=-13.0 rate=72.7911
log2c=-4.0 log2g=-13.0 rate=53.3725
log2c=2.0 log2g=-13.0 rate=65.8827
log2c=-1.0 log2g=-13.0 rate=53.3725
log2c=13.0 log2g=-13.0 rate=74.4679
log2c=10.0 log2g=-11.0 rate=74.8326
log2c=10.0 log2g=-1.0 rate=79.5961
log2c=10.0 log2g=-6.0 rate=79.9662
log2c=10.0 log2g=1.0 rate=77.3368
log2c=10.0 log2g=-9.0 rate=77.3042
log2c=10.0 log2g=-14.0 rate=73.5587
log2c=10.0 log2g=-8.0 rate=78.4528
log2c=10.0 log2g=2.0 rate=69.1056
log2c=10.0 log2g=-4.0 rate=78.3984
log2c=10.0 log2g=-13.0 rate=73.8908
log2c=10.0 log2g=-3.0 rate=78.0935
log2c=5.0 log2g=0.0 rate=79.3239
log2c=0.0 log2g=0.0 rate=79.8247
log2c=-3.0 log2g=0.0 rate=72.7421
log2c=11.0 log2g=0.0 rate=79.3239
log2c=8.0 log2g=0.0 rate=79.3239
log2c=3.0 log2g=0.0 rate=79.3239
log2c=-4.0 log2g=0.0 rate=58.7729
log2c=14.0 log2g=0.0 rate=79.3239
log2c=7.0 log2g=0.0 rate=79.3239
log2c=2.0 log2g=0.0 rate=79.313
log2c=-1.0 log2g=0.0 rate=79.2912
log2c=13.0 log2g=0.0 rate=79.3239
log2c=4.0 log2g=-6.0 rate=77.3804
log2c=10.0 log2g=0.0 rate=79.3239
log2c=4.0 log2g=-11.0 rate=72.078
log2c=4.0 log2g=-1.0 rate=79.5634
log2c=4.0 log2g=-9.0 rate=73.4662
log2c=4.0 log2g=-14.0 rate=67.7663
log2c=4.0 log2g=1.0 rate=77.3368
log2c=4.0 log2g=-4.0 rate=80.1677
log2c=4.0 log2g=-8.0 rate=74.6203
log2c=4.0 log2g=-13.0 rate=69.5846
log2c=4.0 log2g=-3.0 rate=80.6304
log2c=4.0 log2g=2.0 rate=69.1056
log2c=5.0 log2g=-10.0 rate=73.2375
log2c=0.0 log2g=-10.0 rate=67.7772
log2c=11.0 log2g=-10.0 rate=76.7217
log2c=4.0 log2g=0.0 rate=79.3239
log2c=-3.0 log2g=-10.0 rate=54.7825
log2c=8.0 log2g=-10.0 rate=74.838
log2c=3.0 log2g=-10.0 rate=72.0888
log2c=-4.0 log2g=-10.0 rate=53.3725
log2c=7.0 log2g=-10.0 rate=74.3209
log2c=2.0 log2g=-10.0 rate=71.0001
log2c=14.0 log2g=-10.0 rate=78.5617
log2c=-1.0 log2g=-10.0 rate=65.9154
log2c=13.0 log2g=-10.0 rate=77.9574
log2c=10.0 log2g=-10.0 rate=76.0684
log2c=4.0 log2g=-10.0 rate=72.8347
log2c=15.0 log2g=-1.0 rate=79.5961
log2c=15.0 log2g=-11.0 rate=77.8594
log2c=15.0 log2g=1.0 rate=77.3368
log2c=15.0 log2g=-4.0 rate=77.3858
log2c=15.0 log2g=-14.0 rate=73.4879
log2c=15.0 log2g=-9.0 rate=79.1605
log2c=15.0 log2g=-6.0 rate=78.3766
log2c=15.0 log2g=2.0 rate=69.1056
log2c=15.0 log2g=-13.0 rate=75.377
log2c=15.0 log2g=-3.0 rate=77.9738
log2c=15.0 log2g=0.0 rate=79.3239
log2c=5.0 log2g=-5.0 rate=79.3783
log2c=0.0 log2g=-5.0 rate=75.7363
log2c=15.0 log2g=-10.0 rate=78.8176
log2c=-3.0 log2g=-5.0 rate=72.0507
log2c=15.0 log2g=-8.0 rate=79.313
log2c=11.0 log2g=-5.0 rate=79.1986
log2c=3.0 log2g=-5.0 rate=78.0772
log2c=-4.0 log2g=-5.0 rate=70.0256
log2c=8.0 log2g=-5.0 rate=80.2657
log2c=2.0 log2g=-5.0 rate=77.4511
log2c=7.0 log2g=-5.0 rate=80.2112
log2c=-1.0 log2g=-5.0 rate=74.6312
log2c=10.0 log2g=-5.0 rate=79.6505
log2c=4.0 log2g=-5.0 rate=78.8285
log2c=14.0 log2g=-5.0 rate=77.7125
log2c=13.0 log2g=-5.0 rate=78.1262
log2c=-5.0 log2g=-6.0 rate=65.959
log2c=-5.0 log2g=-1.0 rate=74.31
log2c=-5.0 log2g=-11.0 rate=53.3725
log2c=-5.0 log2g=1.0 rate=53.3725
log2c=-5.0 log2g=-9.0 rate=53.3725
log2c=-5.0 log2g=-4.0 rate=70.2052
log2c=-5.0 log2g=-14.0 rate=53.3725
log2c=-5.0 log2g=2.0 rate=53.3725
log2c=-5.0 log2g=-8.0 rate=54.5702
log2c=-5.0 log2g=-3.0 rate=72.312
log2c=-5.0 log2g=-13.0 rate=53.3725
log2c=-5.0 log2g=0.0 rate=53.5413
log2c=-5.0 log2g=-10.0 rate=53.3725
log2c=-5.0 log2g=-5.0 rate=68.1148
log2c=5.0 log2g=-15.0 rate=67.7555
log2c=0.0 log2g=-15.0 rate=53.3725
log2c=11.0 log2g=-15.0 rate=73.5533
log2c=-3.0 log2g=-15.0 rate=53.3725
log2c=8.0 log2g=-15.0 rate=72.0725
log2c=15.0 log2g=-5.0 rate=77.3749
log2c=3.0 log2g=-15.0 rate=62.6436
log2c=14.0 log2g=-15.0 rate=73.9452
log2c=-4.0 log2g=-15.0 rate=53.3725
log2c=7.0 log2g=-15.0 rate=70.9783
log2c=2.0 log2g=-15.0 rate=54.8696
log2c=13.0 log2g=-15.0 rate=73.771
log2c=10.0 log2g=-15.0 rate=72.9925
log2c=-1.0 log2g=-15.0 rate=53.3725
log2c=4.0 log2g=-15.0 rate=65.8773
log2c=15.0 log2g=-15.0 rate=73.9343
log2c=-5.0 log2g=-15.0 rate=53.3725
log2c=6.0 log2g=-6.0 rate=78.7522
log2c=6.0 log2g=-11.0 rate=73.0688
log2c=6.0 log2g=-9.0 rate=74.7237
log2c=6.0 log2g=1.0 rate=77.3368
log2c=6.0 log2g=-1.0 rate=79.5961
log2c=6.0 log2g=-14.0 rate=71.0001
log2c=6.0 log2g=-4.0 rate=80.4453
log2c=6.0 log2g=-8.0 rate=75.9976
log2c=6.0 log2g=-13.0 rate=72.0507
log2c=6.0 log2g=2.0 rate=69.1056
log2c=6.0 log2g=-3.0 rate=79.4763
log2c=6.0 log2g=-10.0 rate=73.9289
log2c=6.0 log2g=-5.0 rate=79.8465
log2c=6.0 log2g=0.0 rate=79.3239
log2c=6.0 log2g=-15.0 rate=69.5955
log2c=0.0 log2g=3.0 rate=68.6102
log2c=5.0 log2g=3.0 rate=68.6102
log2c=-3.0 log2g=3.0 rate=56.3068
log2c=11.0 log2g=3.0 rate=68.6102
log2c=8.0 log2g=3.0 rate=68.6102
log2c=3.0 log2g=3.0 rate=68.6102
log2c=-4.0 log2g=3.0 rate=53.9115
log2c=14.0 log2g=3.0 rate=68.6102
log2c=7.0 log2g=3.0 rate=68.6102
log2c=13.0 log2g=3.0 rate=68.6102
log2c=2.0 log2g=3.0 rate=68.6102
log2c=-1.0 log2g=3.0 rate=68.6102
log2c=4.0 log2g=3.0 rate=68.6102
log2c=10.0 log2g=3.0 rate=68.6102
log2c=15.0 log2g=3.0 rate=68.6102
log2c=1.0 log2g=-6.0 rate=74.985
log2c=-5.0 log2g=3.0 rate=53.3725
log2c=1.0 log2g=-11.0 rate=67.7663
log2c=1.0 log2g=-1.0 rate=80.9298
log2c=6.0 log2g=3.0 rate=68.6102
log2c=1.0 log2g=1.0 rate=77.3368
log2c=1.0 log2g=-4.0 rate=78.2079
log2c=1.0 log2g=-9.0 rate=71.0273
log2c=1.0 log2g=-8.0 rate=72.41
log2c=1.0 log2g=-14.0 rate=54.8751
log2c=1.0 log2g=-3.0 rate=79.9281
log2c=1.0 log2g=-13.0 rate=62.6381
log2c=1.0 log2g=2.0 rate=69.1056
log2c=1.0 log2g=-10.0 rate=69.6336
log2c=1.0 log2g=-5.0 rate=76.8033
log2c=1.0 log2g=0.0 rate=79.5253
log2c=1.0 log2g=-15.0 rate=53.3725
log2c=5.0 log2g=-7.0 rate=76.7543
log2c=0.0 log2g=-7.0 rate=72.6822
log2c=-3.0 log2g=-7.0 rate=67.8916
log2c=1.0 log2g=3.0 rate=68.6102
log2c=8.0 log2g=-7.0 rate=78.5726
log2c=3.0 log2g=-7.0 rate=75.3715
log2c=11.0 log2g=-7.0 rate=79.5906
log2c=-4.0 log2g=-7.0 rate=65.9807
log2c=7.0 log2g=-7.0 rate=77.9139
log2c=2.0 log2g=-7.0 rate=74.3808
log2c=-1.0 log2g=-7.0 rate=71.4029
log2c=10.0 log2g=-7.0 rate=79.313
log2c=4.0 log2g=-7.0 rate=76.0575
log2c=13.0 log2g=-7.0 rate=79.6451
log2c=-5.0 log2g=-7.0 rate=62.1754
log2c=6.0 log2g=-7.0 rate=77.3042
log2c=14.0 log2g=-7.0 rate=79.4926
log2c=1.0 log2g=-7.0 rate=73.39
log2c=12.0 log2g=-1.0 rate=79.5961
log2c=12.0 log2g=-11.0 rate=76.0793
log2c=12.0 log2g=-6.0 rate=79.7539
log2c=12.0 log2g=1.0 rate=77.3368
log2c=12.0 log2g=-9.0 rate=78.4365
log2c=12.0 log2g=-14.0 rate=73.9561
log2c=15.0 log2g=-7.0 rate=79.2858
log2c=12.0 log2g=2.0 rate=69.1056
log2c=12.0 log2g=-4.0 rate=77.6308
log2c=12.0 log2g=-13.0 rate=74.1739
log2c=12.0 log2g=-8.0 rate=79.1279
log2c=12.0 log2g=-3.0 rate=77.9846
log2c=12.0 log2g=0.0 rate=79.3239
log2c=12.0 log2g=-10.0 rate=77.2715
log2c=12.0 log2g=-15.0 rate=73.7982
log2c=12.0 log2g=3.0 rate=68.6102
log2c=5.0 log2g=-2.0 rate=79.3946
log2c=0.0 log2g=-2.0 rate=80.5215
log2c=12.0 log2g=-7.0 rate=79.7703
log2c=-3.0 log2g=-2.0 rate=76.8904
log2c=12.0 log2g=-5.0 rate=78.6325
log2c=11.0 log2g=-2.0 rate=78.7958
log2c=3.0 log2g=-2.0 rate=80.7338
log2c=8.0 log2g=-2.0 rate=78.8121
log2c=-4.0 log2g=-2.0 rate=75.2572
log2c=14.0 log2g=-2.0 rate=78.7958
log2c=2.0 log2g=-2.0 rate=80.9897
log2c=7.0 log2g=-2.0 rate=78.8285
log2c=-1.0 log2g=-2.0 rate=79.4491
log2c=13.0 log2g=-2.0 rate=78.7958
log2c=4.0 log2g=-2.0 rate=79.89
log2c=10.0 log2g=-2.0 rate=78.7958
log2c=-5.0 log2g=-2.0 rate=73.4825
log2c=15.0 log2g=-2.0 rate=78.7958
log2c=1.0 log2g=-2.0 rate=80.7992
log2c=6.0 log2g=-2.0 rate=78.8666
log2c=-2.0 log2g=-6.0 rate=71.686
log2c=-2.0 log2g=-1.0 rate=78.578
log2c=12.0 log2g=-2.0 rate=78.7958
log2c=-2.0 log2g=-11.0 rate=54.8206
log2c=-2.0 log2g=1.0 rate=65.1914
log2c=-2.0 log2g=-9.0 rate=65.9208
log2c=-2.0 log2g=-4.0 rate=75.2082
log2c=-2.0 log2g=-14.0 rate=53.3725
log2c=-2.0 log2g=2.0 rate=62.7144
log2c=-2.0 log2g=-8.0 rate=67.8262
log2c=-2.0 log2g=-3.0 rate=76.8251
log2c=-2.0 log2g=0.0 rate=79.215
log2c=-2.0 log2g=-13.0 rate=53.3725
log2c=-2.0 log2g=-10.0 rate=62.6109
log2c=-2.0 log2g=-5.0 rate=73.4281
log2c=-2.0 log2g=-15.0 rate=53.3725
log2c=-2.0 log2g=-7.0 rate=69.8405
log2c=-2.0 log2g=3.0 rate=62.7144
log2c=-2.0 log2g=-2.0 rate=78.2351
log2c=5.0 log2g=-12.0 rate=72.0671
log2c=11.0 log2g=-12.0 rate=74.4733
log2c=0.0 log2g=-12.0 rate=62.6327
log2c=8.0 log2g=-12.0 rate=73.6621
log2c=-3.0 log2g=-12.0 rate=53.3725
log2c=3.0 log2g=-12.0 rate=69.6064
log2c=-4.0 log2g=-12.0 rate=53.3725
log2c=7.0 log2g=-12.0 rate=72.9925
log2c=14.0 log2g=-12.0 rate=76.0847
log2c=2.0 log2g=-12.0 rate=67.7663
log2c=13.0 log2g=-12.0 rate=75.377
log2c=-1.0 log2g=-12.0 rate=54.8424
log2c=10.0 log2g=-12.0 rate=74.1793
log2c=4.0 log2g=-12.0 rate=71.0273
log2c=6.0 log2g=-12.0 rate=72.8074
log2c=-5.0 log2g=-12.0 rate=53.3725
log2c=15.0 log2g=-12.0 rate=76.7543
log2c=1.0 log2g=-12.0 rate=65.8882
log2c=12.0 log2g=-12.0 rate=74.8163
log2c=-2.0 log2g=-12.0 rate=53.3725
log2c=9.0 log2g=-11.0 rate=74.3644
log2c=9.0 log2g=-6.0 rate=79.7539
log2c=9.0 log2g=-1.0 rate=79.5961
log2c=9.0 log2g=-9.0 rate=76.6999
log2c=9.0 log2g=1.0 rate=77.3368
log2c=9.0 log2g=-14.0 rate=72.9544
log2c=9.0 log2g=-8.0 rate=77.952
log2c=9.0 log2g=-4.0 rate=78.921
log2c=9.0 log2g=2.0 rate=69.1056
log2c=9.0 log2g=-13.0 rate=73.5914
log2c=9.0 log2g=-10.0 rate=75.3117
log2c=9.0 log2g=-3.0 rate=78.1425
log2c=9.0 log2g=0.0 rate=79.3239
log2c=9.0 log2g=-15.0 rate=72.7476
log2c=9.0 log2g=-7.0 rate=79.0789
log2c=9.0 log2g=-5.0 rate=79.9608
log2c=9.0 log2g=-12.0 rate=74.0106
log2c=9.0 log2g=3.0 rate=68.6102
log2c=9.0 log2g=-2.0 rate=78.7958
