# Supplementary material for: Potential Compounds for Oral Cancer Treatment: Resveratrol, Nimbolide, Lovastatin, Bortezomib, Vorinostat, Berberine, Pterostilbene, Deguelin, Andrographolide, and Colchicine
Source: PLoS One. 2015 Nov 4;10(11):e0141719. doi: 10.1371/journal.pone.0141719 (PMC4633227; doi:10.1371/journal.pone.0141719)
Supplement: S6 Text — Compressed file, consisting of intermediate files generated during the grid search process, and final model/classifier ‘cancer.model’ used in the current study. (ZIP) [file pone.0141719.s006.zip › Model_Build/train_fine.dat_out.txt]

log2c=0.75 log2g=-2.5 rate=80.4834
log2c=2.5 log2g=-2.5 rate=80.8863
log2c=2.5 log2g=-1.25 rate=80.1786
log2c=0.75 log2g=-1.25 rate=81.0387
log2c=4.5 log2g=-2.5 rate=80.0207
log2c=2.5 log2g=-4.0 rate=79.4164
log2c=0.75 log2g=-4.0 rate=77.9574
log2c=4.5 log2g=-4.0 rate=80.3582
log2c=-0.25 log2g=-2.5 rate=79.6178
log2c=4.5 log2g=-1.25 rate=79.4327
log2c=-0.25 log2g=-4.0 rate=77.2933
log2c=-0.25 log2g=-1.25 rate=80.7828
log2c=3.5 log2g=-2.5 rate=80.8101
log2c=3.5 log2g=-4.0 rate=80.0207
log2c=3.5 log2g=-1.25 rate=79.6015
log2c=0.75 log2g=-0.5 rate=80.3745
log2c=2.5 log2g=-0.5 rate=79.6723
log2c=-0.25 log2g=-0.5 rate=80.5869
log2c=4.5 log2g=-0.5 rate=79.6668
log2c=1.75 log2g=-2.5 rate=80.8917
log2c=3.5 log2g=-0.5 rate=79.6668
log2c=1.75 log2g=-4.0 rate=78.6978
log2c=1.75 log2g=-1.25 rate=80.8155
log2c=2.5 log2g=-3.25 rate=80.4889
log2c=1.75 log2g=-0.5 rate=79.8955
log2c=0.75 log2g=-3.25 rate=79.2803
log2c=-0.25 log2g=-3.25 rate=78.295
log2c=1.75 log2g=-3.25 rate=80.0751
log2c=4.5 log2g=-3.25 rate=80.5542
log2c=3.5 log2g=-3.25 rate=80.7992
log2c=5.5 log2g=-4.0 rate=80.6903
log2c=5.5 log2g=-2.5 rate=79.3837
log2c=5.5 log2g=-1.25 rate=79.4327
log2c=5.5 log2g=-0.5 rate=79.6614
log2c=5.5 log2g=-3.25 rate=80.2112
log2c=2.5 log2g=-2.0 rate=81.0931
log2c=0.75 log2g=-2.0 rate=80.7447
log2c=-0.25 log2g=-2.0 rate=80.3092
log2c=4.5 log2g=-2.0 rate=79.6342
log2c=1.75 log2g=-2.0 rate=81.0496
log2c=3.5 log2g=-2.0 rate=80.3637
log2c=-0.75 log2g=-2.5 rate=78.9863
log2c=-0.75 log2g=-4.0 rate=76.8088
log2c=-0.75 log2g=-1.25 rate=80.3528
log2c=-0.75 log2g=-3.25 rate=77.8322
log2c=-0.75 log2g=-0.5 rate=80.1187
log2c=5.5 log2g=-2.0 rate=79.0843
log2c=-0.75 log2g=-2.0 rate=79.8029
log2c=3.0 log2g=-4.0 rate=79.6995
log2c=3.0 log2g=-2.5 rate=80.8917
log2c=3.0 log2g=-3.25 rate=80.5977
log2c=3.0 log2g=-1.25 rate=79.7049
log2c=2.5 log2g=-4.75 rate=78.1643
log2c=3.0 log2g=-0.5 rate=79.6396
log2c=0.75 log2g=-4.75 rate=76.9938
log2c=3.0 log2g=-2.0 rate=80.7338
log2c=4.5 log2g=-4.75 rate=79.4708
log2c=-0.25 log2g=-4.75 rate=76.0303
log2c=3.5 log2g=-4.75 rate=78.8883
log2c=1.75 log2g=-4.75 rate=77.6362
log2c=-0.75 log2g=-4.75 rate=75.3062
log2c=3.0 log2g=-4.75 rate=78.4093
log2c=5.5 log2g=-4.75 rate=79.9281
log2c=1.25 log2g=-4.0 rate=78.4093
log2c=1.25 log2g=-2.5 rate=80.6576
log2c=1.25 log2g=-3.25 rate=79.6832
log2c=1.25 log2g=-1.25 rate=81.0823
log2c=1.25 log2g=-4.75 rate=77.2062
log2c=1.25 log2g=-0.5 rate=80.135
log2c=1.25 log2g=-2.0 rate=80.9189
log2c=0.75 log2g=-0.25 rate=79.9662
log2c=4.5 log2g=-0.25 rate=79.558
log2c=2.5 log2g=-0.25 rate=79.5253
log2c=-0.25 log2g=-0.25 rate=80.2167
log2c=1.75 log2g=-0.25 rate=79.6233
log2c=3.5 log2g=-0.25 rate=79.5634
log2c=-0.75 log2g=-0.25 rate=79.694
log2c=5.5 log2g=-0.25 rate=79.558
log2c=3.0 log2g=-0.25 rate=79.5471
log2c=1.25 log2g=-0.25 rate=79.792
log2c=5.0 log2g=-2.5 rate=79.6832
log2c=5.0 log2g=-4.0 rate=80.5977
log2c=5.0 log2g=-1.25 rate=79.4382
log2c=5.0 log2g=-0.5 rate=79.6614
log2c=5.0 log2g=-3.25 rate=80.3963
log2c=5.0 log2g=-4.75 rate=79.743
log2c=5.0 log2g=-2.0 rate=79.3946
log2c=0.25 log2g=-2.5 rate=80.086
log2c=0.25 log2g=-4.0 rate=77.56
log2c=5.0 log2g=-0.25 rate=79.558
log2c=0.25 log2g=-1.25 rate=81.0224
log2c=0.25 log2g=-3.25 rate=78.7033
log2c=0.25 log2g=-2.0 rate=80.5977
log2c=0.25 log2g=-4.75 rate=76.5856
log2c=2.5 log2g=-3.0 rate=80.6848
log2c=0.75 log2g=-3.0 rate=79.7267
log2c=0.25 log2g=-0.25 rate=80.1949
log2c=0.25 log2g=-0.5 rate=80.6522
log2c=-0.25 log2g=-3.0 rate=78.6651
log2c=4.5 log2g=-3.0 rate=80.5324
log2c=3.5 log2g=-3.0 rate=80.8808
log2c=1.75 log2g=-3.0 rate=80.4072
log2c=-0.75 log2g=-3.0 rate=78.1915
log2c=3.0 log2g=-3.0 rate=80.8101
log2c=1.25 log2g=-3.0 rate=80.1731
log2c=5.5 log2g=-3.0 rate=79.988
log2c=0.25 log2g=-3.0 rate=79.1769
log2c=5.0 log2g=-3.0 rate=80.3745
log2c=4.0 log2g=-2.5 rate=80.4127
log2c=4.0 log2g=-4.0 rate=80.1677
log2c=4.0 log2g=-1.25 rate=79.5253
log2c=4.0 log2g=-3.25 rate=80.7447
log2c=4.0 log2g=-0.5 rate=79.6723
log2c=4.0 log2g=-4.75 rate=79.3075
log2c=4.0 log2g=-2.0 rate=79.89
log2c=4.0 log2g=-0.25 rate=79.558
log2c=4.0 log2g=-3.0 rate=80.6304
log2c=0.75 log2g=-1.75 rate=80.9353
log2c=2.5 log2g=-1.75 rate=80.8373
log2c=-0.25 log2g=-1.75 rate=80.5542
log2c=4.5 log2g=-1.75 rate=79.4708
log2c=1.75 log2g=-1.75 rate=81.153
log2c=3.5 log2g=-1.75 rate=80.0751
log2c=5.5 log2g=-1.75 rate=79.0898
log2c=-0.75 log2g=-1.75 rate=80.1405
log2c=1.25 log2g=-1.75 rate=81.0333
log2c=3.0 log2g=-1.75 rate=80.4998
log2c=0.25 log2g=-1.75 rate=80.6413
log2c=2.25 log2g=-2.5 rate=80.8917
log2c=5.0 log2g=-1.75 rate=79.1878
log2c=4.0 log2g=-1.75 rate=79.6723
log2c=2.25 log2g=-4.0 rate=79.2204
log2c=2.25 log2g=-3.25 rate=80.3582
log2c=2.25 log2g=-1.25 rate=80.4344
log2c=2.25 log2g=-4.75 rate=77.9792
log2c=2.25 log2g=-2.0 rate=81.1204
log2c=2.25 log2g=-0.5 rate=79.7703
log2c=2.25 log2g=-3.0 rate=80.6195
log2c=2.5 log2g=-4.5 rate=78.4474
log2c=2.25 log2g=-1.75 rate=81.0442
log2c=2.25 log2g=-0.25 rate=79.5525
log2c=0.75 log2g=-4.5 rate=77.2225
log2c=-0.25 log2g=-4.5 rate=76.4113
log2c=4.5 log2g=-4.5 rate=79.7975
log2c=3.5 log2g=-4.5 rate=79.3565
log2c=1.75 log2g=-4.5 rate=78.0119
log2c=-0.75 log2g=-4.5 rate=75.8343
log2c=3.0 log2g=-4.5 rate=78.9972
log2c=5.5 log2g=-4.5 rate=80.1731
log2c=1.25 log2g=-4.5 rate=77.5709
log2c=0.25 log2g=-4.5 rate=77.0646
log2c=4.0 log2g=-4.5 rate=79.6178
log2c=5.0 log2g=-4.5 rate=79.9989
log2c=2.25 log2g=-4.5 rate=78.3167
log2c=6.0 log2g=-4.0 rate=80.4453
log2c=6.0 log2g=-1.25 rate=79.3892
log2c=6.0 log2g=-2.5 rate=79.1551
log2c=6.0 log2g=-0.5 rate=79.6614
log2c=6.0 log2g=-3.25 rate=79.9554
log2c=6.0 log2g=-2.0 rate=78.8666
log2c=6.0 log2g=-4.75 rate=80.0425
log2c=6.0 log2g=-0.25 rate=79.558
log2c=6.0 log2g=-3.0 rate=79.4763
log2c=-1.0 log2g=-2.5 rate=78.6978
log2c=6.0 log2g=-1.75 rate=79.0952
log2c=6.0 log2g=-4.5 rate=80.4018
log2c=-1.0 log2g=-1.25 rate=80.1078
log2c=-1.0 log2g=-4.0 rate=76.5148
log2c=-1.0 log2g=-3.25 rate=77.658
log2c=-1.0 log2g=-0.5 rate=79.7975
log2c=-1.0 log2g=-2.0 rate=79.4491
log2c=-1.0 log2g=-4.75 rate=75.1647
log2c=-1.0 log2g=-3.0 rate=77.9357
log2c=-1.0 log2g=-0.25 rate=79.5525
log2c=-1.0 log2g=-4.5 rate=75.4859
log2c=-1.0 log2g=-1.75 rate=79.8247
log2c=0.75 log2g=-1.0 rate=81.0605
log2c=4.5 log2g=-1.0 rate=79.6069
log2c=2.5 log2g=-1.0 rate=79.8465
log2c=-0.25 log2g=-1.0 rate=80.8264
log2c=1.75 log2g=-1.0 rate=80.4399
log2c=3.5 log2g=-1.0 rate=79.6124
log2c=5.5 log2g=-1.0 rate=79.5961
log2c=-0.75 log2g=-1.0 rate=80.4671
log2c=3.0 log2g=-1.0 rate=79.7322
log2c=1.25 log2g=-1.0 rate=80.7937
log2c=5.0 log2g=-1.0 rate=79.5961
log2c=0.25 log2g=-1.0 rate=80.9353
log2c=2.25 log2g=-1.0 rate=79.9771
log2c=4.0 log2g=-1.0 rate=79.5634
log2c=6.0 log2g=-1.0 rate=79.5961
log2c=-1.0 log2g=-1.0 rate=80.2384
log2c=2.75 log2g=-2.5 rate=80.9244
log2c=2.75 log2g=-4.0 rate=79.6124
log2c=2.75 log2g=-3.25 rate=80.5977
log2c=2.75 log2g=-1.25 rate=79.9554
log2c=2.75 log2g=-4.75 rate=78.2677
log2c=2.75 log2g=-0.5 rate=79.6124
log2c=2.75 log2g=-2.0 rate=81.0169
log2c=2.75 log2g=-3.0 rate=80.8264
log2c=2.75 log2g=-4.5 rate=78.6706
log2c=2.75 log2g=-0.25 rate=79.5362
log2c=2.5 log2g=-3.75 rate=79.7648
log2c=2.75 log2g=-1.75 rate=80.6848
log2c=0.75 log2g=-3.75 rate=78.3657
log2c=-0.25 log2g=-3.75 rate=77.6635
log2c=2.75 log2g=-1.0 rate=79.8247
log2c=4.5 log2g=-3.75 rate=80.6631
log2c=1.75 log2g=-3.75 rate=79.2531
log2c=3.5 log2g=-3.75 rate=80.3038
log2c=-0.75 log2g=-3.75 rate=77.2279
log2c=3.0 log2g=-3.75 rate=80.1677
log2c=1.25 log2g=-3.75 rate=78.7359
log2c=5.5 log2g=-3.75 rate=80.5379
log2c=0.25 log2g=-3.75 rate=78.0282
log2c=5.0 log2g=-3.75 rate=80.6631
log2c=4.0 log2g=-3.75 rate=80.4725
log2c=2.25 log2g=-3.75 rate=79.6668
log2c=-1.0 log2g=-3.75 rate=77.0102
log2c=6.0 log2g=-3.75 rate=80.2003
log2c=2.75 log2g=-3.75 rate=79.9608
log2c=1.0 log2g=-4.0 rate=78.2079
log2c=1.0 log2g=-2.5 rate=80.5869
log2c=1.0 log2g=-3.25 rate=79.4763
log2c=1.0 log2g=-1.25 rate=81.0714
log2c=1.0 log2g=-2.0 rate=80.7992
log2c=1.0 log2g=-4.75 rate=77.2062
log2c=1.0 log2g=-0.5 rate=80.233
log2c=1.0 log2g=-3.0 rate=79.9281
log2c=1.0 log2g=-4.5 rate=77.3858
log2c=1.0 log2g=-1.75 rate=81.0278
log2c=1.0 log2g=-0.25 rate=79.8301
log2c=1.0 log2g=-3.75 rate=78.4528
log2c=0.75 log2g=-2.25 rate=80.6141
log2c=2.5 log2g=-2.25 rate=81.006
log2c=1.0 log2g=-1.0 rate=80.9298
log2c=3.5 log2g=-2.25 rate=80.5869
log2c=4.5 log2g=-2.25 rate=79.7812
log2c=-0.25 log2g=-2.25 rate=80.0588
log2c=-0.75 log2g=-2.25 rate=79.4327
log2c=1.75 log2g=-2.25 rate=80.9734
log2c=1.25 log2g=-2.25 rate=80.8155
log2c=3.0 log2g=-2.25 rate=80.9462
log2c=5.5 log2g=-2.25 rate=79.3075
log2c=0.25 log2g=-2.25 rate=80.4508
log2c=5.0 log2g=-2.25 rate=79.5035
log2c=2.25 log2g=-2.25 rate=81.0768
log2c=4.0 log2g=-2.25 rate=80.1296
log2c=-1.0 log2g=-2.25 rate=79.1333
log2c=2.75 log2g=-2.25 rate=80.8972
log2c=1.0 log2g=-2.25 rate=80.7393
log2c=6.0 log2g=-2.25 rate=78.9809
log2c=4.75 log2g=-4.0 rate=80.4453
log2c=4.75 log2g=-2.5 rate=79.7594
log2c=4.75 log2g=-1.25 rate=79.3946
log2c=4.75 log2g=-3.25 rate=80.4235
log2c=4.75 log2g=-0.5 rate=79.6614
log2c=4.75 log2g=-4.75 rate=79.6505
log2c=4.75 log2g=-2.0 rate=79.5743
log2c=4.75 log2g=-0.25 rate=79.558
log2c=4.75 log2g=-3.0 rate=80.3909
log2c=4.75 log2g=-1.75 rate=79.3184
log2c=4.75 log2g=-4.5 rate=80.0044
log2c=4.75 log2g=-3.75 rate=80.7447
log2c=4.75 log2g=-1.0 rate=79.5961
log2c=0.0 log2g=-2.5 rate=79.9336
log2c=0.0 log2g=-1.25 rate=80.9843
log2c=4.75 log2g=-2.25 rate=79.5961
log2c=0.0 log2g=-4.0 rate=77.4838
log2c=0.0 log2g=-3.25 rate=78.4419
log2c=0.0 log2g=-2.0 rate=80.5215
log2c=0.0 log2g=-0.5 rate=80.6794
log2c=0.0 log2g=-4.75 rate=76.2099
log2c=0.0 log2g=-3.0 rate=78.9047
log2c=0.0 log2g=-1.75 rate=80.6467
log2c=0.0 log2g=-4.5 rate=76.8741
log2c=0.0 log2g=-0.25 rate=80.3364
log2c=0.0 log2g=-3.75 rate=77.7179
log2c=0.0 log2g=-2.25 rate=80.2058
log2c=2.5 log2g=-5.0 rate=77.7451
log2c=0.0 log2g=-1.0 rate=80.9026
log2c=0.75 log2g=-5.0 rate=76.6073
log2c=4.5 log2g=-5.0 rate=79.2204
log2c=3.5 log2g=-5.0 rate=78.4256
log2c=-0.25 log2g=-5.0 rate=75.4042
log2c=1.75 log2g=-5.0 rate=77.1789
log2c=5.5 log2g=-5.0 rate=79.694
log2c=-0.75 log2g=-5.0 rate=74.9469
log2c=3.0 log2g=-5.0 rate=78.0772
log2c=1.25 log2g=-5.0 rate=76.9775
log2c=5.0 log2g=-5.0 rate=79.3783
log2c=0.25 log2g=-5.0 rate=76.0629
log2c=4.0 log2g=-5.0 rate=78.8285
log2c=-1.0 log2g=-5.0 rate=74.6312
log2c=2.25 log2g=-5.0 rate=77.5382
log2c=6.0 log2g=-5.0 rate=79.8465
log2c=2.75 log2g=-5.0 rate=77.952
log2c=1.0 log2g=-5.0 rate=76.8033
log2c=0.0 log2g=-5.0 rate=75.7363
log2c=4.75 log2g=-5.0 rate=79.264
log2c=3.75 log2g=-2.5 rate=80.5542
log2c=3.75 log2g=-1.25 rate=79.5688
log2c=3.75 log2g=-4.0 rate=80.1187
log2c=3.75 log2g=-3.25 rate=80.9026
log2c=3.75 log2g=-0.5 rate=79.6723
log2c=3.75 log2g=-4.75 rate=79.1605
log2c=3.75 log2g=-2.0 rate=80.1296
log2c=3.75 log2g=-3.0 rate=80.772
log2c=3.75 log2g=-0.25 rate=79.5634
log2c=3.75 log2g=-4.5 rate=79.4327
log2c=3.75 log2g=-1.75 rate=79.7812
log2c=3.75 log2g=-3.75 rate=80.38
log2c=3.75 log2g=-5.0 rate=78.5454
log2c=3.75 log2g=-2.25 rate=80.3092
log2c=3.75 log2g=-1.0 rate=79.5743
log2c=2.5 log2g=0.0 rate=79.3184
log2c=0.75 log2g=0.0 rate=79.6287
log2c=4.5 log2g=0.0 rate=79.3239
log2c=-0.25 log2g=0.0 rate=79.7322
log2c=3.5 log2g=0.0 rate=79.3239
log2c=1.75 log2g=0.0 rate=79.362
log2c=5.5 log2g=0.0 rate=79.3239
log2c=-0.75 log2g=0.0 rate=79.362
log2c=3.0 log2g=0.0 rate=79.3239
log2c=5.0 log2g=0.0 rate=79.3239
log2c=1.25 log2g=0.0 rate=79.3946
log2c=0.25 log2g=0.0 rate=79.7757
log2c=2.25 log2g=0.0 rate=79.3021
log2c=4.0 log2g=0.0 rate=79.3239
log2c=-1.0 log2g=0.0 rate=79.2912
log2c=6.0 log2g=0.0 rate=79.3239
log2c=2.75 log2g=0.0 rate=79.3239
log2c=1.0 log2g=0.0 rate=79.5253
log2c=0.0 log2g=0.0 rate=79.8247
log2c=3.75 log2g=0.0 rate=79.3239
log2c=4.75 log2g=0.0 rate=79.3239
log2c=2.0 log2g=-4.0 rate=79.019
log2c=2.0 log2g=-2.5 rate=80.8645
log2c=2.0 log2g=-3.25 rate=80.2221
log2c=2.0 log2g=-1.25 rate=80.6576
log2c=2.0 log2g=-4.75 rate=77.8322
log2c=2.0 log2g=-0.5 rate=79.8138
log2c=2.0 log2g=-2.0 rate=80.9897
log2c=2.0 log2g=-3.0 rate=80.6032
log2c=2.0 log2g=-4.5 rate=78.246
log2c=2.0 log2g=-1.75 rate=81.1149
log2c=2.0 log2g=-0.25 rate=79.6287
log2c=2.0 log2g=-3.75 rate=79.4055
log2c=2.0 log2g=-2.25 rate=80.9625
log2c=2.0 log2g=-1.0 rate=80.2548
log2c=2.0 log2g=-5.0 rate=77.4511
log2c=2.0 log2g=0.0 rate=79.313
log2c=5.75 log2g=-2.5 rate=79.2966
log2c=5.75 log2g=-1.25 rate=79.4001
log2c=5.75 log2g=-4.0 rate=80.5433
log2c=5.75 log2g=-3.25 rate=80.1513
log2c=5.75 log2g=-0.5 rate=79.6614
log2c=5.75 log2g=-4.75 rate=79.9281
log2c=5.75 log2g=-2.0 rate=78.9646
log2c=5.75 log2g=-0.25 rate=79.558
log2c=5.75 log2g=-3.0 rate=79.7322
log2c=5.75 log2g=-4.5 rate=80.2657
log2c=5.75 log2g=-1.75 rate=79.1007
log2c=5.75 log2g=-3.75 rate=80.2983
log2c=5.75 log2g=-1.0 rate=79.5906
log2c=5.75 log2g=-5.0 rate=79.8029
log2c=5.75 log2g=-2.25 rate=79.1823
log2c=2.5 log2g=-2.75 rate=80.7992
log2c=0.75 log2g=-2.75 rate=80.1296
log2c=5.75 log2g=0.0 rate=79.3239
log2c=-0.25 log2g=-2.75 rate=79.1551
log2c=1.75 log2g=-2.75 rate=80.6467
log2c=3.5 log2g=-2.75 rate=80.7774
log2c=4.5 log2g=-2.75 rate=80.3582
log2c=-0.75 log2g=-2.75 rate=78.5726
log2c=1.25 log2g=-2.75 rate=80.4834
log2c=3.0 log2g=-2.75 rate=80.8209
log2c=5.5 log2g=-2.75 rate=79.5253
log2c=0.25 log2g=-2.75 rate=79.7049
log2c=2.25 log2g=-2.75 rate=80.8318
log2c=4.0 log2g=-2.75 rate=80.6195
log2c=5.0 log2g=-2.75 rate=79.9173
log2c=-1.0 log2g=-2.75 rate=78.3331
log2c=2.75 log2g=-2.75 rate=80.8155
log2c=1.0 log2g=-2.75 rate=80.331
log2c=6.0 log2g=-2.75 rate=79.2749
log2c=0.0 log2g=-2.75 rate=79.4164
log2c=4.75 log2g=-2.75 rate=80.1894
log2c=3.75 log2g=-2.75 rate=80.723
log2c=2.0 log2g=-2.75 rate=80.7937
log2c=-0.5 log2g=-2.5 rate=79.2749
log2c=-0.5 log2g=-1.25 rate=80.5923
log2c=-0.5 log2g=-4.0 rate=77.1681
log2c=5.75 log2g=-2.75 rate=79.4545
log2c=-0.5 log2g=-2.0 rate=80.0642
log2c=-0.5 log2g=-3.25 rate=78.0336
log2c=-0.5 log2g=-0.5 rate=80.3528
log2c=-0.5 log2g=-4.75 rate=75.5403
log2c=-0.5 log2g=-3.0 rate=78.4365
log2c=-0.5 log2g=-1.75 rate=80.3528
log2c=-0.5 log2g=-0.25 rate=79.9445
log2c=-0.5 log2g=-4.5 rate=76.1773
log2c=-0.5 log2g=-3.75 rate=77.4566
log2c=-0.5 log2g=-1.0 rate=80.6467
log2c=-0.5 log2g=-2.25 rate=79.7376
log2c=-0.5 log2g=-5.0 rate=75.2028
log2c=-0.5 log2g=-2.75 rate=78.8611
log2c=-0.5 log2g=0.0 rate=79.5525
log2c=0.75 log2g=-1.5 rate=81.1258
log2c=2.5 log2g=-1.5 rate=80.6685
log2c=-0.25 log2g=-1.5 rate=80.6304
log2c=4.5 log2g=-1.5 rate=79.3837
log2c=1.75 log2g=-1.5 rate=81.0659
log2c=3.5 log2g=-1.5 rate=79.7158
log2c=5.5 log2g=-1.5 rate=79.3347
log2c=-0.75 log2g=-1.5 rate=80.2439
log2c=1.25 log2g=-1.5 rate=81.1258
log2c=3.0 log2g=-1.5 rate=80.2058
log2c=5.0 log2g=-1.5 rate=79.3565
log2c=0.25 log2g=-1.5 rate=80.9189
log2c=4.0 log2g=-1.5 rate=79.5198
log2c=2.25 log2g=-1.5 rate=80.9081
log2c=6.0 log2g=-1.5 rate=79.3511
log2c=-1.0 log2g=-1.5 rate=79.988
log2c=2.75 log2g=-1.5 rate=80.4072
log2c=1.0 log2g=-1.5 rate=81.0931
log2c=0.0 log2g=-1.5 rate=80.7175
log2c=4.75 log2g=-1.5 rate=79.3946
log2c=3.75 log2g=-1.5 rate=79.5852
log2c=2.0 log2g=-1.5 rate=80.9081
log2c=5.75 log2g=-1.5 rate=79.3565
log2c=-0.5 log2g=-1.5 rate=80.5106
log2c=3.25 log2g=-4.0 rate=79.8138
log2c=3.25 log2g=-2.5 rate=80.8155
log2c=3.25 log2g=-3.25 rate=80.7828
log2c=3.25 log2g=-1.25 rate=79.5906
log2c=3.25 log2g=-0.5 rate=79.6505
log2c=3.25 log2g=-4.75 rate=78.6216
log2c=3.25 log2g=-2.0 rate=80.5106
log2c=3.25 log2g=-3.0 rate=80.8536
log2c=3.25 log2g=-0.25 rate=79.5634
log2c=3.25 log2g=-4.5 rate=79.1769
log2c=3.25 log2g=-3.75 rate=80.2276
log2c=3.25 log2g=-1.75 rate=80.2276
log2c=3.25 log2g=-1.0 rate=79.6287
log2c=3.25 log2g=-5.0 rate=78.2351
log2c=3.25 log2g=-2.25 rate=80.7393
log2c=3.25 log2g=-2.75 rate=80.8209
log2c=3.25 log2g=0.0 rate=79.3239
log2c=2.5 log2g=-4.25 rate=79.0027
log2c=0.75 log2g=-4.25 rate=77.5546
log2c=3.25 log2g=-1.5 rate=79.9173
log2c=-0.25 log2g=-4.25 rate=76.9884
log2c=4.5 log2g=-4.25 rate=80.1187
log2c=3.5 log2g=-4.25 rate=79.7213
log2c=1.75 log2g=-4.25 rate=78.4202
log2c=3.0 log2g=-4.25 rate=79.4219
log2c=-0.75 log2g=-4.25 rate=76.346
log2c=5.5 log2g=-4.25 rate=80.4834
log2c=1.25 log2g=-4.25 rate=77.9846
log2c=5.0 log2g=-4.25 rate=80.2766
log2c=0.25 log2g=-4.25 rate=77.2334
log2c=4.0 log2g=-4.25 rate=79.89
log2c=2.25 log2g=-4.25 rate=78.725
log2c=-1.0 log2g=-4.25 rate=75.9486
log2c=2.75 log2g=-4.25 rate=79.1932
log2c=6.0 log2g=-4.25 rate=80.5814
log2c=1.0 log2g=-4.25 rate=77.854
log2c=0.0 log2g=-4.25 rate=77.1789
log2c=4.75 log2g=-4.25 rate=80.1894
log2c=3.75 log2g=-4.25 rate=79.7703
log2c=2.0 log2g=-4.25 rate=78.4746
log2c=-0.5 log2g=-4.25 rate=76.6563
log2c=5.75 log2g=-4.25 rate=80.5705
log2c=3.25 log2g=-4.25 rate=79.4926
log2c=1.5 log2g=-2.5 rate=80.7774
log2c=1.5 log2g=-4.0 rate=78.5182
log2c=1.5 log2g=-3.25 rate=79.939
log2c=1.5 log2g=-1.25 rate=80.9462
log2c=1.5 log2g=-4.75 rate=77.4185
log2c=1.5 log2g=-2.0 rate=81.0333
log2c=1.5 log2g=-0.5 rate=79.988
log2c=1.5 log2g=-3.0 rate=80.2766
log2c=1.5 log2g=-1.75 rate=81.1258
log2c=1.5 log2g=-4.5 rate=77.805
log2c=1.5 log2g=-0.25 rate=79.7267
log2c=1.5 log2g=-3.75 rate=78.9809
log2c=1.5 log2g=-2.25 rate=80.8699
log2c=1.5 log2g=-5.0 rate=77.1082
log2c=1.5 log2g=-2.75 rate=80.5977
log2c=1.5 log2g=-1.0 rate=80.6903
log2c=1.5 log2g=-4.25 rate=78.2351
log2c=1.5 log2g=-1.5 rate=81.1802
log2c=1.5 log2g=0.0 rate=79.4055
log2c=5.25 log2g=-2.5 rate=79.5688
log2c=5.25 log2g=-4.0 rate=80.6685
log2c=5.25 log2g=-1.25 rate=79.4382
log2c=5.25 log2g=-3.25 rate=80.2384
log2c=5.25 log2g=-0.5 rate=79.6614
log2c=5.25 log2g=-2.0 rate=79.2749
log2c=5.25 log2g=-4.75 rate=79.9173
log2c=5.25 log2g=-0.25 rate=79.558
log2c=5.25 log2g=-3.0 rate=80.2221
log2c=5.25 log2g=-4.5 rate=80.0316
log2c=5.25 log2g=-1.75 rate=79.1388
log2c=5.25 log2g=-3.75 rate=80.5869
log2c=5.25 log2g=-1.0 rate=79.5961
log2c=5.25 log2g=-5.0 rate=79.5362
log2c=5.25 log2g=-2.25 rate=79.3674
log2c=5.25 log2g=0.0 rate=79.3239
log2c=5.25 log2g=-2.75 rate=79.694
log2c=5.25 log2g=-4.25 rate=80.3745
log2c=5.25 log2g=-1.5 rate=79.3293
log2c=2.5 log2g=-0.75 rate=79.89
log2c=0.75 log2g=-0.75 rate=80.723
log2c=4.5 log2g=-0.75 rate=79.7158
log2c=-0.25 log2g=-0.75 rate=80.6903
log2c=3.5 log2g=-0.75 rate=79.694
log2c=1.75 log2g=-0.75 rate=80.1241
log2c=5.5 log2g=-0.75 rate=79.7158
log2c=-0.75 log2g=-0.75 rate=80.3745
log2c=3.0 log2g=-0.75 rate=79.7213
log2c=1.25 log2g=-0.75 rate=80.5161
log2c=5.0 log2g=-0.75 rate=79.7158
log2c=0.25 log2g=-0.75 rate=80.8101
log2c=4.0 log2g=-0.75 rate=79.7104
log2c=2.25 log2g=-0.75 rate=79.9336
log2c=-1.0 log2g=-0.75 rate=80.0969
log2c=6.0 log2g=-0.75 rate=79.7158
log2c=2.75 log2g=-0.75 rate=79.7648
log2c=1.0 log2g=-0.75 rate=80.6195
log2c=4.75 log2g=-0.75 rate=79.7158
log2c=0.0 log2g=-0.75 rate=80.7665
log2c=3.75 log2g=-0.75 rate=79.6995
log2c=2.0 log2g=-0.75 rate=79.9989
log2c=5.75 log2g=-0.75 rate=79.7158
log2c=-0.5 log2g=-0.75 rate=80.5977
log2c=3.25 log2g=-0.75 rate=79.6723
log2c=1.5 log2g=-0.75 rate=80.3255
log2c=5.25 log2g=-0.75 rate=79.7213
log2c=0.5 log2g=-2.5 rate=80.2766
log2c=0.5 log2g=-4.0 rate=77.7669
log2c=0.5 log2g=-3.25 rate=78.9265
log2c=0.5 log2g=-1.25 rate=81.055
log2c=0.5 log2g=-4.75 rate=76.7598
log2c=0.5 log2g=-0.5 rate=80.5542
log2c=0.5 log2g=-2.0 rate=80.6141
log2c=0.5 log2g=-3.0 rate=79.4001
log2c=0.5 log2g=-0.25 rate=80.1949
log2c=0.5 log2g=-4.5 rate=77.1463
log2c=0.5 log2g=-1.75 rate=80.8699
log2c=0.5 log2g=-3.75 rate=78.2242
log2c=0.5 log2g=-2.25 rate=80.5869
log2c=0.5 log2g=-5.0 rate=76.3406
log2c=0.5 log2g=-1.0 rate=80.9897
log2c=0.5 log2g=-2.75 rate=79.841
log2c=0.5 log2g=-4.25 rate=77.4348
log2c=0.5 log2g=0.0 rate=79.7213
log2c=0.5 log2g=-1.5 rate=81.1204
log2c=0.75 log2g=-3.5 rate=78.6924
log2c=2.5 log2g=-3.5 rate=80.1949
log2c=4.5 log2g=-3.5 rate=80.6304
log2c=-0.25 log2g=-3.5 rate=77.9302
log2c=0.5 log2g=-0.75 rate=80.9897
log2c=1.75 log2g=-3.5 rate=79.6723
log2c=3.5 log2g=-3.5 rate=80.5379
log2c=-0.75 log2g=-3.5 rate=77.5219
log2c=1.25 log2g=-3.5 rate=79.264
log2c=5.5 log2g=-3.5 rate=80.2548
log2c=3.0 log2g=-3.5 rate=80.429
log2c=0.25 log2g=-3.5 rate=78.3331
log2c=4.0 log2g=-3.5 rate=80.723
log2c=5.0 log2g=-3.5 rate=80.4998
log2c=2.25 log2g=-3.5 rate=80.037
log2c=-1.0 log2g=-3.5 rate=77.2824
log2c=2.75 log2g=-3.5 rate=80.3528
log2c=6.0 log2g=-3.5 rate=80.1677
log2c=1.0 log2g=-3.5 rate=78.9863
log2c=4.75 log2g=-3.5 rate=80.7338
log2c=0.0 log2g=-3.5 rate=78.1861
log2c=3.75 log2g=-3.5 rate=80.6685
log2c=2.0 log2g=-3.5 rate=79.9281
log2c=-0.5 log2g=-3.5 rate=77.7614
log2c=3.25 log2g=-3.5 rate=80.4671
log2c=1.5 log2g=-3.5 rate=79.4273
log2c=5.75 log2g=-3.5 rate=80.2602
log2c=0.5 log2g=-3.5 rate=78.4365
log2c=5.25 log2g=-3.5 rate=80.4181
log2c=4.25 log2g=-2.5 rate=80.2167
log2c=4.25 log2g=-4.0 rate=80.3201
log2c=4.25 log2g=-1.25 rate=79.4817
log2c=4.25 log2g=-0.5 rate=79.6777
log2c=4.25 log2g=-3.25 rate=80.7556
log2c=4.25 log2g=-4.75 rate=79.3565
log2c=4.25 log2g=-2.0 rate=79.7648
log2c=4.25 log2g=-3.0 rate=80.576
log2c=4.25 log2g=-4.5 rate=79.7213
log2c=4.25 log2g=-0.25 rate=79.558
log2c=4.25 log2g=-1.75 rate=79.5362
log2c=4.25 log2g=-1.0 rate=79.5961
log2c=4.25 log2g=-3.75 rate=80.527
log2c=4.25 log2g=-5.0 rate=79.1279
log2c=4.25 log2g=-2.25 rate=79.9281
log2c=4.25 log2g=0.0 rate=79.3239
log2c=4.25 log2g=-2.75 rate=80.5052
log2c=4.25 log2g=-4.25 rate=80.0697
log2c=4.25 log2g=-1.5 rate=79.4491
log2c=4.25 log2g=-3.5 rate=80.8754
log2c=4.25 log2g=-0.75 rate=79.7158
