# Supplementary material for: Potential Compounds for Oral Cancer Treatment: Resveratrol, Nimbolide, Lovastatin, Bortezomib, Vorinostat, Berberine, Pterostilbene, Deguelin, Andrographolide, and Colchicine
Source: PLoS One. 2015 Nov 4;10(11):e0141719. doi: 10.1371/journal.pone.0141719 (PMC4633227; doi:10.1371/journal.pone.0141719)
Supplement: S7 Text — The file consists of two columns, the first column is a SMILES string of the compound, and the second column is a compound name. (TXT) [file pone.0141719.s007.txt]

CCCCCC=CC(=O)CCC1=CC(=C(C=C1)O)OC	6-Shogaol
ClCCNP1(=O)OCCCN1CCCl	Ifosfamide
ClCCNC(=O)N(CCCl)N=O	Carmustine
O.O.O.O.O.O.O.O.O.[Na+].[Na+].[Na+].[H][C@@]1(O[Sb]2(O)(O[Sb]34([O-])O[C@@H](C([O-])=O)[C@@]([H])(O3)[C@]([H])(O4)[C@H](O)CO)O[C@@H](C([O-])=O)[C@@]1([H])O2)[C@H](O)CO	Sodium stibogluconate
C1CCC(CC1)NC2=NC(=NC3=C2NC=N3)NC4=CC=C(C=C4)N5CCOCC5	reversine
C1=CC(=C(C=C1CC(C(=O)O)OC(=O)C=CC2=C3C(C(OC3=C(C=C2)O)C4=CC(=C(C=C4)O)O)C(=O)OC(CC5=CC(=C(C=C5)O)O)C(=O)O)O)O	Salvianolic acid B
CC1CC(OC(=O)C1C)C(C)(C2(CCC3C2(CCC4C3CC5C6(C4(C(=O)C=CC6O)C)O5)C)O)O	Philadelphicalactone A
CC(C)C1=CC2C3C(=O)C(=CC3(C1C(=O)C2(C)O)C4=CC=C(C=C4)O)C5=CC=C(C=C5)O	Chamaecypanone C
[H][C@@]12C[C@@]3([H])[C@]4([H])C[C@]([H])(F)C5=CC(=O)C=C[C@]5(C)[C@@]4(F)[C@@H](O)C[C@]3(C)[C@@]1(OC(C)(C)O2)C(=O)COC(C)=O	Fluocinonide
C1C(OC2=CC(=CC(=C2C1=O)O)O)C3=CC(=C(C=C3)O)O	Eriodictyol
COC1=C(C(=C(C=C1)C2CC3=C(C=C(C=C3)O)OC2)OC)O	Mucronulatol
CC1(C2CCC3(C(C2(CCC1OC4C(C(C(C(O4)C(=O)O)O)O)OC5C(C(C(C(O5)C(=O)O)O)O)O)C)C(=O)C=C6C3(CCC7(C6CC(CC7)(C)C(=O)O)C)C)C)C	Glycyrrhizin
CC(C)(C#N)C1=CC(=CC(CN2C=NC=N2)=C1)C(C)(C)C#N	Anastrozole
C\C(\C=C\C1=C(C)CCCC1(C)C)=C\C=C\C(\C)=C\C(O)=O	Alitretinoin
COC1=CC=C(C=C1)C2=COC3=CC(=CC(=C3C2=O)O)O	Biochanin A
CC(=C)C1CC2=C(C3=C1C(=C(C=C3O)O)O)OC4=C5C=CC(OC5=CC(=C4C2=O)O)(C)C	Artobiloxanthone
NC(=O)NO	Hydroxyurea
C1=CC(=C(C=C1C=CC(=O)O)O)O	Caffeic acid
CC1C(C(=O)OC1C2C(C3C4CC5C3C(O4)(O2)CC6C5CC=C7C6(C(=O)CC=C7)C)(C)O)C	Subtrifloralactone B
CC1CC2C(C(C3(C1CCC3=O)C)OC(=O)C)C(=C)C(=O)O2	Ergolide
CN(C1=CC2=NN(C)C(C)=C2C=C1)C1=CC=NC(NC2=CC=C(C)C(=C2)S(N)(=O)=O)=N1	Pazopanib
CC1=CN(C=N1)C1=CC(=CC(NC(=O)C2=CC(NC3=NC=CC(=N3)C3=CN=CC=C3)=C(C)C=C2)=C1)C(F)(F)F	Nilotinib
C1=CC(=CC=C1C2=COC3=C(C2=O)C=CC(=C3C4C(C(C(C(O4)CO)O)O)O)O)O	Puerarin
OC(=O)CCC1=NC(=C(O1)C1=CC=CC=C1)C1=CC=CC=C1	Oxaprozin
CCN1CCCC1CNC(=O)C1=C(OC)C=CC(=C1)S(N)(=O)=O	Sulpiride
[H][C@@]12C[C@@H](C)[C@](O)(C(=O)CO)[C@@]1(C)C[C@H](O)[C@@]1([H])[C@@]2([H])[C@H](Cl)CC2=CC(=O)C=C[C@]12C	Alclometasone
CC12CCC3C(C1C(=C)C(CC2O)O)OC(=O)C3=C	Ludovicin B
COC1=C(C=C2C(=C1O)C(=O)C=C(O2)OC3=CC=C(C=C3)O)O	Capillarisin
ONC(=O)CCCCCCC(=O)NC1=CC=CC=C1	Vorinostat
CC(C=C(C)C=CC(=O)NO)C(=O)C1=CC=C(C=C1)N(C)C	trichostatin A
CCCCCCCCCCC(C1CCC(O1)C2CCC(O2)C(CCCCCCCCCCC(CC3=CC(OC3=O)C)O)O)O	Asimicin
CC(O)(CS(=O)(=O)C1=CC=C(F)C=C1)C(=O)NC1=CC(=C(C=C1)C#N)C(F)(F)F	Bicalutamide
C1OC2=C(O1)C3=C4C(=C2)C=CN=C4C(=O)C5=CC=CC=C53	liriodenine
CC1=CC=C(C=C1)C(C)CCC=C(C)C	Alpha-Curcumene
CC1C(C(OC1C2=CC3=C(C=C2)OCO3)C4=CC5=C(C=C4)OCO5)C	Galbacin
CC1CCC2(CCC3(C(=CCC4C3(CCC5C4(CC(C(C5(C)CO)O)O)C)C)C2C1C)C)C(=O)O	Asiatic acid
[H][C@@]12CC[C@](O)(C(=O)COC(=O)CN(CC)CC)[C@@]1(C)C[C@H](O)[C@@]1([H])[C@@]2([H])CCC2=CC(=O)CC[C@]12C	Hydrocortamate
CN(C)C\C=C\C(=O)NC1=C(O[C@H]2CCOC2)C=C2N=CN=C(NC3=CC(Cl)=C(F)C=C3)C2=C1	Afatinib
COC1=C(C=C(C=C1)C2=CC(=O)C3=C(C=C(C=C3O2)OC)O)C4=C(C=C(C5=C4OC(=CC5=O)C6=CC=C(C=C6)O)O)O	Ginkgetin
COC1=C(C=C2C(=C1)C(=C3C(=C2OC4C(C(CO4)(CO)O)O)COC3=O)C5=CC6=C(C=C5)OCO6)OC	Tuberculatin
CC1CCC2(C(C3C(O2)CC4C3(CCC5C4CC=C6C5(CCC(C6)O)C)C)C)OC1	Diosgenin
CC(CC1=CC(=C(C=C1)O)OC)C(C)CC2=CC(=C(C=C2)O)OC	Meso-dihydroguaiaretic acid
CCC1(C2=C(COC1=O)C(=O)N3CC4=CC5=CC=CC=C5N=C4C3=C2)O	Camptothecin
[H][C@@]12CC[C@](O)(C(C)=O)[C@@]1(C)C[C@H](O)[C@@]1(F)[C@@]2([H])C[C@H](C)C2=CC(=O)C=C[C@]12C	Fluorometholone
CC1(CCCC2(C1CC(C34C2CCC(C3O)C(=C)C4=O)O)C)C	Ent-7-alpha,14-beta-dihydroxykaur-16-en-15-one
CC1C(C(C(C(O1)OC2CCC3(C(C2(C)CO)CCC4(C3C=CC56C4(CC(C7(C5CC(CC7)(C)C)CO6)O)C)C)C)O)OC8C(C(C(C(O8)CO)O)O)O)O	Saikosaponin D
CC(=CCC1=C(C=C(C(=C1O)C(=O)C=CC2=CC=C(C=C2)O)OC)O)C	Xanthohumol
COC1=C(NC2=C3C=CC=CC3=NC3=CC=CC=C23)C=CC(NS(C)(=O)=O)=C1	Amsacrine
CC1(CCC2=C(O1)C3=CC=CC=C3C(=O)C2=O)C	Beta-lapachone
C1=CC(=CC=C1C2=C(C=C3C(=CC(=CC3=[O+]2)O)O)O)O	Pelargonidin
CCN(CC)CCNC(=O)C1=C(C)NC(\C=C2/C(=O)NC3=C2C=C(F)C=C3)=C1C	Sunitinib
C(C(C1C(=C(C(=O)O1)O)O)O)O	Ascorbic acid
CC1(C(C(C2=C3C(=C(C=C2O1)O)C(=O)C4(C(O3)COC5=CC(=C(C=C54)OC)OC)O)OC)O)C	4',5'-Dihydro-11,5'-dihydroxy-4'-methoxytephrosin
CC1CCC2(C(C3C(O2)CC4C3(CCC5C4CCC6C5(CCC(C6)O)C)C)C)NC1	Tomatidine
CC1=C(C(=C(C(=C1O)C(=O)C=CC2=CC=CC=C2)OC)C)O	2',4'-Dihydroxy-6'-methoxy-3',5'-dimethylchalcone
CC1CC2=CC(=C(C=C2C(C1C)C3=CC(=C(C=C3)O)OC)O)OC	Isoguaiacin
C1C(OC2=C(C1=O)C=CC(=C2)O)C3=CC=C(C=C3)O	Liquiritigenin
CC(=CCCC(=CCCC(=CCO)C)C)C	Farnesol
CN1C(=O)C(C)=C2N(C(=O)N(C3CC3)C(=O)C2=C1NC1=CC=C(I)C=C1F)C1=CC(NC(C)=O)=CC=C1	Trametinib
CCCCCCCCC1CCCC1(CCCCCNN)C(=O)O	Myricetin
COC1=CC(=CC(=C1)C=CC2=CC=C(C=C2)O)OC	4'-Hydroxy-3,5-dimethoxystilbene
C1=CC(=C(C=C1C=CC(=O)C2=C(C=C(C=C2)O)O)O)O	Butein
[H][C@@]12CC[C@](O)(C(=O)CO)[C@@]1(C)C[C@H](O)[C@@]1([H])[C@@]2([H])CCC2=CC(=O)CC[C@]12C	Hydrocortisone
CC12CCC3C(C1C4(C(O4)CC2O)C)OC(=O)C3=C	Ludovicin A
CC(=O)OC1CC2C3C4(C1C56CCCC(C5C(C4(OC6O3)O)O)(C)C)C(=O)C2=C	Xerophilusin A
CC(=CCC1=C(C=C2C(=C1)C3C(CO2)C4=C(O3)C(=C(C=C4)O)CC=C(C)C)O)C	Erythrabyssin II
COC1=CC=C(C=C1)C2=CC(=O)C3=C(O2)C(=C(C(=C3OC)OC)OC)OC	Tangeretin
COC1=CC(=CC(=C1O)OC)C2=C(C=C3C(=CC(=CC3=[O+]2)O)O)O	Malvidin
CCOC(=O)OC1(CCC2C3CCC4=CC(=O)C=CC4(C)C3C(O)CC12C)C(=O)COC(=O)CC	Prednicarbate
C1C(OC2=CC(=CC(=C2C1=O)O)O)C3=CC=CC=C3	Pinocembrin
CC1C2C(CC3C2(CCC4C3CC=C5C4(CCC(C5)OC6C(C(C(C(O6)CO)O)OC7C(C(C(C(O7)CO)O)O)O)OC8C(C(C(C(O8)C)O)O)O)C)C)OC1(CCC(C)CO)OC	Icogenin
C1C(NC(=CC1=CC=[N+]2C(CC3=CC(=C(C=C32)O)OC4C(C(C(C(O4)CO)O)O)O)C(=O)[O-])C(=O)O)C(=O)O	Betanin
C1=CC=C(C=C1)C2=CC(=O)C3=C(C(=C(C=C3O2)OC4C(C(C(C(O4)C(=O)O)O)O)O)O)O	Baicalin
CCC12CCCN3C1C4=C(CC3)C5=CC=CC=C5N4C(C2)(C(=O)OC)O	Vincamine
C=C1CCC2C(C3C1CCC3=C)OC(=O)C2=C	Dehydrocostuslactone
CC1C(C(C(C(O1)OCC2C(C(C(C(O2)OC3=C(OC4=CC(=CC(=C4C3=O)O)O)C5=CC(=C(C=C5)O)O)O)O)O)O)O)O	Rutin
C1=COC(C2C1C(C=C2CO)O)OC3C(C(C(C(O3)CO)O)O)O	Aucubin
C[C@](N)(CC1=CC=C(O)C=C1)C(O)=O	Metyrosine
C[C@@H](CN1CC(=O)NC(=O)C1)N1CC(=O)NC(=O)C1	Dexrazoxane
CC1(CC2C1CCC3(C(O3)CCC2=C)C)C	beta-caryophyllene oxide
C1=CC2=C(C=C1O)OC3=C2C(=O)OC4=C3C=CC(=C4)O	coumestrol
C1C=CC(=O)OC1C=CC2=CC=CC=C2	Goniothalamin
CC(=CCC1CC2(C(=O)C(=C(C3=CC(=C(C=C3)O)O)O)C(=O)C(C2=O)(C1(C)C)CC=C(C)C)CC(CCC(=C)C)C(=C)C)C	Xanthochymol
CC(=CCC1=C(C=C2C(=C1O)C(=O)C3=C(C(=C(C(=C3O2)CC=C(C)C)O)O)CC=C(C)C)O)C	Garcinone E
O=C1N(C2CCC(=O)NC2=O)C(=O)C2=CC=CC=C12	Thalidomide
CC(C)C(=O)C12C(=O)C(=C(C(C1=O)(CC(C2(C)CCC=C(C)C)CC=C(C)C)CC=C(C)C)O)CC=C(C)C	Hyperforin
CC1C(C(CC(O1)OC2C(OC(CC2O)OC3C(OC(CC3O)OC4CCC5(C(C4)CCC6C5CC(C7(C6(CCC7C8=CC(=O)OC8)O)C)O)C)C)C)O)O	Digoxin
[H][C@@]12N(C)C3=CC(OC)=C(C=C3[C@@]11CCN3CC=C[C@@](CC)([C@@H](OC(C)=O)[C@@]2(O)C(=O)OC)[C@@]13[H])[C@]1(C[C@@]2([H])CN(CC(CC)=C2)CC2=C1NC1=CC=CC=C21)C(=O)OC	Vinorelbine
NC1=NC(=S)C2=C(N1)N=CN2	Tioguanine
[H][C@@]12[C@@H]3SC[C@]4(NCCC5=C4C=C(OC)C(O)=C5)C(=O)OC[C@H](N1[C@@H](O)[C@@H]1CC4=CC(C)=C(OC)C(O)=C4[C@H]2N1C)C1=C2OCOC2=C(C)C(OC(C)=O)=C31	Trabectedin
CC1C(C(C(C(O1)OC2CCC3(C4CCC5(C(CCC5(C4CCC3(C2)O)O)C6=CC(=O)OC6)C)C=O)O)O)O	convallatoxin
CC(=CCCC1(C=CC2=C(O1)C(=C3C(=C2O)C(=O)C4=CC5CC6C4(O3)C(C5=O)(OC6(C)C)CC=C(C)C(=O)O)CC=C(C)C)C)C	Gambogic acid
CC1=CCC(CC1)(C(C)C)O	Terpinen-4-ol
CC1(CC2=C(C3=CC=CC=C3C(=O)C2=O)OC1)C	Rhinacanthone
C=CCSCC(C(=O)O)N	S-allylcysteine
CC1(C2CC=C(C1C2)CO)C	Myrtenol
C1=CC(=CC=C1C2C(C(=O)C3=C(C=C(C=C3O2)OC4C(C(C(C(O4)CO)O)O)O)O)O)O	Kaempferol-7-O-beta-d-glucoside
OC(=O)CCCC1=CC=C(C=C1)N(CCCl)CCCl	Chlorambucil
CC1=CC2=C(C=C1C(=C)C1=CC=C(C=C1)C(O)=O)C(C)(C)CCC2(C)C	Bexarotene
[H][C@]1(F)[C@H](O)[C@@H](CO)O[C@H]1N1C=NC2=C(N)N=C(Cl)N=C12	Clofarabine
COC1=C(C=C(C=C1)C2CC(=O)C3=C(C=C(C=C3O2)O)O)O	Hesperetin
CC1=C2C(=C3C(=C1)C4=C(N3)C=C(C=C4)O)C=CC(O2)CCC=C(C)C	Mahanine
CC1C2CC(=O)C3=C(C2(CCC1=O)C)C(=O)CC4(C3CCC4C(C)CCC(=C)C(C)C(=O)O)C	Zhankuic acid A
CN1CCN(CC2=CC=C(C=C2)C(=O)NC2=CC(NC3=NC=CC(=N3)C3=CN=CC=C3)=C(C)C=C2)CC1	Imatinib
CC1C(C(=O)OC1C2C(C3C4CC5C3C(O4)(O2)CC6C5CC=C7C6(C(=O)C=CC7)C)(C)O)C	Subtrifloralactone A
COC1=C(C=CC(=C1)C2=CC(=O)C3=C(C=C(C=C3O2)O)O)O	Chrysoeriol
CC1=C2C(=C3C=CC(=O)C=C3N2)C=CN1	Harmol
[H][C@@]12CCCN1C(=O)[C@H](NC(=O)[C@@H](NC(=O)C1=C3N=C4C(OC3=C(C)C=C1)=C(C)C(=O)C(N)=C4C(=O)N[C@H]1[C@@H](C)OC(=O)[C@H](C(C)C)N(C)C(=O)CN(C)C(=O)[C@]3([H])CCCN3C(=O)[C@H](NC1=O)C(C)C)[C@@H](C)OC(=O)[C@H](C(C)C)N(C)C(=O)CN(C)C2=O)C(C)C	Dactinomycin
CC\C(=C(/C1=CC=CC=C1)C1=CC=C(OCCN(C)C)C=C1)C1=CC=CC=C1	Tamoxifen
COC1=CC=C(C=C1)C2=CC(=O)C3=C(C=C(C=C3O2)O)O	acacetin
[H][C@@]12C[C@@]3([H])[C@]4([H])CCC5=CC(=O)C=C[C@]5(C)[C@@]4(F)[C@@H](O)C[C@]3(C)[C@@]1(OC1(CCCC1)O2)C(=O)COC(C)=O	Amcinonide
C1OC2=C(O1)C(=C3C(=C2)C4=CC(C(C(C4NC3=O)O)O)O)O	Lycoricidinol
C[C@@H]1O[C@H](C[C@H](N)[C@@H]1O)O[C@H]1C[C@@](O)(CC2=C1C(O)=C1C(=O)C3=CC=CC=C3C(=O)C1=C2O)C(C)=O	Idarubicin
C1=C(C=C(C=C1O)O)O	Phloroglucinol
COC1=C(OCC2CCN(C)CC2)C=C2N=CN=C(NC3=C(F)C=C(Br)C=C3)C2=C1	Vandetanib
CC(C)(CC1=C(C2=CC=CC=C2C(=O)C1=O)O)COC(=O)C3=CC4=C(C=C3)OCO4	Rhinacanthin D
CC(C)(C)C1=C(C=CC(=C1)O)OC	Butylated hydroxyanisole
COC1=CC(=CC(=C1OC)OC)C2C3C(COC3=O)C(C4=CC5=C(C=C24)OCO5)O	Podophyllotoxin
COC1=C(C=C2C(=C1O)C(=O)C=C(O2)C3=CC(=C(C=C3)O)O)O	eupafolin
C=CCSSCC(=O)N	S-allylmercaptocysteine
CC(=CCC1=C(OC2=C3C=CC(OC3=CC(=C2C1=O)O)(C)C)C4=C(C=C(C=C4)O)O)C	Morusin
C1C(C(OC2=CC(=CC(=C21)O)O)C3=CC(=C(C=C3)O)O)O	L-epicatechin
CC1(C=CC2=C(O1)C=CC3=C2OC4COC5=CC(=C(C=C5C4(C3=O)O)OC)OC)C	Tephrosin
[H][C@@]12CCC(=O)[C@@]1(C)CC[C@@]1([H])[C@@]2([H])CC(=C)C2=CC(=O)C=C[C@]12C	Exemestane
[H][C@@]12CC=C(C3=CC=CN=C3)[C@@]1(C)CC[C@@]1([H])[C@@]2([H])CC=C2C[C@@H](O)CC[C@]12C	Abiraterone
CC1(C)NC(=O)N(C1=O)C1=CC(=C(C=C1)[N+]([O-])=O)C(F)(F)F	Nilutamide
C1=CC(=O)OC2=CC3=C(C=CO3)C=C21	Psoralen
COC1=CC(=CC(=C1OC)OC)C2C3COC(C3CO2)C4=CC5=C(C=C4)OCO5	Epiashantin
COC(=O)CCC(=O)CN	Methyl aminolevulinate
CC(=CCC1=C(C2=C(C=C1CO)OC3=CC(=C(C(=C3C2=O)CC=C(C)C)O)O)O)C	G-Mangostin
ClC1=CC=C2N=C3NC(=O)CN3CC2=C1Cl	Anagrelide
CC1(C=CC2=C(O1)C=CC3=C2OCC(C3)C4=C(C=C(C=C4)O)O)C	Glabridin
CC1C(C(CC(O1)OC2CCC3(C(C2)CCC4C3CCC5(C4(CC(C5C6=CC(=O)OC6)OC(=O)C)O)C)C)OC)O	Oleandrin
CC1CCC2(CCC3(C(=CCC4C3(CCC5C4(CC(C(C5(C)C)O)O)C)C)C2C1C)C)C(=O)O	2-alpha-hydroxyursolic acid
CN1C2=CC=CC=C2C=C3C1=C4C=CC=CC4=N3	Cryptolepine
CC1CC2=C(C1=O)C3C(C=C(C2=O)C)C(CCC3=C)C(=C)C	Curcusone B
COC1=CC=C(C=C1)C2=COC3=CC(=CC(=C3C2=O)O)OC	Prunectin
CC1C(C(C(C(O1)OCC2C(C(C(C(O2)OC3=CC(=C4C(=O)CC(OC4=C3)C5=CC(=C(C=C5)OC)O)O)O)O)O)O)O)O	Hesperidin
CC1(CCCC23C1C(C4(C56C2CCC(C5OC3O4)C(=C)C6=O)O)O)C	Xerophilusin B
CCC(CCC(C)C1CCC2C1(CCC3C2CC=C4C3(CCC(C4)O)C)C)C(C)C	Beta-sitosterol
COC1=C(C=CC(=C1)C2=C(C=C3C(=CC(=CC3=[O+]2)O)O)O)O	Peonidin
COC1=C(C=CC(=C1)C=C2C(=O)C3=C(O2)C=C(C=C3)O)O	6,4'-dihydroxy-3'-methoxyaurone
CCCCCCCCCCC=CCCC(C1CCC(O1)C(CCCCCC(=O)CCCCC2CC(C(=O)O2)CC(=O)C)O)O	Mosinone A
C1=CC(=CC=C1C2C(C(=O)C3=C(C=C(C=C3O2)O)O)C4C(OC5=CC(=CC(=C5C4=O)O)O)C6=CC=C(C=C6)O)O	Chamaejasmine
COC1=CC=CC2=C1C(=O)C1=C(O)C3=C(C[C@](O)(C[C@@H]3O[C@H]3C[C@H](N)[C@H](O)[C@H](C)O3)C(=O)CO)C(O)=C1C2=O	Doxorubicin
C=CCC1=CC(=C(C=C1)O)C2=CC(=C(C=C2)O)CC=C	Honokiol
CC1(CCC2(CCC3(C(=CCC4C3(CCC5C4(CCC(C5(C)C)O)C)C)C2C1)C(=O)C=CC6=CC(=C(C=C6)O)O)C(=O)O)C	Uncarinic acid A
CC(=CCC1=C(C=C2C(=C1)C3C(CO2)(C4=C(O3)C(=C(C=C4)OC)CC=C(C)C)O)O)C	Erystagallin A
CC(C)C1=C(C(=C2C(=C1)C3CC4C2(CCCC4(C)C)C(=O)O3)O)O	Carnosol
CC(=O)OC1CC(C23COC(C1(C2CC(C4(C3C(=O)C(C5(C46C(O6)CC5C7=COC=C7)C)OC(=O)C)C)O)C)O)O	Toosendanin
[H][C@@]12C[C@@]3([H])[C@]4([H])C[C@]([H])(F)C5=CC(=O)CC[C@]5(C)[C@@]4([H])[C@@H](O)C[C@]3(C)[C@@]1(OC(C)(C)O2)C(=O)CO	Flurandrenolide
NC1=NC(=O)N(C=C1)[C@@H]1O[C@H](CO)[C@@H](O)C1(F)F	Gemcitabine
CC(=CCC1=C(C=C2C(=C1O)C(=O)C3=C(C(=C(C=C3O2)O)OC)CCC(C)(C)O)O)C	Garcinone D
CCCCCOC(=O)NC1=NC(=O)N(C=C1F)[C@@H]1O[C@H](C)[C@@H](O)[C@H]1O	Capecitabine
OC[C@H]1O[C@H](C[C@@H]1O)N1C=NC2=C1N=CNC[C@H]2O	Pentostatin
C1C(C(OC2=CC(=CC(=C21)O)O)C3=CC(=C(C=C3)O)O)O	Catechin
CC1=CC(=C2C(=C1)C(=O)C3=C(C2=O)C(=CC=C3)O)O	Chrysophanol
C1=CC(=C(C=C1C2=C(C(=O)C3=C(O2)C=C(C=C3)O)O)O)O	Fisetin
COC1=C(C=C2C(=C1O)C(=O)C(=CO2)C3=CC=C(C=C3)O)OC4C(C(C(C(O4)CO)O)O)O	Tectoridin
CC1=C(C=C2CCC(OC2=C1C)(C)CCCC(C)CCCC(C)CCCC(C)C)O	Gamma-Tocopherol
CN(N=O)C(=O)N[C@H]1[C@@H](O)O[C@H](CO)[C@@H](O)[C@@H]1O	Streptozocin
CC1(C=CC2=C(C(=C(C=C2O1)OC)C(=O)C=C(C3=CC=CC=C3)O)OC)C	Praecansone B
CCC(C(C)C)C(C(C(C)C1CCC2C1(CCC3C2CC(=O)C4C3(CC(C(C4)O)O)C)C)O)O	28-homocastasterone
C1=CC=C(C=C1)C(C#N)OC2C(C(C(C(O2)COC3C(C(C(C(O3)CO)O)O)O)O)O)O	Amygdalin
[H+].[H+].[H+].CCC1=C(C2=CC3=NC(=CC4=NC(=C(C5=NC(=C(C5=C([O-])[O-])C)C=C1[N-]2)CC(=O)[O-])C(C4C)CCC(=O)[O-])C(=C3C=C)C)C.[Mg+2]	Chlorophyllin
C1=C(C=C(C(=C1O)O)O)C2=C(C=C3C(=CC(=CC3=[O+]2)O)O)O.[Cl-]	Delphinidin
CC(C)(C)C1=NC(=C(S1)C1=NC(N)=NC=C1)C1=C(F)C(NS(=O)(=O)C2=C(F)C=CC=C2F)=CC=C1	Dabrafenib
CC1=C(C(=O)C=C2C1=CC=C3C2(CCC4(C3(CCC5(C4CC(CC5)(C)C(=O)OC)C)C)C)C)O	Pristimerin
CC(C)(CC1=C(C2=CC=CC=C2C(=O)C1=O)O)COC(=O)C3=C(C4=CC=CC=C4C(=C3)OC)O	Rhinacanthin N
C1=CC(=C(C=C1C2=CC(=O)C3=C(C=C(C=C3O2)O)O)O)O	Luteolin
COCCOC1=C(OCCOC)C=C2C(NC3=CC=CC(=C3)C#C)=NC=NC2=C1	Erlotinib
C1=CC(=CC=C1C=CC(=O)C2=C(C=C(C=C2)O)O)O	Isoliquiritigenin
CC1C(C(=O)OC1C(C(C)(C2C(CC3C2(CCC4C3CC5C6(C4(C(=O)C=CC6O)C)O5)C)O)O)O)C	Ixocarpalactone A
CC(=CCC1=C(C=C2C(=C1O)C(=O)C3=C(C(=C(C=C3O2)O)OC)CC=C(C)C)O)C	Alpha-Mangostin
COC1=NC(N)=NC2=C1N=CN2[C@@H]1O[C@H](CO)[C@@H](O)[C@@H]1O	Nelarabine
COC1=C(C=CC(=C1)CC2COC(=O)C2CC3=CC(=C(C=C3)O)OC)O	Matairesinol
CC1=C2C(=C3C=CC(=CC3=N2)OC)CCN1	Harmaline
CC(=C)C1CCC(=CC1)CO	Perillyl alcohol
CC=C(C)CCC=C(C)C(=O)OCC(C)(C)CC1=C(C2=CC=CC=C2C(=O)C1=O)O	Rhinacanthin C
C[C@H]1CCC[C@@]2(C)O[C@@]2([H])C[C@H](NC(=O)C[C@@H](O)C(C)(C)C(=O)[C@@H](C)[C@H]1O)C(\C)=C\C1=CSC(C)=N1	Ixabepilone
C1=CC=C(C=C1)C2=CC(=O)C3=C(C(=C(C=C3O2)O)O)O	Baicalein
CC1CCC2(CCC3(C(=CCC4C3(CCC5C4(CCC(C5(C)C)O)C)C)C2C1C)C)C(=O)O	Ursolic acid
COC1=C(C=CC(=C1)CC2COC(C2COC(=O)C3=CC=C(C=C3)O)C4=CC(=C(C=C4)O)OC)O	Agastinol
C1=CC=C2C(=C1)C(=O)C=C(O2)C3=CC=C(C=C3)Br	4'-bromoflavone
COC1=CC(=C2CC(C(OC2=C1)C3=CC4=C(C=C3)OCO4)O)OC	5,7-dimethyl-3',4'-methylene(-)-epicatechin
[H][C@]12COC(=O)[C@]1([H])[C@H](C1=CC(OC)=C(O)C(OC)=C1)C1=CC3=C(OCO3)C=C1[C@H]2O[C@@H]1O[C@]2([H])CO[C@@H](C)O[C@@]2([H])[C@H](O)[C@H]1O	Etoposide
CC1CC2(C3C(O3)(C(O2)O)C)OC4C1C5(C(CC67CC68CCC(C(C8CCC7C5(C4)C)(C)C)OC9C(C(C(CO9)O)O)O)OC(=O)C)C	actein
CC1C(C(CC(O1)OC2C(OC(CC2O)OC3C(OC(CC3O)OC4CCC5(C(C4)CCC6C5CCC7(C6(CCC7C8=CC(=O)OC8)O)C)C)C)C)O)O	Digitoxin
CC(=O)OC(C)(C)CCC(=O)C(C)(C1C(CC2(C1(CC(=O)C3(C2CC=C4C3CC(C(=O)C4(C)C)O)C)C)C)O)O	23,24-Dihydrocucurbitacin B
CC1(CCC2(CCC3(C(=CCC4C3(CCC5C4(CC(C(C5(C)C)O)O)C)C)C2C1)C)C(=O)O)C	Maslinic acid
CCCCCC(CC(=O)CCC1=CC(=C(C=C1)O)OC)O	6-Gingerol
C1=CC(=CC=C1C2=CC(=O)C3=C(O2)C(=C(C=C3O)O)O)O	Scutellarein
CC(=CCCC(=CC=CC(=CC=CC(=CC=CC=C(C)C=CC=C(C)C=CC=C(C)CCC=C(C)C)C)C)C)C	Lycopene
CC1=CC2C(CCC(C2CC1)(C)O)C(C)C	alpha-cadinol
CN(CCCl)CCCl	Mechlorethamine
CC1=C(C(=O)CC2(C1C(C3C45C2C(C(C(C4CC(=O)O3)(OC5)C(=O)OC)O)O)OC(=O)C=C(C)C)C)OC6C(C(C(C(O6)CO)O)O)O	Bruceoside C
C[N+]1=C2C(=C3C=CC4=C(C3=C1)OCO4)C=CC5=CC6=C(C=C52)OCO6	Sanguinarine
CCCCCCCCCCCC(CC1C(C(=O)O1)CCCCCC)OC(=O)C(CC(C)C)NC=O	Orlistat
C1C2=C(C3=CC4=C(C=C3C(=C2C(=O)O1)C5=CC6=C(C=C5)OCO6)OCO4)O	taiwanin E
COC1=CC=C(C=C1)C2=C(C(=O)C3=C(C=C(C=C3O2)O)O)O	kaempferide
CC(CCC=C(C)C)C12CCC(C=C1)(OO2)C	3,6-Epidioxy-1,10-bisaboladiene
CO[C@@H]([C@@H]1CC2=CC3=CC(O[C@H]4C[C@@H](O[C@H]5C[C@@H](O)[C@H](O)[C@@H](C)O5)[C@H](O)[C@@H](C)O4)=C(C)C(O)=C3C(O)=C2C(=O)[C@H]1O[C@H]1C[C@@H](O[C@H]2C[C@@H](O[C@H]3C[C@](C)(O)[C@H](O)[C@@H](C)O3)[C@@H](O)[C@@H](C)O2)[C@H](O)[C@@H](C)O1)C(=O)[C@@H](O)[C@@H](C)O	Plicamycin
CC1=C2C(=C3C=CC(=O)C=C3N2)CCN1	Harmalol
CC(C)C=CCCCCC(=O)NCC1=CC(=C(C=C1)O)OC	Capsaicin
[H][C@]12CN([C@H](C(=O)NC(CC3CCC3)C(=O)C(N)=O)[C@@]1([H])C2(C)C)C(=O)[C@@H](NC(=O)NC(C)(C)C)C(C)(C)C	Boceprevir
COC1=C(C=C(C=C1)C2=CC(=O)C3=C(O2)C(=C(C(=C3OC)OC)OC)OC)OC	Nobiletin
[H][C@]12[C@H](OC(=O)C3=CC=CC=C3)[C@]3(O)C[C@H](OC(=O)[C@H](O)[C@@H](NC(=O)C4=CC=CC=C4)C4=CC=CC=C4)C(C)=C([C@@H](OC(C)=O)C(=O)[C@]1(C)[C@@H](O)C[C@H]1OC[C@@]21OC(C)=O)C3(C)C	Paclitaxel
CC1=CC(=O)C(C2(C1CC3C45C2C(C(C(=C)C4(C(C(=O)O3)O)O)O)(OC5)O)C)O	eurycomanone
NC1=C2N=CN([C@H]3C[C@H](O)[C@@H](CO)O3)C2=NC(Cl)=N1	Cladribine
CC1=C2C(CC1C3=COC=C3)OC4C2(C(C5(C6C4OCC6(C=CC5=O)C)C)CC(=O)OC)C	28-deoxonimbolide
CC1C(C(OC1C2=CC(=C(C=C2)O)OC)C3=CC(=C(C=C3)OC)OC)C	Nectandrin A
OCC(C)(CO)C(=O)O[C@@H]1CC[C@@H](C[C@@H](C)[C@]2([H])CC(=O)[C@H](C)\C=C(C)\[C@@H](O)[C@@H](OC)C(=O)[C@H](C)C[C@H](C)\C=C\C=C\C=C(C)\[C@@H](OC)C[C@]3([H])CC[C@@H](C)[C@@](O)(O3)C(=O)C(=O)N3CCCC[C@H]3C(=O)O2)C[C@H]1OC	Temsirolimus
COC1=C(C=C2C(=C1)C=CC(=O)O2)O	Scopoletin
CC1(C=CC2=C(O1)C=CC3=C2OC4C3COC5=C4C=CC(=C5)O)C	phaseollin
CCCCCCCCCCCCC(C1CCC(O1)C(CCCCC(CCCCCC(CC2=CC(OC2=O)C)O)O)O)O	Annonacin
[H][C@]12CC(N(C(=O)C3CC4=CC=CC=C4CN3C(=O)[C@H](CO)NC(=O)[C@H](CC3=CC=CS3)NC(=O)CNC(=O)C3C[C@@H](O)CN3C(=O)C3CCCN3C(=O)C(CCCN=C(N)N)NC(=O)[C@H](N)CCCN=C(N)N)[C@@]1([H])CCCC2)C(=O)N[C@@H](CCCN=C(N)N)C(O)=O	Icatibant
CC(=C)C1CCC2(C1C3CCC4C5(CCC(C(C5CCC4(C3(CC2)C)C)(C)C)O)C)C(=O)O	Betulinic acid
CC(=CCC1=C(C=C(C2=C1OC(CC2=O)C3=CC4=C(C=C3)OCO4)OC)OC)C	Pongapinone B
CN1CCC2=CC3=C(C4=C2C1CC5=CC=C(C=C5)OC6=C(C=CC(=C6)CC7C8=CC(=C(C=C8CCN7C)OC)O4)OC)OCO3	Cepharanthine
CC1C(C(=O)OC1C(C(C)(C2C(CC3C2C(=O)CC4C3CC=C5C4(C(=O)CC=C5)C)O)O)O)C	Subtrifloralactone G
ClCCN(CCCl)C1=CNC(=O)NC1=O	Uracil mustard
CO[C@]12[C@H]3N[C@H]3CN1C1=C([C@H]2COC(N)=O)C(=O)C(N)=C(C)C1=O	Mitomycin
CC1CC2C(C(C3(C1C=CC3=O)C)O)C(=C)C(=O)O2	helenalin
CC(=O)OC(C)(C)C=CC(=O)C(C)(C1C(CC2(C1(CC(=O)C3(C2CC=C4C3CC(C(C4(C)C)O)O)C)C)C)O)O	Cucurbitacin Q
CC1(C)CCC(C)(C)C2=C1C=CC(NC(=O)C1=CC=C(C=C1)C(O)=O)=C2	Tamibarotene
COC1=C2C=CC(=O)OC2=CC3=C1C=CO3	5-methoxypsoralen
C1=CC=C(C=C1)C=CC=O	Cinnamaldehyde
COC1=C(C=CC(=C1)C=C2COC(C2COC(=O)C3=CC=C(C=C3)O)C4=CC(=C(C=C4)O)OC)O	Agastenol
ClCCN(N=O)C(=O)NC1CCCCC1	Lomustine
COC1=C(C=CC(=C1)C2C(OC3=C(O2)C=C(C=C3)C4C(C(=O)C5=C(C=C(C=C5O4)O)O)O)CO)O	Silymarin
[H][C@@]12C[C@@]3([H])[C@]4([H])C[C@]([H])(F)C5=CC(=O)C=C[C@]5(C)[C@@]4(F)[C@@H](O)C[C@]3(C)[C@@]1(OC(C)(C)O2)C(=O)CO	Fluocinolone Acetonide
CC1(C2CCC(C2)C1=C)C	Camphene
C1CNC2CC3=CC=CC=C3C4=C2C1=CC5=C4OCO5	(-)-anonaine
CC(=CCC1=C2C(=CC(=C1OC)O)OC3=CC4=C(C=CC(O4)(C)C)C(=C3C2=O)O)C	Mangostanin
CC1(CCC2(CCC3(C(=CCC4C3(CCC5C4(CCC(C5(C)C)O)C)C)C2C1)C)CO)C	Erythrodiol
CC1CCC2(C(C3C(O2)CC4C3(CCC5C4CCC6C5(CCC(C6)OC7C(C(C(C(O7)CO)OC8C(C(C(C(O8)CO)O)OC9C(C(C(CO9)O)O)O)OC2C(C(C(C(O2)CO)O)O)O)O)O)C)C)C)NC1	Alpha-tomatine
CC1C(C(C(C(O1)OCC2C(C(C(C(O2)OC3=CC(=C4C(=C3)OC(=CC4=O)C5=CC(=C(C=C5)OC)O)O)O)O)O)O)O)O	Diosmin
COC1=C(C=C2C(=C1O)C(=O)C=C(O2)C3=CC=C(C=C3)O)O	Hispidulin
CC1C(C(OC1C2=CC3=C(C=C2)OCO3)C4=CC(=C(C=C4)OC)OC)C	Machilin G
CC1=CCCC(=CC2C(CC1)C(=C)C(=O)O2)C	Costunolide
CC1CCC2(C(C3C(O2)CC4C3(CCC5C4CC=C6C5(CCC(C6)OC7C(C(C(C(O7)CO)OC8C(C(C(C(O8)C)O)O)O)O)OC9C(C(C(C(O9)C)O)O)O)C)C)C)NC1	Solamargine
CC(=C)C1CCC2(C1C3CCC4C(C3(CC2)C)(CCC5C4(C(C(C5(C)C)O)C=O)C)C)C(=O)O	colubrinic acid
CC(=CCCC(=CCO)C)C	Geraniol
COC1=CC(NC2=C(C=NC3=CC(OCCCN4CCN(C)CC4)=C(OC)C=C23)C#N)=C(Cl)C=C1Cl	Bosutinib
C1=CC(=C(C=C1O)O)C2=C(C(=O)C3=C(C=C(C=C3O2)O)O)O	Morin
CC(=CCCC(C)(C1CCC2(C1C(CC3C2(CC(C4C3(CCC(C4(C)C)O)C)OC5C(C(C(C(O5)CO)O)O)O)C)O)C)O)C	Ginsenoside Rh1
[H][C@]12[C@H](OC(=O)C(O)(CCCC(C)(C)O)CC(=O)OC)C(OC)=C[C@@]11CCCN1CCC1=CC3=C(OCO3)C=C21	Homoharringtonine
COC1=C(C=CC(=C1)C2C3COC(C3CO2)C4=CC(=C(C=C4)O)OC)O	(+)-Pinoresinol
CC1=NC=CC2=C1NC3=C2C=CC(=C3)OC	Harmine
COC1=CC(=CC(=C1OC)OC)C2C3C(CC4=CC5=C(C=C24)OCO5)COC3=O	Deoxypodophyllotoxin
CC(=C)C1CCC(=CC1)C=O	Perillaldehyde
[H][C@@]12CC[C@](OC(C)=O)(C(C)=O)[C@@]1(C)CC[C@@]1([H])[C@@]2([H])C[C@H](C)C2=CC(=O)CC[C@]12C	Medroxyprogesterone Acetate
C1=C(C=C(C(=C1O)O)O)C(=O)OC2=CC(=CC(=C2O)O)C(=O)OCC3C(C(C(C(O3)OC(=O)C4=CC(=C(C(=C4)OC(=O)C5=CC(=C(C(=C5)O)O)O)O)O)OC(=O)C6=CC(=C(C(=C6)OC(=O)C7=CC(=C(C(=C7)O)O)O)O)O)OC(=O)C8=CC(=C(C(=C8)OC(=O)C9=CC(=C(C(=C9)O)O)O)O)O)OC(=O)C1=CC(=C(C(=C1)OC(=O)C1=CC(=C(C(=C1)O)O)O)O)O	Tannic acid
C1CN2CC3=CC4=C(C=C3C5C2C1=CC(C5O)O)OCO4	Lycorine
CN1CCC2=CC(=C3C=C2C1CC4=CC=C(C=C4)OC5=C(C=CC(=C5)CC6C7=C(O3)C(=C(C=C7CCN6C)OC)OC)OC)OC	Tetrandrine
CC1CCC2(CCC3(C(=CCC4C3(CCC5C4(CC(C(C5(C)C)O)O)C)C)C2C1C)C)C(=O)O	Corosolic acid
CC1C(CCC2(C1CC(=O)C3=C2C(=O)C(C4(C3CCC4C(C)CCC(=C)C(C)C(=O)O)C)O)C)O	Zhankuic acid C
C1=CC=C2C(=C1)C(=CN2)CC3=CNC4=CC=CC=C43	3,3'-diindolylmethane
CC1=CC(=O)C2=C(C1=O)C=CC=C2O	Plumbagin
COC1=CC(=C(C(=C1)OC)C(=O)C=CC2=CC=CC=C2)O	flavokawain B
CC=C(C)C(=O)OC1CC(CC2C1(CCC3(C2=CCC4C3(CCC5C4(CCC(=O)C5(C)C)C)C)C)C(=O)O)(C)C	Lantadene A
N#CC[C@H](C1CCCC1)N1C=C(C=N1)C1=C2C=CNC2=NC=N1	Ruxolitinib
C1C(C(OC2=CC(=CC(=C21)O)O)C3=CC(=C(C(=C3)O)O)O)OC(=O)C4=CC(=C(C(=C4)O)O)O	Epigallocatechin gallate
CCCCCCCCCCCCC(C(CCC(C1CCC(O1)CCCC(C(CCC(CC2=CC(OC2=O)C)O)O)O)O)O)O	Murihexocin C
CN(C)N=NC1=C(N=CN1)C(N)=O	Dacarbazine
C1=CC2=C(C(=C1)O)C(=O)C3=C(C=C(C=C3C2=O)CO)O	Aloe-emodin
CC(=C)C1CCC2(C1C3=CCC4C(C3(CC2)C)(CCC5C4(CC(C(C5(C)C)O)O)C)C)C(=O)O	alphitolic acid
CC1(C2CCC1(C(C2)O)C)C	borneol
[H][C@@]12CC[C@](O)(C(=O)CO)[C@@]1(C)CC(=O)[C@@]1([H])[C@@]2([H])CCC2=CC(=O)C=C[C@]12C	Prednisone
CC1C(C(OC1C2=CC(=C(C=C2)OC)OC)C3=CC(=C(C=C3)OC)OC)C	Galbelgin
C(N1CCCNCCNCCCNCC1)C1=CC=C(CN2CCCNCCNCCCNCC2)C=C1	Plerixafor
CCCNS(=O)(=O)NC1=C(C(OCCOC2=NC=C(Br)C=N2)=NC=N1)C1=CC=C(Br)C=C1	MACITENTAN
COC1=CC(=CC(=C1O)OC)C2=CC(=O)C3=C(C=C(C=C3O2)O)O	Tricin
CN1CCC2=CC3=C(C(=C2C1C4C5=C(C(=C(C=C5)OC)OC)C(=O)O4)OC)OCO3	Noscapine
CC1C2CCC3=C(C2(CCC1=O)C)C(=O)CC4(C3CCC4C(C)CCC(=C)C(C)C(=O)OC)C	methyl antcinate A
CC(C)C=CC1=C(C2=C(C(=C1O)C=CC(C)C)OC(CC2=O)C3=CC(=C(C=C3)O)O)O	6,8-Diprenyleriodictyol
CN(CC1=CN=C2N=C(N)N=C(N)C2=N1)C1=CC=C(C=C1)C(=O)N[C@@H](CCC(O)=O)C(O)=O	Methotrexate
COC1=C(C(=CC(=C1CC2=CC=CC=C2O)O)O)C(=O)CCC3=CC=CC=C3	Isouvaretin
N[Pt](N)(Cl)Cl	Cisplatin
COC1=CC=CC2=C1C(=O)C1=C(O)C3=C(C[C@](O)(C[C@@H]3O[C@H]3C[C@H](N)[C@@H](O)[C@H](C)O3)C(=O)CO)C(O)=C1C2=O	Epirubicin
CC(C=CC1=C(C)CCCC1(C)C)=CC=CC(C)=CC(O)=O	Tretinoin
N#CC1=CC=C(C=C1)C(N1C=NC=N1)C1=CC=C(C=C1)C#N	Letrozole
CC1CCC2(C(C3C(O2)CC4C3(CCC5C4CC=C6C5(CCC(C6)OC7C(C(C(C(O7)CO)OC8C(C(C(O8)CO)O)O)O)OC9C(C(C(C(O9)C)O)O)O)C)C)C)OC1	Polyphyllin I
CC(=CCC1=C(C2=C(C(=C1O)CC=C(C)C)OC(CC2=O)C3=CC(=C4C(=C3)C=CC(O4)(C)C)O)O)C	Amooranin
OCCNCCNC1=C2C(=O)C3=C(O)C=CC(O)=C3C(=O)C2=C(NCCNCCO)C=C1	Mitoxantrone
NC1=CC=CC2=C1C(=O)N(C1CCC(=O)NC1=O)C2=O	Pomalidomide
CC1=CC=C(C=C1)C1=CC(=NN1C1=CC=C(C=C1)S(N)(=O)=O)C(F)(F)F	Celecoxib
CN1CCC2=CC(=C3C=C2C1CC4=CC=C(C=C4)OC5=C(C=CC(=C5)CC6C7=C(O3)C(=C(C=C7CCN6C)OC)O)OC)OC	Fangchinoline
CC(=C)C1CCC2(C1C3CCC4C5(CCC(C(C5CCC4(C3(CC2)C)C)(C)C)O)C)C	Lupeol
COC1=CC(=CC(=C1OC)OC)C2C3COC(C3CO2)C4=CC(=C(C(=C4)OC)OC)OC	Yangambin
C[N+]1=C2C(=C3C=CC(=C(C3=C1)OC)OC)C=CC4=CC5=C(C=C42)OCO5	Chelerythrine
C1=CC(=C(C=C1C2C(C(=O)C3=C(C=C(C=C3O2)O)O)O)O)O	Taxifolin
COC1=C(C=C(C=C1)C2=C(C(=O)C3=C(O2)C(=C(C(=C3OC)OC)OC)OC)O)OC	Natsudaidain
C1=CC(=CC=C1C=CC2=CC(=CC(=C2)O)O)O	Resveratrol
[H][C@@]1(CC[C@@]2([H])[C@]3([H])CC[C@@]4([H])NC(=O)C=C[C@]4(C)[C@@]3([H])CC[C@]12C)C(=O)NC1=CC(=CC=C1C(F)(F)F)C(F)(F)F	Dutasteride
CC1C(C(C(C(O1)OCC2C(C(C(C(O2)OC3=CC(=C4C(=O)CC(OC4=C3)C5=CC=C(C=C5)O)O)O)O)O)O)O)O	Narirutin
C1=CC(=C(C=C1C2=C(C(=O)C3=C(C=C(C=C3O2)O)O)O)O)O	Quercetin
CC1=C(C(CCC1)(C)C)C=CC(=O)C	Beta-Ionone
COC1=C(C=CC(=C1)C=CC(=O)O)O	Ferulic acid
CN(C)CCOC1=CC=C(C=C1)C(=C(\CCCl)C1=CC=CC=C1)\C1=CC=CC=C1	Toremifene
CC1C(C(OC1C2=CC(=C(C=C2)O)OC)C3=CC(=C(C=C3)O)OC)C	Nectandrin B
CC(C)C1=C(C(=C2C(=C1)C(C3C4C2(CCCC4(C)C)C(=O)O3)O)O)O	Rosmanol
[H][C@@]12N3CC[C@@]11C4=CC(=C(OC)C=C4N(C)[C@@]1([H])[C@](O)([C@H](O)[C@]2(CC)C=CC3)C(N)=O)[C@]1(C[C@]2([H])CN(C[C@](O)(CC)C2)CCC2=C1NC1=CC=CC=C21)C(=O)OC	Vindesine
CCCCCCCC=CC(C#CC#CC(C=C)O)O	Falcarindiol
CC1CCC(C(C1)O)C(C)C	Menthol
CC1C(C(=O)OC1C(C(C)(C2C(CC3C2C(=O)CC4C3CC=C5C4(C(=O)C=CC5)C)O)O)O)C	Subtrifloralactone F
CC1=CCC(=C(C)C)CC1	terpinolene
C1=CN(C(=O)N=C1N)C2C(C(C(O2)COP(=O)(O)O)O)O.C1=NC(=O)C2=C(N1)N(C=N2)C3C(C(C(O3)COP(=O)(O)O)O)O	polyinosinic-polycytidilic acid
COC1=C(C=C2C(=C1O)C(=O)C(=CO2)C3=CC=C(C=C3)O)O	Tectorigenin
C1=CC(=CC=C1C=CC(=O)OCC2C(C(C(C(O2)OC3=C(OC4=CC(=CC(=C4C3=O)O)O)C5=CC=C(C=C5)O)O)O)O)O	Tiliroside
CC1C(C(C2C3(C1C(=O)OC3C(C4C2(C(C(=O)C=C4C)O)C)O)C)O)O	longilactone
C1=CC(=C(C=C1C(=O)O)O)O	Protocatechuic acid
ClCCN(CCCl)P1(=O)NCCCO1	Cyclophosphamide
C1=CC=C(C=C1)CCN=C=S	�-Phenylethyl isothiocyanate (PEITC)
CC1(C=CC2=C(O1)C=C3C(=C2O)C(=O)C(=CO3)C4=CC=C(C=C4)O)C	Alpinumisoflavone
CCC1CN2CCC3(C2CC1C(=COC)C(=O)OC)C4=CC=CC=C4NC3=O	Rhyncophylline
[H][C@@]12CC[C@@](O)(C#C)[C@@]1(C)CC[C@]1([H])C3=C(CC[C@@]21[H])C=C(OC1CCCC1)C=C3	Quinestrol
COC1=C(C=C(C=C1)C2=C(C(=O)C3=C(O2)C(=C(C(=C3OC)OC)OC)OC)OC)OC	3,3',4',5,6,7,8-heptamethoxyflavone
CC(C)C(C)C(C(C(C)C1CCC2C1(CCC3C2COC(=O)C4C3(CC(C(C4)O)O)C)C)O)O	24-epibrassinolide
CC1=CC2C(C(CC(C=CC1=O)(C)O)OC(=O)C(C)C)C(=C)C(=O)O2	Tagitinin C
CC1(C=CC2=C3C(=C(C=C2O1)O)C(=O)C4(C(O3)COC5=CC(=C(C=C54)OC)OC)O)C	11-hydroxytephrosin
COC1=C(C=C(C=C1)C2=C(C(=O)C3=C(C=C(C=C3O2)OC)O)OC)OC	Quercetin 3,7,3',4'-tetramethyl ether
CC(C)(CC1=C(C2=CC=CC=C2C(=O)C1=O)O)COC(=O)C3=C(C4=CC=CC=C4C(=C3)OC)OC	Rhinacanthin Q
CC1C(C(C(C(O1)OCC2C(C(C(C(O2)OC3=CC(=C4C(=O)CC(OC4=C3)C5=CC(=C(C=C5)O)O)O)O)O)O)O)O)O	Eriocitrin
[H][C@]1(F)CC2C3C[C@H](C)[C@](OC(=O)CC)(C(=O)CCl)C3(C)CC(O)[C@]2(F)C2(C)C=CC(=O)C=C12	Halobetasol Propionate
CC1=C2C(CC1C3=COC=C3)OC4C2(C(C5(C6C4OC(=O)C6(C=CC5=O)C)C)CC(=O)OC)C	Nimbolide
CN(CC1=CC2=C(NC(C)=NC2=O)C=C1)C1=CC=C(S1)C(=O)N[C@@H](CCC(O)=O)C(O)=O	Raltitrexed
CC(C)C[C@H](NC(=O)[C@@H](COC(C)(C)C)NC(=O)[C@H](CC1=CC=C(O)C=C1)NC(=O)[C@H](CO)NC(=O)[C@H](CC1=CNC2=CC=CC=C12)NC(=O)[C@H](CC1=CN=CN1)NC(=O)[C@@H]1CCC(=O)N1)C(=O)N[C@@H](CCCN=C(N)N)C(=O)N1CCC[C@H]1C(=O)NNC(N)=O	Goserelin
COC1=C(C=C(C=C1)C2=CC(=O)C3=C(C(=C(C=C3O2)OC)OC)O)O	Eupatorin
C1=CC=C(C=C1)C2=CC(=O)C3=C(C=C(C=C3O2)O)O	Chrysin
C1C(OC2=CC(=CC(=C2C1=O)O)O)C3=CC=C(C=C3)O	Naringenin
C1=C(C=C(C(=C1O)O)O)C(=O)OCC2C3C(C(C(O2)OC(=O)C4=CC(=C(C(=C4)O)O)O)OC(=O)C5=CC(=C(C6=C5C(C(C(=O)O3)CC(=O)O)C(C(=O)O6)O)O)O)OC(=O)C7=CC(=C(C(=C7)O)O)O	Chebulinic acid
CC1(CCC2(CCC3(C(=CCC4C3(CCC5C4(CCC(C5(C)C)O)C)C)C2C1)C)C(=O)O)C	Oleanolic acid
NC1=CC=CC2=C1CN(C1CCC(=O)NC1=O)C2=O	Lenalidomide
C1=CC2=C(C(=C1)O)C(=O)C3=C(O2)C=CC(=C3)O	Euxanthone
[H][C@@]12C[C@H](O)[C@@]3(C)C(=O)[C@H](O)C4=C(C)[C@H](C[C@@](O)([C@@H](OC(=O)C5=CC=CC=C5)[C@]3([H])[C@@]1(CO2)OC(C)=O)C4(C)C)OC(=O)[C@H](O)[C@@H](NC(=O)OC(C)(C)C)C1=CC=CC=C1	Docetaxel
CC1=CCCC2(C(O2)C3C(CC1)C(=C)C(=O)O3)C	Parthenolide
COC1=C(C=C(C=C1)CC2COC(=O)C2CC3=CC(=C(C=C3)OC4C(C(C(C(O4)CO)O)O)O)OC)OC	Arctiin
OCC1=C[C@]2([H])C(=O)[C@]3(C=C(C)[C@H](OC(=O)C(\C)=C/C)[C@@]3(O)[C@@H]1O)[C@H](C)C[C@@]1([H])C(C)(C)[C@@]21[H]	Ingenol Mebutate
C[C@@H](O)[C@H](NC(=O)[C@@H](C)[C@H](O)[C@@H](C)NC(=O)[C@@H](NC(=O)C1=C(C)C(N)=NC(=N1)[C@H](CC(N)=O)NC[C@H](N)C(N)=O)[C@@H](OC1OC(CO)C(O)C(O)C1OC1OC(CO)C(O)C(OC(N)=O)C1O)C1=CN=CN1)C(=O)NCCC1=NC(=CS1)C1=NC(=CS1)C(=O)NCCC[S+](C)C	Bleomycin
CC1(C=CC2=CC3=C(C=C2O1)OCC4C3OC5=C4C=CC(=C5)O)C	neorautenol
COC1=C(OCCCN2CCOCC2)C=C2C(NC3=CC(Cl)=C(F)C=C3)=NC=NC2=C1	Gefitinib
CC(=CCC1=C(C2=C(C(=C1O)CC=C(C)C)OC3=C(C=CC(=C3C2=O)O)O)O)C	Gartanin
CC1(C2=CCC3C4(CC(C(C4(CC(=O)C3(C2CC(C1=O)O)C)C)C(C)(C(=O)C=CC(C)(C)O)O)O)C)C	Cucurbitacin D
CC(=CCNC1=NC=NC2=C1N=CN2C3C(C(C(O3)CO)O)O)C	N6-isopentenyladenosine
N.N.O=C1O[Pt]OC(=O)C11CCC1	Carboplatin
C1C(C(OC2=CC(=CC(=C21)O)O)C3=CC(=C(C=C3)O)O)O	(-)-Epicatechin
C1=CC=C2C(=C1)C(=CN2)CO	Indole-3-carbinol
C1C2C(COC2C3=CC4=C(C=C3)OCO4)C(O1)C5=CC6=C(C=C5)OCO6	Sesamin
NCCCC[C@@H]1NC(=O)[C@@H](CC2=CNC3=C2C=CC=C3)NC(=O)[C@@H](NC(=O)[C@@H]2C[C@H](CN2C(=O)[C@H](CC2=CC=CC=C2)NC(=O)[C@H](CC2=CC=C(OCC3=CC=CC=C3)C=C2)NC1=O)OC(=O)NCCN)C1=CC=CC=C1	Pasireotide
CC12CCC(C(C1CCC(=C)C2CC=C3C(COC3=O)O)(C)CO)O	Andrographolide
C1=CC(=CC=C1C(=O)O)O	P-Hydroxybenzoic acid
[H][C@@]12C[C@@H](C)[C@H](C(=O)CO)[C@@]1(C)C[C@H](O)[C@@]1(F)[C@@]2([H])CCC2=CC(=O)C=C[C@]12C	Desoximetasone
CC1CC(OC(=O)C1C)C(C)(C2C(CC3C2C(=O)CC4C3CC=C5C4(C(=O)CC=C5)C)O)O	Subtrifloralactone E
CC1=C(C(=O)OC(C1)C(C)C2CCC3C2(CCC4C3CC5C6(C4(C(=O)C=CC6O)C)O5)C)CO	Withaferin A
CC(C)CN1C=NC2=C1C1=CC=CC=C1N=C2N	Imiquimod
CCC1(C2=C(COC1=O)C(=O)N3CC4=C(C3=C2)N=C5C=CC=C(C5=C4)N)O	9-Aminocamptothecin
CNC(=O)C1=NC=CC(OC2=CC=C(NC(=O)NC3=CC(=C(Cl)C=C3)C(F)(F)F)C=C2)=C1	Sorafenib
ClC(Cl)C(C1=CC=C(Cl)C=C1)C1=CC=CC=C1Cl	Mitotane
[H][C@@]12N3CC[C@@]11C4=CC(=C(OC)C=C4N(C=O)[C@@]1([H])[C@](O)([C@H](OC(C)=O)[C@]2(CC)C=CC3)C(=O)OC)[C@]1(C[C@]2([H])CN(C[C@](O)(CC)C2)CCC2=C1NC1=CC=CC=C21)C(=O)OC	Vincristine
CC=C1C(=O)CC2C1(CCC3C2CCC4=CC(=O)CCC34C)C	Z-Guggulsterone
CS(=O)(=O)C1=CC(Cl)=C(C=C1)C(=O)NC1=CC=C(Cl)C(=C1)C1=CC=CC=N1	Vismodegib
NC1=NC(=O)N(C=C1)[C@@H]1O[C@H](CO)[C@@H](O)[C@@H]1O	Cytarabine
C=CCSSCC=C	Diallyldisulfide
CC(C)C[C@H](NC(=O)[C@H](CCC1=CC=CC=C1)NC(=O)CN1CCOCC1)C(=O)N[C@@H](CC1=CC=CC=C1)C(=O)N[C@@H](CC(C)C)C(=O)[C@@]1(C)CO1	Carfilzomib
COC1=C(C=CC(=C1)CC=C)O	Eugenol
CN1CCN(CC2=CC=C(NC(=O)C3=CC(C#CC4=CN=C5C=CC=NN45)=C(C)C=C3)C=C2C(F)(F)F)CC1	Ponatinib
CC1=C(C(=O)C=C2C1=CC=C3C2(CCC4(C3(CCC5(C4CC(CC5)(C)C(=O)O)C)C)C)C)O	Celastrol
C1C(OC2=C(C1=O)C=CC(=C2)O)C3=CC=CC=C3	7-OH-flavanone
CC(C)(C)C#CC=CCN(C)CC1=CC=CC2=CC=CC=C21	Terbinafine
CC1=C(C(=O)CC2(C1CC3C45C2C(C(C(C4C(C(=O)O3)OC(=O)C=C(C)C(C)C)(OC5)C(=O)OC)O)O)C)O	Bruceantin
C1=C(C=C(C(=C1O)O)O)C(=O)O	Gallic acid
[H][C@@]12C[C@H](C)[C@](O)(C(=O)CO)[C@@]1(C)C[C@H](O)[C@@]1(F)[C@@]2([H])CCC2=CC(=O)C=C[C@]12C	Betamethasone
CC(C)C[C@H](NC(=O)[C@H](CC1=CC=CC=C1)NC(=O)C1=CN=CC=N1)B(O)O	Bortezomib
COC1=C(C=C2C(=C1)C34CCN5C3CC6C7C4N2C(=O)CC7OCC=C6C5)OC	Brucine
CCCCCCCC(=O)N1CCCC1C2=CN=CC=C2	N-n-octanoylnornicotine
CN1C2C3=C(CCN2C(=O)C4=CC=CC=C41)C5=CC=CC=C5N3	Evodiamine
FC1=CNC(=O)NC1=O	Fluorouracil
CNC(=O)C1=C(F)C=C(C=C1)N1C(=S)N(C(=O)C1(C)C)C1=CC=C(C#N)C(=C1)C(F)(F)F	Enzalutamide
C1CC2C3CCCN4C3C(CCC4)CN2C(=O)C1	Matrine
CC(=CCCC(=CCOC1=CC2=C(C=C1)C=CC(=O)O2)C)C	Auraptene
COC1=CC=CC2=C1C(=O)C1=C(O)C3=C(C[C@](O)(C[C@@H]3O[C@H]3C[C@H](N)[C@H](O)[C@H](C)O3)C(C)=O)C(O)=C1C2=O	Daunorubicin
CN1C(=C(C2=CC=CC=C2S1(=O)=O)O)C(=O)NC3=CC=CC=N3	Piroxicam
C1=CC=C(C=C1)C2=CC(=O)C3=CC=CC=C3O2	Flavone
CC(C)C(=O)NC1=CC(=C(C=C1)[N+]([O-])=O)C(F)(F)F	Flutamide
CC(=CC=CC=C(C)C=CC=C(C)C(=O)O)C=CC=C(C)C(=O)O	Crocetin
CS(=O)CCCCN=C=S	Sulforaphane
N[C@@H](CC1=CC=C(C=C1)N(CCCl)CCCl)C(O)=O	Melphalan
CC1(C2CCC3(C(C2(CCC1O)C)C(=O)C=C4C3(CCC5(C4CC(CC5)(C)C(=O)O)C)C)C)C	18-beta-Glycyrrhetic acid
C=CCSS(=O)CC=C	Allicin
CCN(CC)CCNC1=C2C(=O)C3=CC=CC=C3SC2=C(C)C=C1	Lucanthone
CC1C2CC(=O)C3=C(C2(CCC1=O)C)C(=O)CC4(C3CCC4C(C)CCC(=C)C(C)C(=O)OC)C	Methyl zhankuic acid A
[H][C@@]12CC[C@](C)(O)[C@@]1(C)CC[C@@]1([H])[C@@]2([H])CCC2=CC(=O)CC[C@]12C	Methyltestosterone
CC(CC1=CC2=C(C=C1)OCO2)C(C)CC3=CC4=C(C=C3)OCO4	Machilin A
CC=C(C)C(=O)C1=C(C2=C(C3=C1OC(=O)C=C3C4=CC=CC=C4)OC(C=C2)(C)C)OC	Calophyllolide
CC1(C2CC(C34C(C2(CCC1=O)C)CCC(C3O)C(=C)C4=O)O)C	Glaucocalyxin A
C1=CC(=CC=C1C2=C(C(=O)C3=C(C=C(C=C3O2)O)O)O)O	Kaempferol
CC1C(C(C(C(O1)OC2C(C(C(OC2OC3=CC(=C4C(=O)CC(OC4=C3)C5=CC=C(C=C5)OC)O)CO)O)O)O)O)O	Poncirin
COC1=CC(=O)OC(C1)C=CC2=CC=CC=C2	Kawain
C1=CC(=C(C=C1C=CC2=CC(=CC(=C2)O)O)O)O	Piceatannol
CC=C1C(=O)CC2C1(CCC3C2CCC4=CC(=O)CCC34C)C	Guggulsterone
C1=CC=C(C=C1)C2=CC(=O)C3=C(O2)C4=CC=CC=C4C=C3	alpha-Naphthoflavone
CC(=O)OC1C2C(C(CCC2(C3C(CC4CC3(C1O)C(=O)C4=C)O)C)O)(C)C	Xindongnin B
C1C(C(OC2=CC(=CC(=C21)O)O)C3=CC(=C(C(=C3)O)O)O)O	(+)-Gallocatechin
NC1=NC2=NC=C(CC(CC#C)C3=CC=C(C=C3)C(=O)N[C@@H](CCC(O)=O)C(O)=O)N=C2C(N)=N1	Pralatrexate
C1=C2C3=C(C(=C1O)O)OC(=O)C4=CC(=C(C(=C43)OC2=O)O)O	Ellagic acid
COC1=CC2=C(C=C1)C3=C(C[N+]4(CCCC4C3O)[O-])C5=CC(=C(C=C52)O)OC	tylophoridicine C
CC1(C=CC2=C3C(=C(C=C2O1)O)C(=O)C4=C(O3)C5=C6C(C4)C(OC6=C(C=C5O)O)(C)C)C	Cycloartobiloxanthone
CC1=CC(=O)C(=CC1=O)C(C)C	Thymoquinone
CC(C)(C=C)C1=C(C=C(C(=C1)C=CC(=O)C2=CC=C(C=C2)O)OC)O	Licochalcone A
CC1(C=CC2=C(O1)C=CC3=C2OC4COC5=CC(=C(C=C5C4C3=O)OC)OC)C	Deguelin
CN1N=NC2=C(N=CN2C1=O)C(N)=O	Temozolomide
CNC(=O)[C@@H](NC(=O)[C@H](CC(C)C)[C@H](O)C(=O)NO)C(C)(C)C	Marimastat
CC1=C2C(=C3C(=CC4=CC=CC=C4O3)O2)C(=O)C(C1=O)(C)C	Psorothamnones B
CC1(C2CC(=O)C3(C(C24COC(=O)CC4O1)CCC5(C36C(O6)C(=O)OC5C7=COC=C7)C)C)C	Limonin
CN(C)C(=O)C1C(C2(C(C1O)(C3=C(C=C(C=C3O2)OC)OC)O)C4=CC=C(C=C4)OC)C5=CC=CC=C5	Rocaglamide
CC=CC1=CC2=C(C(=C1)OC)OC(C2C)C3=CC(=C(C=C3)O)OC	Licarin A
CC(=CCC1=C2C(=CC(=C1OC)O)OC3=CC(=C4CC(C(OC4=C3C2=O)(C)C)O)O)C	11-Hydroxy-1-isomangostin
CC1C(C(C(C(O1)OC2C(C(COC2OC3CCC4(C(C3(C)CO)CCC5(C4CC=C6C5(CCC7(C6CC(CC7)(C)C)C(=O)O)C)C)C)O)O)O)O)O	Alpha-hederin
CC(=CCC1=C(C=CC2=C1OC(=O)C=C2)OC)C	Osthole
COC(=O)C1=COC(C2C1CC=C2CO)O	Genipin
CC1(C2=CCC3C4(CC(C(C4(CC(=O)C3(C2C=C(C1=O)O)C)C)C(C)(C(=O)C=CC(C)(C)O)O)O)C)C	Cucurbitacin I
CC1=CCC(C(C1CC=C(C)C)C(=O)C2=C(C=C(C=C2O)OC)O)C3=CC=CC=C3	Panduratin A
C1=CC(=CC=C1C2=CC(=O)C3=C(C=C(C=C3O2)O)O)O	Apigenin
CCCS(=O)(=O)NC1=C(F)C(C(=O)C2=CNC3=NC=C(C=C23)C2=CC=C(Cl)C=C2)=C(F)C=C1	Vemurafenib
NC1=NC(=O)C2=C(NC=C2CCC2=CC=C(C=C2)C(=O)N[C@H](CCC(O)=O)C(O)=O)N1	Pemetrexed
C=CCC1=CC(=C(C=C1)O)C2=C(C=CC(=C2)CC=C)O	Magnolol
CC(=O)C=CC1=C(C=C(C2=C1OC(CC2=O)C3=CC=CC=C3)O)OC	(2S)-5-hydroxy-7-methoxy-8-[(E)-3-oxo-1-butenyl]flavanone
CCCCCCCC(CCC(=O)N1CCCCC1C2=CN=CC=C2)O	N-(4-hydroxyundecanoyl)anabasine
CCC1=C2CN3C(=CC4=C(COC(=O)[C@]4(O)CC)C3=O)C2=NC2=C1C=C(OC(=O)N1CCC(CC1)N1CCCCC1)C=C2	Irinotecan
CC1C(C(C(C(O1)OC2C(C(C(OC2OC3CC4(C(CC(C5C4(CCC5C(C)(CCC=C(C)C)OC6C(C(C(C(O6)CO)O)O)O)C)O)C7(C3C(C(CC7)O)(C)C)C)C)CO)O)O)O)O)O	Ginsenoside Re
CCCCCCC(C)CCCC(C)C1CCC(O1)C2CCC(O2)C(CCCCCCCCCCCCC3=CC(OC3=O)C)O	Squamocin
COC1=C(C2=C[N+]3=C(C=C2C=C1)C4=CC5=C(C=C4CC3)OCO5)OC	Berberine
CC1=C2C(=C3C(=C(C4=CC=CC=C4O3)C(=O)C)O2)C(=O)C(C1=O)(C)C	Psorothamnones A
CCC1=C2C=C3C(=C4C(=O)C(C(=C5C(C(C(=N5)C=C6C(=C(C(=CC(=C1C)N2)N6)C=C)C)C)CCC(=O)O)C4=N3)C(=O)OC)C	Pheophorbide a
CCC1(CCC(=O)NC1=O)C1=CC=C(N)C=C1	Aminoglutethimide
CC1=CC=CC2=C1C=CC3=C2OC(=O)C4=C3OC=C4C	Neo-tanshinlactone
NC1=C2N=CN([C@@H]3O[C@H](COP(O)(O)=O)[C@@H](O)[C@@H]3O)C2=NC(F)=N1	Fludarabine
CC=CC(=O)OC1CC2C3(C1(C4(CC(=O)C(=CC4O2)C)C)C)CO3	Trichothecin
COC1CCCN1C(=O)C2C(C3(C(C2(C4=C(C=C(C=C4O3)OC)OC)O)O)C5=CC=C(C=C5)OC)C6=CC=CC=C6	Ponapensin
O1[As]2O[As]1O2	Arsenic trioxide
CC(CN1C2=CC=CC=C2SC2=CC=CC=C12)N(C)C	Promethazine
CC1=C2C(=CC(=C1)O)CCC(O2)(C)CCC=C(C)CCC=C(C)CCC=C(C)C	D-delta-tocotrienol
CC1C(C(C(C(O1)OC2C(C(COC2OC3CCC4(C(C3(C)CO)CCC5(C4CC=C6C5(CCC7(C6CC(CC7)(C)C)C(=O)O)C)C)C)O)O)O)O)O	Kalopanaxsaponin A
CC1=C2C(=C(C3=C1C=CN=C3)C)C4=CC=CC=C4N2	Ellipticine
COC1=C(C=C2C(=C1)C34CC[N+]5(C3CC6C7C4N2C(=O)CC7OCC=C6C5)[O-])OC	Brucine N-oxide
COC1=C(C(=CC=C1)OC)C2=CC(=O)C3=C(O2)C=CC(=C3OC)OC	Zapotin
COC1=CC2=C(C=C1)C3=C(C[N+]4(CCCC4C3O)[O-])C5=CC(=C(C=C52)OC)OC	tylophoridicine F
CC1=C(C(=C2C(=C1)C(=C(C(=C2C=O)O)O)C(C)C)O)C3=C(C=C4C(=C3O)C(=C(C(=C4C(C)C)O)O)C=O)C	(-)-Gossypol
C1=CC(=CC=C1C2=CC(=O)C3=C(C(=C(C=C3O2)OC4C(C(C(C(O4)C(=O)O)O)O)O)O)O)O	Breviscapine
CC(=CCCC(C)(C1CCC2(C1C(CC3C2(CC(C4C3(CCC(C4(C)C)O)C)OC5C(C(C(C(O5)CO)O)O)OC6C(C(C(C(O6)CO)O)O)O)C)O)C)OC7C(C(C(C(O7)CO)O)O)O)C	Gypenosides
CC(CC1=CC(=C(C=C1)O)O)C(C)CC2=CC(=C(C=C2)O)O	Nordihydroguaiaretic acid
C[C@@H](CC1=CC(O)=C(O)C=C1)[C@H](C)CC1=CC(O)=C(O)C=C1	Masoprocol
CC1C(C(C(C(O1)OC2CCC3(C(C2(C)CO)CCC4(C3C=CC56C4(CC(C7(C5CC(CC7)(C)C)CO6)O)C)C)C)O)OC8C(C(C(C(O8)CO)O)O)O)O	Saikosaponin a
[H][C@@]12CC[C@H](O)[C@@]1(C)CC[C@]1([H])C3=CC=C(OC(=O)N(CCCl)CCCl)C=C3CC[C@@]21[H]	Estramustine
CS(=O)(=O)CCNCC1=CC=C(O1)C1=CC2=C(C=C1)N=CN=C2NC1=CC(Cl)=C(OCC2=CC(F)=CC=C2)C=C1	Lapatinib
CC1=C(C(CCC1)(C)C)C=CC(=CC=CC(=CC=CC=C(C)C=CC=C(C)C=CC2=C(CC(CC2(C)C)O)C)C)C	�-Cryptoxanthin
COC1=C(C=C(C=C1)CC2=NC=CC3=CC(=C(C=C32)OC)OC)OC	Papaverine
CO[C@@H]1C[C@H](C[C@H](C)C2CC(=O)[C@H](C)\C=C(C)\[C@@H](O)[C@@H](OC)C(=O)[C@@H](C)C[C@@H](C)\C=C\C=C\C=C(C)\[C@H](C[C@H]3CC[C@H](C)[C@](O)(O3)C(=O)C(=O)N3CCCC[C@@H]3C(=O)O2)OC)CC[C@H]1OCCO	Everolimus
CCCCCCCCCCCCC(C1CCC(O1)C(CCCCC(CCCCCC(CC2=CC(OC2=O)C)O)O)O)O	Annonacin A
COC1=CC(=C2CC(C(OC2=C1)C3=CC(=C(C=C3)O)OC)O)OC	5,7,3'-tri-O-methyl(-)-epicatechin
COC1=C(C=C2C(=C1)C3=C(CN4CCCC4C3)C5=CC(=C(C=C52)OC)OC)OC	(R)-tylophorine
COC1=CC(=O)OC(=C1)C=CC2=CC=CC=C2	5,6-dehydrokawain
CN1CCC2=CC(=C3C=C2C1CC4=CC=C(C=C4)OC5=C(C=CC(=C5)CC6C7=C(O3)C(=C(C=C7CCN6C)OC)OC)O)OC	Berbamine
CC1=CCC(=C(C)CCC=C(C)C)CC1	Bisabolol
CC(=CCCC(C)(C=C)O)C	Linalool
CN(CC#C)CC1=CC=CC=C1	Pargyline
CC=CC1=CC2=C(C(=C1)OC)OC(C2C)C3=CC(=C(C=C3)OC)OC	acuminatin
CC1C(C(C(C(O1)OC2C(C(C(OC2OC3=CC(=C4C(=O)CC(OC4=C3)C5=CC=C(C=C5)O)O)CO)O)O)O)O)O	Naringin
COC1=C(C=CC(=C1)C=CC(=O)CC(=O)C=CC2=CC(=C(C=C2)O)OC)O	Curcumin
COC1=CC(=C2C(=C1)OC(=O)C3=C2OC4=CC(=C(C=C43)O)O)O	Wedelolactone
COC1=C(C(=C(C(=C1C(=O)CCC2=CC=CC=C2)O)CC3=CC=CC=C3O)O)CC4=CC=CC=C4O	Diuvaretin
CC(=CCCC(C)(C1CCC2(C1C(CC3C2(CCC4C3(CCC(C4(C)C)OC5C(C(C(C(O5)CO)O)O)OC6C(C(C(C(O6)CO)O)O)O)C)C)O)C)O)C	Ginsenoside Rg3
[H][C@@]12CCC3=CC(=O)C=C[C@]3(C)[C@@]1([H])CC[C@]1(C)OC(=O)CC[C@@]21[H]	Testolactone
COC1=C(C=C(C=C1)CC2COC(=O)C2CC3=CC(=C(C(=C3)C4=CC(=CC(=C4O)OC)CC5C(COC5=O)CC6=CC(=C(C=C6)OC)OC)O)OC)OC	Diarctigenin
C1=CC=C(C=C1)C2=C(C(=O)C3=C(C=C(C=C3O2)O)O)O	Galangin
COC1=C(C=C(C2=C1OC(=CC2=O)C3=CC=CC=C3)O)O	Wogonin
C1C(C(C(=O)O1)CC2=CC3=C(C=C2)OCO3)CC4=CC5=C(C=C4)OCO5	hinokinin
CC(=O)OC(C)(C)C=CC(=O)C(C)(C1C(CC2(C1(CC(=O)C3(C2CC=C4C3CC(C(=O)C4(C)C)O)C)C)C)O)O	Cucurbitacin B
C1=CC=C(C=C1)C=CC(=O)C2=C(C=C(C=C2)O)O	2',4'-dihydroxychalcone
C1=CC(=CC=C1C2=COC3=CC(=CC(=C3C2=O)O)O)O	Genistein
[H][C@]12COC(=O)[C@]1([H])[C@H](C1=CC(OC)=C(O)C(OC)=C1)C1=CC3=C(OCO3)C=C1[C@H]2O[C@@H]1O[C@]2([H])COC(O[C@@]2([H])[C@H](O)[C@H]1O)C1=CC=CS1	Teniposide
CCCCCCCCCCC(C1CCC(O1)C2CCC(O2)C(CCCCCCCCCCC3CC(C(=O)O3)CC(=O)C)O)O	Bullatacinone
CN(C)C1=NC(=NC(=N1)N(C)C)N(C)C	Altretamine
[H][C@@]12CC[C@H](O)[C@@]1(C)CC[C@@]1([H])C2[C@H](CCCCCCCCCS(=O)CCCC(F)(F)C(F)(F)F)CC2=CC(O)=CC=C12	Fulvestrant
CN(C)C(=N)N=C(N)N	Metformin
COC1=C(C=C2C(=C1)C(=O)C(=CO2)C3=CC=C(C=C3)O)O	Glycitein
CCCCC(=O)OCC(=O)[C@@]1(O)C[C@H](OC2CC(NC(=O)C(F)(F)F)C(O)C(C)O2)C2=C(C1)C(O)=C1C(=O)C3=C(C(=O)C1=C2O)C(OC)=CC=C3	Valrubicin
C1C(C(=CC2=CC3=C(C=C2)OCO3)C(=O)O1)CC4=CC5=C(C=C4)OCO5	savinin
CS(=O)(=O)OCCCCOS(C)(=O)=O	Busulfan
C1=CC(=CC=C1C2=COC3=C(C2=O)C=CC(=C3)O)O	Daidzein
C1=CC=C2C(=C1)C(=O)C3=C(C2=O)C(=C(C=C3O)O)O	purpurin
CC1(CCC2C1CC3C(CC2=C)OC(=O)C3=C)O	Inuviscolide
CC(=CCC1CC23CC(C(OC2=C(C(=O)C(C3=O)(C1(C)C)CC=C(C)C)C(=O)C4=CC(=C(C=C4)O)O)(C)C)CC=C(C)C)C	Isoxanthochymol
CCCCCCCCCCCCC(C1CCC(O1)C2CCC(O2)C(CCC(CCCCCC(CC3=CC(OC3=O)C)O)O)O)O	10-Hydroxyglaucanetin
COC1=CC(=O)OC(C1)CCC2=CC=CC=C2	Dihydrokawain
COC1=CC2=C(C=C1)C3=C(CC4CCCN4C3)C5=CC(=C(C=C52)OC)OC	Antofine
CCCCCCCCCCC(C1CCC(O1)C2CCC(O2)C(CCCCCCCCCCC(CC3=CC(OC3=O)C)O)O)O	Bullatacin
NCC(=O)CCC(O)=O	Aminolevulinic acid
COC1=CC(=C(C(=C1C(=O)CCC2=CC=CC=C2)O)CC3=CC=CC=C3O)O	Uvaretin
COC1C(OC(CO1)C(CO)O)OC2=CC(=C3C(=C2)OC4(C3(C(C(C4C5=CC=CC=C5)C(=O)OC)O)O)C6=CC=C(C=C6)OC)OC	Silvestrol
[H][C@@](O)([C@@H](NC(=O)OC(C)(C)C)C1=CC=CC=C1)C(=O)O[C@@]1([H])C[C@@]2(O)[C@@]([H])(OC(=O)C3=CC=CC=C3)[C@]3([H])[C@@]4(CO[C@]4([H])C[C@]([H])(OC)[C@@]3(C)C(=O)[C@]([H])(OC)C(=C1C)C2(C)C)OC(C)=O	Cabazitaxel
CC1=NC(NC2=NC=C(S2)C(=O)NC2=C(C)C=CC=C2Cl)=CC(=N1)N1CCN(CCO)CC1	Dasatinib
CC(=C)C1CC2=C(O1)C=CC3=C2OC4COC5=CC(=C(C=C5C4C3=O)OC)OC	Rotenone
CC(C)C[C@H](NC(=O)[C@@H](CCCNC(N)=O)NC(=O)[C@H](CC1=CC=C(O)C=C1)NC(=O)[C@H](CO)NC(=O)[C@@H](CC1=CN=CC=C1)NC(=O)[C@@H](CC1=CC=C(Cl)C=C1)NC(=O)[C@@H](CC1=CC2=CC=CC=C2C=C1)NC(C)=O)C(=O)N[C@@H](CCCNC(N)=N)C(=O)N1CCC[C@H]1C(=O)N[C@H](C)C(N)=O	Cetrorelix
CC[C@@]1(O)C(=O)OCC2=C1C=C1N(CC3=CC4=C(C=CC(O)=C4CN(C)C)N=C13)C2=O	Topotecan
CC1=CCC(CC1)C(=C)C	D-Limonene
S=C1N=CNC2=C1NC=N2	Mercaptopurine
CC1C(C(=O)OC1C2C(C3C4CC5(C3C(O4)(O2)CC6C5CC=C7C6(C(=O)C=CC7)C)O)(C)O)C	Subtrifloralactone C
CC1CC2C(CC=C1C=CC(=O)C)C(=C)C(=O)O2	Xanthatin
CC1C(C(C(C(O1)OC2C(C(OC(C2OC(=O)C=CC3=CC(=C(C=C3)O)O)CO)OCCC4=CC(=C(C=C4)O)O)O)O)O)O	Acteoside
[H][C@@]12CC[C@](OC(=O)CCC)(C(=O)COC(C)=O)[C@@]1(C)C[C@H](O)[C@@]1(F)[C@@]2([H])C[C@H](F)C2=CC(=O)C=C[C@]12C	Difluprednate
OC[C@H]1O[C@H](C[C@@H]1O)N1C=C(F)C(=O)NC1=O	Floxuridine
BrCCC(=O)N1CCN(CC1)C(=O)CCBr	Pipobroman
CC1CC(OC(=O)C1C)C(C)(C2C(CC3C2C(=O)CC4C3CC=C5C4(C(=O)C=CC5)C)O)O	Subtrifloralactone D
CC1=C(C(=O)OC(C1)C(C)C2CCC3C2(CCC4C3CC5C6(C4(C(=O)CC(C6O)O)C)O5)C)CO	Viscosalactone B
COC1=CC2=C(C=CC=C2CCNC(C)=O)C=C1	Agomelatine
CC1=CCCC(=CC2C(C(C1)OC(=O)C(=C)C(CO)O)C(=C)C(=O)O2)CO	Cnicin
CC1(C=CC2=C(C(=C(C=C2O1)OC)C(=O)C=C(C3=CC4=C(C=C3)OCO4)O)OC)C	Pongapinone A
[H][C@@]12C[C@@H](C)[C@](O)(C(=O)CO)[C@@]1(C)C[C@H](O)[C@@]1([H])[C@@]2([H])C[C@]([H])(F)C2=CC(=O)C=C[C@]12C	Paramethasone
CC=CCC=CCCC(=O)[C@H]1O[C@H]1C(N)=O	Cerulenin
CCN(CC)CCCC(C)NC1=C2C=CC(=CC2=NC=C1)Cl	chloroquine
CNC(=O)C1=CC(OC2=CC(F)=C(NC(=O)NC3=CC=C(Cl)C(=C3)C(F)(F)F)C=C2)=CC=N1	Regorafenib
CC(=O)OC(C)(C)C=CC(=O)C(C)(C1C(CC2(C1(CC(=O)C3(C2CC=C4C3CC(C(=O)C4(C)C)O)CO)C)C)O)O	Cucurbitacin A
[H][C@@]12N(C)C3=C(C=C(C(OC)=C3)[C@]3(C[C@@H]4CN(C[C@](O)(CC)C4)CCC4=C3NC3=CC=CC=C43)C(=O)OC)[C@@]11CCN3CC=C[C@@](CC)([C@@H](OC(C)=O)[C@]2(O)C(=O)OC)[C@@]13[H]	Vinblastine
CC1=C(C(CC(C1)O)(C)C)C=CC(=CC=CC(=CC=CC=C(C)C=CC=C(C)C=CC2=C(CC(CC2(C)C)O)C)C)C	Zeaxanthin
