# Supplementary material for: Potential Compounds for Oral Cancer Treatment: Resveratrol, Nimbolide, Lovastatin, Bortezomib, Vorinostat, Berberine, Pterostilbene, Deguelin, Andrographolide, and Colchicine
Source: PLoS One. 2015 Nov 4;10(11):e0141719. doi: 10.1371/journal.pone.0141719 (PMC4633227; doi:10.1371/journal.pone.0141719)
Supplement: S9 Text — In the current study, compounds with p_value of ≤ 0.05 were considered to have anti-cancer activity. (TXT) [file pone.0141719.s009.txt]

#Rank	Qurey	Match_nscID	Match_pubchemSID	Mean_logGI50	Match_RFW_TC	Match_kernel_minmax	Cdrug_score	p_value
1	Nilotinib	747599	91148446	-5.535	1.000	1.000	1.000	0.000e+00
2	Vorinostat	701852	48426290	-5.980	1.000	1.000	1.000	0.000e+00
3	Asimicin	609700	485635	-5.849	1.000	1.000	1.000	0.000e+00
4	liriodenine	93681	399320	-5.325	1.000	1.000	1.000	0.000e+00
5	Camptothecin	94600	399733	-7.419	1.000	1.000	1.000	0.000e+00
6	Amsacrine	249992	137181	-6.276	1.000	1.000	1.000	0.000e+00
7	Beta-lapachone	629749	494711	-6.233	1.000	1.000	1.000	0.000e+00
8	Sunitinib	750690	91148451	-5.628	1.000	1.000	1.000	0.000e+00
9	Goniothalamin	104956	405772	-5.529	1.000	1.000	1.000	0.000e+00
10	Tioguanine	752	538243	-5.830	1.000	1.000	1.000	0.000e+00
11	convallatoxin	407808	477482	-9.319	1.000	1.000	1.000	0.000e+00
12	Gambogic acid	693702	524096	-6.043	1.000	1.000	1.000	0.000e+00
13	Clofarabine	606869	484621	-6.235	1.000	1.000	1.000	0.000e+00
14	Dactinomycin	3053	538571	-8.891	1.000	1.000	1.000	0.000e+00
15	Lycoricidinol	266535	140223	-7.338	1.000	1.000	1.000	0.000e+00
16	Podophyllotoxin	24818	86163	-7.867	1.000	1.000	1.000	0.000e+00
17	Abiraterone	749226	131408327	-4.700	1.000	1.000	1.000	0.000e+00
18	Oleandrin	692219	523469	-8.000	1.000	1.000	1.000	0.000e+00
19	Ursolic acid	167406	440986	-5.124	1.000	1.000	1.000	0.000e+00
20	Etoposide	141540	427063	-5.167	1.000	1.000	1.000	0.000e+00
21	Digitoxin	7529	73375	-7.492	1.000	1.000	1.000	0.000e+00
22	Mechlorethamine	762	538248	-5.562	1.000	1.000	1.000	0.000e+00
23	Plicamycin	24559	85982	-7.885	1.000	1.000	1.000	0.000e+00
24	Paclitaxel	125973	418145	-7.740	1.000	1.000	1.000	0.000e+00
25	Cladribine	105014	405818	-5.391	1.000	1.000	1.000	0.000e+00
26	Temsirolimus	683864	520036	-6.835	1.000	1.000	1.000	0.000e+00
27	Annonacin	606194	484412	-5.863	1.000	1.000	1.000	0.000e+00
28	Betulinic acid	113090	410497	-5.130	1.000	1.000	1.000	0.000e+00
29	Cepharanthine	629744	494706	-5.158	1.000	1.000	1.000	0.000e+00
30	Mitomycin	26980	87663	-6.133	1.000	1.000	1.000	0.000e+00
31	Alpha-tomatine	9223	539594	-5.809	1.000	1.000	1.000	0.000e+00
32	Solamargine	407810	579376	-5.412	1.000	1.000	1.000	0.000e+00
33	Homoharringtonine	141633	427112	-7.152	1.000	1.000	1.000	0.000e+00
34	Deoxypodophyllotoxin	403148	473592	-7.873	1.000	1.000	1.000	0.000e+00
35	Tannic acid	5031	538953	-4.798	1.000	1.000	1.000	0.000e+00
36	Lycorine	401360	472303	-5.805	1.000	1.000	1.000	0.000e+00
37	Tetrandrine	77037	118059	-5.238	1.000	1.000	1.000	0.000e+00
38	Plumbagin	236613	133894	-5.708	1.000	1.000	1.000	0.000e+00
39	flavokawain B	51351	102784	-5.276	1.000	1.000	1.000	0.000e+00
40	Methotrexate	740	67627	-7.041	1.000	1.000	1.000	0.000e+00
41	Cisplatin	119875	301178	-5.468	1.000	1.000	1.000	0.000e+00
42	Polyphyllin I	706804	529208	-6.165	1.000	1.000	1.000	0.000e+00
43	Mitoxantrone	279836	142727	-7.290	1.000	1.000	1.000	0.000e+00
44	�-Phenylethyl isothiocyanate (PEITC)	87868	124400	-6.234	1.000	1.000	1.000	0.000e+00
45	Nimbolide	309909	454861	-5.908	1.000	1.000	1.000	0.000e+00
46	Docetaxel	628503	494081	-7.656	1.000	1.000	1.000	0.000e+00
47	Parthenolide	157035	434663	-4.748	1.000	1.000	1.000	0.000e+00
48	Gefitinib	715055	532631	-5.489	1.000	1.000	1.000	0.000e+00
49	Cucurbitacin D	308606	454578	-6.962	1.000	1.000	1.000	0.000e+00
50	N6-isopentenyladenosine	105546	301163	-5.695	1.000	1.000	1.000	0.000e+00
51	Withaferin A	101088	404166	-6.326	1.000	1.000	1.000	0.000e+00
52	9-Aminocamptothecin	603071	483848	-7.380	1.000	1.000	1.000	0.000e+00
53	Sorafenib	747971	91148447	-5.633	1.000	1.000	1.000	0.000e+00
54	Cytarabine	287459	144476	-5.694	1.000	1.000	1.000	0.000e+00
55	Celastrol	70931	114102	-7.444	1.000	1.000	1.000	0.000e+00
56	Bruceantin	165563	439752	-8.193	1.000	1.000	1.000	0.000e+00
57	Bortezomib	681239	518755	-8.343	1.000	1.000	1.000	0.000e+00
58	Fluorouracil	19893	82653	-5.282	1.000	1.000	1.000	0.000e+00
59	Rocaglamide	326408	458129	-8.355	1.000	1.000	1.000	0.000e+00
60	Cucurbitacin I	112167	409891	-6.721	1.000	1.000	1.000	0.000e+00
61	Irinotecan	728073	48427687	-7.007	1.000	1.000	1.000	0.000e+00
62	Ellipticine	71795	114695	-6.103	1.000	1.000	1.000	0.000e+00
63	(-)-Gossypol	56817	106063	-5.529	1.000	1.000	1.000	0.000e+00
64	Estramustine	89201	396503	-6.510	1.000	1.000	1.000	0.000e+00
65	Lapatinib	745750	91147938	-5.526	1.000	1.000	1.000	0.000e+00
66	Everolimus	733504	48430111	-7.024	1.000	1.000	1.000	0.000e+00
67	Annonacin A	606194	484412	-5.863	1.000	1.000	1.000	0.000e+00
68	(R)-tylophorine	76387	117604	-7.477	1.000	1.000	1.000	0.000e+00
69	Berbamine	93135	552854	-5.172	1.000	1.000	1.000	0.000e+00
70	Curcumin	32982	91276	-5.172	1.000	1.000	1.000	0.000e+00
71	Cucurbitacin B	49451	101605	-7.863	1.000	1.000	1.000	0.000e+00
72	Teniposide	122819	416461	-6.401	1.000	1.000	1.000	0.000e+00
73	Bullatacinone	620595	489868	-5.499	1.000	1.000	1.000	0.000e+00
74	Valrubicin	246131	136463	-6.310	1.000	1.000	1.000	0.000e+00
75	Bullatacin	609700	485635	-5.849	1.000	1.000	1.000	0.000e+00
76	Uvaretin	241906	135075	-5.298	1.000	1.000	1.000	0.000e+00
77	Dasatinib	732517	48429642	-6.428	1.000	1.000	1.000	0.000e+00
78	Rotenone	26258	87142	-6.908	1.000	1.000	1.000	0.000e+00
79	Floxuridine	27640	88034	-6.007	1.000	1.000	1.000	0.000e+00
80	Cucurbitacin A	94743	399840	-6.485	1.000	1.000	1.000	0.000e+00
81	Lovastatin	633781	496591	-5.103	1.000	1.000	1.000	0.000e+00
82	Simvastatin	633782	496592	-5.390	1.000	1.000	1.000	0.000e+00
83	Digitoxin	7529	73375	-7.492	1.000	1.000	1.000	0.000e+00
84	Podofilox	24818	86163	-7.867	1.000	1.000	1.000	0.000e+00
85	Sirolimus	226080	131458	-7.536	1.000	1.000	1.000	0.000e+00
86	Ouabain	25485	86662	-7.778	1.000	1.000	1.000	0.000e+00
87	Mequitazine	303612	453325	-5.286	1.000	1.000	1.000	0.000e+00
88	Menadione	4170	70547	-5.170	1.000	1.000	1.000	0.000e+00
89	Cyclosporine	290193	571811	-5.345	1.000	1.000	1.000	0.000e+00
90	Doxorubicin	123127	301181	-7.015	0.998	1.000	0.998	2.304e-05
91	Epirubicin	123127	301181	-7.015	0.998	1.000	0.998	2.304e-05
92	Daunorubicin	82151	301154	-7.133	0.998	1.000	0.998	2.304e-05
93	Topotecan	609699	580652	-7.126	0.998	1.000	0.998	2.304e-05
94	Amiodarone	85442	552042	-5.307	0.994	1.000	0.994	6.965e-05
95	Chelerythrine	36405	544923	-5.758	0.991	1.000	0.991	1.051e-04
96	Erlotinib	718781	534851	-5.137	0.990	1.000	0.990	1.170e-04
97	Gemcitabine	613327	486649	-6.883	0.989	1.000	0.989	1.289e-04
98	Lucanthone	14574	540758	-5.558	0.983	1.000	0.983	2.016e-04
99	Vincristine	67574	112141	-7.265	0.999	0.952	0.951	6.199e-04
100	Vinblastine	49842	101900	-9.288	0.999	0.952	0.950	6.338e-04
101	Cucurbitacin Q	49451	101605	-7.863	0.937	1.000	0.937	8.204e-04
102	Icogenin	710092	530610	-5.713	1.000	0.896	0.896	0.0015
103	Fangchinoline	77037	118059	-5.238	1.000	0.883	0.883	0.0017
104	10-Hydroxyglaucanetin	609700	485635	-5.849	1.000	0.880	0.880	0.0018
105	Deslanoside	7533	73378	-7.234	0.963	0.901	0.868	0.0020
106	Antofine	19912	82656	-8.292	0.984	0.875	0.861	0.0021
107	Digoxin	7529	73375	-7.492	1.000	0.858	0.858	0.0022
108	Digoxin	7529	73375	-7.492	1.000	0.858	0.858	0.0022
109	Trabectedin	638718	499464	-5.764	1.000	0.855	0.855	0.0023
110	Acetyldigitoxin	7529	73375	-7.492	0.967	0.881	0.852	0.0023
111	Alpha-hederin	626094	492784	-5.668	1.000	0.838	0.838	0.0026
112	Kalopanaxsaponin A	626094	492784	-5.668	1.000	0.838	0.838	0.0026
113	Pristimerin	70931	114102	-7.444	0.985	0.844	0.832	0.0028
114	Idarubicin	623128	491120	-7.561	0.966	0.856	0.827	0.0029
115	Bleomycin	294979	301241	-5.661	0.994	0.827	0.823	0.0030
116	Ciclopirox	336278	460263	-5.242	0.993	0.818	0.813	0.0032
117	Cabazitaxel	628503	494081	-7.656	0.980	0.825	0.808	0.0034
118	Isouvaretin	241906	135075	-5.298	0.967	0.826	0.799	0.0036
119	Murihexocin C	695406	524800	-5.755	0.995	0.792	0.788	0.0039
120	eupafolin	689466	522352	-5.242	0.982	0.785	0.771	0.0044
121	2-alpha-hydroxyursolic acid	167406	440986	-5.124	0.961	0.795	0.763	0.0047
122	Corosolic acid	167406	440986	-5.124	0.961	0.795	0.763	0.0047
123	Berberine	119754	556018	-5.855	0.997	0.750	0.748	0.0052
124	Pheophorbide a	75783	117232	-5.438	0.747	1.000	0.747	0.0052
125	Pralatrexate	626715	493091	-7.623	0.826	0.899	0.743	0.0053
126	28-deoxonimbolide	309909	454861	-5.908	0.953	0.779	0.742	0.0054
127	Tetracycline	51812	547556	-5.674	0.984	0.755	0.742	0.0054
128	Sanguinarine	36405	544923	-5.758	0.975	0.759	0.739	0.0055
129	4'-Hydroxy-3,5-dimethoxystilbene	631363	495359	-5.236	0.972	0.746	0.725	0.0060
130	Oleanolic acid	167406	440986	-5.124	1.000	0.707	0.707	0.0067
131	Clofazimine	625731	492578	-5.241	0.906	0.774	0.701	0.0070
132	Eupatorin	689466	522352	-5.242	0.878	0.793	0.696	0.0072
133	Tubocurarine	93135	552854	-5.172	0.997	0.698	0.696	0.0072
134	Noscapine	740642	91145974	-5.398	0.912	0.760	0.693	0.0073
135	Cnicin	659936	509227	-5.083	0.975	0.710	0.692	0.0074
136	Regorafenib	747971	91148447	-5.633	0.867	0.789	0.684	0.0078
137	Quercetin 3,7,3',4'-tetramethyl ether	102049	404757	-5.225	0.883	0.773	0.683	0.0078
138	Vindesine	49842	101900	-9.288	0.934	0.729	0.681	0.0079
139	3,3',4',5,6,7,8-heptamethoxyflavone	642321	501111	-7.017	0.965	0.698	0.673	0.0083
140	Viscosalactone B	101088	404166	-6.326	0.840	0.800	0.672	0.0084
141	Squamocin	695400	524794	-5.911	0.969	0.692	0.671	0.0084
142	Diuvaretin	241906	135075	-5.298	0.992	0.670	0.664	0.0088
143	Vinorelbine	292440	145724	-5.624	0.870	0.758	0.659	0.0090
144	Metocurine	77037	118059	-5.238	0.997	0.659	0.657	0.0092
145	tylophoridicine F	100055	403584	-6.581	0.919	0.710	0.653	0.0094
146	Estradiol	666605	511959	-5.092	0.954	0.685	0.653	0.0094
147	Minocycline	51812	547556	-5.674	0.869	0.734	0.638	0.0103
148	Natsudaidain	642321	501111	-7.017	0.934	0.670	0.625	0.0111
149	eurycomanone	126764	418674	-6.530	0.944	0.660	0.623	0.0112
150	Estrone	666605	511959	-5.092	0.910	0.685	0.623	0.0112
151	colubrinic acid	113090	410497	-5.130	0.832	0.748	0.622	0.0113
152	Hispidulin	689466	522352	-5.242	0.899	0.683	0.614	0.0119
153	Lupeol	113090	410497	-5.130	0.765	0.794	0.607	0.0124
154	Toosendanin	299117	147797	-6.355	0.865	0.699	0.605	0.0125
155	Asiatic acid	167406	440986	-5.124	0.879	0.686	0.603	0.0127
156	Aloe-emodin	658578	508364	-5.631	0.927	0.648	0.601	0.0128
157	Pyrimethamine	3062	69612	-5.116	0.919	0.641	0.589	0.0138
158	Thymoquinone	15309	79218	-5.771	0.959	0.610	0.585	0.0141
159	Chrysophanol	194618	449669	-5.145	0.879	0.658	0.578	0.0147
160	Ethinyl Estradiol	52245	103345	-5.609	0.749	0.767	0.575	0.0150
161	Philadelphicalactone A	324043	457801	-5.208	0.880	0.641	0.564	0.0160
162	Tagitinin C	251667	137471	-5.561	0.856	0.656	0.562	0.0162
163	Maslinic acid	167406	440986	-5.124	0.961	0.583	0.560	0.0164
164	kaempferide	641548	500809	-4.983	0.845	0.663	0.560	0.0164
165	Chlorprothixene	64087	549092	-5.076	0.922	0.600	0.553	0.0171
166	actein	709754	530423	-5.138	0.914	0.601	0.550	0.0174
167	chloroquine	77643	551047	-5.705	0.919	0.598	0.550	0.0174
168	Kawain	104956	405772	-5.529	0.912	0.600	0.547	0.0177
169	Erythrodiol	167406	440986	-5.124	0.931	0.585	0.545	0.0179
170	Alimemazine	169471	562781	-5.370	0.740	0.737	0.545	0.0179
171	Butein	710264	530662	-5.615	0.877	0.615	0.540	0.0185
172	Rhinacanthone	629749	494711	-6.233	0.995	0.543	0.540	0.0185
173	Ludovicin B	645997	502835	-5.045	0.955	0.562	0.536	0.0189
174	Hesperetin	720872	535801	-5.152	0.882	0.607	0.535	0.0191
175	Pravastatin	633781	496591	-5.103	0.873	0.609	0.532	0.0194
176	Tamoxifen	180973	447264	-5.140	0.772	0.683	0.528	0.0199
177	Ingenol Mebutate	688230	521907	-5.916	0.969	0.543	0.527	0.0200
178	Quercetin	678106	517559	-5.011	0.818	0.643	0.526	0.0201
179	Estriol	52245	103345	-5.609	0.901	0.575	0.518	0.0211
180	Nordihydroguaiaretic acid	35753	92665	-5.034	0.960	0.535	0.513	0.0218
181	Masoprocol	35753	92665	-5.034	0.960	0.535	0.513	0.0218
182	(-)-anonaine	287451	571464	-5.233	0.955	0.537	0.512	0.0219
183	tylophoridicine C	100055	403584	-6.581	0.897	0.570	0.512	0.0219
184	Xerophilusin B	250682	137247	-5.122	0.836	0.611	0.510	0.0222
185	alphitolic acid	167406	440986	-5.124	0.770	0.661	0.509	0.0223
186	Trichothecin	73846	115920	-6.460	0.922	0.552	0.509	0.0223
187	Glycyrrhizin	731922	48429273	-5.095	0.905	0.561	0.508	0.0225
188	Nobiletin	642321	501111	-7.017	0.868	0.582	0.505	0.0229
189	Mosinone A	618571	488740	-5.749	0.525	0.955	0.502	0.0233
190	Ginsenoside Rg3	626094	492784	-5.668	0.900	0.558	0.502	0.0233
191	23,24-Dihydrocucurbitacin B	308606	454578	-6.962	0.606	0.819	0.496	0.0242
192	Alitretinoin	374551	577595	-5.474	0.856	0.577	0.494	0.0245
193	Tretinoin	374551	577595	-5.474	0.856	0.577	0.494	0.0245
194	Isotretinoin	374551	577595	-5.474	0.856	0.577	0.494	0.0245
195	Amphotericin B	722656	536627	-6.528	0.872	0.563	0.491	0.0250
196	2',4'-Dihydroxy-6'-methoxy-3',5'-dimethylchalcone	51351	102784	-5.276	0.938	0.518	0.486	0.0258
197	Dehydrocostuslactone	626673	493084	-5.164	0.855	0.567	0.485	0.0259
198	Mahanine	654282	506289	-5.216	0.889	0.545	0.485	0.0259
199	Silymarin	648334	503911	-5.026	0.477	1.000	0.477	0.0273
200	Chrysoeriol	689466	522352	-5.242	0.811	0.586	0.475	0.0276
201	Tricin	678106	517559	-5.011	0.767	0.618	0.474	0.0278
202	Malvidin	678106	517559	-5.011	0.807	0.582	0.470	0.0285
203	Morusin	241010	134750	-5.512	0.723	0.643	0.465	0.0294
204	Nystatin	722656	536627	-6.528	0.835	0.557	0.465	0.0294
205	Costunolide	711176	531221	-5.527	0.849	0.544	0.462	0.0300
206	Peonidin	678106	517559	-5.011	0.787	0.586	0.461	0.0302
207	helenalin	85235	122584	-5.489	0.787	0.586	0.461	0.0302
208	Vitamin A	374551	577595	-5.474	0.771	0.596	0.459	0.0306
209	taiwanin E	254665	569185	-5.935	0.800	0.573	0.458	0.0308
210	Oxycodone	711041	531129	-5.660	0.642	0.709	0.455	0.0314
211	Ixocarpalactone A	324043	457801	-5.208	0.928	0.490	0.454	0.0316
212	Inuviscolide	85237	122586	-5.195	0.906	0.500	0.453	0.0318
213	Codeine	711041	531129	-5.660	0.901	0.500	0.450	0.0324
214	Tadalafil	717553	534255	-5.111	0.889	0.500	0.444	0.0337
215	Tangeretin	642321	501111	-7.017	0.836	0.527	0.441	0.0343
216	Ergolide	129518	420387	-5.152	0.697	0.630	0.439	0.0348
217	Toremifene	180973	447264	-5.140	0.740	0.591	0.437	0.0352
218	Trimipramine	715529	533025	-5.776	0.847	0.516	0.437	0.0352
219	Ixabepilone	684363	520207	-8.987	0.654	0.667	0.436	0.0355
220	2',4'-dihydroxychalcone	51351	102784	-5.276	0.861	0.500	0.431	0.0367
221	Tigecycline	51812	547556	-5.674	0.806	0.532	0.429	0.0371
222	Flavone	715142	532707	-6.505	0.730	0.581	0.424	0.0384
223	Ginsenoside Re	676772	516637	-5.061	0.853	0.495	0.422	0.0389
224	Luteolin	689466	522352	-5.242	0.785	0.534	0.419	0.0397
225	Andrographolide	747447	131408624	-5.426	0.779	0.538	0.419	0.0397
226	Xanthohumol	51351	102784	-5.276	0.922	0.454	0.418	0.0400
227	Uncarinic acid A	681466	518855	-5.405	0.740	0.562	0.416	0.0405
228	6,4'-dihydroxy-3'-methoxyaurone	747169	131407619	-5.048	0.695	0.597	0.415	0.0408
229	Resveratrol	4184	70559	-5.411	0.693	0.597	0.414	0.0410
230	Gypenosides	676772	516637	-5.061	0.853	0.485	0.414	0.0410
231	Acetophenazine	17474	301136	-5.328	0.744	0.555	0.413	0.0413
232	Chrysin	737144	48431407	-5.137	0.701	0.586	0.411	0.0419
233	Kaempferol	641548	500809	-4.983	0.794	0.517	0.411	0.0419
234	Saikosaponin D	626094	492784	-5.668	0.734	0.558	0.409	0.0424
235	Saikosaponin a	626094	492784	-5.668	0.734	0.558	0.409	0.0424
236	Pemetrexed	717164	534049	-6.737	0.603	0.673	0.406	0.0433
237	Mucronulatol	600285	483144	-4.768	0.902	0.448	0.405	0.0436
238	Vincamine	322920	457665	-5.096	0.673	0.600	0.404	0.0439
239	Ginsenoside Rh1	676786	516651	-5.726	0.895	0.451	0.404	0.0439
240	Xerophilusin A	250682	137247	-5.122	0.829	0.486	0.403	0.0442
241	Propiomazine	169471	562781	-5.370	0.805	0.500	0.403	0.0442
242	18-beta-Glycyrrhetic acid	167406	440986	-5.124	0.736	0.546	0.402	0.0445
243	Mercaptopurine	752	538243	-5.830	0.804	0.500	0.402	0.0445
244	Deguelin	26258	87142	-6.908	0.555	0.723	0.401	0.0448
245	Tectoridin	704588	528480	-5.193	0.854	0.469	0.400	0.0451
246	Ponapensin	326408	458129	-8.355	0.638	0.625	0.399	0.0454
247	Aceprometazine	169471	562781	-5.370	0.824	0.484	0.399	0.0454
248	Fisetin	102057	404765	-5.263	0.810	0.484	0.392	0.0477
249	Nectandrin A	649978	504689	-5.107	0.585	0.670	0.392	0.0477
250	Cryptolepine	623112	491117	-5.432	0.883	0.443	0.391	0.0480
251	Dihydrokawain	104956	405772	-5.529	0.650	0.600	0.390	0.0483
252	Beta-sitosterol	688223	521901	-5.918	0.818	0.476	0.389	0.0487
253	Epiashantin	701561	527379	-7.594	0.651	0.596	0.388	0.0490
254	Nelarabine	29422	89020	-5.902	0.622	0.618	0.384	0.0504
255	Eriodictyol	720872	535801	-5.152	0.849	0.451	0.383	0.0507
256	Phylloquinone	742232	91146483	-5.285	0.872	0.440	0.383	0.0507
257	Buclizine	142496	427637	-5.625	0.964	0.393	0.379	0.0522
258	Baicalein	689466	522352	-5.242	0.782	0.483	0.378	0.0525
259	Ecabet	730999	48428885	-5.406	0.593	0.636	0.377	0.0529
260	Ludovicin A	129518	420387	-5.152	0.909	0.414	0.376	0.0533
261	Zapotin	729193	48428138	-4.947	0.835	0.448	0.374	0.0540
262	Alpinumisoflavone	5113	71273	-5.730	0.726	0.514	0.373	0.0544
263	Promethazine	303612	453325	-5.286	0.740	0.500	0.370	0.0556
264	Mestranol	52245	103345	-5.609	0.624	0.590	0.368	0.0564
265	Fludarabine	255523	138366	-5.662	0.712	0.514	0.366	0.0572
266	Limonin	113497	410685	-5.062	0.668	0.545	0.364	0.0580
267	Progesterone	109131	408374	-5.344	0.641	0.569	0.364	0.0580
268	longilactone	267707	570087	-5.151	0.842	0.431	0.363	0.0584
269	Gartanin	710342	530722	-5.117	0.579	0.625	0.362	0.0588
270	Testosterone Propionate	654893	506470	-5.142	0.539	0.663	0.358	0.0606
271	Perhexiline	166588	440464	-5.199	0.959	0.373	0.358	0.0606
272	acuminatin	649978	504689	-5.107	0.578	0.618	0.357	0.0610
273	Meclizine	142496	427637	-5.625	0.835	0.427	0.357	0.0610
274	Yohimbine	715082	532654	-5.408	0.802	0.441	0.354	0.0623
275	Hyperforin	711978	531644	-5.272	0.617	0.572	0.353	0.0628
276	Ethylmorphine	711041	531129	-5.660	0.901	0.392	0.353	0.0628
277	Mangostanin	5113	71273	-5.730	0.721	0.488	0.352	0.0633
278	Tenocyclidine	708105	529705	-5.676	0.790	0.444	0.351	0.0637
279	Galangin	641548	500809	-4.983	0.778	0.451	0.350	0.0642
280	Natamycin	722656	536627	-6.528	0.835	0.419	0.350	0.0642
281	Estropipate	666605	511959	-5.092	0.632	0.552	0.349	0.0647
282	Isoliquiritigenin	665694	511288	-5.146	0.813	0.427	0.347	0.0656
283	purpurin	701754	527505	-5.302	0.778	0.446	0.347	0.0656
284	Diosgenin	711181	531224	-5.808	0.644	0.538	0.346	0.0661
285	Conjugated Estrogens	666605	511959	-5.092	0.627	0.552	0.346	0.0661
286	Chebulinic acid	653410	506029	-5.274	0.474	0.723	0.343	0.0676
287	5,7,3'-tri-O-methyl(-)-epicatechin	649978	504689	-5.107	0.686	0.500	0.343	0.0676
288	Praecansone B	94525	399681	-5.611	0.891	0.383	0.341	0.0686
289	alpha-Naphthoflavone	715142	532707	-6.505	0.730	0.466	0.340	0.0691
290	Oxymorphone	711041	531129	-5.660	0.636	0.535	0.340	0.0691
291	Galbelgin	649978	504689	-5.107	0.585	0.579	0.339	0.0696
292	Taxifolin	720872	535801	-5.152	0.803	0.421	0.338	0.0701
293	Falcarindiol	703542	528047	-5.631	0.717	0.471	0.338	0.0701
294	Xindongnin B	658828	508461	-5.298	0.706	0.477	0.336	0.0712
295	Wogonin	689466	522352	-5.242	0.717	0.467	0.335	0.0717
296	Silvestrol	687939	521787	-8.069	0.541	0.615	0.333	0.0728
297	Equilin	684423	520254	-5.432	0.526	0.633	0.333	0.0728
298	Morphine	711041	531129	-5.660	0.895	0.372	0.333	0.0728
299	Farnesol	700514	527032	-5.243	0.544	0.609	0.331	0.0739
300	acacetin	102029	404737	-4.923	0.685	0.483	0.331	0.0739
301	5,7-dimethyl-3',4'-methylene(-)-epicatechin	687939	521787	-8.069	0.771	0.430	0.331	0.0739
302	Glaucocalyxin A	637460	498752	-5.503	0.643	0.515	0.331	0.0739
303	Carfilzomib	700657	527124	-8.497	0.737	0.447	0.329	0.0750
304	polyinosinic-polycytidilic acid	708446	529826	-5.606	0.750	0.438	0.328	0.0756
305	Garcinone E	710342	530722	-5.117	0.490	0.667	0.327	0.0761
306	Scutellarein	641548	500809	-4.983	0.744	0.436	0.324	0.0779
307	Z-Guggulsterone	109131	408374	-5.344	0.641	0.500	0.320	0.0803
308	Guggulsterone	109131	408374	-5.344	0.641	0.500	0.320	0.0803
309	Naloxone	711041	531129	-5.660	0.640	0.500	0.320	0.0803
310	Licarin A	649978	504689	-5.107	0.578	0.549	0.318	0.0816
311	3,3'-diindolylmethane	734101	48430299	-4.935	0.655	0.482	0.316	0.0828
312	Indole-3-carbinol	631390	495386	-5.281	0.736	0.429	0.316	0.0828
313	Acteoside	342443	575583	-7.130	0.832	0.380	0.316	0.0828
314	Testosterone	109131	408374	-5.344	0.666	0.473	0.315	0.0835
315	Hydrocodone	711041	531129	-5.660	0.631	0.500	0.315	0.0835
316	Amygdalin	714607	532536	-5.083	0.863	0.362	0.313	0.0848
317	Amooranin	716722	533759	-5.059	0.653	0.478	0.312	0.0854
318	�-Cryptoxanthin	374551	577595	-5.474	0.729	0.429	0.312	0.0854
319	4',5'-Dihydro-11,5'-dihydroxy-4'-methoxytephrosin	53866	104227	-5.583	0.890	0.350	0.311	0.0861
320	Lorcaserin	705638	528839	-5.062	0.634	0.491	0.311	0.0861
321	Xanthochymol	681466	518855	-5.405	0.874	0.354	0.309	0.0874
322	Auraptene	735334	48430771	-5.149	0.616	0.500	0.308	0.0881
323	methyl antcinate A	688223	521901	-5.918	0.614	0.500	0.307	0.0888
324	Naltrexone	711041	531129	-5.660	0.634	0.484	0.307	0.0888
325	4'-bromoflavone	715142	532707	-6.505	0.658	0.463	0.305	0.0902
326	Tapentadol	297170	147144	-5.448	0.756	0.403	0.305	0.0902
327	(2S)-5-hydroxy-7-methoxy-8-[(E)-3-oxo-1-butenyl]flavanone	716722	533759	-5.059	0.737	0.413	0.304	0.0909
328	Allylestrenol	746541	91148249	-5.731	0.701	0.432	0.303	0.0916
329	Naringenin	720872	535801	-5.152	0.720	0.418	0.301	0.0931
330	Dihydrotachysterol	637387	498686	-5.333	0.843	0.356	0.300	0.0938
331	Lantadene A	729211	48428156	-5.383	0.610	0.491	0.299	0.0946
332	6,8-Diprenyleriodictyol	716722	533759	-5.059	0.708	0.421	0.298	0.0953
333	hinokinin	294826	146491	-7.768	0.612	0.486	0.298	0.0953
334	Methylnaltrexone	711041	531129	-5.660	0.634	0.469	0.298	0.0953
335	Tectorigenin	641548	500809	-4.983	0.635	0.468	0.297	0.0961
336	Piceatannol	381864	470675	-5.178	0.725	0.410	0.297	0.0961
337	Voacamine	663567	510214	-6.298	0.671	0.443	0.297	0.0961
338	Bruceoside C	656903	507370	-5.537	0.581	0.509	0.296	0.0969
339	L-epicatechin	720872	535801	-5.152	0.703	0.419	0.295	0.0976
340	Prunectin	726392	48426800	-5.477	0.705	0.418	0.295	0.0976
341	Catechin	720872	535801	-5.152	0.703	0.419	0.295	0.0976
342	(-)-Epicatechin	720872	535801	-5.152	0.703	0.419	0.295	0.0976
343	Budesonide	693185	523931	-5.688	0.684	0.430	0.295	0.0976
344	Nectandrin B	649978	504689	-5.107	0.553	0.532	0.294	0.0984
345	Quinestrol	52245	103345	-5.609	0.570	0.516	0.294	0.0984
346	Ent-7-alpha,14-beta-dihydroxykaur-16-en-15-one	637460	498752	-5.503	0.622	0.471	0.293	0.0992
347	Xanthatin	264054	139566	-5.571	0.516	0.567	0.293	0.0992
348	Meso-dihydroguaiaretic acid	631366	495362	-7.222	0.715	0.408	0.292	0.1000
349	Apigenin	737144	48431407	-5.137	0.688	0.424	0.292	0.1000
350	Licochalcone A	709097	530128	-5.843	0.755	0.383	0.289	0.1024
351	Methyltestosterone	88916	396352	-5.026	0.541	0.532	0.288	0.1033
352	Stanozolol	52245	103345	-5.609	0.635	0.452	0.287	0.1041
353	Altretamine	9706	75085	-5.240	0.667	0.429	0.286	0.1050
354	Zeaxanthin	374551	577595	-5.474	0.729	0.392	0.286	0.1050
355	Delphinidin	678106	517559	-5.011	0.696	0.408	0.284	0.1067
356	D-Limonene	687107	521396	-5.000	0.733	0.388	0.284	0.1067
357	Tuberculatin	254665	569185	-5.935	0.527	0.536	0.283	0.1075
358	Paricalcitol	637387	498686	-5.333	0.812	0.348	0.283	0.1075
359	Zhankuic acid A	688223	521901	-5.918	0.649	0.434	0.282	0.1084
360	Chlorophyllin	75783	117232	-5.438	0.407	0.692	0.282	0.1084
361	Isoxanthochymol	711978	531644	-5.272	0.456	0.620	0.282	0.1084
362	Pinocembrin	720872	535801	-5.152	0.731	0.385	0.281	0.1093
363	Ciclesonide	693185	523931	-5.688	0.668	0.420	0.280	0.1102
364	Apomorphine	287451	571464	-5.233	0.668	0.416	0.278	0.1120
365	Nandrolone phenpropionate	269719	140902	-5.776	0.553	0.500	0.277	0.1129
366	Pelargonidin	102029	404737	-4.923	0.662	0.416	0.275	0.1148
367	Biochanin A	726392	48426800	-5.477	0.676	0.404	0.273	0.1167
368	Diethylstilbestrol	4184	70559	-5.411	0.547	0.500	0.273	0.1167
369	Gallic acid	97419	401614	-5.605	0.629	0.433	0.272	0.1177
370	Isoguaiacin	659853	509212	-5.605	0.709	0.380	0.269	0.1207
371	Tephrosin	26258	87142	-6.908	0.538	0.500	0.269	0.1207
372	savinin	639981	499939	-5.181	0.696	0.387	0.269	0.1207
373	Conivaptan	682768	519468	-5.018	0.600	0.448	0.269	0.1207
374	Pongapinone B	687939	521787	-8.069	0.658	0.404	0.266	0.1237
375	Evodiamine	339877	461219	-6.141	0.550	0.483	0.266	0.1237
376	Norelgestromin	701573	527391	-5.361	0.749	0.352	0.264	0.1258
377	Brucine	121868	415751	-4.878	0.644	0.408	0.263	0.1269
378	Prednicarbate	693185	523931	-5.688	0.627	0.416	0.261	0.1291
379	Imatinib	747599	91148446	-5.535	0.531	0.490	0.260	0.1302
380	Dezocine	737524	48431482	-5.211	0.764	0.340	0.260	0.1302
381	Capecitabine	529180	482920	-5.523	0.599	0.433	0.259	0.1313
382	Desonide	693185	523931	-5.688	0.631	0.411	0.259	0.1313
383	Artobiloxanthone	719329	535016	-5.498	0.551	0.468	0.258	0.1324
384	Zhankuic acid C	688223	521901	-5.918	0.607	0.424	0.258	0.1324
385	Machilin G	50869	102440	-5.589	0.484	0.531	0.257	0.1335
386	(+)-Gallocatechin	720872	535801	-5.152	0.703	0.364	0.256	0.1347
387	Cholecalciferol	374551	577595	-5.474	0.675	0.379	0.256	0.1347
388	Methyl zhankuic acid A	688223	521901	-5.918	0.600	0.424	0.255	0.1358
389	Daidzein	726392	48426800	-5.477	0.658	0.387	0.255	0.1358
390	Ergocalciferol	374551	577595	-5.474	0.690	0.370	0.255	0.1358
391	Acarbose	714601	532530	-5.204	0.712	0.354	0.252	0.1394
392	Morin	678106	517559	-5.011	0.502	0.500	0.251	0.1406
393	Bisabolol	746541	91148249	-5.731	0.762	0.329	0.251	0.1406
394	Levorphanol	109509	408669	-5.557	0.738	0.340	0.251	0.1406
395	Calophyllolide	5113	71273	-5.730	0.663	0.378	0.250	0.1418
396	Heroin	711041	531129	-5.660	0.801	0.313	0.250	0.1418
397	Amperozide	707476	529426	-5.370	0.591	0.423	0.250	0.1418
398	Alpha-Linolenic Acid	614642	487107	-5.483	0.452	0.549	0.249	0.1430
399	Medrysone	688223	521901	-5.918	0.719	0.344	0.248	0.1443
400	Dihomo-γ-linolenic acid	614642	487107	-5.483	0.452	0.547	0.248	0.1443
401	Diosmin	5159	538981	-5.766	0.669	0.369	0.247	0.1455
402	Fidaxomicin	674621	582120	-7.599	0.708	0.349	0.247	0.1455
403	Capillarisin	689466	522352	-5.242	0.524	0.469	0.246	0.1468
404	Cisatracurium Besylate	708929	530039	-5.297	0.777	0.317	0.246	0.1468
405	Caffeic acid	671183	514208	-5.226	0.629	0.390	0.245	0.1481
406	reversine	401304	472252	-5.784	0.677	0.359	0.243	0.1507
407	Liquiritigenin	720872	535801	-5.152	0.714	0.340	0.243	0.1507
408	Eplerenone	324043	457801	-5.208	0.742	0.327	0.242	0.1520
409	Calcidiol	374551	577595	-5.474	0.675	0.359	0.242	0.1520
410	Captopril	727223	48427204	-6.566	0.384	0.632	0.242	0.1520
411	Nabilone	627786	493722	-5.246	0.742	0.326	0.241	0.1533
412	Gamma-Tocopherol	627786	493722	-5.246	0.957	0.250	0.239	0.1560
413	Saquinavir	683086	519606	-7.492	0.590	0.406	0.239	0.1560
414	Finasteride	748911	131407348	-5.761	0.606	0.392	0.238	0.1574
415	Pimecrolimus	606699	484576	-6.468	0.503	0.472	0.237	0.1588
416	11-hydroxytephrosin	26258	87142	-6.908	0.536	0.440	0.236	0.1602
417	Arctiin	610385	485822	-4.998	0.551	0.429	0.236	0.1602
418	Crocetin	374551	577595	-5.474	0.702	0.336	0.236	0.1602
419	Alfacalcidol	374551	577595	-5.474	0.653	0.359	0.235	0.1617
420	Vandetanib	715055	532631	-5.489	0.590	0.397	0.234	0.1631
421	Rhinacanthin N	628930	494298	-5.466	0.677	0.346	0.234	0.1631
422	(+)-Pinoresinol	649978	504689	-5.107	0.515	0.455	0.234	0.1631
423	Plerixafor	629735	494697	-5.706	0.776	0.301	0.234	0.1631
424	7-OH-flavanone	720872	535801	-5.152	0.725	0.323	0.234	0.1631
425	alpha-cadinol	6372	72359	-5.472	0.800	0.291	0.233	0.1646
426	Machilin A	27413	542921	-6.254	0.621	0.376	0.233	0.1646
427	Matairesinol	631366	495362	-7.222	0.584	0.398	0.232	0.1660
428	Rhinacanthin C	639661	499719	-5.352	0.667	0.349	0.232	0.1660
429	Papaverine	648581	504036	-6.662	0.464	0.500	0.232	0.1660
430	Hydromorphone	711041	531129	-5.660	0.624	0.372	0.232	0.1660
431	Galantamine	141545	427067	-5.087	0.619	0.372	0.231	0.1675
432	Dydrogesterone	637387	498686	-5.333	0.675	0.341	0.231	0.1675
433	Agastenol	32982	91276	-5.172	0.427	0.537	0.229	0.1705
434	Rhinacanthin Q	628930	494298	-5.466	0.674	0.338	0.228	0.1721
435	Cycloartobiloxanthone	5113	71273	-5.730	0.528	0.432	0.228	0.1721
436	Norethindrone	269719	140902	-5.776	0.470	0.485	0.228	0.1721
437	Garcinone D	611357	486186	-5.742	0.552	0.412	0.227	0.1736
438	D-delta-tocotrienol	627786	493722	-5.246	0.667	0.341	0.227	0.1736
439	Cortisone acetate	654893	506470	-5.142	0.544	0.417	0.227	0.1736
440	Rimexolone	311040	455294	-5.398	0.629	0.361	0.227	0.1736
441	Tomatidine	102622	405016	-5.679	0.452	0.500	0.226	0.1752
442	Thalidomide	174005	444769	-5.157	0.507	0.447	0.226	0.1752
443	G-Mangostin	710342	530722	-5.117	0.519	0.435	0.226	0.1752
444	Erythrabyssin II	740815	91145996	-5.029	0.564	0.397	0.224	0.1784
445	Wedelolactone	678106	517559	-5.011	0.478	0.469	0.224	0.1784
446	Harmine	663335	510178	-5.303	0.602	0.370	0.223	0.1800
447	Perillaldehyde	687107	521396	-5.000	0.797	0.280	0.223	0.1800
448	Decamethonium	622700	490904	-5.828	0.613	0.364	0.223	0.1800
449	Fulvestrant	737524	48431482	-5.211	0.611	0.364	0.222	0.1816
450	Medroxyprogesterone Acetate	688223	521901	-5.918	0.649	0.341	0.221	0.1833
451	Sesamin	701561	527379	-7.594	0.589	0.375	0.221	0.1833
452	Levallorphan	109509	408669	-5.557	0.688	0.321	0.221	0.1833
453	6-Gingerol	659853	509212	-5.605	0.636	0.344	0.219	0.1867
454	Vitamin E	627786	493722	-5.246	0.860	0.253	0.218	0.1884
455	Yangambin	649978	504689	-5.107	0.637	0.341	0.217	0.1901
456	Dextromethorphan	735038	48430688	-5.147	0.808	0.268	0.217	0.1901
457	Indecainide	610970	485983	-5.611	0.691	0.314	0.217	0.1901
458	Flurandrenolide	693185	523931	-5.688	0.680	0.317	0.216	0.1918
459	Calcitriol	374551	577595	-5.474	0.653	0.331	0.216	0.1918
460	Glabridin	95381	400198	-5.342	0.744	0.289	0.215	0.1936
461	terpinolene	687107	521396	-5.000	0.553	0.388	0.215	0.1936
462	Pongapinone A	94525	399681	-5.611	0.699	0.308	0.215	0.1936
463	Ursodeoxycholic acid	708931	530041	-5.329	0.379	0.566	0.215	0.1936
464	Chenodeoxycholic acid	708931	530041	-5.329	0.379	0.566	0.215	0.1936
465	Oxandrolone	79606	119521	-5.619	0.818	0.263	0.215	0.1936
466	Levonorgestrel	269719	140902	-5.776	0.470	0.457	0.215	0.1936
467	Levonordefrin	35753	92665	-5.034	0.726	0.296	0.215	0.1936
468	Ketobemidone	297170	147144	-5.448	0.729	0.295	0.215	0.1936
469	Salvianolic acid B	675003	515896	-6.574	0.602	0.356	0.214	0.1954
470	Ferulic acid	32982	91276	-5.172	0.608	0.352	0.214	0.1954
471	Glycitein	689466	522352	-5.242	0.588	0.364	0.214	0.1954
472	Trilostane	720382	535455	-5.486	0.507	0.423	0.214	0.1954
473	Quinupristin	630678	495048	-9.044	0.658	0.325	0.214	0.1954
474	Isoetarine	35753	92665	-5.034	0.713	0.300	0.214	0.1954
475	Subtrifloralactone C	661115	509613	-5.887	0.727	0.293	0.213	0.1972
476	Alpha-Curcumene	626876	493178	-5.160	0.500	0.425	0.212	0.1990
477	phaseollin	5113	71273	-5.730	0.502	0.422	0.212	0.1990
478	neorautenol	749212	131407514	-5.284	0.490	0.432	0.212	0.1990
479	Exemestane	637387	498686	-5.333	0.532	0.397	0.211	0.2009
480	Rhinacanthin D	629749	494711	-6.233	0.566	0.371	0.210	0.2027
481	Chamaejasmine	345647	462348	-6.912	0.629	0.333	0.210	0.2027
482	Icosapent	614642	487107	-5.483	0.384	0.547	0.210	0.2027
483	Imiquimod	736605	48431247	-5.885	0.658	0.317	0.209	0.2046
484	Furazolidone	720240	535348	-5.431	0.740	0.282	0.209	0.2046
485	Carprofen	176326	445892	-5.603	0.577	0.360	0.208	0.2065
486	Testolactone	654893	506470	-5.142	0.464	0.445	0.207	0.2084
487	Methyldopa	35753	92665	-5.034	0.745	0.276	0.206	0.2104
488	Benzphetamine	36704	545022	-5.224	0.637	0.324	0.206	0.2104
489	Erystagallin A	749212	131407514	-5.284	0.478	0.429	0.205	0.2124
490	Subtrifloralactone E	633781	496591	-5.103	0.604	0.338	0.204	0.2144
491	Poncirin	5159	538981	-5.766	0.478	0.427	0.204	0.2144
492	Genipin	112152	409876	-5.937	0.504	0.405	0.204	0.2144
493	Megestrol acetate	637387	498686	-5.333	0.654	0.311	0.204	0.2144
494	Baicalin	639832	499864	-7.082	0.622	0.326	0.203	0.2164
495	Subtrifloralactone A	661115	509613	-5.887	0.713	0.283	0.202	0.2184
496	Breviscapine	5159	538981	-5.766	0.623	0.324	0.202	0.2184
497	Fingolimod	19781	82585	-5.196	0.504	0.400	0.202	0.2184
498	11-Hydroxy-1-isomangostin	734926	48430629	-6.691	0.527	0.381	0.201	0.2205
499	Flupentixol	64087	549092	-5.076	0.298	0.676	0.201	0.2205
500	Epigallocatechin gallate	720872	535801	-5.152	0.619	0.323	0.200	0.2226
501	Deserpidine	662306	509969	-7.487	0.456	0.439	0.200	0.2226
502	Drospirenone	688223	521901	-5.918	0.591	0.338	0.200	0.2226
503	Metaraminol	297170	147144	-5.448	0.712	0.280	0.199	0.2247
504	Hydrocortamate	654893	506470	-5.142	0.530	0.373	0.198	0.2268
505	Desogestrel	746541	91148249	-5.731	0.489	0.402	0.197	0.2289
506	Rutin	5159	538981	-5.766	0.596	0.328	0.196	0.2311
507	Alpha-Mangostin	710342	530722	-5.117	0.402	0.489	0.196	0.2311
508	Geraniol	700514	527032	-5.243	0.498	0.391	0.195	0.2333
509	Colistin	717182	534058	-5.421	0.582	0.333	0.194	0.2355
510	Isothipendyl	744660	91147492	-5.874	0.804	0.241	0.194	0.2355
511	Epoprostenol	666388	511763	-5.083	0.441	0.438	0.193	0.2378
512	Galbacin	294826	146491	-7.768	0.535	0.359	0.192	0.2401
513	Hesperidin	269146	301230	-7.705	0.686	0.280	0.192	0.2401
514	Perillyl alcohol	6372	72359	-5.472	0.645	0.297	0.192	0.2401
515	Beta-Ionone	374551	577595	-5.474	0.516	0.372	0.192	0.2401
516	Naringin	709380	530234	-5.713	0.446	0.431	0.192	0.2401
517	Flunisolide	693185	523931	-5.688	0.606	0.317	0.192	0.2401
518	Latanoprost	56310	105751	-7.686	0.476	0.404	0.192	0.2401
519	3,6-Epidioxy-1,10-bisaboladiene	682148	519177	-5.393	0.593	0.323	0.191	0.2424
520	Subtrifloralactone F	694075	524207	-5.222	0.563	0.338	0.191	0.2424
521	Ginkgetin	78634	118854	-5.182	0.611	0.311	0.190	0.2447
522	Hydrocortisone	654893	506470	-5.142	0.474	0.402	0.190	0.2447
523	5,6-dehydrokawain	703319	527995	-5.449	0.582	0.327	0.190	0.2447
524	Butorphanol	52245	103345	-5.609	0.636	0.298	0.190	0.2447
525	Eriocitrin	269146	301230	-7.705	0.692	0.273	0.189	0.2470
526	Subtrifloralactone D	36437	93110	-5.333	0.550	0.343	0.189	0.2470
527	Spironolactone	654893	506470	-5.142	0.488	0.385	0.188	0.2494
528	6-Shogaol	630004	494819	-5.286	0.546	0.342	0.187	0.2518
529	Cinnamaldehyde	382767	470979	-5.414	0.426	0.440	0.187	0.2518
530	Treprostinil	667048	512126	-5.190	0.532	0.351	0.187	0.2518
531	Flavin adenine dinucleotide	255523	138366	-5.662	0.575	0.324	0.187	0.2518
532	Dienestrol	179485	564468	-5.650	0.464	0.400	0.186	0.2542
533	Ethynodiol	277290	142233	-5.583	0.480	0.387	0.185	0.2567
534	Pentazocine	109509	408669	-5.557	0.622	0.297	0.185	0.2567
535	Zidovudine	654225	506256	-5.145	0.522	0.355	0.185	0.2567
536	Mifepristone	733625	48430125	-5.948	0.549	0.335	0.184	0.2592
537	Agastinol	649978	504689	-5.107	0.525	0.349	0.183	0.2617
538	Genistein	726392	48426800	-5.477	0.625	0.293	0.183	0.2617
539	Subtrifloralactone B	693185	523931	-5.688	0.625	0.291	0.182	0.2642
540	Riboflavin	627992	493792	-5.097	0.559	0.325	0.182	0.2642
541	Metolazone	175637	445486	-5.328	0.714	0.255	0.182	0.2642
542	Clevidipine	695636	524872	-5.327	0.549	0.331	0.182	0.2642
543	Tamibarotene	65238	110720	-5.825	0.542	0.333	0.181	0.2668
544	Moxifloxacin	731095	48428913	-4.791	0.442	0.409	0.181	0.2668
545	Methylprednisolone	294577	146376	-5.163	0.609	0.297	0.181	0.2668
546	Harmol	670230	513664	-5.193	0.553	0.325	0.180	0.2694
547	Curcusone B	314035	455783	-5.548	0.580	0.310	0.180	0.2694
548	Subtrifloralactone G	633781	496591	-5.103	0.610	0.295	0.180	0.2694
549	Phenprocoumon	714531	532509	-5.413	0.387	0.465	0.180	0.2694
550	Norgestimate	701573	527391	-5.361	0.618	0.289	0.179	0.2720
551	Amcinonide	676813	516669	-5.392	0.551	0.323	0.178	0.2747
552	N-n-octanoylnornicotine	678915	517783	-5.588	0.520	0.343	0.178	0.2747
553	Ramelteon	671041	514111	-5.597	0.588	0.303	0.178	0.2747
554	Matrine	194126	565223	-5.642	0.783	0.224	0.176	0.2801
555	Reserpine	131547	421449	-7.544	0.543	0.324	0.176	0.2801
556	Myricetin	740932	91146015	-5.724	0.546	0.320	0.175	0.2828
557	Octreotide	700657	527124	-8.497	0.417	0.419	0.175	0.2828
558	Lycopene	374551	577595	-5.474	0.682	0.255	0.174	0.2856
559	Narirutin	7530	73376	-7.246	0.446	0.391	0.174	0.2856
560	Penbutolol	22148	542001	-5.364	0.572	0.304	0.174	0.2856
561	Erythromycin	676810	516666	-5.349	0.673	0.258	0.174	0.2856
562	Euxanthone	720724	535710	-5.413	0.494	0.350	0.173	0.2884
563	Eugenol	674130	515523	-5.277	0.683	0.253	0.173	0.2884
564	Agomelatine	33556	543995	-5.481	0.525	0.330	0.173	0.2884
565	Rocuronium	748914	131407357	-5.781	0.571	0.304	0.173	0.2884
566	Drostanolone	340256	461337	-5.328	0.752	0.230	0.173	0.2884
567	Suprofen	238159	134122	-7.410	0.546	0.315	0.172	0.2913
568	Flavoxate	715142	532707	-6.505	0.504	0.342	0.172	0.2913
569	Brucine N-oxide	121868	415751	-4.878	0.623	0.274	0.171	0.2941
570	Dronabinol	731589	48429151	-5.304	0.560	0.306	0.171	0.2941
571	Bifonazole	400770	471838	-5.304	0.454	0.378	0.171	0.2941
572	Kaempferol-7-O-beta-d-glucoside	666126	511584	-5.392	0.596	0.286	0.170	0.2970
573	Prednisone	647642	503686	-5.401	0.632	0.268	0.170	0.2970
574	Diprenorphine	711017	531105	-5.742	0.548	0.310	0.170	0.2970
575	Melphalan	167780	562499	-5.269	0.392	0.430	0.169	0.2999
576	Pergolide	670231	513665	-5.659	0.575	0.295	0.169	0.2999
577	Fentanyl	194126	565223	-5.642	0.386	0.439	0.169	0.2999
578	Fexofenadine	401210	472174	-5.647	0.327	0.512	0.168	0.3029
579	Alprostadil	91874	398169	-5.241	0.427	0.394	0.168	0.3029
580	Quinine	615606	487513	-5.255	0.346	0.483	0.167	0.3059
581	Telaprevir	681239	518755	-8.343	0.576	0.291	0.167	0.3059
582	Quinidine	615606	487513	-5.255	0.346	0.483	0.167	0.3059
583	Isopropamide	730690	48428739	-5.074	0.534	0.313	0.167	0.3059
584	Loteprednol	407807	477481	-5.778	0.332	0.500	0.166	0.3089
585	Methadone	665324	511097	-5.624	0.432	0.385	0.166	0.3089
586	Chamaecypanone C	711978	531644	-5.272	0.610	0.270	0.165	0.3120
587	N-(4-hydroxyundecanoyl)anabasine	678915	517783	-5.588	0.478	0.345	0.165	0.3120
588	Bopindolol	710185	530650	-5.576	0.583	0.282	0.165	0.3120
589	Prednisolone	647642	503686	-5.401	0.610	0.268	0.164	0.3151
590	Etonogestrel	701573	527391	-5.361	0.495	0.331	0.164	0.3151
591	Myrtenol	6372	72359	-5.472	0.759	0.215	0.163	0.3182
592	Icatibant	705262	528744	-6.322	0.548	0.297	0.163	0.3182
593	Panduratin A	711978	531644	-5.272	0.411	0.396	0.163	0.3182
594	Trandolapril	167780	562499	-5.269	0.569	0.286	0.163	0.3182
595	Palonosetron	101644	404514	-5.475	0.617	0.265	0.163	0.3182
596	Nitrazepam	683782	519992	-4.959	0.586	0.277	0.163	0.3182
597	Dextroamphetamine	87868	124400	-6.234	0.409	0.400	0.163	0.3182
598	Amphetamine	87868	124400	-6.234	0.409	0.400	0.163	0.3182
599	Bupropion	17550	80843	-5.609	0.582	0.280	0.163	0.3182
600	Alclometasone	294577	146376	-5.163	0.561	0.289	0.162	0.3214
601	Paramethasone	294577	146376	-5.163	0.559	0.289	0.162	0.3214
602	Probucol	35388	92499	-5.599	0.457	0.353	0.162	0.3214
603	Warfarin	714531	532509	-5.413	0.345	0.467	0.161	0.3246
604	Misoprostol	687106	521395	-4.844	0.519	0.311	0.161	0.3246
605	Dinoprostone	56310	105751	-7.686	0.383	0.421	0.161	0.3246
606	Cetrorelix	692753	523684	-6.884	0.458	0.351	0.160	0.3278
607	Rescinnamine	131547	421449	-7.544	0.488	0.328	0.160	0.3278
608	Bexarotene	667049	512127	-5.305	0.606	0.263	0.159	0.3311
609	S-Adenosylmethionine	65423	110786	-6.032	0.455	0.350	0.159	0.3311
610	Azithromycin	676810	516666	-5.349	0.650	0.245	0.159	0.3311
611	Memantine	6377	72362	-5.602	1.000	0.159	0.159	0.3311
612	Afatinib	715055	532631	-5.489	0.363	0.434	0.158	0.3344
613	Desoximetasone	647642	503686	-5.401	0.520	0.303	0.158	0.3344
614	Hexafluronium	729110	48428067	-5.747	0.486	0.325	0.158	0.3344
615	beta-caryophyllene oxide	690290	522631	-5.777	0.638	0.245	0.156	0.3411
616	Ramipril	167780	562499	-5.269	0.570	0.274	0.156	0.3411
617	Nadolol	683688	519930	-6.114	0.497	0.314	0.156	0.3411
618	Tiliroside	342443	575583	-7.130	0.480	0.323	0.155	0.3445
619	Magnesium salicylate	3907	70322	-5.306	0.310	0.500	0.155	0.3445
620	Levobunolol	679431	518041	-6.429	0.568	0.274	0.155	0.3445
621	Propranolol	673347	515223	-5.476	0.542	0.286	0.155	0.3445
622	Pasireotide	708240	529760	-5.188	0.473	0.325	0.154	0.3480
623	Tolterodine	682934	519562	-5.736	0.587	0.263	0.154	0.3480
624	Protocatechuic acid	97419	401614	-5.605	0.525	0.292	0.153	0.3515
625	Metyrapone	17551	80844	-5.164	0.525	0.291	0.153	0.3515
626	Phentermine	87868	124400	-6.234	0.409	0.375	0.153	0.3515
627	Atorvastatin	707691	529482	-5.419	0.507	0.301	0.153	0.3515
628	Tofisopam	693414	524008	-5.242	0.324	0.473	0.153	0.3515
629	Carnosol	719244	534962	-5.740	0.268	0.567	0.152	0.3550
630	Rosmanol	719244	534962	-5.740	0.268	0.565	0.152	0.3550
631	Dobutamine	736609	48431251	-5.454	0.377	0.402	0.152	0.3550
632	Cyproterone acetate	637387	498686	-5.333	0.559	0.271	0.151	0.3586
633	Meclofenamic acid	731820	48429250	-5.237	0.515	0.294	0.151	0.3586
634	Rimonabant	710412	530781	-5.514	0.429	0.352	0.151	0.3586
635	Quinidine barbiturate	674066	515483	-6.012	0.541	0.279	0.151	0.3586
636	Cinacalcet	140364	558894	-5.756	0.423	0.355	0.150	0.3622
637	Cocaine	626677	493088	-5.330	0.668	0.223	0.149	0.3658
638	Naphazoline	689620	522405	-5.254	0.522	0.286	0.149	0.3658
639	Xylometazoline	689620	522405	-5.254	0.452	0.330	0.149	0.3658
640	Fluocinonide	676813	516669	-5.392	0.495	0.299	0.148	0.3695
641	Fluorometholone	697530	525529	-5.831	0.481	0.308	0.148	0.3695
642	Topiramate	712579	531780	-5.387	0.492	0.301	0.148	0.3695
643	Ritodrine	19781	82585	-5.196	0.332	0.447	0.148	0.3695
644	Triamcinolone	112166	409890	-5.712	0.557	0.261	0.146	0.3770
645	Gonadorelin	627727	493680	-5.505	0.421	0.346	0.146	0.3770
646	Antazoline	718191	534564	-5.090	0.462	0.314	0.145	0.3808
647	Procaterol	48892	101282	-5.403	0.477	0.304	0.145	0.3808
648	Dirithromycin	676810	516666	-5.349	0.636	0.229	0.145	0.3808
649	Scopoletin	689466	522352	-5.242	0.443	0.326	0.144	0.3846
650	Mefenamic acid	643819	501759	-5.350	0.405	0.356	0.144	0.3846
651	Glipizide	681239	518755	-8.343	0.584	0.246	0.144	0.3846
652	Osthole	611357	486186	-5.742	0.464	0.308	0.143	0.3885
653	Mometasone	697530	525529	-5.831	0.533	0.268	0.143	0.3885
654	Salicylate-sodium	3907	70322	-5.306	0.301	0.476	0.143	0.3885
655	Fenofibrate	661193	509650	-5.199	0.374	0.383	0.143	0.3885
656	Puerarin	734926	48430629	-6.691	0.423	0.336	0.142	0.3924
657	Perindopril	167780	562499	-5.269	0.475	0.299	0.142	0.3924
658	Vecuronium	748914	131407357	-5.781	0.472	0.301	0.142	0.3924
659	Clocortolone	294577	146376	-5.163	0.528	0.268	0.142	0.3924
660	5-methoxypsoralen	735328	48430765	-5.054	0.581	0.243	0.141	0.3963
661	Cerulenin	91874	398169	-5.241	0.380	0.370	0.141	0.3963
662	Nafarelin	692753	523684	-6.884	0.417	0.338	0.141	0.3963
663	Atenolol	76712	117834	-7.664	0.434	0.326	0.141	0.3963
664	Orlistat	695409	524803	-5.311	0.421	0.333	0.140	0.4003
665	Bosutinib	694263	524326	-5.514	0.679	0.206	0.140	0.4003
666	Goserelin	692753	523684	-6.884	0.411	0.340	0.140	0.4003
667	Beclomethasone	654893	506470	-5.142	0.447	0.314	0.140	0.4003
668	Tafluprost	56310	105751	-7.686	0.381	0.368	0.140	0.4003
669	Roxithromycin	676810	516666	-5.349	0.590	0.238	0.140	0.4003
670	Pancuronium	748914	131407357	-5.781	0.472	0.295	0.139	0.4044
671	Cinnarizine	638634	499408	-5.149	0.335	0.416	0.139	0.4044
672	Lopinavir	700657	527124	-8.497	0.377	0.369	0.139	0.4044
673	Olmesartan	651777	505450	-5.358	0.441	0.315	0.139	0.4044
674	Alvimopan	297170	147144	-5.448	0.484	0.286	0.138	0.4085
675	Terpinen-4-ol	703216	527974	-5.291	0.470	0.292	0.137	0.4126
676	Celecoxib	731805	48429235	-5.067	0.349	0.392	0.137	0.4126
677	Linaclotide	692753	523684	-6.884	0.423	0.324	0.137	0.4126
678	Valganciclovir	77556	118369	-5.230	0.618	0.221	0.137	0.4126
679	Nateglinide	402323	578609	-5.695	0.550	0.250	0.137	0.4126
680	Pentobarbital	698286	525972	-4.657	0.480	0.286	0.137	0.4126
681	Danazol	684423	520254	-5.432	0.496	0.274	0.136	0.4168
682	Bezafibrate	718168	534547	-5.367	0.346	0.389	0.135	0.4210
683	Pindolol	650261	504776	-5.946	0.569	0.237	0.135	0.4210
684	Rilpivirine	663619	510262	-5.340	0.449	0.300	0.135	0.4210
685	Fluocinolone Acetonide	688074	521842	-5.901	0.561	0.238	0.134	0.4252
686	Nitisinone	664193	510580	-5.103	0.425	0.314	0.134	0.4252
687	Tolazoline	689620	522405	-5.254	0.552	0.242	0.134	0.4252
688	Bepridil	729168	48428113	-6.332	0.434	0.309	0.134	0.4252
689	Travoprost	56310	105751	-7.686	0.367	0.364	0.134	0.4252
690	Quinethazone	113764	410739	-5.277	0.644	0.207	0.133	0.4295
691	24-epibrassinolide	720384	535457	-5.859	0.568	0.230	0.131	0.4382
692	Proguanil	3074	538580	-5.044	0.286	0.457	0.131	0.4382
693	Amobarbital	698286	525972	-4.657	0.480	0.274	0.131	0.4382
694	Aucubin	676814	516670	-5.282	0.487	0.268	0.130	0.4426
695	Vapreotide	627727	493680	-5.505	0.433	0.301	0.130	0.4426
696	Alprenolol	717532	534234	-5.887	0.349	0.372	0.130	0.4426
697	Phenobarbital	698286	525972	-4.657	0.415	0.314	0.130	0.4426
698	Fluoxymesterone	109131	408374	-5.344	0.479	0.270	0.129	0.4471
699	Butethal	698286	525972	-4.657	0.480	0.269	0.129	0.4471
700	Betamethasone	697530	525529	-5.831	0.477	0.268	0.128	0.4516
701	Dexamethasone	697530	525529	-5.831	0.477	0.268	0.128	0.4516
702	Indacaterol	48892	101282	-5.403	0.370	0.346	0.128	0.4516
703	Raltitrexed	173552	563494	-5.180	0.327	0.390	0.127	0.4561
704	Dimetindene	629622	494605	-5.958	0.411	0.309	0.127	0.4561
705	Tolvaptan	700266	526875	-7.280	0.410	0.310	0.127	0.4561
706	Linalool	703216	527974	-5.291	0.525	0.240	0.126	0.4607
707	Reboxetine	659197	508705	-5.213	0.413	0.305	0.126	0.4607
708	Carbetocin	702158	527648	-6.329	0.351	0.360	0.126	0.4607
709	Clobetasol propionate	654893	506470	-5.142	0.393	0.322	0.126	0.4607
710	Clonazepam	683782	519992	-4.959	0.560	0.226	0.126	0.4607
711	Ketoprofen	400770	471838	-5.304	0.293	0.429	0.126	0.4607
712	Oxaprozin	707691	529482	-5.419	0.371	0.336	0.125	0.4653
713	Chlorambucil	167780	562499	-5.269	0.309	0.404	0.125	0.4653
714	Capsaicin	704969	528672	-5.108	0.525	0.239	0.125	0.4653
715	Acenocoumarol	669999	513493	-5.135	0.481	0.261	0.125	0.4653
716	Triprolidine	79543	551346	-5.167	0.335	0.372	0.125	0.4653
717	Ceruletide	627727	493680	-5.505	0.396	0.313	0.124	0.4700
718	Telmisartan	728196	48427749	-5.244	0.466	0.266	0.124	0.4700
719	Disopyramide	668299	512662	-6.628	0.403	0.306	0.123	0.4748
720	Glutethimide	39199	94920	-5.485	0.574	0.213	0.123	0.4748
721	Dutasteride	740121	91145802	-5.451	0.464	0.263	0.122	0.4795
722	Fludrocortisone	654893	506470	-5.142	0.394	0.308	0.122	0.4795
723	Oxtriphylline	661165	509622	-5.362	0.374	0.326	0.122	0.4795
724	Isoprenaline	35753	92665	-5.034	0.421	0.291	0.122	0.4795
725	Lisdexamfetamine	39199	94920	-5.485	0.471	0.258	0.121	0.4843
726	Cabergoline	670231	513665	-5.659	0.506	0.238	0.120	0.4892
727	Molindone	127438	419107	-5.092	0.660	0.182	0.120	0.4892
728	Metyrosine	19781	82585	-5.196	0.434	0.275	0.119	0.4940
729	Ambenonium	708806	529920	-5.165	0.699	0.171	0.119	0.4940
730	Dextropropoxyphene	39792	95218	-5.461	0.405	0.294	0.119	0.4940
731	Primidone	39199	94920	-5.485	0.636	0.187	0.119	0.4940
732	Acetaminophen	15372	79275	-5.224	0.370	0.318	0.118	0.4990
733	Zileuton	708076	529677	-5.445	0.428	0.276	0.118	0.4990
734	Oxymetazoline	689620	522405	-5.254	0.382	0.309	0.118	0.4990
735	Flutamide	622627	490840	-5.667	0.345	0.337	0.117	0.5040
736	Diflorasone	697530	525529	-5.831	0.446	0.262	0.117	0.5040
737	Clidinium	648155	503840	-5.315	0.442	0.264	0.117	0.5040
738	Glycopyrrolate	648155	503840	-5.315	0.538	0.217	0.117	0.5040
739	Levomethadyl Acetate	699753	526584	-5.455	0.228	0.515	0.117	0.5040
740	Methadyl Acetate	699753	526584	-5.455	0.228	0.515	0.117	0.5040
741	Psoralen	135925	424089	-5.422	0.554	0.209	0.116	0.5090
742	Honokiol	603555	483931	-5.281	0.412	0.281	0.116	0.5090
743	Boceprevir	301460	572832	-7.026	0.662	0.175	0.116	0.5090
744	borneol	234714	301213	-4.951	0.518	0.224	0.116	0.5090
745	Methylphenobarbital	39199	94920	-5.485	0.546	0.213	0.116	0.5090
746	Camphene	707000	529252	-5.459	0.738	0.156	0.115	0.5140
747	Dolasetron	105781	406227	-5.121	0.391	0.294	0.115	0.5140
748	N-Acetyl-D-glucosamine	278619	570878	-5.104	0.402	0.286	0.115	0.5140
749	Flumethasone Pivalate	302979	453166	-5.613	0.418	0.274	0.115	0.5140
750	Indinavir	699190	526343	-5.724	0.376	0.305	0.115	0.5140
751	Ritonavir	376128	469333	-8.934	0.416	0.275	0.115	0.5140
752	Betaxolol	706126	529043	-6.843	0.391	0.294	0.115	0.5140
753	Letrozole	734101	48430299	-4.935	0.383	0.298	0.114	0.5191
754	Diarctigenin	631366	495362	-7.222	0.402	0.281	0.113	0.5243
755	Difluprednate	716061	533352	-5.229	0.502	0.225	0.113	0.5243
756	Lubiprostone	695409	524803	-5.311	0.511	0.222	0.113	0.5243
757	Iloprost	658886	508511	-5.094	0.374	0.303	0.113	0.5243
758	Cyclandelate	39792	95218	-5.461	0.376	0.300	0.113	0.5243
759	Rhyncophylline	650468	504842	-5.726	0.292	0.385	0.112	0.5295
760	Mitotane	363003	466000	-5.540	0.427	0.263	0.112	0.5295
761	Sibutramine	39199	94920	-5.485	0.578	0.194	0.112	0.5295
762	Butabarbital	698286	525972	-4.657	0.416	0.269	0.112	0.5295
763	Irbesartan	17755	81009	-5.672	0.425	0.264	0.112	0.5295
764	coumestrol	699447	526463	-4.825	0.336	0.330	0.111	0.5347
765	Harmalol	637729	498931	-5.236	0.362	0.308	0.111	0.5347
766	Doxepin	639521	499654	-5.660	0.253	0.439	0.111	0.5347
767	Phenylpropanolamine	39199	94920	-5.485	0.498	0.224	0.111	0.5347
768	Oxprenolol	659197	508705	-5.213	0.394	0.282	0.111	0.5347
769	Pomalidomide	174005	444769	-5.157	0.383	0.286	0.110	0.5400
770	Benzatropine	634232	496925	-5.290	0.314	0.349	0.110	0.5400
771	Levocabastine	715578	533073	-5.386	0.351	0.313	0.110	0.5400
772	Levofloxacin	731095	48428913	-4.791	0.357	0.309	0.110	0.5400
773	Degarelix	692753	523684	-6.884	0.389	0.282	0.110	0.5400
774	Propofol	634602	497134	-5.731	0.384	0.286	0.110	0.5400
775	Ofloxacin	731095	48428913	-4.791	0.357	0.309	0.110	0.5400
776	Pentolinium	194124	565222	-6.409	0.603	0.180	0.109	0.5453
777	Etoricoxib	603098	483861	-5.459	0.441	0.248	0.109	0.5453
778	Halobetasol Propionate	302979	453166	-5.613	0.403	0.268	0.108	0.5506
779	Pipecuronium	748912	131408073	-5.636	0.396	0.272	0.108	0.5506
780	Remifentanil	376484	469425	-5.522	0.460	0.234	0.108	0.5506
781	Colistimethate	717181	534057	-5.158	0.398	0.271	0.108	0.5506
782	Dihydroergotamine	626381	492882	-5.783	0.366	0.293	0.107	0.5560
783	Vismodegib	745938	91148009	-6.146	0.296	0.357	0.106	0.5614
784	Ellagic acid	688259	521936	-5.202	0.354	0.301	0.106	0.5614
785	Selegiline	39199	94920	-5.485	0.366	0.291	0.106	0.5614
786	Labetalol	33556	543995	-5.481	0.342	0.311	0.106	0.5614
787	Heptabarbital	351105	463418	-5.465	0.422	0.250	0.106	0.5614
788	Tolcapone	194618	449669	-5.145	0.362	0.290	0.105	0.5669
789	Menthol	340256	461337	-5.328	1.000	0.104	0.104	0.5724
790	Menthol	340256	461337	-5.328	1.000	0.104	0.104	0.5724
791	28-homocastasterone	234714	301213	-4.951	0.477	0.217	0.103	0.5779
792	Ketoconazole	169434	562772	-5.126	0.361	0.284	0.103	0.5779
793	Tiaprofenic acid	694071	524203	-5.641	0.325	0.317	0.103	0.5779
794	Oxyphenonium	670225	513659	-5.470	0.525	0.196	0.103	0.5779
795	Sufentanil	665869	511418	-5.500	0.261	0.394	0.103	0.5779
796	Bromocriptine	613009	486578	-7.021	0.315	0.324	0.102	0.5835
797	Mepenzolate	648155	503840	-5.315	0.435	0.234	0.102	0.5835
798	Magnolol	2805	69401	-5.136	0.421	0.239	0.101	0.5891
799	Trisalicylate-choline	3907	70322	-5.306	0.296	0.341	0.101	0.5891
800	Ivacaftor	617961	488315	-5.855	0.418	0.238	0.100	0.5948
801	Hexylcaine	166588	440464	-5.199	0.326	0.306	0.100	0.5948
802	Betanin	708496	529856	-6.407	0.358	0.277	0.099	0.6004
803	Remikiren	700657	527124	-8.497	0.299	0.332	0.099	0.6004
804	Etodolac	127438	419107	-5.092	0.377	0.263	0.099	0.6004
805	Eltrombopag	626622	493047	-5.106	0.249	0.394	0.098	0.6061
806	Cinalukast	724448	537585	-6.338	0.367	0.267	0.098	0.6061
807	Pargyline	708806	529920	-5.165	0.410	0.237	0.097	0.6119
808	Propantheline	695169	524679	-5.389	0.486	0.200	0.097	0.6119
809	Barbital	698286	525972	-4.657	0.355	0.273	0.097	0.6119
810	Losartan	714380	532411	-5.424	0.363	0.267	0.097	0.6119
811	Bromazepam	680735	518508	-7.311	0.240	0.400	0.096	0.6177
812	Bisoprolol	706126	529043	-6.843	0.365	0.262	0.096	0.6177
813	Streptozocin	218476	129880	-6.458	0.458	0.207	0.095	0.6235
814	Ponatinib	737049	48431368	-5.514	0.353	0.268	0.095	0.6235
815	Fluticasone Propionate	302979	453166	-5.613	0.388	0.245	0.095	0.6235
816	Fenoprofen	730691	48428740	-4.818	0.485	0.195	0.095	0.6235
817	trichostatin A	374551	577595	-5.474	0.404	0.234	0.094	0.6293
818	Ergotamine	707904	48426294	-5.377	0.366	0.256	0.094	0.6293
819	Secobarbital	698286	525972	-4.657	0.340	0.278	0.094	0.6293
820	Fondaparinux sodium	733624	48430124	-6.769	0.401	0.231	0.093	0.6352
821	Fenoterol	658455	508296	-5.242	0.378	0.245	0.093	0.6352
822	Bacitracin	627727	493680	-5.505	0.299	0.312	0.093	0.6352
823	Methantheline	695169	524679	-5.389	0.486	0.190	0.093	0.6352
824	Methyprylon	670689	513929	-5.130	0.680	0.136	0.093	0.6352
825	S-allylcysteine	123139	416696	-6.712	0.419	0.220	0.092	0.6411
826	Lisuride	715082	532654	-5.408	0.333	0.277	0.092	0.6411
827	Methylergometrine	732190	48429418	-6.929	0.265	0.346	0.092	0.6411
828	Ergonovine	732190	48429418	-6.929	0.265	0.343	0.091	0.6470
829	Levosimendan	747556	131408623	-4.995	0.603	0.150	0.091	0.6470
830	Silodosin	268695	570188	-5.265	0.389	0.233	0.091	0.6470
831	Ardeparin	733624	48430124	-6.769	0.390	0.234	0.091	0.6470
832	Enoxaparin	733624	48430124	-6.769	0.390	0.234	0.091	0.6470
833	Ajmaline	671902	514581	-5.293	0.429	0.211	0.091	0.6470
834	Ascorbic acid	694610	48426279	-5.677	0.327	0.275	0.090	0.6529
835	Vitamin C	694610	48426279	-5.677	0.327	0.275	0.090	0.6529
836	Fluvastatin	749029	131407865	-5.335	0.366	0.245	0.090	0.6529
837	Butylated hydroxyanisole	688275	521946	-5.048	0.332	0.269	0.089	0.6589
838	Dacarbazine	684046	520110	-5.378	0.243	0.368	0.089	0.6589
839	Neo-tanshinlactone	638788	581595	-5.324	0.331	0.270	0.089	0.6589
840	SIMEPREVIR	702134	527631	-5.184	0.368	0.239	0.088	0.6649
841	Omapatrilat	173904	444696	-5.489	0.375	0.234	0.088	0.6649
842	Acetylsalicylic acid	716194	533464	-5.153	0.309	0.286	0.088	0.6649
843	Practolol	78365	118705	-5.665	0.365	0.242	0.088	0.6649
844	Permethrin	617128	487779	-5.469	0.354	0.250	0.088	0.6649
845	Sparfloxacin	731095	48428913	-4.791	0.359	0.241	0.087	0.6708
846	Phenylbutazone	701852	48426290	-5.980	0.268	0.326	0.087	0.6708
847	Lenalidomide	692640	523651	-5.087	0.401	0.214	0.086	0.6769
848	Piroxicam	713759	532279	-5.228	0.512	0.168	0.086	0.6769
849	Flurbiprofen	368390	577126	-5.502	0.211	0.408	0.086	0.6769
850	Fesoterodine	10587	539888	-5.415	0.336	0.257	0.086	0.6769
851	Phosphatidylserine	614383	486903	-5.337	0.552	0.155	0.086	0.6769
852	Roxatidine acetate	683791	520000	-5.579	0.354	0.240	0.085	0.6829
853	Nilutamide	114133	410916	-5.612	0.380	0.222	0.084	0.6889
854	Dantrolene	720240	535348	-5.431	0.418	0.200	0.084	0.6889
855	Clotiazepam	683782	519992	-4.959	0.452	0.186	0.084	0.6889
856	Fluticasone furoate	302979	453166	-5.613	0.348	0.239	0.083	0.6950
857	Methysergide	31709	543583	-6.873	0.362	0.228	0.083	0.6950
858	Nicergoline	722573	536566	-5.357	0.424	0.196	0.083	0.6950
859	Argatroban	681228	518749	-7.878	0.255	0.325	0.083	0.6950
860	Amprenavir	720243	535351	-5.499	0.417	0.200	0.083	0.6950
861	Methohexital	743561	91147040	-5.437	0.239	0.346	0.083	0.6950
862	Marimastat	654663	506398	-9.202	0.477	0.171	0.082	0.7011
863	Vemurafenib	666583	511937	-5.506	0.336	0.243	0.082	0.7011
864	Alprazolam	700417	526948	-5.130	0.301	0.274	0.082	0.7011
865	Pazopanib	11667	76553	-5.546	0.397	0.204	0.081	0.7072
866	Phenoxybenzamine	644607	502072	-5.317	0.269	0.301	0.081	0.7072
867	Edrophonium	3262	69779	-6.129	0.707	0.114	0.081	0.7072
868	Sulindac	649435	504462	-5.217	0.407	0.200	0.081	0.7072
869	Glisoxepide	630702	495072	-5.455	0.258	0.313	0.081	0.7072
870	Sitaxentan	281300	571048	-5.262	0.305	0.266	0.081	0.7072
871	Ethacrynic acid	603553	483929	-5.410	0.452	0.180	0.081	0.7072
872	Valsartan	30813	89914	-6.043	0.285	0.282	0.081	0.7072
873	Phendimetrazine	33568	91644	-5.735	0.333	0.241	0.080	0.7133
874	Itraconazole	742847	91146705	-5.370	0.375	0.214	0.080	0.7133
875	Oxamniquine	673790	515361	-7.934	0.209	0.378	0.079	0.7193
876	Dexrazoxane	298276	147544	-5.414	0.488	0.160	0.078	0.7254
877	Ibuprofen	621474	490153	-5.491	0.357	0.218	0.078	0.7254
878	Risperidone	322920	457665	-5.096	0.326	0.238	0.078	0.7254
879	Lansoprazole	650258	504773	-5.805	0.276	0.282	0.078	0.7254
880	Rasagiline	81517	120615	-5.304	0.251	0.308	0.077	0.7315
881	Minaprine	687353	521473	-6.125	0.301	0.256	0.077	0.7315
882	Talbutal	698286	525972	-4.657	0.294	0.262	0.077	0.7315
883	Saprisartan	651775	505448	-5.125	0.349	0.219	0.077	0.7315
884	Forasartan	687350	521470	-5.469	0.365	0.212	0.077	0.7315
885	L-Leucine	7365	539237	-5.419	0.244	0.313	0.076	0.7376
886	Bupranolol	741079	91146062	-5.752	0.215	0.355	0.076	0.7376
887	Pentostatin	71261	114296	-5.954	0.157	0.481	0.075	0.7437
888	Ruxolitinib	748337	131408441	-5.990	0.248	0.304	0.075	0.7437
889	Terbinafine	744168	91147262	-5.382	0.226	0.333	0.075	0.7437
890	Capreomycin	668814	512897	-5.927	0.312	0.240	0.075	0.7437
891	Milrinone	701373	527361	-5.242	0.386	0.196	0.075	0.7437
892	Pyridoxal	122131	415965	-5.325	0.328	0.230	0.075	0.7437
893	Diazoxide	707046	529284	-5.177	0.323	0.233	0.075	0.7437
894	Varenicline	407299	579318	-5.578	0.442	0.168	0.074	0.7498
895	Butalbital	698286	525972	-4.657	0.294	0.250	0.074	0.7498
896	Metipranolol	646005	502843	-5.080	0.300	0.246	0.074	0.7498
897	Psorothamnones B	719329	535016	-5.498	0.275	0.264	0.073	0.7558
898	Pralidoxime	114341	410946	-6.278	0.237	0.306	0.073	0.7558
899	Phenmetrazine	33568	91644	-5.735	0.333	0.221	0.073	0.7558
900	Glimepiride	648556	504033	-5.123	0.263	0.276	0.073	0.7558
901	Zanamivir	651084	505182	-5.294	0.275	0.263	0.072	0.7619
902	Dapiprazole	22148	542001	-5.364	0.285	0.252	0.072	0.7619
903	Sulpiride	704972	528675	-5.557	0.472	0.151	0.071	0.7679
904	Aminoglutethimide	730690	48428739	-5.074	0.430	0.165	0.071	0.7679
905	Gadopentetate dimeglumine	696862	525202	-4.882	0.283	0.250	0.071	0.7679
906	Maraviroc	713546	532101	-5.260	0.339	0.211	0.071	0.7679
907	Trovafloxacin	635930	497853	-5.710	0.473	0.149	0.071	0.7679
908	Paliperidone	746058	91148077	-5.108	0.255	0.280	0.071	0.7679
909	Tipranavir	631583	495499	-5.777	0.348	0.204	0.071	0.7679
910	Psorothamnones A	137443	424892	-7.026	0.219	0.318	0.070	0.7739
911	Suramin	620126	489604	-5.374	0.299	0.235	0.070	0.7739
912	Pyridoxine	122131	415965	-5.325	0.304	0.230	0.070	0.7739
913	Nefazodone	32569	91012	-5.393	0.181	0.388	0.070	0.7739
914	Nedocromil	642740	501315	-7.253	0.328	0.213	0.070	0.7739
915	Carteolol	668578	512868	-5.220	0.305	0.225	0.069	0.7799
916	Fosamprenavir	731806	48429236	-5.064	0.281	0.244	0.069	0.7799
917	Physostigmine	700268	526877	-7.324	0.433	0.158	0.068	0.7859
918	Tocainide	711669	531399	-5.589	0.191	0.354	0.068	0.7859
919	Telithromycin	100290	403734	-6.701	0.262	0.258	0.068	0.7859
920	Gemfibrozil	692754	523685	-5.133	0.353	0.193	0.068	0.7859
921	Tasosartan	710334	530716	-5.231	0.251	0.272	0.068	0.7859
922	Midazolam	700417	526948	-5.130	0.315	0.215	0.068	0.7859
923	Indapamide	405029	475182	-5.491	0.238	0.286	0.068	0.7859
924	Deferoxamine	647760	503722	-5.225	0.252	0.267	0.067	0.7918
925	Carmustine	762	538248	-5.562	0.262	0.250	0.066	0.7977
926	Uracil mustard	762	538248	-5.562	0.201	0.327	0.066	0.7977
927	Clopidogrel	101644	404514	-5.475	0.369	0.178	0.066	0.7977
928	Ethosuximide	185	67121	-7.277	0.328	0.200	0.066	0.7977
929	Lomustine	691127	522963	-6.401	0.313	0.207	0.065	0.8036
930	P-Hydroxybenzoic acid	19781	82585	-5.196	0.259	0.250	0.065	0.8036
931	Viomycin	356885	576440	-7.182	0.344	0.189	0.065	0.8036
932	Ibudilast	669232	513053	-5.115	0.438	0.150	0.065	0.8036
933	Amlexanox	638788	581595	-5.324	0.266	0.243	0.065	0.8036
934	Torasemide	748712	131408149	-5.191	0.275	0.238	0.065	0.8036
935	Phentolamine	718191	534564	-5.090	0.333	0.195	0.065	0.8036
936	Sildenafil	744096	91147208	-5.142	0.317	0.204	0.065	0.8036
937	Cyclophosphamide	642915	501346	-5.551	0.277	0.233	0.064	0.8095
938	Enzalutamide	726795	48427037	-5.541	0.333	0.193	0.064	0.8095
939	Busulfan	268965	140747	-5.443	0.158	0.405	0.064	0.8095
940	Aminolevulinic acid	7365	539237	-5.419	0.205	0.313	0.064	0.8095
941	Canagliflozin	694073	524205	-6.049	0.267	0.238	0.064	0.8095
942	Aprobarbital	698286	525972	-4.657	0.262	0.245	0.064	0.8095
943	Fosinopril	281625	571058	-5.355	0.314	0.203	0.064	0.8095
944	Acebutolol	46213	99657	-5.125	0.314	0.205	0.064	0.8095
945	Hydroxocobalamin	726578	48426913	-6.008	0.358	0.176	0.063	0.8153
946	Orciprenaline	297170	147144	-5.448	0.307	0.207	0.063	0.8153
947	Linagliptin	645835	581738	-6.068	0.281	0.224	0.063	0.8153
948	Leflunomide	709566	530388	-5.430	0.212	0.297	0.063	0.8153
949	Isocarboxazid	749505	131408391	-5.981	0.176	0.360	0.063	0.8153
950	Eprosartan	687676	521617	-5.996	0.348	0.182	0.063	0.8153
951	Triazolam	700417	526948	-5.130	0.289	0.215	0.062	0.8210
952	Harmaline	658357	508227	-6.668	0.220	0.277	0.061	0.8267
953	Terbutaline	297170	147144	-5.448	0.307	0.200	0.061	0.8267
954	Pioglitazone	717571	534273	-4.913	0.188	0.317	0.060	0.8324
955	Thiopental	698286	525972	-4.657	0.345	0.174	0.060	0.8324
956	Trametinib	735423	48430817	-6.970	0.252	0.234	0.059	0.8380
957	Clenbuterol	10641	539911	-5.237	0.413	0.143	0.059	0.8380
958	Salbutamol	33556	543995	-5.481	0.363	0.163	0.059	0.8380
959	Tiagabine	656244	507074	-5.608	0.280	0.212	0.059	0.8380
960	Lumiracoxib	13051	77606	-5.748	0.275	0.215	0.059	0.8380
961	Carboplatin	606092	580567	-5.241	0.388	0.151	0.058	0.8435
962	Pipobroman	144295	428559	-5.605	0.506	0.115	0.058	0.8435
963	Rosuvastatin	690741	522810	-5.338	0.284	0.204	0.058	0.8435
964	Levetiracetam	647758	503720	-5.148	0.343	0.170	0.058	0.8435
965	Bicalutamide	634401	496989	-5.081	0.316	0.179	0.057	0.8490
966	Prasugrel	94739	399838	-8.947	0.307	0.187	0.057	0.8490
967	Sotalol	10660	539920	-5.118	0.431	0.132	0.057	0.8490
968	L-Isoleucine	7365	539237	-5.419	0.244	0.235	0.057	0.8490
969	Dexmedetomidine	402717	473290	-4.919	0.401	0.139	0.056	0.8544
970	Pregabalin	7365	539237	-5.419	0.376	0.150	0.056	0.8544
971	Phloroglucinol	402590	473198	-5.486	0.305	0.182	0.055	0.8598
972	Pirbuterol	122131	415965	-5.325	0.273	0.200	0.055	0.8598
973	Dabrafenib	730248	48428517	-5.798	0.374	0.145	0.054	0.8650
974	Gallamine Triethiodide	659197	508705	-5.213	0.381	0.141	0.054	0.8650
975	Ifosfamide	642915	501346	-5.551	0.274	0.195	0.053	0.8702
976	Dolutegravir	177499	446285	-8.127	0.292	0.182	0.053	0.8702
977	L-Threonine	742	538239	-5.843	0.208	0.255	0.053	0.8702
978	Thiamylal	90749	397439	-5.447	0.178	0.295	0.053	0.8702
979	Tyloxapol	707616	529470	-5.037	0.290	0.179	0.052	0.8754
980	Valproic Acid	340256	461337	-5.328	0.611	0.086	0.052	0.8754
981	Aprepitant	742853	91146711	-5.370	0.301	0.170	0.051	0.8804
982	L-Carnitine	621889	490388	-5.649	0.159	0.320	0.051	0.8804
983	Tiotropium	690434	522690	-5.985	0.256	0.200	0.051	0.8804
984	Cefalotin	630176	494874	-8.712	0.259	0.192	0.050	0.8854
985	Brimonidine	673181	515162	-5.459	0.229	0.219	0.050	0.8854
986	Sulforaphane	87868	124400	-6.234	0.187	0.260	0.049	0.8902
987	Lofexidine	661193	509650	-5.199	0.258	0.189	0.049	0.8902
988	Vardenafil	731806	48429236	-5.064	0.336	0.146	0.049	0.8902
989	Mexiletine	727667	48427424	-5.119	0.247	0.194	0.048	0.8950
990	Gliclazide	69509	549857	-5.885	0.232	0.204	0.047	0.8997
991	Liotrix	692744	523678	-7.448	0.252	0.185	0.047	0.8997
992	Anagrelide	718519	534691	-5.647	0.238	0.194	0.046	0.9043
993	4-IODOPHENYLALANINE	604574	484115	-6.119	0.245	0.188	0.046	0.9043
994	Linezolid	735422	48430816	-7.136	0.201	0.230	0.046	0.9043
995	Acetylcysteine	727223	48427204	-6.566	0.218	0.209	0.045	0.9087
996	Tetrahydrobiopterin	747342	131408220	-5.299	0.294	0.154	0.045	0.9087
997	Bretylium	625455	492394	-5.464	0.216	0.206	0.045	0.9087
998	Propylthiouracil	58574	107167	-6.453	0.237	0.190	0.045	0.9087
999	Tolazamide	627891	493752	-5.426	0.136	0.324	0.044	0.9131
1000	Penicillamine	109825	408914	-5.268	0.330	0.130	0.043	0.9174
1001	Methyl aminolevulinate	7365	539237	-5.419	0.170	0.245	0.042	0.9215
1002	Isosorbide Mononitrate	666571	511935	-5.050	0.256	0.163	0.042	0.9215
1003	Isosorbide Dinitrate	669512	513199	-5.445	0.237	0.178	0.042	0.9215
1004	Piperazine	696862	525202	-4.882	0.320	0.131	0.042	0.9215
1005	Anastrozole	749330	131407078	-5.345	0.297	0.139	0.041	0.9256
1006	MACITENTAN	662155	509915	-5.213	0.302	0.133	0.040	0.9295
1007	Temozolomide	684046	520110	-5.378	0.184	0.215	0.040	0.9295
1008	Ephedra	708441	529821	-7.412	0.397	0.101	0.040	0.9295
1009	MK-8931	724598	537676	-6.718	0.299	0.134	0.040	0.9295
1010	Succinylcholine	61805	109184	-5.836	0.362	0.109	0.039	0.9333
1011	Biotin	704373	528359	-5.209	0.245	0.156	0.038	0.9370
1012	L-Alanine	529469	482981	-5.128	0.118	0.314	0.037	0.9406
1013	L-Valine	7365	539237	-5.419	0.162	0.229	0.037	0.9406
1014	Pilocarpine	284437	571295	-4.999	0.224	0.165	0.037	0.9406
1015	Cefdinir	630176	494874	-8.712	0.167	0.200	0.033	0.9536
1016	Fospropofol	624404	491775	-5.389	0.155	0.213	0.033	0.9536
1017	Ethchlorvynol	670799	513987	-5.605	0.236	0.138	0.032	0.9566
1018	Erythrityl Tetranitrate	669512	513199	-5.445	0.139	0.230	0.032	0.9566
1019	Nitroglycerin	669512	513199	-5.445	0.125	0.248	0.031	0.9594
1020	Metronidazole	39084	545491	-5.030	0.188	0.163	0.031	0.9594
1021	Acamprosate	696558	525092	-5.575	0.171	0.174	0.030	0.9621
1022	Cefazolin	704373	528359	-5.209	0.158	0.184	0.029	0.9647
1023	Acetazolamide	698131	525858	-5.366	0.119	0.247	0.029	0.9647
1024	Methacholine	621889	490388	-5.649	0.108	0.269	0.029	0.9647
1025	Thiamine	714380	532411	-5.424	0.263	0.110	0.029	0.9647
1026	Meprobamate	61805	109184	-5.836	0.225	0.130	0.029	0.9647
1027	Timolol	176632	445977	-5.998	0.169	0.159	0.027	0.9695
1028	Paramethadione	715407	532903	-5.274	0.215	0.125	0.027	0.9695
1029	S-allylmercaptocysteine	109825	408914	-5.268	0.137	0.178	0.024	0.9757
1030	Allicin	89074	396437	-5.097	0.386	0.063	0.024	0.9757
1031	Cevimeline	626677	493088	-5.330	0.172	0.138	0.024	0.9757
1032	Sodium stibogluconate	658828	508461	-5.298	0.207	0.106	0.022	0.9793
1033	Choline	621889	490388	-5.649	0.066	0.325	0.022	0.9793
1034	Isoflurophate	652149	505609	-5.258	0.170	0.120	0.020	0.9824
1035	Etidronic acid	669270	513070	-5.152	0.192	0.103	0.020	0.9824
1036	Acetohydroxamic Acid	701852	48426290	-5.980	0.138	0.129	0.018	0.9851
1037	Cimetidine	748642	131408162	-5.484	0.117	0.148	0.017	0.9863
1038	Bethanechol	621889	490388	-5.649	0.060	0.269	0.016	0.9874
1039	Diallyldisulfide	748641	131408161	-5.617	0.103	0.148	0.015	0.9884
1040	Gallium nitrate	90600	552626	-5.714	0.097	0.134	0.013	0.9902
1041	Pyruvic acid	7365	539237	-5.419	0.071	0.182	0.013	0.9902
1042	Fomepizole	728028	48427663	-5.142	0.108	0.111	0.012	0.9909
1043	Metformin	3080	538585	-4.998	0.062	0.182	0.011	0.9916
1044	Carbachol	643826	581676	-5.321	0.061	0.131	0.008	0.9932
1045	Hydroxyurea	701852	48426290	-5.980	0.109	0.061	0.007	0.9937
1046	Magnesium Sulfate	1510	68310	-5.985	0.028	0.158	0.004	0.9947
1047	Sodium bicarbonate	128177	419580	-5.676	0.116	0.036	0.004	0.9947
1048	Nitric Oxide	5418	71541	-5.482	0.024	0.025	0.001	0.9953
1049	Arsenic trioxide	326408	458129	-8.355	0.638	0.625	0.000	0.9955
1050	Potassium Iodide	659197	508705	-5.213	0.381	0.141	0.000	0.9955
1051	Lithium	659197	508705	-5.213	0.381	0.141	0.000	0.9955
1052	Magnesium	659197	508705	-5.213	0.381	0.141	0.000	0.9955
