# Supplementary material for: Potential Compounds for Oral Cancer Treatment: Resveratrol, Nimbolide, Lovastatin, Bortezomib, Vorinostat, Berberine, Pterostilbene, Deguelin, Andrographolide, and Colchicine
Source: PLoS One. 2015 Nov 4;10(11):e0141719. doi: 10.1371/journal.pone.0141719 (PMC4633227; doi:10.1371/journal.pone.0141719)
Supplement: S12 Text — ‘1’→ indicates compound predicted to have the anti-cancer activity, ‘-1’→ indicates compound predicted to lack the anti-cancer activity. (TXT) [file pone.0141719.s012.txt]

1
-1
-1
1
1
1
1
1
-1
-1
1
1
-1
-1
1
1
-1
-1
1
1
-1
-1
1
-1
1
-1
1
1
1
1
1
1
1
1
1
-1
-1
1
1
-1
-1
1
1
-1
-1
1
1
1
1
-1
1
-1
1
-1
-1
1
-1
-1
1
-1
1
1
-1
1
1
1
1
1
-1
-1
1
1
-1
-1
-1
1
1
-1
-1
-1
-1
1
1
1
-1
-1
1
1
-1
1
1
1
-1
1
-1
-1
1
-1
-1
1
-1
1
-1
1
1
1
1
1
1
1
-1
1
1
-1
1
-1
-1
1
1
-1
1
1
1
-1
-1
-1
-1
1
1
1
-1
1
1
1
-1
-1
1
-1
1
-1
1
-1
1
1
1
1
1
1
-1
1
-1
1
1
-1
-1
1
1
-1
1
1
-1
1
-1
-1
1
-1
-1
1
1
-1
1
1
1
1
1
1
1
-1
-1
-1
-1
1
1
1
-1
1
1
1
-1
1
-1
-1
-1
-1
-1
1
-1
1
-1
1
1
1
-1
1
1
1
1
1
-1
1
1
1
1
1
1
1
1
1
1
1
1
1
1
1
-1
-1
-1
1
-1
-1
-1
-1
1
1
1
1
1
1
1
1
1
1
-1
1
-1
1
1
1
-1
1
1
-1
-1
1
1
1
1
-1
1
1
-1
-1
1
1
-1
1
1
-1
-1
1
1
-1
1
1
-1
1
1
-1
1
1
-1
-1
1
1
1
-1
1
1
-1
1
-1
-1
1
1
1
-1
-1
-1
-1
1
1
-1
1
-1
-1
1
-1
1
1
1
1
-1
-1
1
1
1
-1
1
-1
1
1
1
-1
-1
-1
1
1
1
1
-1
-1
1
1
-1
-1
1
1
-1
1
1
1
1
1
1
1
1
1
-1
1
1
1
-1
-1
1
1
-1
1
1
1
1
-1
-1
1
-1
1
1
1
1
-1
1
1
-1
-1
1
-1
-1
-1
-1
-1
-1
1
1
1
1
1
-1
1
-1
1
-1
1
-1
-1
-1
1
-1
-1
1
-1
1
-1
1
1
1
1
-1
1
1
-1
-1
1
-1
1
1
1
1
1
1
1
1
-1
1
1
-1
-1
-1
1
1
-1
1
1
1
-1
1
1
-1
-1
-1
1
1
1
-1
1
1
-1
-1
1
-1
1
-1
1
-1
-1
1
1
1
-1
-1
1
1
1
1
1
1
-1
-1
-1
1
1
1
1
-1
1
-1
1
-1
1
-1
1
1
-1
1
1
-1
1
1
1
1
-1
-1
-1
1
1
1
1
-1
1
1
1
-1
1
1
1
1
1
1
-1
-1
1
1
1
-1
-1
-1
1
1
1
1
1
-1
-1
1
1
1
1
-1
-1
1
1
1
-1
1
1
1
1
-1
1
1
1
1
1
1
1
-1
-1
1
-1
-1
-1
1
-1
-1
1
1
1
1
-1
-1
1
1
1
1
1
-1
-1
1
-1
-1
-1
1
-1
-1
-1
-1
1
1
1
-1
-1
1
-1
-1
-1
-1
-1
1
1
-1
-1
-1
-1
-1
-1
-1
-1
-1
-1
1
-1
-1
-1
1
1
-1
1
1
1
-1
-1
-1
-1
-1
-1
-1
-1
1
-1
1
-1
-1
-1
-1
-1
1
-1
1
1
1
-1
-1
-1
-1
-1
1
-1
-1
-1
-1
-1
1
1
1
-1
1
1
-1
-1
1
-1
1
-1
-1
-1
-1
1
1
-1
1
-1
-1
1
1
-1
-1
-1
-1
-1
1
-1
1
-1
1
-1
-1
1
1
-1
1
-1
1
1
1
1
1
-1
-1
1
1
1
-1
1
1
-1
-1
1
-1
-1
1
1
-1
-1
1
-1
-1
-1
1
-1
-1
-1
-1
-1
-1
1
1
1
1
1
-1
1
-1
1
-1
1
1
1
1
-1
-1
1
-1
-1
1
-1
-1
-1
-1
-1
-1
-1
1
1
1
-1
1
1
1
1
1
-1
-1
-1
-1
-1
-1
-1
-1
-1
-1
-1
1
-1
-1
-1
1
-1
-1
-1
1
-1
1
-1
-1
1
-1
-1
-1
1
1
-1
-1
1
1
-1
-1
-1
-1
1
-1
-1
-1
-1
-1
-1
-1
-1
-1
-1
1
1
1
1
-1
-1
-1
-1
1
1
-1
1
-1
-1
-1
-1
-1
-1
-1
-1
-1
1
1
-1
1
-1
-1
-1
-1
1
-1
-1
1
-1
-1
1
-1
1
1
1
1
-1
-1
-1
-1
1
1
1
1
1
-1
-1
-1
1
-1
-1
-1
-1
-1
1
1
1
1
-1
1
1
1
1
-1
-1
-1
1
1
1
-1
-1
-1
1
1
-1
-1
1
-1
-1
-1
-1
-1
1
-1
-1
-1
-1
1
-1
-1
1
-1
1
-1
-1
1
1
-1
-1
-1
1
1
1
1
1
1
-1
-1
1
1
-1
-1
-1
1
1
1
1
-1
-1
-1
-1
-1
-1
1
1
-1
-1
-1
-1
-1
-1
1
-1
-1
1
1
-1
1
-1
-1
1
-1
-1
1
-1
1
-1
1
-1
-1
1
-1
1
1
-1
-1
-1
1
-1
-1
-1
-1
1
-1
-1
-1
-1
-1
-1
-1
-1
-1
1
1
1
-1
1
-1
-1
-1
-1
-1
-1
1
-1
-1
-1
-1
-1
-1
1
1
-1
-1
1
-1
1
-1
-1
-1
-1
-1
-1
-1
-1
-1
-1
-1
-1
-1
-1
-1
1
-1
1
-1
1
1
-1
-1
-1
-1
1
1
-1
-1
-1
-1
-1
-1
-1
-1
-1
-1
-1
-1
-1
-1
1
1
1
-1
-1
1
-1
-1
1
-1
-1
-1
