# Supplementary material for: Potential Compounds for Oral Cancer Treatment: Resveratrol, Nimbolide, Lovastatin, Bortezomib, Vorinostat, Berberine, Pterostilbene, Deguelin, Andrographolide, and Colchicine
Source: PLoS One. 2015 Nov 4;10(11):e0141719. doi: 10.1371/journal.pone.0141719 (PMC4633227; doi:10.1371/journal.pone.0141719)
Supplement: S13 Text — Script mines target information by querying locally installed ChEMBL database. (TXT) [file pone.0141719.s013.txt]

#!/usr/bin/perl -w
#Author: Saurabh Bundela
#Description: Script to extract target(s) for a ChEMBL compound present in input list of query compounds
#Input: Tab delimited file with ChEMBL ID as first column and SMILE string as second column
#Output: This script generates two files viz. (i) List of all active bioassays (ChEMBL_Bioassay.txt) (ii) List of active bioassays with protein as target (CHEMBL_Actives.list)
#Dependency: Locally installed ChEMBL database. In current study, it is ChEMBL (v.19) installed locally in MySQL (database name: chembldb)
use DBI;
open(F1,"CHEMBL_ANTICANCER.list");
open(F2,">ChEMBL_Bioassay.txt");
open(F3,">CHEMBL_Actives.list");
$dbh = DBI->connect('dbi:mysql:chembldb','root','root') or die "Connection Error: $DBI::errstr\n";
print F2 "ChemblID\tTargetName\tTargetType\tUniProtKB_id\tBioActivityType\tValue\tUnit\tAssayDescription\n";
print F3 "ChembID\tSmiles\tUniprot_ids\n";
my $line=<F1>;
my %uni_ids;
while($line)
{
	if($line =~ /^CHEMBL/)
	{
		$line=~ /(.*)\t(.*)\n/;
		my $chembl_id=$1;
		$chembl_id=~ s/\s//g;
		my $smi=$2;
		$sql="select assay_id,standard_value,standard_units,standard_type from activities where molregno = (select molregno from molecule_dictionary where chembl_id=\'$chembl_id\')";
		$sth = $dbh->prepare($sql);
		$sth->execute or die "SQL Error: $DBI::errstr\n";
		while (@row = $sth->fetchrow_array) {
			my $assay_id=$row[0];
			my $value=$row[1];
			my $units=$row[2];
			my $type=$row[3];
			if(($type =~ /IC50/) && (defined($value) && defined($units) && defined($type)))
			{
				$sql2="select pref_name,target_type from target_dictionary where tid in (select tid from assays where assay_id=$assay_id)";
				$sth2 = $dbh->prepare($sql2);
				$sth2->execute or die "SQL Error: $DBI::errstr\n";
				while (@row2 = $sth2->fetchrow_array) {
					my $pref_name=$row2[0];
					my $target_type=$row2[1];
					#print "@row2\n";
					if($target_type =~ /PROTEIN/i)
					{
						$sql3="select accession from component_sequences where component_id in (select component_id from target_components where tid in (select tid from assays where assay_id=$assay_id))";
						$sth3 = $dbh->prepare($sql3);
						$sth3->execute or die "SQL Error: $DBI::errstr\n";
						while (@row3 = $sth3->fetchrow_array) {
							my $uni_id=$row3[0];
							if(($value <=1000) && ($units =~ /nM/))
							{
								$sql4="select description from assays where assay_id=$assay_id";
								$sth4 = $dbh->prepare($sql4);
								$sth4->execute or die "SQL Error: $DBI::errstr\n";
								my $assay_desc=$sth4->fetchrow_array;
								$sth4->finish();
								print F2 $chembl_id."\t".$pref_name."\t".$target_type."\t".$uni_id."\t".$type."\t".$value."\t".$units."\t".$assay_desc."\n";
								if(exists $uni_ids{$chembl_id})
								{
									$uni_ids{$chembl_id}.="#".$uni_id;
								}
								else
								{
									$uni_ids{$chembl_id}=$uni_id;
								}
							}					
						}
						$sth3->finish();
					}	
				}	
				$sth2->finish();
			}
	
		}
		if(exists $uni_ids{$chembl_id})
		{
			print F3 $chembl_id."\t".$smi."\t".$uni_ids{$chembl_id}."\n";
		}
		$sth->finish();
	}
	$line=<F1>;
}
