# Supplementary material for: Potential Compounds for Oral Cancer Treatment: Resveratrol, Nimbolide, Lovastatin, Bortezomib, Vorinostat, Berberine, Pterostilbene, Deguelin, Andrographolide, and Colchicine
Source: PLoS One. 2015 Nov 4;10(11):e0141719. doi: 10.1371/journal.pone.0141719 (PMC4633227; doi:10.1371/journal.pone.0141719)
Supplement: S15 Text — File contains following columns: (i) ‘Record_ID’→ID of the compound used for partial least squares regression, this id can be used for cross-referencing the record in PLS_Matrix.txt (or S14 Text); (ii) ‘class’→: 1→ indicates compound has activity against oral cancer, 0→ indicates compound has activity against cancer-types other than oral cancer, and -1→ indicates compound doesn’t have anti-cancer activity; (iii) ‘CompoundName’→common name of the compound; (iv) ‘Targets’→Entrez GeneID of the compound’s target(s). (TXT) [file pone.0141719.s015.txt]

Record_ID	class	CompoundName	Targets
1	-1	Isradipine	775,781,783,8912,9254,776,779
2	-1	Aprindine	6331,801
3	-1	Tenoxicam	5743,5742
4	-1	Dimetindene	3269,1129
5	-1	Methyclothiazide	6557,759,760,762
6	-1	Eltrombopag	4352
7	-1	Ciclesonide	2908
8	-1	Prilocaine	6331
9	-1	Propiomazine	3269,3356,3358,1813,1812,1815,148,147,146,1131,1133,1129,1132,1128
10	-1	Hexachlorophene	6392,2746
11	-1	Mafenide	765
12	-1	Acitretin	6256,5914,5915,5916,6257,6258,5947
13	-1	Tirofiban	3674,3690
14	-1	Nateglinide	6833,5468
15	-1	Roxithromycin	5243
16	-1	Disopyramide	6331,1128,1129,1131,3751,3752
17	-1	Flavin adenine dinucleotide	5447,2639,34,1610,4128,35,259307,4842,1728,56605,2936,1727,7175,4835,3712,7498,1806,7296,27034,9131,1738,51706,4129,2232,51,2671
18	-1	L-Tryptophan	10352,7453
19	-1	Methysergide	3357,3358,3356,3350,3363,3351,3355,3354
20	-1	Diphenoxylate	4988,4985
21	-1	Hyoscyamine	1128,1129,1131,1132
22	-1	Chloropyramine	3269
23	-1	Heptabarbital	2554,2555,2556,2557,2558,2559,1137,1139,2891,2898
24	-1	Rimonabant	1268
25	-1	Vitamin A	145226,9249,220,54884,51109,10901,57665,50700,9227,5947,5959,112724,5949,8854,216,6017
26	-1	Almotriptan	3351,3352
27	-1	Levosimendan	7134,3767,3764,5139
28	-1	Dalfampridine	3736,3739,3751,3752
29	-1	Cinitapride	3350,3356,3360
30	-1	Levonordefrin	148,6530
31	-1	Bisoprolol	153,154
32	-1	Sevelamer	1135
33	-1	Mycophenolate mofetil	3614,3615
34	-1	Uric Acid	5836
35	-1	Cinolazepam	2554,2555,2556,2558,2565,2566,2567,2560,2561,2562,2563,2564,2568,2569,2570,200959
36	-1	Famotidine	3274
37	-1	Hyaluronidase	3455,7040
38	-1	Fluspirilene	1813,3356,786
39	-1	Oxazepam	2554,2555,2556,2557,2558,2559,2560,2561,2562,2565,2566,2567,2563,2564,2568,2569,2570,200959,55879
40	-1	Ropivacaine	6336
41	-1	Formoterol	154
42	-1	Hydrochlorothiazide	6559,759,760,762,768,771,3778
43	-1	Treprostinil	5739,5467,64805
44	-1	Zidovudine	7015
45	-1	Mexiletine	6331,196
46	-1	Diazepam	2554,2555,2556,2558,2560,2561,2562,2565,2566,2567,2563,2564,2568,2569,2570,200959,55879,706
47	-1	Tizanidine	150,151,152,11188
48	-1	Nortriptyline	6530,6532,3356,3350,3269,148,146,1128,1129,1131,1132,1133,3358,3362,147,152,155,1813,10280
49	-1	Trichlormethiazide	6557,476,759,760,762
50	-1	Nefazodone	3356,3358,6532,3350,6530,6531,147,150,148
51	-1	Suprofen	5742,5743
52	-1	Edetic Acid	290
53	-1	Oxybutynin	1131,1129,1128
54	-1	Nalidixic Acid	5243
55	-1	Zanamivir	4663,4759
56	-1	Milrinone	5139
57	-1	Quetiapine	3356,1813,3350,3351,3352,3354,3358,3359,3362,3363,1812,1816,1814,1815,3269,148,147,146,150,151,152,1128,1129,1131,1132,1133
58	-1	Loxapine	1813,1812,3356,3358,3350,3351,3352,3354,3359,3362,3363,148,147,150,151,152,153,1128,1129,1131,1132,1133,1816,1814,1815,3269,3274,59340,6532,6530,6531
59	-1	Galantamine	43,1134,1140,1144,1146,1145,1135,1136,1137,1138,8973,1139,55584,57053,1141,1142,1143,590
60	-1	Quinine	7153,2815,3783
61	-1	Methylphenidate	6531,6530,6532
62	-1	Hydroxyzine	3269
63	-1	Candoxatril	4311,1636
64	-1	Riluzole	6331,23657
66	-1	Mazindol	6530,6531,6532
67	-1	Mepyramine	3269
68	-1	Hyaluronan	960,3383,1463,1462
69	-1	Choline	9468,43,5130,5338,590,5337,162466
70	-1	Zopiclone	2554,2555,2556,2558,706
71	-1	Atracurium	1135
72	-1	Gonadorelin	2798,114814
73	-1	Levobunolol	154,153
74	-1	Heparin	462,2159,6403
75	-1	Darbepoetin alfa	2057
76	-1	Pegaptanib	8829
77	-1	Methacycline	5734
78	-1	Ibudilast	5141,5142,5143,5144,5139
79	-1	Xylometazoline	148,150,151,147,146,152
80	-1	Methylnaltrexone	4988,4986
81	-1	Liraglutide	2740
82	-1	Quinacrine	155,8398,5321,5334
83	-1	Estropipate	2099,2100
84	-1	Levocabastine	3269,23620
85	-1	Biotin	5096,3141,8884,64087,32,56922,5091,5095,31
86	-1	Enprofylline	5141,5142,136,134,135,140
87	-1	Fencamfamine	6531
88	-1	Valganciclovir	147
89	-1	Methsuximide	8913
90	-1	Ethacrynic acid	476,6557
91	-1	Aminophylline	5139,134,140,3066
92	-1	Clevidipine	778,779,776,775
93	-1	Dobutamine	153,154
94	-1	Citalopram	6532,3269,148,1128
95	-1	Nandrolone phenpropionate	367
96	-1	Zafirlukast	10800
97	-1	Sulfoxone	766
98	-1	Tenecteplase	5340,2243,5329,5054,5055,7123,3856,302,811,821,4035
99	-1	AST-120	4023
100	-1	Insulin Aspart	3643
101	-1	Flucytosine	3156,1786
102	-1	Aprobarbital	2554,2555,2556,2557,2558,2559,1137,1139,2891,2898
103	-1	Oprelvekin	3590
104	-1	Saxagliptin	1803
105	-1	Mycophenolic acid	3614,3615
106	-1	Terlipressin	554,553,552
107	-1	Thioridazine	1813,1812,148,147,3356,3757
108	-1	Cyclandelate	781,1066
109	-1	Linaclotide	2984
110	-1	Metolazone	6559
111	-1	Atovaquone	1723
112	-1	Sitaxentan	1909,1910
113	-1	Vitamin E	8856,5579,240,5578,1606,5516,5515,284904,266629,23541
114	-1	Glimepiride	3767,3758,6833
115	-1	L-Aspartic Acid	6035,4069,10165,2805,443,440,445,95,2806,1615,8604,444,10606,790,159,6505,55157,80150,122622,91703
116	-1	Tadalafil	8654,50940
117	-1	Dapiprazole	148,146,147
118	-1	Ergoloid mesylate	152,146,11309,3363,1812,1813,55879
119	-1	Interferon beta-1b	3454,3455
120	-1	Finasteride	6716,6715,6718
121	-1	Eprosartan	185
122	-1	Meprobamate	2554,2555,2556,2557,2558,2559,55879
123	-1	Glycodiazine	3758,6833
124	-1	Ribavirin	3614,132,22978,5167
125	-1	Naproxen	5743,5742
126	-1	Mipomersen	140
127	-1	Cyproterone acetate	367
128	-1	Diethylcarbamazine	240,5742
129	-1	Propafenone	6331,3757
130	-1	Tetrabenazine	6571,1813
131	-1	Phenindione	79001
132	-1	Amisulpride	1813,1814,3363,3356
133	-1	Dipyridamole	10846,100,8654,5141
134	-1	Ibutilide	775,782,3757,781,786,3775,9424,81033,90134,3767
135	-1	Chloroprocaine	6336,116443,57053,3359,6531
136	-1	Chlorphenamine	3269,6532,6530,6531
137	-1	Clobetasol propionate	2908
138	-1	Roflumilast	5144,5141,5142,5143
139	-1	Trovafloxacin	7153
140	-1	N-Acetyl-D-glucosamine	8703,8702,8704,55577,51172,4669,5973,2683
141	-1	Amphotericin B	6331
142	-1	Metoclopramide	1813,1128,3360,3359
143	-1	Fluphenazine	1813,1812,801
144	-1	Verapamil	775,776,778,779,782,783,784,785,8911,8913,774,773,3757,6331,3767,6532
145	-1	Dihydroxyaluminium	7134,7416,7417,7419
146	-1	Clomifene	2099
147	-1	Exenatide	2740
148	-1	Echothiophate	590
149	-1	Dexbrompheniramine	3269
151	-1	Pentolinium	57053,1136,1143
152	-1	Methadone	4988,116443,57053,4985,3359
153	-1	Raloxifene	2099,2100
154	-1	Conivaptan	552,554
155	-1	Bepotastine	3269
156	-1	Minocycline	3553,240,7422,834,836,54205
157	-1	Erythrityl Tetranitrate	4881,4882
158	-1	Raxibacumab	5156
159	-1	Ketazolam	706,2554,2560,2565,2563,2564
160	-1	Desmopressin	554,552,553
161	-1	Aliskiren	5972
162	-1	Salbutamol	154,153
163	-1	Dalteparin	462,7422,7035,6403
164	-1	Dextroamphetamine	6571,6530,6531,134864,148,147
165	-1	Triflusal	5742,4790,4843,10846
166	-1	Betazole	3274
167	-1	Chloramphenicol	1604
168	-1	Diltiazem	786
169	-1	Dantrolene	6261
170	-1	Salmeterol	154
171	-1	Nabumetone	5743,5742
172	-1	Acebutolol	153,154
173	-1	Hydromorphone	4988,4985,4986
174	-1	Sitagliptin	1803
175	-1	Nilvadipine	775,781,783,776,779,55799
176	-1	Methdilazine	3269
177	-1	Adapalene	5916,5915,6258,6257,5914,6256
178	-1	Dextromethorphan	10280,116443,1135,6532,1136,1137,1143,1141,1139,4988,4985,4986,5879,6530
179	-1	Ethynodiol	5241,2099
180	-1	Liotrix	7067,7068
181	-1	Diflorasone	2908
182	-1	Isometheptene	148,6571
183	-1	Ibuprofen	5743,5742,596,7056,5327,2169,5468,1080
184	-1	Trifluoperazine	1813,50632,148,801,7134,6275
185	-1	Sargramostim	1438,3563,1439,6383,5553
186	-1	Itraconazole	1595
187	-1	Betaxolol	153,154
188	-1	Candesartan	185
189	-1	Infliximab	7124
190	-1	Levetiracetam	9900,774
191	-1	Interferon alfa-n3	3454,3455
192	-1	Pergolide	1813,1814,1815,3350,3357,3356,3352,151,150,152,1816,1812,3351,3358,148,147,146
193	-1	Gadopentetate dimeglumine	5226
194	-1	Cefalotin	3269
195	-1	Esmolol	153
196	-1	Aminosalicylic Acid	5743,1147,240,30814
197	-1	Adenosine monophosphate	1385,5292,5142,5836,5564,3094,5144,84532,55902,5562,5565,107,2180,2203,132
198	-1	Quinupristin	596
199	-1	Nizatidine	3274
200	-1	Fluoxetine	6532
201	-1	Trospium	1128
202	-1	Idursulfase	7422,10226
203	-1	Niflumic Acid	5319,5743,1187,5742,5321,54600
204	-1	Dydrogesterone	5241
205	-1	Terazosin	148,147,146,3757,81033,90134
206	-1	Tesamorelin	2692
207	-1	Cortisone acetate	2908
208	-1	Cyanocobalamin	4548,4594,4552,166785,25974,4524
209	-1	Carbinoxamine	3269
210	-1	Nifedipine	775,781,783,776,779,801,3736,8912
211	-1	Dihydrotachysterol	7421
212	-1	Bambuterol	154
213	-1	Amyl Nitrite	4881
214	-1	Lopinavir	5742
215	-1	Ivermectin	8001,2562
216	-1	Ethinamate	759,760
217	-1	Atazanavir	3269
218	-1	Ketorolac	5743,5742
219	-1	L-Cysteine	2730,2729,2805,1491,875,833,4255,2937,80704,79587,51380,9054,1036
220	-1	Antazoline	3269
221	-1	Escitalopram	6532,6531,6530,148,1128,3269
222	-1	Praziquantel	590
223	-1	Buspirone	3350,1813
224	-1	Halofantrine	1588,3757
225	-1	Mesalazine	5743,5742,240,5468,1147,3551,4353
226	-1	Ceruletide	886
227	-1	Suramin	5029,23408,2492,6261,2147,5320
228	-1	Ondansetron	3359,3360,4988,3350,3351
229	-1	Pyridoxal	8566
230	-1	Procaine	6336,116443,3359,6531,1135,3782,4129
231	-1	Dofetilide	3757,3776,3768
232	-1	Bromocriptine	1813,1814,3352,150,3350,152,151,3357,1815,3356,3351,3358,1816,1812,148,147,146,3363
233	-1	Lidocaine	6336,6335,6331,1956
234	-1	Adinazolam	2554,2555,2556,2558,2565,2566,2567,2560,2561,2562,2563,2564,2568,2569,2570,200959
235	-1	Dexmethylphenidate	6531,6530,6532
236	-1	Anisotropine Methylbromide	1128,1129,1131
237	-1	Dolutegravir	23621
238	-1	Phenazopyridine	6323
239	-1	Pralidoxime	43,590
240	-1	Ouabain	476
241	-1	Entacapone	1312
242	-1	Cryptenamine	1129,1128,1131,1132,1133
243	-1	Gliclazide	6833,7422
244	-1	Isotretinoin	5914
245	-1	Silodosin	148,147,146
246	-1	Olmesartan	185
247	-1	Framycetin	7068,7852
248	-1	Sufentanil	4988,4985,4986
249	-1	Sulfathiazole	146
250	-1	Palivizumab	2215,715,712,713,714,2214,2209,2212,2213,9103
251	-1	Carbachol	1128,1129,1135
252	-1	Pseudoephedrine	6530,6531,148,150,6532,154,153,7124,3725,3558
253	-1	Ritonavir	1814
254	-1	Gallium nitrate	6241,526,632,3553
255	-1	Ginseng	3569,5743,196
256	-1	Naphazoline	148,150
257	-1	Iloperidone	3356,1813,1812,1814,1815,3350,3362,3363,148,3269,152
258	-1	Ethotoin	6331
259	-1	Ospemifene	2099
260	-1	Antithymocyte globulin	909,3140,3683,942,2213,920,3688,3685,3690
261	-1	Pyrimethamine	1719
262	-1	Nitroglycerin	4881
263	-1	Bimatoprost	5737,5731,5733,8644
264	-1	Perhexiline	1374,1376
265	-1	Brimonidine	150,151,152
266	-1	Antipyrine	5743,5742
267	-1	Hesperetin	6646,8435,4547
268	-1	Perindopril	1636
269	-1	Alosetron	3359
270	-1	Isocarboxazid	4128,4129
271	-1	Sparfloxacin	7153
272	-1	Chlorprothixene	1813,1812,1814,3356,3357,3358,3269,1128,1129,1131,1132,1133
273	-1	Piperazine	2562
274	-1	Azilsartan medoxomil	185
275	-1	Bupropion	6531,6530,1136
276	-1	Amitriptyline	6530,6532,3356,3350,4985,4986,4914,4915,148,146,150,3269,1128,1129,1131,1132,1133,3785,3736,3751,3752,3274,59340,10280,3358,147,3363,3352,4988,3351,3362,3786,155
277	-1	Linezolid	7299
278	-1	Gentamicin	4036
279	-1	Magnesium	476
280	-1	Oxybuprocaine	6336
281	-1	Loteprednol	2908
282	-1	Albendazole	1131,7846,10383
283	-1	Prazosin	148,147,146,3757,81033,90134,150,151
284	-1	Ritodrine	154
285	-1	Ramelteon	4543,4544
286	-1	Cinalukast	10800
287	-1	Clofazimine	4985
288	-1	Pindolol	153,154,3350,3351
289	-1	Cinchocaine	6336,6331,801
290	-1	Rifabutin	3320,7184
291	-1	Flunisolide	2908
292	-1	Tolazoline	148,150,3269,3274,152,151
293	-1	Propranolol	153,154,155,3350,3351
294	-1	Glutathione	4259,27306,51060,2938,2939,4257,2098,2678,2946,2745,2879,2949,257202,3029,2876,493869,2882,4258,119391,51022,2739,4056,2936,2937,2944,373156,2940,2947,2941,2948,221357,2950,9446,2877,2952,2954,2880,2878
295	-1	Nalbuphine	4986,4988,4985
296	-1	Enalapril	1636
297	-1	Olopatadine	3269,6271,6283,6285,6284,6273
298	-1	Ezogabine	3785,3786,9132,56479
299	-1	Tramadol	4988,6530,6532,3358,4986,4985,116443,89832,1131
300	-1	Rifampicin	8856
301	-1	Colchicine	81027,203068
302	-1	Temazepam	2554,2555,2556,2557,2558,2559,2560,2561,2562,2565,2566,2567,2563,2564,2568,2569,2570,200959,55879,706
303	-1	Peginesatide	2057
304	-1	Proguanil	1719
305	-1	Tacrolimus	2280
306	-1	Decitabine	1803,1786
307	-1	Fludiazepam	2554,2555,2556,2558,2565,2566,2567,2560,2561,2562,2563,2564,2568,2569,2570,200959
308	-1	Menadione	2677,79001,154807,2147,2155,2158,2159,5624,5627,8858,4835,1728,632
309	-1	Clopidogrel	64805
310	-1	Tranylcypromine	4128,4129
311	-1	Dopamine	1813,1812,1816,1814,1815,6531,1621,3350,3363,6530,6532
312	-1	Polystyrene sulfonate	185
313	-1	Moclobemide	4128
314	-1	Disulfiram	217,1621
315	-1	Pegvisomant	2690
316	-1	Alendronate	2224,5775,5802,5791,523
317	-1	Moexipril	1636,59272
318	-1	Pheniramine	3269
319	-1	Butalbital	2554,2555,2556,2557,2558,2559,1137,1139,2891,2898,55879
320	-1	Atenolol	153,154
321	-1	Dihomo-γ-linolenic acid	5742,5743
322	-1	Bepridil	773,8912,9254,476,3784,7134,801,5153,5136
323	-1	Nitrazepam	2554,2555,2556,2557,2558,2559,2560,2561,2562,2565,2566,2567,2563,2564,2568,2569,2570,200959,55879,6323
324	-1	Pravastatin	3156
325	-1	Gallamine Triethiodide	1129,43,1135
326	-1	Arbutamine	153,154,155
327	-1	Encainide	6331
328	-1	Paramethadione	8911
329	-1	Mephentermine	152,155
330	-1	Felypressin	552
331	-1	Irbesartan	185,3725
332	-1	Guanfacine	150,151
333	-1	Peginterferon alfa-2b	3454,3455
334	-1	Argatroban	2147
335	-1	Sucralfate	50632,2247,1950,2243,2244,2266
336	-1	Mecamylamine	1135
337	-1	Reserpine	6571,6570
338	-1	Rivaroxaban	2159
339	-1	L-Threonine	79896,6897,80222
340	-1	Levorphanol	4988,4985,4986
341	-1	Flurbiprofen	5742,5743
342	-1	Zolmitriptan	3351,3352,3355,3350
343	-1	Ergotamine	3352,3351,3356,1813,148,147,146,150,151,6530,1816,3350,3355,3358
344	-1	Dornase alfa	9103
345	-1	Alvimopan	4988,4986,4985
346	-1	Sotalol	3757,153,154
347	-1	Chlormerodrin	6557,7915
348	-1	Isothipendyl	3269
349	-1	Ursodeoxycholic acid	1646
350	-1	Norepinephrine	148,147,146,150,151,152,153,154,155,5053,6571,6570
351	-1	Orphenadrine	2906,2902,116444,116443,3269,6530,6336
352	-1	Travoprost	5737
353	-1	Mitiglinide	6833,5468
354	-1	Tetrahydrobiopterin	4846,5053,7054,7166
355	-1	Propylhexedrine	6571,134864
356	-1	Medrysone	2908
357	-1	Phenprocoumon	79001
358	-1	Thiopental	2554,2555,2556,2557,2558,2559,1137,1139,2891,2898,2166
359	-1	Trimethoprim	7298,1719
360	-1	Auranofin	25824,3551
361	-1	Ethchlorvynol	55879
362	-1	Spermine	6611,54498,4953
363	-1	Cefazolin	5444
364	-1	Temocapril	1636
365	-1	Acarbose	8972,279,2548,6476
366	-1	Pyridoxine	8566
367	-1	Miglustat	7357
368	-1	Linagliptin	1803
369	-1	Lorazepam	55879,706
370	-1	Carprofen	5743,5742
371	-1	Mimosine	6470,6347,7299
372	-1	Salmon Calcitonin	799
373	-1	Metaraminol	148
374	-1	Topiramate	2554,6323,2897,760,762,55879
375	-1	Didanosine	4860
376	-1	Botulinum Toxin Type B	6844,6843,127833
377	-1	Triamcinolone	2908
378	-1	Melatonin	4543,4544,2099,6096,801,4353,8288,811,438,4835
379	-1	Frovatriptan	3352,3351
380	-1	Lutropin alfa	3973
381	-1	Acetophenazine	1813,1812
382	-1	Palifermin	2263,8829,2260,2264,2261,3339
383	-1	Iron Dextran	3043,3039,2495,2512
384	-1	Procyclidine	1128,1129,1132,1131
385	-1	Phosphatidylserine	1608,8527,81490,55627,55512,10396,5578,9791,23761,949
386	-1	Ergonovine	148
387	-1	Proparacaine	6336
388	-1	Serum albumin iodonated	348,6288,259
389	-1	Bezafibrate	5465,5467,5468
390	-1	Belatacept	942,941
391	-1	Phylloquinone	2677,632
392	-1	Torasemide	6557
393	-1	Nesiritide	4881,4882,4883
394	-1	Cisatracurium Besylate	1135
395	-1	Polythiazide	6559
396	-1	Bumetanide	6557,6558,6560,57468,1080
397	-1	Podofilox	7153,7277,203068
398	-1	Halothane	3777,51305,3778,116443,116444,2903,2741,6010,3763,3760,4535,3783,513,27032,2554,54331,387129,55879
399	-1	Enoxaparin	462,2159
400	-1	Ketoconazole	367,1588
401	-1	Trimetrexate	1719
402	-1	Rimexolone	2908
403	-1	Bivalirudin	2147
404	-1	Bromazepam	2554,2555,2556,2557,2558,2559,2560,2561,2562,2565,2566,2567,2563,2564,2568,2569,2570,200959,55879
405	-1	Duloxetine	6532,6530,6531
406	-1	Riboflavin	55312,645
407	-1	L-Valine	5096,586,7407
408	-1	Fenoprofen	5743,5742
409	-1	Fenoterol	154,153,155
410	-1	Aripiprazole	3356,1813,3350,3351,3352,3354,3358,3359,3362,3363,1812,1816,1814,1815,3269,148,147,150,151,152,1128,1129,1131,1132,1133
411	-1	Decamethonium	1135,43
412	-1	Simvastatin	3156,3689
413	-1	Digoxin Immune Fab (Ovine)	9103
414	-1	Flunitrazepam	706,2555,2557,2558,2559,2556
415	-1	Colistin	4988
416	-1	Voglibose	8972
417	-1	Carglumic Acid	1373
418	-1	Ximelagatran	2147
419	-1	Bopindolol	153,154,3350,3351,155
420	-1	Dronedarone	148,147,146,150,151,152,153,3757,775,776,778,779,782,783,784,785,6323,3776
421	-1	Dicyclomine	1128,1129
422	-1	Flurazepam	2554,2555,2556,2557,2558,2559,2560,2561,2562,2565,2566,2567,2563,2564,2568,2569,2570,200959,55879
423	-1	Anisindione	2677
424	-1	Ziprasidone	1813,3356,1812,1816,1814,1815,3350,3351,3352,3354,3358,3359,3362,3363,3269,148,147,150,151,152,1128,1129,1131,1132,1133
425	-1	Botulinum Toxin Type A	6616,388
426	-1	Guanadrel	6530
427	-1	Leflunomide	1723,196,2185
428	-1	Selegiline	4129,4128
429	-1	Repaglinide	6833,5468
430	-1	Rasburicase	1278
431	-1	Triflupromazine	1812,1813,3357,1128,1129
432	-1	Secobarbital	2554,2555,2556,2557,2558,2559,1137,1139,2891,2898,116444
433	-1	Oxycodone	4988,4986,4985,5005
434	-1	Dyclonine	6336
435	-1	Desogestrel	5241,2099
436	-1	Viomycin	6387
437	-1	Dyphylline	5142,5141,5143,5144,134,135,5150,27115
438	-1	Lindane	2560,2741,2742,8001,2743
439	-1	Rosuvastatin	3156
440	-1	Felodipine	775,781,783,776,779,8912,9254,801,5153,5136,4306,7125,7134
441	-1	Menotropins	2492,3973
442	-1	Norelgestromin	5241
443	-1	Pentoxifylline	5142,134,8654,5141,135,4907
444	-1	Adenosine	135,136,140,134
445	-1	Terbutaline	154
446	-1	Theophylline	134,135,136,5142,8654,5141,5139,3066
447	-1	Crofelemer	1080
448	-1	L-Glutamine	1503,5471,2752
449	-1	Eptifibatide	3690
450	-1	Barbital	2554,2555,2556,2557,2558,2559,1137,1139,2891,2898
451	-1	Amifostine	251,5167
452	-1	Cilastatin	1800
453	-1	Fluvoxamine	6532
454	-1	Azelastine	3269
455	-1	Malathion	590
456	-1	Anistreplase	5340,2243,5329,5054
457	-1	Oxtriphylline	5139,5141,135,134,3066
458	-1	Methantheline	1128,3274
459	-1	Minoxidil	3758,5742
460	-1	Sulfadiazine	135
461	-1	Dapagliflozin	3356
462	-1	L-DOPA	1812,1816,1813,1814,1815
463	-1	Intravenous Immunoglobulin	2209,2210,2212,2213,9103,2214,2215,718,720,721,727
464	-1	Aprotinin	5644,1504,5340,3816
465	-1	Phenylbutazone	5743,5740,5742
466	-1	Heroin	4988,4986,4985
467	-1	Glucarpidase	1133
468	-1	Vecuronium	1135
469	-1	Desloratadine	3269
470	-1	Alteplase	5340,2243,5329,5054
471	-1	Deslanoside	476
472	-1	Ticlopidine	64805
473	-1	Dihydroergotamine	3352,3351,150,3357
474	-1	Glycine	23464,211,212,2653,2617,2903,570,2841,2937,2905,6470,10249,206358,6472,219970,92292,64902,140679,51268,9152,116444,2731,6536,2741,189,2743,8001,2742,27232,2628
475	-1	Interferon Alfa-2a, Recombinant	3454,3455
476	-1	Diflunisal	5743,5742
477	-1	Nepafenac	5742,5743
478	-1	Isoflurane	2554,27032,2741,2890,3736,513,801,55879
479	-1	Flumethasone Pivalate	2908
480	-1	Cysteamine	2908,6750,4887
481	-1	Cevimeline	1131,1128
482	-1	Doxapram	3777,51305
483	-1	Varenicline	1137,1139,1136,8973
484	-1	Nafarelin	2798,114814
485	-1	Rescinnamine	1636
486	-1	Proflavine	43,2147
487	-1	Droperidol	1813,148
488	-1	Felbamate	2904,116443,2903
489	-1	Ropinirole	1814,1813,1815,3350,3352,3357,1812,1816,3351,3356,3358,150,151,152
490	-1	Hexylcaine	6331,6336
491	-1	Cilazapril	1636
492	-1	Clomipramine	6532,3356,3357,3358,6530,2950
493	-1	Niclosamide	5743
494	-1	Magnesium Sulfate	786,781,775,782,783,779
495	-1	Darifenacin	1131,1128,1129,1132,1133
496	-1	Modafinil	6531,147
497	-1	Phenobarbital	2554,1137,1139,2891,2898,116444
498	-1	Nitroxoline	10988
499	-1	Meloxicam	5743,5742
500	-1	Almitrine	476
501	-1	Tiaprofenic acid	5743,5742
502	-1	Tazarotene	5914,6257,5916,5915
503	-1	Apraclonidine	150,148,151
504	-1	Pipecuronium	1135,1129,1131
505	-1	Allopurinol	7498
506	-1	4-IODOPHENYLALANINE	367
507	-1	Glisoxepide	3764
508	-1	Clocortolone	2908
509	-1	Pregabalin	773
510	-1	Rotigotine	1814,1815,1813,1816,1812,3350,151
511	-1	Ketoprofen	5742,5743,3577
512	-1	Sirolimus	2475,2280,2247
513	-1	Gemfibrozil	5465
514	-1	Isopropamide	1131,1132
515	-1	Oxymorphone	4988,4985
516	-1	L-Citrulline	445,23564,23576,5009,4842,4843,4846,353238,29943,51702,11240,23569
517	-1	Permethrin	6323
518	-1	Fluoxymesterone	367,2099,5618,2908
519	-1	Flupirtine	150
520	-1	Sertraline	6532,6531
521	-1	Metipranolol	154,153
522	-1	Atropine	1128,1129,1131,1132,1133
523	-1	Rivastigmine	43,590
524	-1	Digoxin	476
525	-1	Alpha-Linolenic Acid	3992,9415,6546,7442,6785
526	-1	Cilostazol	5139
527	-1	Ephedra	6531,6530,150,151,152,4128,4129,153,154,155,6532,6571,6570
528	-1	Desonide	2908
529	-1	Roxatidine acetate	3274
530	-1	Ketamine	116443,6869,1813,4985,6530,4986,4988,1133,3358,3355
531	-1	Timolol	153,154
532	-1	Estriol	2099,2100
533	-1	Telmisartan	185,5468
534	-1	Insulin Glulisine	3643
535	-1	Tolcapone	1312
536	-1	Epoetin Zeta	2057
537	-1	Pentosan Polysulfate	2247,2246,2249
538	-1	Rilonacept	3553
539	-1	Rasagiline	4129,596
540	-1	Probenecid	9356,55867,9376,24145
541	-1	Tipranavir	5734
542	-1	Sodium Tetradecyl Sulfate	5624,5627
543	-1	Alizapride	1813
544	-1	Ardeparin	462,3053
545	-1	Maraviroc	1234
546	-1	Butabarbital	55879,1137,1139,2891,2898
547	-1	Ajmaline	6331
548	-1	Testosterone Propionate	367
549	-1	Triamterene	6340,6337,6338,6339
550	-1	Nadolol	153,154
551	-1	Trilostane	3283,3284,2099,2100
552	-1	Tinidazole	7421
553	-1	Oxytocin	5021,5020
554	-1	Methotrimeprazine	1813,1812,1816,1814,1815,3356,3358,3269,1128,1129,1131,1132,1133,148,147,146,150,151,152
555	-1	Dinoprost Tromethamine	5737,5739
556	-1	Alfentanil	4988
557	-1	Cyproheptadine	3269,3356,3358,1128,1129,1131
558	-1	Idoxuridine	1816
559	-1	Fospropofol	2561,2562
560	-1	Risperidone	3356,1813,1814,1815,148,147,3352,3269,150,151,152,3358,3350,1812
561	-1	Oxyphencyclimine	1131,1128,1129
562	-1	Megestrol acetate	5241,2908
563	-1	Thiamylal	2554,3764,3767
564	-1	Baclofen	2550,9568
566	-1	Abciximab	3690,3674,2215,715,712,713,714,2214,716,2209,2212,2213,9103,7448
567	-1	Bretylium	476
568	-1	Tolazamide	3758
569	-1	Tetracycline	5621
570	-1	Sulodexide	3053,462
571	-1	Fosphenytoin	6331
572	-1	Daptomycin	9103
573	-1	Tiotropium	1131,1128,1129
574	-1	Choriogonadotropin alfa	3973,2492
575	-1	Voacamine	5243
576	-1	Hydroxocobalamin	4548,4594,4552,166785,6947,81693,8029,326625,25974
577	-1	Amphetamine	6571,6531,9607,134864,6530,152,155,1813,4129,6532
578	-1	Iloprost	5739,5731,5141,5142,5143,5144,5327
579	-1	Clenbuterol	154,153,155,4803,7124
580	-1	Tocainide	6331
581	-1	Lipoic Acid	51601,11019,8884
582	-1	Oxcarbazepine	6331
583	-1	Mifepristone	5241,2908
584	-1	Carbamazepine	6331
585	-1	Cetirizine	3269
586	-1	Raltegravir	7298
587	-1	Bupivacaine	6336,5731
588	-1	Naloxone	4988,4985,4986,1385,2099,7099
589	-1	Lomitapide	4547
590	-1	Anileridine	4988
591	-1	Levomilnacipran	6532,6530
592	-1	Tocilizumab	3570
593	-1	Loperamide	4988,4985,4986,773,5443,801
594	-1	Clidinium	1128
595	-1	Perampanel	2890
596	-1	Quazepam	2554,2555,2556,2558,2565,2566,2567,2560,2562,2563,2564,2568,2569,2570,200959,55879
597	-1	Flupentixol	1813,3356,1812,148,1128
598	-1	Mivacurium	1135,1129,1131,590
599	-1	Trimipramine	6532,6530,6531,3356,3350,148,147,1813,151,3269,3358,3359,3352,150,1816,155,1133
600	-1	Etanercept	7124,7133,2209,2214,2212,2213,9103,4049,2215,716,715,712,713,714
601	-1	Miconazole	4846,4843,3778,3779,10242,27094,27345,3783,3780,3781,3782,3757,81033,90134
602	-1	Cefdinir	4353
603	-1	Amlexanox	6283,6284,3562,2246
604	-1	Estrone	2099
605	-1	Carbetocin	5021
606	-1	Homatropine Methylbromide	1129,1128,1132,1133,1131
607	-1	Pioglitazone	5468
608	-1	Imipramine	6530,6532,3356,3269,148,146,1128,1129,1131,1132,1133,3751,3752,3358,147,3363,1816,1813,3757,6531,3350,3362
609	-1	Paroxetine	6532,6530,3356,1128,1129,1131,1132,1133
610	-1	Valsartan	185
611	-1	Dolasetron	3359
612	-1	Fenoldopam	1816,1812,151,152,150,147,146,148
613	-1	ART-123	2153,2147
614	-1	Antihemophilic Factor	2159,2158,7450,5264,433,3309,811,821,3998,4035,90411
615	-1	Phenmetrazine	6530,6531
616	-1	Streptokinase	5340,2149
617	-1	Doxazosin	148,147,146,3757,81033,90134
618	-1	Vitamin C	3938,5352,5264,8985,8424,1621,5066,5033,64175,79676,121642,55214,10536,55239,112398,221120,8284,54583,9963,5351,112399,55217,54681
619	-1	Tenocyclidine	116443,116444,2903,2905,2904,2906,89832
620	-1	Fludrocortisone	4306,2908,367
621	-1	Pimecrolimus	2475,2280
622	-1	Bacitracin	3416,2
623	-1	Cyclobenzaprine	3356
624	-1	Tranexamic Acid	5340
625	-1	Methimazole	7173
626	-1	Penbutolol	153,154,3350,3351
627	-1	Tolmetin	5743,5742
628	-1	Pancuronium	1135,1129,1131
629	-1	Hexobarbital	2554,2555,2556,2557,2558,2559,1137,1139,2891,2898
630	-1	Ethinyl Estradiol	2099,8856
631	-1	Colistimethate	90134
632	-1	Doxylamine	3269,1128
633	-1	Quinidine barbiturate	2554,2555,6331,3775,2891
634	-1	Magnesium salicylate	5743,5742
635	-1	Etomidate	2554,151,55879
636	-1	Piroxicam	5743,5742
637	-1	Vasopressin	554,552,553
638	-1	L-Alanine	189,18,8942,57505,85007,84706,2875,9054,206358,23428,64902,16,6509
639	-1	Levomethadyl Acetate	4988,1143,1136
640	-1	Etoricoxib	5743
641	-1	Epinephrine	148,147,153,154,150,151,146,5053,152,155,7124
642	-1	Alogliptin	1803
643	-1	Reteplase	5340,2243,5329,5054
644	-1	Diclofenac	5743,5742,240,6329,41,3785,3786,5320
645	-1	Mirabegron	155
646	-1	Pirenzepine	1128
647	-1	Arformoterol	154
648	-1	Omalizumab	2205,2206
649	-1	Hydrocodone	4988,4985
650	-1	Palonosetron	3359
651	-1	Insulin Lispro	3643,3480
652	-1	Saquinavir	1129
653	-1	Erythromycin	4759
654	-1	Methylscopolamine bromide	1128,1129,1131
655	-1	Lubiprostone	1181
656	-1	Phentermine	6530,6532,6531,4128,4129
657	-1	Midodrine	148,147,146
658	-1	Fingolimod	53637
659	-1	Cinnarizine	3269,775,776,778,779,8913,8912,8911,1813,1816,1133
660	-1	Trihexyphenidyl	1128,1129,1131,1132,1133
661	-1	Remikiren	5972
662	-1	Propofol	2561,2562,6329,6326,55879
663	-1	Memantine	116443,2903,2904,3359,89832,1813,2902
664	-1	Succimer	1135
665	-1	Latanoprost	5737
666	-1	Corticotropin	4158,1392
667	-1	Talbutal	2554,2555,2556,2557,2558,2559,1137,1139,2891,2898,55879
668	-1	Salsalate	5743,5742
669	-1	Lomefloxacin	7153
670	-1	Methoxyflurane	2554,2890,2741,27032,3736,513,4535,55879
671	-1	Minaprine	4128,3357,3356,3358,43,6532,1812,1813,1128
672	-1	Quinidine	6331,3775,9424,3757
673	-1	Levofloxacin	7153
674	-1	Alprenolol	153,154,3350
675	-1	Oxymetazoline	148,150,152,151,147,146
676	-1	Niacin	8843,338442,23475,4837
677	-1	Methylergometrine	1812
678	-1	Moxifloxacin	7153
679	-1	Dimercaprol	2908
680	-1	Epinastine	3269,3274,148,150,3356,3363
681	-1	Alglucerase	9103
682	-1	Salicylate-sodium	5743,5742
683	-1	4-[(3-CHLORO-4-{[(2R)-3,3,3-TRIFLUORO-2-HYDROXY-2-METHYLPROPANOYL]AMINO}PHENYL)SULFONYL]-N,N-DIMETHYLBENZAMIDE	5163
684	-1	Amrinone	5139,5142,7124
685	-1	Nandrolone decanoate	367
686	-1	Lepirudin	2147
687	-1	Misoprostol	5733,5732,5734
688	-1	Rizatriptan	3352,3351,3355
689	-1	Spirapril	1636
690	-1	Alpha-1-proteinase inhibitor	1991
691	-1	Diazoxide	3767,759,760,476,3778,6559
692	-1	L-Serine	875,10993,63826,9517,10558,6301,189
693	-1	Tyloxapol	4023
694	-1	Mecasermin	3480,3486,3643,3482
695	-1	Ethylmorphine	4988
696	-1	Ephedrine	6530,148,6571,43
697	-1	Testosterone	367
698	-1	Primidone	2554,2555,2556,2557,2558,2559,1137,1139,2891,2898,55879
699	-1	Bethanechol	1129
700	-1	Isosorbide Mononitrate	2977
701	-1	Montelukast	10800,240
702	-1	Buprenorphine	4988,4986,4985
703	-1	Dimenhydrinate	3269
704	-1	Pirbuterol	154,153
705	-1	Omeprazole	495
706	-1	Moricizine	6331
707	-1	Gamma Hydroxybutyric Acid	4986,2560
708	-1	Allylestrenol	5241,2099
709	-1	Pethidine	4986,2902,2904,2903,2905,2906,1133,4988,6531,6530,6532
710	-1	Tasosartan	185,186
711	-1	Isoprenaline	153,154,155,5594,5295,5296,8503
712	-1	Epoetin alfa	2057
713	-1	Equilin	3292
714	-1	Milnacipran	6532,6530,116444
715	-1	Propericiazine	1812,150,147
716	-1	Flecainide	6331,6329
717	-1	Chlorhexidine	2247
718	-1	Dexamethasone	2908,190,301,4843
719	-1	Antrafenine	5742,5743
720	-1	Omapatrilat	1636,4311
721	-1	Udenafil	8654
722	-1	Daclizumab	3559,3560,2215,715,712,713,714,2214,2209,2212,2213,9103
723	-1	L-Arginine	4846,84889,113451,435,4843,6541,384,6545,445
724	-1	Diphemanil Methylsulfate	1131
725	-1	Nicotine	1137,1139,1141,1135,1136,1138,8973,55584,57053,1142,1143,1588,1103
726	-1	Methyldopa	150,1644
727	-1	Olsalazine	7172,3458
728	-1	Clonidine	150,151,152,148,147,146
729	-1	L-Asparagine	6510,80150,79731,10991,440,4677
730	-1	Enoxacin	7153
731	-1	Alprazolam	55879
732	-1	Tinzaparin	462,3676,6387
733	-1	Demecarium	43,590
734	-1	Ciprofloxacin	7153
735	-1	Cyclizine	3269,6783
736	-1	Fluticasone furoate	2908
737	-1	Captopril	1636,4313,4048
738	-1	Dicoumarol	79001,1728,1429
739	-1	Muromonab	915,916,917,919,2215,715,712,713,714,2214,716,2209,2212,2213,9103
740	-1	Abatacept	941,942
741	-1	Venlafaxine	6532,6530,6531
742	-1	Buserelin	3973,2798
743	-1	Tioconazole	1595
744	-1	Etonogestrel	5241,2099
745	-1	Dexfenfluramine	6532,3358
746	-1	Bedaquiline	5156
747	-1	Yohimbine	150,151,152,3350,3351,3352,1813,1814,3356,3358,3764,3357
748	-1	Vapreotide	6752,6755,6869
749	-1	L-Histidine	3067,3035,10991,3034
750	-1	Azathioprine	3251
751	-1	Estradiol	2099,2100,8856
752	-1	Triprolidine	3269
753	-1	Fluorescein	148
754	-1	Beclomethasone	2908
755	-1	Ecabet	124056
756	-1	Butorphanol	4986,4985,4988
757	-1	Zolpidem	2554,2555,2556
758	-1	Brinzolamide	760,759,762,763
759	-1	Amantadine	116443,1813
760	-1	Indecainide	6331
761	-1	Benzatropine	1128,6531,3269
762	-1	Drospirenone	5241,4306,367
763	-1	Dimethyl fumarate	2908
764	-1	Diphenylpyraline	3269,6531
765	-1	Tropicamide	1132,1128,1129,1131
766	-1	Clofibrate	5465
767	-1	Ketobemidone	4988,4986,4985,116444
768	-1	Quinapril	1636
769	-1	Fomepizole	124,125,126,847
770	-1	Teriparatide	5745
771	-1	Cyclosporine	819,5535,5478,10105
772	-1	Amprenavir	4306
773	-1	Fosinopril	1636
774	-1	Tolterodine	1131,1129,1133,1128,1132
775	-1	Tiagabine	6529
776	-1	Tofacitinib	3717,3716,3718
777	-1	Trifluridine	7298
778	-1	Flumazenil	2554,2566,2558,55879
779	-1	Acetylcysteine	1816,95,1147,3551,2937,23657,2904,2902,2903,2906,116443
780	-1	Methamphetamine	6531,6532,6530,6571,6570,134864,150,151,152,4128,4129
781	-1	Lercanidipine	786
782	-1	Risedronate	2224
783	-1	Rilpivirine	8856
784	-1	L-Proline	8974,5625,10465,11212,5033,5479,10105,5480,5478,9360,64175,25973,55214,10536,65263,112849,5831,2058,11254,6534,29920
785	-1	Alglucosidase alfa	4074
786	-1	Pitavastatin	3156
787	-1	Phenylpropanolamine	148,150,1812,153,154
788	-1	Levallorphan	4988
789	-1	Valproic Acid	9734,18,36,4967,7915,6330,3066
790	-1	L-Methionine	4552,4548,10988,635,23743
791	-1	Imiglucerase	5618
792	-1	Creatine	1158,548596,1152,1160,6535,2593
793	-1	Phenoxybenzamine	148,150,152,151,801,154,147,146
794	-1	Pentazocine	4988,4986,10280
795	-1	Propylthiouracil	7173
796	-1	Trimethadione	8913
797	-1	Bosentan	1909,1910
798	-1	Clorazepate	55879,706
799	-1	Sermorelin	2692
800	-1	Haloperidol	1813,1812,2904,3356,1814
801	-1	Canakinumab	3553
802	-1	Olanzapine	3356,1813,1812,1816,1814,1815,3350,3351,3352,3354,3358,3359,3362,3363,3269,148,147,150,151,152,1128,1129,1131,1132,1133,3357,3274,59340,55879,155
803	-1	Chlorpromazine	1813,1812,3356,3350,148,147,3269,3757,1816,1814,1815,3358,146,152,1128,1131,6609,801,5005,3362,3363,59340
804	-1	Calcium Acetate	3783
805	-1	Balsalazide	5468,5743,5742,240
806	-1	Mometasone	2908
807	-1	Metoprolol	153,154
808	-1	Lurasidone	1813,3356,3363,3350,152,150
809	-1	Phenindamine	3269
810	-1	Phenacemide	6323
811	-1	Solifenacin	1131,1128,1129,1132,1133
812	-1	Desipramine	6530,6532,3356,154,153,6609,3269,146,1128,1129,1131,1132,1133,3350,3358,1813,152
813	-1	Apixaban	2159
814	-1	Thiamine	27010,10560
815	-1	Acamprosate	55879,116444,2915
816	-1	Becaplermin	5159,5156,2
817	-1	Coagulation factor VIIa	2159,3249,7035,2677,2155,2152
818	-1	Vardenafil	8654,5148,5149
819	-1	Insulin Detemir	3643
820	-1	Nitric Oxide	2977
821	-1	L-Lysine	6541,6545,84889,6542,3735
822	-1	Reboxetine	6530
823	-1	Fesoterodine	1131,1132,1128,1129,1133
824	-1	Hydroflumethiazide	6557,759,760,762,768,771,476,3778
825	-1	Teduglutide	9340
826	-1	Ambenonium	43
827	-1	Phenelzine	4128,4129,8639,18,2875,84706
828	-1	Pranlukast	10800,7124,3567,6037,4790,4583
829	-1	Bupranolol	153,154,155
830	-1	Sodium bicarbonate	785
831	-1	Calcitriol	7421
832	-1	Saprisartan	185
833	-1	Mequitazine	3269
834	-1	Pamidronate	2224
835	-1	Prochlorperazine	1813
836	-1	Norethindrone	5241
837	-1	Lorcaserin	3358
838	-1	Ofloxacin	7153
839	-1	Propantheline	1128
840	-1	Losartan	185
841	-1	Cinacalcet	846
842	-1	Sibutramine	6530,6532,6531
843	-1	Dezocine	4988,4986
844	-1	Meclizine	3269
845	-1	L-Cystine	23657,1497,11136,6519
846	-1	Tolbutamide	6833,3758
847	-1	Fentanyl	4988,4985,4986
848	-1	Cocaine	6531,6530,6532,6331,11280,6336,1128,1129
849	-1	Debrisoquin	6530
850	-1	Colesevelam	5734
851	-1	Potassium Chloride	6558,6557,57468,9990,10723,6560
852	-1	Metixene	1128,1132,1133,1129,1131
853	-1	Zoledronate	2224,9453
854	-1	Chlordiazepoxide	55879
855	-1	Droxidopa	148,147,146,150,151,152,153,154,155,5053
856	-1	Pyruvic acid	9123,6567,64902,9121,5313,9120,9194,5162,5315,18,9122,23539,6566,5091
857	-1	Methyprylon	2554,55879
858	-1	Trimethaphan	57053
859	-1	Vilazodone	3350
860	-1	Methocarbamol	759
861	-1	Silver sulfadiazine	3717
862	-1	Promazine	1813,3356,3358,1812,1815,1132,1129,1131,1128,147,1133,148,3269,146
863	-1	Azacitidine	1786
864	-1	Amlodipine	775,781,783,776,779,774,55799,782,759,6609
865	-1	Amobarbital	2554,2555,2556,2557,2558,2559,1137,1139,2891,2898
866	-1	Canagliflozin	2908
867	-1	Bromodiphenhydramine	3269
868	-1	Ethosuximide	8913
869	-1	natural alpha interferon	3454
870	-1	WF10	10296,9332
871	-1	Urofollitropin	2492
872	-1	Amiodarone	3757,153,8912,9254
873	-1	Doxepin	3269,3274,6530,6532,3356,3357,3358,1128,1129,1131,1132,1133,148,147,146,3350,150,151,152,1813,3362,59340,3757
874	-1	Chlorzoxazone	3778
875	-1	Entecavir	51727
876	-1	Telaprevir	140
877	-1	Velaglucerase alfa	2629
878	-1	Clemastine	3269
879	-1	Collagenase	1277,1280,1281,1278
880	-1	Filgrastim	1441,1991
881	-1	Anakinra	3554
882	-1	L-Carnitine	6583,6584,1384,123096,788,54677,1376,1374,7498,1066,4353
883	-1	Insulin Regular	3643,3480,5925,1509,3416,5126,1363,5122,4856,4036,3490,94121
884	-1	Pancrelipase	388
885	-1	Laronidase	2346
886	-1	Pramlintide	799,10267,10266,10268
887	-1	Calcipotriol	7421
888	-1	Liothyronine	7067,7068
889	-1	Amperozide	3356
890	-1	Natamycin	4986
891	-1	Acetylsalicylic acid	5742,5743,1645,5565,1909,3551,7157,3309,4792,4790
892	-1	Cycrimine	1128
893	-1	Progesterone	5241,2099,4306,1586,4986
894	-1	Dronabinol	1268,1269
895	-1	Vigabatrin	2550,18
896	-1	Nitrendipine	775,781,783,786,776,779,9254,8912
897	-1	Phenylephrine	148,147,146
898	-1	Taliglucerase Alfa	5979
899	-1	Sulindac	5743,5742,231,5595,5467,11251
900	-1	Icosapent	5743,5742,5468,5467,3992,2182,2181,2864,6546,7442
901	-1	Alverine	3350
902	-1	Lansoprazole	495
903	-1	Mefloquine	1583,3039,135
904	-1	Griseofulvin	3859
905	-1	Nabilone	1269,1268
906	-1	Ticagrelor	64805
907	-1	Alcaftadine	3269
908	-1	Tripelennamine	3269
909	-1	Quinethazone	759,760,6557,6558,6559
910	-1	Dirithromycin	3355
911	-1	Nebivolol	153,154
912	-1	Oxandrolone	367
913	-1	Dinoprostone	5732,5731,5733,5734
914	-1	Halazepam	2554,2555,2556,2558,2565,2566,2567,2560,2561,2562,2563,2564,2568,2569,2570,200959,55879
915	-1	Diclofenamide	759,760,762,766
916	-1	Dipivefrin	148,150,154,590,43
917	-1	Pentobarbital	2554,2555,2556,2557,2558,2559,1137,1139,2891,2898,55879,116444
918	-1	L-Leucine	23395,587,586,9836,51451,51520
919	-1	Donepezil	43,3356
920	-1	Regadenoson	135
921	-1	Acenocoumarol	79001
922	-1	Granisetron	3359
923	-1	Atorvastatin	3156,1803,196
924	-1	Amodiaquine	154,3176
925	-1	Mebendazole	7846,10383
926	-1	Tubocurarine	1135,3359,43
927	-1	Aspartame	7442,80834
928	-1	Fidaxomicin	943
929	-1	Interferon beta-1a	3454,3455
930	-1	Carvedilol	153,148,4718,154,7422,4879,2697,3757,7412,146,147,152,151,150,6401,3091
931	-1	Methylphenobarbital	2554,2555,2556,2557,2558,2559,1137,1139,2891,2898
932	-1	Furosemide	6557,760
933	-1	Clotiazepam	2554,2555,2556,2558,2565,2566,2567,2560,2561,2562,2563,2564,2568,2569,2570,200959
934	-1	Brompheniramine	3269,1128,1129,1131,1132,1133
935	-1	Nitisinone	3242
936	-1	Carboprost Tromethamine	5731
937	-1	Colestipol	64805
938	-1	Norfloxacin	7153
939	-1	Metocurine	1135,1129
940	-1	Azatadine	3269
941	-1	Mefenamic acid	5743,5742
942	-1	Pantoprazole	495
943	-1	Conjugated Estrogens	2099
944	-1	Fluticasone Propionate	2908,5241,5321,4306
945	-1	Ezetimibe	6646,29881,290
946	-1	Rabeprazole	495
947	-1	Amoxapine	6530,6532,1813,1812,150,148,1128,2554,3356,3358,3362,3363,1814,1815,3269,146,1133,3357,3359,3350,3351,152,59340,55879,6531
948	-1	Enflurane	55879,2743,3783,3736,27032,2890,513
949	-1	Pipotiazine	1813,1812,3356,3350
950	-1	Molindone	1813,3350,3356,1128
951	-1	Bifonazole	1555
952	-1	Clozapine	1813,3356,1812,1814,1815,3350,3351,3352,3354,3358,3359,3362,3363,3269,59340,148,147,150,151,152,1128,1129,1131,1132,1133,50632
953	-1	L-Ornithine	4942,5009,383,4946,6542,83884,6545,6541,384,10166,84889,4947,2628,51686
954	-1	Dextropropoxyphene	4988,4985,4986
955	-1	Chlorcyclizine	3269
956	-1	Trandolapril	1636
957	-1	Tafluprost	5737
958	-1	Fosamprenavir	3643
959	-1	Nicardipine	775,783,776,781,5136,5153,148,147,146,1128,1129,1131,1132,1133,801
960	-1	Aclidinium	1128,1129,1131,1132,1133
961	-1	SIMEPREVIR	3356
962	-1	Hexafluronium	590
963	-1	Glatiramer Acetate	3123
964	-1	Glucosamine	148,4791,7124,3458
965	-1	golimumab	7124
966	-1	Insulin, isophane	3643
967	-1	Capreomycin	3066
968	-1	Isoflurophate	43,590
969	-1	Etodolac	5743,5742,6256
970	-1	Phenytoin	6331,6323
971	-1	Penicillamine	367
972	-1	Methadyl Acetate	4988
973	-1	Biperiden	1128,1135
974	-1	Chlorothiazide	6559,759,760,762
975	-1	Esomeprazole	495
976	-1	Naratriptan	3352,3351,3355,3350
977	-1	L-Isoleucine	55699,36,586,587,3376
978	-1	Aceprometazine	3269
979	-1	Miglitol	8972,2548
980	-1	Isoetarine	153,154
981	-1	Tofisopam	5141,10846,5139,5138
982	-1	Histamine Phosphate	3269,3274,11255,59340
983	-1	Dorzolamide	760,762,759
984	-1	Lornoxicam	5742,5743
985	-1	Diprenorphine	4988,4985,4986,10206
986	-1	Midazolam	2554,2555,2556,2557,2558,2560,2562,2561,2559,2565,2566,2567,2563,2564,2568,2569,2570,200959,55879
987	-1	Clonazepam	55879,706
988	-1	Neostigmine	43
989	-1	L-Phenylalanine	6898,23428,2193,5053,10667,10056,7054
990	-1	Glucagon recombinant	2642,9340,2740
991	-1	Galsulfase	10268,10226
992	-1	S-Adenosylmethionine	27232,262,4144,875,4143,1312
993	-1	Mestranol	2099
994	-1	Rosiglitazone	5468,2182
995	-1	Oxyphenonium	1128
996	-1	Thiothixene	1813,1812,3356
997	-1	MK-8931	23621
998	-1	Cisapride	3360,3359,3356,3757
999	-1	Eletriptan	3352,3351,3355,3350,3354,3357,3363
1000	-1	Clodronate	291,292,293
1001	-1	Thioproperazine	1813,1812,3356,3350,148,147
1002	-1	Norgestimate	5241,2099
1003	-1	Asenapine	1813,3356,3350,3351,3357,3358,3362,3363,150,151,152,148,1812,1814,1815,3269,3274,153,154
1004	-1	Diethylstilbestrol	2099,2104,2100
1005	-1	Ethopropazine	1128,116443,1129
1006	-1	Danazol	2099,367,5241,2798,114814,6347
1007	-1	Physostigmine	43
1008	-1	Flunarizine	8913,8912,8911,3269,801
1009	-1	Efalizumab	3683,2215,715,712,713,714,2214,2209,2212,2213,9103
1010	-1	Epoprostenol	64805,5739,5740
1011	-1	Fenofibrate	5465
1012	-1	Perphenazine	1813,1812,801
1013	-1	Sumatriptan	3352,3351,3355,3350
1014	-1	Vancomycin	476
1015	-1	Bevantolol	153,154,148
1016	-1	Stanozolol	2562
1017	-1	Sevoflurane	2554,2741,2890,3736,27032,513,4535,55879
1018	-1	Phendimetrazine	148,6530,147
1019	-1	Diphenidol	1128,1131,1129
1020	-1	Avanafil	8654
1021	-1	Paliperidone	3356,1813,3269,148,147,1815,3352,1814,3358,150,151,152,3350,1812,1576,1565,1577
1022	-1	Zileuton	240
1023	-1	Domperidone	1813,1814
1024	-1	Human Serum Albumin	348,6288,259
1025	-1	Meclofenamic acid	5742,5743,240,3785,3786
1026	-1	Alfuzosin	148,147,146,3757
1027	-1	Methacholine	1131
1028	-1	Bafilomycin A1	523
1029	-1	Interferon gamma-1b	3459,3460
1030	-1	(S)-Hmg-Coa	3156
1031	-1	Cholestyramine	2099
1032	-1	Lovastatin	3156,3683,3066
1033	-1	Mirtazapine	3356,3359,150,3358,4986,3269,152,3363,146,1813,1814,6530,6532,6531,3357,1816,11255,148,153,154
1034	-1	Triazolam	2554,2555,2556,2557,2558,2559,2560,2561,2562,2565,2566,2567,2563,2564,2568,2569,2570,200959,55879,706
1035	-1	Gliquidone	6833,3764
1036	-1	Levothyroxine	7067,7068
1037	-1	Butenafine	6713
1038	-1	Tiludronate	5468,523,5770
1039	-1	Nedocromil	10800,57105,2357,5729,3320
1040	-1	OspA lipoprotein	7097
1041	-1	Hydroxychloroquine	147,51284,54106
1042	-1	ado-trastuzumab emtansine	2064
1043	-1	Deserpidine	6571
1044	-1	Pefloxacin	7153
1045	-1	Insulin, porcine	3643,3480,3416,3118,3119,5925,1509,1363,5126,5122,4856,4036,3490,94121
1046	-1	Methoxamine	148,147,146
1047	-1	Scopolamine	1128,6476,1129,1131,1132,1133
1048	-1	Nicergoline	148
1049	-1	Romiplostim	4352
1050	-1	Alprostadil	5732,5731
1051	-1	Practolol	153
1052	-1	Budesonide	2908
1053	-1	Benazepril	1636
1054	-1	Basiliximab	3559,3560,2209,2214,2212,2213,9103,2215,716,715,712,713,714
1055	-1	Remifentanil	4988,4985,4986
1056	-1	Calcidiol	7421
1057	-1	Clobazam	55879
1058	-1	Dexmedetomidine	150
1059	-1	Codeine	4988,4986,4985
1060	-1	Azelaic Acid	6718,6716,7299
1061	-1	Aprepitant	6869
1062	-1	Pentagastrin	887
1063	-1	Caffeine	134,135,5142,6261,5152,5591,5293,5290,5291,3708
1064	-1	Levonorgestrel	5241,6715,2099,367
1065	-1	Indinavir	2908
1066	-1	Procaterol	154
1067	-1	Chenodeoxycholic acid	9971
1068	-1	Menthol	79054,8989,162514,4986
1069	-1	Rocuronium	1135,1129,3359
1070	-1	Bromfenac	5743,5742
1071	-1	Succinic acid	6391,56670,64064,55217,8803,1468,6389,8630,64849,9058,6561,8801,6392,8974,8985,8424,5033,6390,7915,8802,5019,5351,444,64175,55214,10536
1072	-1	Ibandronate	2224
1073	-1	Naftifine	6713
1074	-1	Lisuride	1813,1814,1815,1812,1816,3350,3352,3357,3356,3358,3351,150,151,152
1075	-1	Follitropin beta	2492
1076	-1	Guanethidine	6530
1077	-1	Potassium Iodide	134864
1078	-1	Carbidopa	1644
1079	-1	Drostanolone	367
1080	-1	Nisoldipine	775,781,783,776,779
1081	-1	Edrophonium	43,590
1082	-1	Flavoxate	1129,1128
1083	-1	Glutethimide	2554,55879
1084	-1	Ivacaftor	1080
1085	-1	Certolizumab pegol	7124
1086	-1	Ketotifen	3269,5141,5142,5144,5143,5150,27115,5151,8622,5226
1087	-1	Agalsidase beta	2
1088	-1	Methylprednisolone	2908
1089	-1	Prasugrel	64805
1090	-1	Chlorpropamide	6833
1091	-1	Forasartan	185
1092	-1	Ridogrel	6915,6916
1093	-1	Octreotide	6751,6755,6752
1094	-1	Drotrecogin alfa	2157,2153,5054,7056,5627,1356,2147,5196,5104,5269,2677,10544
1095	-1	Naltrexone	4985,4988,4986
1096	-1	Fondaparinux sodium	462,2159
1097	-1	Acetyldigitoxin	476
1098	-1	Morphine	4988,4986,4985
1099	-1	Salicylic acid	5742,5743,1645
1100	-1	Azithromycin	6570
1101	-1	Dienestrol	2099
1102	-1	Sulfinpyrazone	1244,4363
1103	-1	Tetrahydrofolic acid	4522,10797,275,10840,4548,10841,471,6470,6472,4524,123263
1104	-1	Lithium	2932,3612,3613,2892
1105	-1	Urokinase	5340,5329,5328,5327,5054,5055,5104,4036,6768,4811
1106	-1	Lisinopril	1636,59272
1107	-1	Nadroparin	462,6403,2353
1108	-1	Ginkgo biloba	6530,5320,2741,2554,2561,2566
1109	-1	Degarelix	2798
1110	-1	Ranolazine	6331,6335
1111	-1	Desvenlafaxine	6532,6530
1112	-1	Metyrapone	1584
1113	-1	L-Tyrosine	7054,51067,8565,6898
1114	-1	Oseltamivir	4663,1066,4758,4759
1115	-1	Chloroquine	2939,7124,54106
1116	-1	Paricalcitol	7421
1117	-1	Aminocaproic Acid	5340,5327,4018
1118	-1	Indomethacin	5742,5743,5320,145482,5468,2739,11251,5465
1119	-1	Tamsulosin	148,146,147
1120	-1	Dextrothyroxine	7067,7068,7173
1121	-1	Acetohydroxamic Acid	4321
1122	-1	Gentian Violet	3269
1123	-1	Pyridostigmine	43,590
1124	-1	Butethal	2554,2555,2556,2557,2558,2559,1137,1139,2891,2898
1125	-1	Tigecycline	1910
1126	-1	Rufinamide	2915,6335
1127	-1	Acetazolamide	759,23632,760,761,762,766,358
1128	-1	Phentolamine	150,148
1129	-1	Drotaverine	5141,775
1130	-1	Emedastine	3269
1131	-1	Warfarin	79001
1132	-1	Prednisolone	2908
1133	-1	Diphenhydramine	3269
1134	-1	Ipratropium bromide	1128,1129,1131
1135	-1	Indacaterol	154
1136	-1	Teicoplanin	1816
1137	-1	Sulfametopyrazine	2908
1138	-1	Guanidine	2593,6035,1742,217
1139	-1	Procainamide	6331,1786
1140	-1	Nystatin	6336
1141	-1	Cyclopentolate	1128
1142	-1	Acepromazine	1813,1812,3356,3350,148,147
1143	-1	Zaleplon	2554,706
1144	-1	Carteolol	154,153
1145	-1	inhaled insulin	1401
1146	-1	Benzylpenicilloyl Polylysine	2207,2205
1147	-1	Sulfasalazine	240,5743,5742,5468,1147,3551,23657,38,6916,5319
1148	-1	Probucol	19,1066
1149	-1	Buclizine	3269,1128
1150	-1	Monobenzone	7299
1151	-1	Mesoridazine	3356,1813
1152	-1	Estazolam	2554,2555,2556,2558,2565,2566,2567,2560,2561,2562,2563,2564,2568,2569,2570,200959,55879
1153	-1	Mepenzolate	1128,1131
1154	-1	Labetalol	153,154,146
1155	-1	Apomorphine	1814,1815,1813,152,151,3358,1816,3350,3356,3357,150,1812,3352,3351,50632
1156	-1	Levobupivacaine	6336
1157	-1	Theobromine	134,135,5142
1158	-1	Benzonatate	6331
1159	-1	Coagulation Factor IX	2159,2160,2155,2157,2147,4035,2677
1160	-1	Clotrimazole	3783
1161	-1	Loratadine	3269
1162	-1	Benzocaine	6336
1163	-1	Vildagliptin	1803
1164	-1	Fluvastatin	3156
1165	-1	Sildenafil	8654,5148,5149
1166	-1	Lumiracoxib	5743,5742
1167	-1	Chlorthalidone	6557
1168	-1	Pilocarpine	1131,1128,1129
1169	-1	Nitroprusside	4881
1170	-1	Succinylcholine	57053,89832,1128,1129,1131
1171	-1	Desflurane	55879,2741,2890,3736,27032,513,4535
1172	-1	Natalizumab	3676,2215,715,712,713,714,2214,2209,2212,2213,9103,3383
1173	-1	Cyclothiazide	486,759,760,762
1174	-1	Adenosine triphosphate	27,5243,9619,1244,19,55902,8883,5562,369,94,2180,22978,439,10060,207,156,317,84532,91,90,8647,440,65061,291,6833,445,10939,157,269,10188,25,107
1175	-1	Etidronic acid	196,5802,523
1176	-1	Gabapentin	781,9254,774,134,116444
1177	-1	Orciprenaline	154
1178	-1	Primaquine	6336,3855,4835
1179	-1	Protriptyline	6530,6532
1180	-1	Pimozide	1813,1814,3757,801
1181	-1	Somatropin recombinant	2690,5618
1182	-1	Ethanolamine Oleate	3350
1183	-1	Dabigatran etexilate	2147
1184	-1	Zonisamide	6323,6326,6328,6329,6331,6335,11280,6324,6327,55800,6330,8913,8912,8911,759,760,761,762,763,11238,765,766,767,768,56934,770,771,377677,23632,4129,4128
1185	-1	Guvacine	6713,6529
1186	-1	Preotact	5745
1187	-1	Ciclopirox	476
1188	-1	Lacosamide	6335,6328,6336
1189	-1	Mepivacaine	6336
1190	-1	Progabide	2550,2554
1191	-1	Telithromycin	5141
1192	-1	Remoxipride	1813,1815,1814,3356,10280
1193	-1	Pyrazinamide	495
1194	-1	Deferasirox	147
1195	-1	Pramipexole	1814,1813,1815,151,3350,3352,150,3351,3356,3357,3358,152,1812,1816
1196	-1	Eszopiclone	2554,2555,2556,2558,706,55879
1197	-1	Prazepam	2554,2555,2556,2558,2565,2566,2567,2560,2561,2562,2563,2564,2568,2569,2570,200959,55879
1198	-1	Bethanidine	152,3758,155
1199	-1	Tolvaptan	554,552
1200	-1	Eplerenone	4306
1201	-1	Ranitidine	3274
1202	-1	Doxacurium chloride	1135,1129
1203	-1	Ethanol	2554,116443,2741,2742,124,125,126
1204	-1	Cimetidine	3274
1205	-1	Acetaminophen	5743,5742
1206	-1	Chlormezanone	706
1207	-1	Bendroflumethiazide	6559,3778,759,760,762
1208	-1	Eculizumab	727
1209	-1	Digitoxin	476
1210	-1	Ergocalciferol	7421
1211	-1	Barbituric acid derivative	2554,2555,2556,2557,2558,2559,1137,1139,2891,2898
1212	-1	Furazolidone	3176
1213	-1	Benzthiazide	6559,759,760,762,768,771
1214	-1	Fleroxacin	7153
1215	-1	Benzphetamine	6571,150,148,6531
1216	-1	Methoxsalen	100
1217	-1	Atomoxetine	6530,6532,6531,116444
1218	-1	Cholecalciferol	7421
1219	-1	Mianserin	150,3356,3358,3269,6530,6532,59340,3350,152,3357,3355,151,1814,4986,6531,3363,1813,3362,146,1816
1220	-1	Defibrotide	134,135,136
1221	-1	Nimodipine	775,776,778,779,782,783,784,785,4306,196
1222	-1	Methazolamide	759,760,762,766
1223	-1	Teriflunomide	1723
1224	-1	Oxprenolol	153,154
1225	-1	Cosyntropin	4158
1226	-1	Phenformin	5562,3764
1227	-1	Adalimumab	7124,2215,715,712,713,714,2214,716,2209,2212,2213,9103
1228	-1	Glipizide	6833,5468
1229	-1	Alimemazine	3269
1230	-1	Insulin Glargine	3643,3480
1231	-1	Metronidazole	1813
1232	-1	Diethylpropion	6530,6531
1233	-1	Ramipril	1636
1234	-1	Astemizole	3269,3757
1235	-1	Clofedanol	3269
1236	-1	Hydralazine	8639,5033
1237	-1	Rifaximin	8856
1238	-1	Carbimazole	7173
1239	-1	Oxamniquine	3156
1240	-1	Glyburide	6833,3758,3762,10060,8647,19,1080,3767,3764,1374
1241	-1	Trisalicylate-choline	5742,5743
1242	-1	Cabergoline	1813,3357,1814,3356,151,3352,1815,150,3350,152,1816,1812,3351,3358,3363,148,147,146,153,154
1243	-1	Lofexidine	150
1244	-1	Alfacalcidol	7421,1594
1245	-1	Sertindole	1813,3356,3358,3362,3757,148,147,146
1246	-1	Methohexital	2554
1247	-1	Spironolactone	4306,367,5241,2908,1585,6716,6462,782
1248	-1	Alefacept	914,715,712,713,714,2214,2209,2212,2213,9103,2215
1249	-1	Guanabenz	150,151
1250	-1	Papaverine	5142,10846
1251	-1	Isosorbide Dinitrate	4881
1252	-1	Aluminium	7018,476
1253	-1	Fexofenadine	3269
1254	-1	Betahistine	3269,11255
1255	-1	Tapentadol	4988,6530,4986,4985,3359,6532
1256	-1	Cromoglicic acid	3778,6286
1257	-1	Deferoxamine	147
1258	-1	Folic Acid	2350,2352
1259	-1	Maprotiline	6530,3269,1128,1129,1131,1132,1133,146,3356,3358,3363,1813,152
1260	-1	Lisdexamfetamine	6531,147
1261	-1	Ranibizumab	7422
1262	-1	Trazodone	3356,3358,6532,3350,3269,148,150
1263	-1	Glycopyrrolate	1128,1131,1129
1264	-1	Amiloride	6337,6338,6340,6339,26,40,41,6548,5328
1265	-1	Enoximone	5139
1266	-1	Adenine	353,32,52,55825,6733,4507
1267	-1	Lamotrigine	6326
1268	-1	Pentamidine	3269,1787
1269	-1	Leucovorin	7298
1270	-1	Indapamide	3784,3753
1271	0	Halobetasol Propionate	2908
1272	0	Brentuximab vedotin	943
1273	0	Ifosfamide	1636
1274	0	Everolimus	2475
1275	0	Vismodegib	6608
1276	0	Pargyline	4129,4128
1277	0	Cyclophosphamide	8856
1278	0	Sodium stibogluconate	7150
1279	0	Gemtuzumab ozogamicin	945,2215,715,712,713,714,2214,716,2209,2212,2213,9103
1280	0	Panitumumab	1956
1281	0	Pasireotide	6751,6752,6753,6755
1282	0	Cisplatin	6530
1283	0	Methyl aminolevulinate	2209
1284	0	Cetrorelix	2798,3973
1285	0	Exemestane	1588
1286	0	Vindesine	81027
1287	0	Cetuximab	1956,2215,715,712,713,714,2214,716,2209,2212,2213,9103
1288	0	Abarelix	2798
1289	0	Bleomycin	3978,3980
1290	0	Secretin	6344
1291	0	Galiximab	941
1292	0	Sulpiride	1813,1814
1293	0	Alitretinoin	5914,6256,5915,6257,5916,6258
1294	0	Capecitabine	7298
1295	0	Carfilzomib	5693,5689,5690
1296	0	Goserelin	3973,2798
1297	0	Altretamine	7153
1298	0	Lenalidomide	51185,8600,1003,5743
1299	0	Dexrazoxane	7153,7155
1300	0	Tretinoin	6257,6258,5916,216,9052,190,8854,5918
1301	0	Fluorouracil	7298
1302	0	Floxuridine	7298
1303	0	Imiquimod	51284,51311
1304	0	Carboplatin	2099
1305	0	Dabrafenib	673,5894
1306	0	Dutasteride	6716,6715
1307	0	Nilotinib	25,3815
1308	0	Obinutuzumab	931
1309	0	Pegaspargase	1991
1310	0	Busulfan	1595
1311	0	Vinorelbine	203068
1312	0	Anastrozole	1588
1313	0	Plicamycin	7852
1314	0	Ibritumomab	931,2215,715,712,713,714,2214,716,2209,2212,2213,9103
1315	0	Pegfilgrastim	1441,1991
1316	0	Alclometasone	2908
1317	0	MACITENTAN	1909,1910
1318	0	Docetaxel	81027,596,4133,4134,4137,8856
1319	0	Ruxolitinib	3716,3717
1320	0	Melphalan	5005,941
1321	0	Tamibarotene	5914,5915
1322	0	Interferon alfacon-1	3454,3455
1323	0	Dacarbazine	801,23649,5226
1324	0	Lucanthone	7153,328,7150
1325	0	Hydroxyurea	6240
1326	0	Imatinib	3815,5979,4914,1436,5156,780,25,5159
1327	0	Trametinib	5604
1328	0	Streptozocin	3269,6514
1329	0	Pemetrexed	7298,471,1719,2618
1330	0	Hydrocortamate	2908
1331	0	Cabazitaxel	7277,81027
1332	0	Prednicarbate	2908
1333	0	Denosumab	8600
1334	0	Nelarabine	10226,5422
1335	0	Ponatinib	25,3815,5979,7010,2322,2260,2263,2261,2264,3932,6714,4067,3791,5156
1336	1	P_targets	133,183,7157,3400,9077,374,6374,1490,3667,1956,4067,3685,1493,3678,8900,26353,23705,970,7345,6498,8839,894,7474,10103,26471,6662,2798,6648,6356,942
1337	1	Gefitinib	1956
1338	0	Gefitinib	1956
1339	0	Vorinostat	3065,3066,8841,10013,55869
1340	0	Uracil mustard	1636
1341	0	Trabectedin	2539
1342	0	Alemtuzumab	1043,2215,715,712,713,714,2214,2209,2212,2213,9103
1343	0	Tamoxifen	2099,2100,5588
1344	0	Amsacrine	185,7153,3757
1345	0	Homoharringtonine	43,6122,836,842,54205,4170
1346	0	Epirubicin	1105,7153
1347	0	Methyltestosterone	367
1348	0	Cytarabine	1129,5423
1349	1	Vincristine	203068,7277,5599,4790
1350	0	Vincristine	203068,7277,5599,4790
1351	0	Ingenol Mebutate	5580,5578
1352	0	Quinestrol	2099
1353	0	Doxorubicin	116444,7153
1354	0	Fluocinonide	2908,6608
1355	0	Chlorambucil	3980
1356	0	Clofarabine	5422,6240
1357	0	Plerixafor	7852
1358	0	Valrubicin	6339,7153
1359	0	Interferon Alfa-2b, Recombinant	3455,3454
1360	0	Methotrexate	1719
1361	0	Icatibant	624,290
1362	0	Medroxyprogesterone Acetate	5241,2099
1363	0	Dactinomycin	3359,7155
1364	0	Ipilimumab	1493
1365	0	Mitomycin	2099
1366	0	Thalidomide	51185,7124,4790,2263,5743,5005
1367	0	Asparaginase	3455
1368	0	Regorafenib	5979,2321,3791,2324,3815,5156,5159,2260,2263,7010,4914,1969,5894,673,5600,25
1369	0	Daunorubicin	148,7153,7155
1370	0	Carmustine	5139,2936
1371	0	Paclitaxel	81027,596,8856,4134,4133,4137,5594,5566
1372	0	Belimumab	10673
1373	0	Mechlorethamine	1080
1374	0	Boceprevir	943
1375	0	Lomustine	55879,81551
1376	0	Aminolevulinic acid	210
1377	0	Estramustine	4133,4130,2099,2100
1378	0	Cabozantinib	4233,3791,5979
1379	0	Mercaptopurine	3251,5471,3615
1380	0	Bortezomib	5708,5689,5693,5690,5707
1381	0	Flutamide	367,196
1382	0	Arcitumomab	634
1383	0	Mitotane	1584,2230
1384	0	Vemurafenib	673
1385	0	Pipobroman	5139
1386	0	Etoposide	7153,7155
1387	0	Mitoxantrone	154,7153
1388	0	Pomalidomide	2908,7124,5743
1389	0	Fluocinolone Acetonide	2908
1390	0	Fludarabine	6240,5422,1633
1391	0	Bevacizumab	7422,2215,715,712,713,714,2214,2209,2212,2213,9103
1392	0	Letrozole	1588
1393	0	Vinblastine	7846,203068,51174,7283,51175,3725,836,1026
1394	1	Vandetanib	7422,1956,7010
1395	0	Vandetanib	7422,1956,7010
1396	0	Marimastat	4312,4313,4314,4316,4317,4319,4320,4321,4322,4323,4324,4325,4326,4327,9313,118856,8511,10893,64386,56547,64066,79148
1397	0	Amcinonide	2908,301
1398	0	Anagrelide	5139
1399	0	Toremifene	2099
1400	0	Paramethasone	2908
1401	0	Testolactone	1588
1402	0	Rituximab	931,2215,715,712,713,714,2214,716,2209,2212,2213,9103
1403	0	Tioguanine	2908
1404	0	Difluprednate	2908
1405	0	Enzalutamide	367
1406	0	Bicalutamide	367
1407	0	Ocriplasmin	2335,2,5345
1408	0	Metyrosine	7054
1409	0	Agomelatine	3358,4543,4544
1410	0	Thyrotropin Alfa	7253
1411	0	Interferon alfa-n1	3455,3454
1412	0	Pegademase bovine	3455,2885
1413	0	Desoximetasone	2908
1414	0	Tositumomab	931,2215,715,712,713,714,2214,2209,2212,2213,9103
1415	0	Pazopanib	2321,3791,2324,5156,5159,3815,2261,3702,2246
1416	0	Raltitrexed	7298,2356
1417	0	Denileukin diftitox	3559,3560,3561
1418	0	Abiraterone	1586
1419	0	Topotecan	7150,116447
1420	0	Pentostatin	100
1421	0	Irinotecan	7150,116447
1422	0	Oxaprozin	5742,5743
1423	0	Promethazine	3269,1813,1128,1129,1131,1132,1133,148,3356,801
1424	0	Lapatinib	1956,2064
1425	0	Afatinib	1956,2064
1426	0	Ixabepilone	10381
1427	0	Pertuzumab	2064
1428	0	Aldesleukin	3560,3559,3561
1429	0	Flurandrenolide	2908
1430	0	Arsenic trioxide	3551,7296,3725,595,5595,5594,207
1431	0	Aminoglutethimide	1588,1583
1432	0	Teniposide	7153
1433	0	Satumomab Pendetide	9103
1434	0	Hydrocortisone	2908,301
1435	0	Porfimer	3949,2209
1436	0	Pralatrexate	1719,7298
1437	0	Axitinib	2321,3791,2324
1438	0	Trastuzumab	2064,1956,715,712,713,714,716,2209,2212,2213,9103,2215,2214
1439	0	Leuprolide	2798
1440	0	Bosutinib	4663,25,4067,3055,6714,1017,5604,818
1441	0	Nilutamide	367
1442	0	Prednisone	2908,3290
1443	0	Temsirolimus	2475
1444	0	Cladribine	6240,6241,50484,5422,5426,5427,54107,56655,4860
1445	0	Cerulenin	2194
1446	0	Bexarotene	6256,6257,6258
1447	0	Fluorometholone	2908
1448	0	Dasatinib	25,6714,1969,3932,7525,3815,5159,6777,27,2534
1449	0	Capromab	2346
1450	0	Idarubicin	6783,7153
1451	0	Sorafenib	673,5894,2324,3791,2322,5159,3815,2260,5979,2321
1452	0	Celecoxib	5743,5170
1453	0	Temozolomide	3558
1454	0	Betamethasone	2908
1455	0	Aflibercept	7422,5228
1456	0	Gemcitabine	1719,6240,7298,51727
1457	0	Peginterferon alfa-2a	3455,3454
1458	0	Masoprocol	240,2064,3480
1459	0	Sunitinib	5159,2321,3815,3791,2324,2322,1436,5156
1460	1	Erlotinib	1956,8856
1461	0	Erlotinib	1956,8856
1462	0	Fulvestrant	2099
1463	0	neorautenol	836,840,5594
1464	0	Camphene	836,840
1465	0	Psorothamnones A	5578
1466	0	Chrysophanol	317,581,100506742,836,841,842,54205,2021,2944,3945
1467	1	reversine	2475,57521,64223,84335,64798,207
1468	0	Aloe-emodin	5594,4313,4318,4790
1469	0	Tuberculatin	7124
1470	1	Fisetin	578,596,598,595,898,995,983,1017,1019,1026,4513,1956,4790,5733,5925
1471	0	Fisetin	578,596,598,595,898,995,983,1017,1019,1026,4513,1956,4790,5733,5925
1472	0	Matairesinol	207,841,8837
1473	0	Auraptene	595,4513,5733,7124
1474	0	Harmine	3569,4843,7124
1475	0	Praecansone B	1728
1476	0	eupafolin	596,637,836,839,840,841,842,54205
1477	0	Tomatidine	4513,4790,4843,5733
1478	0	Kawain	7124
1479	0	Maslinic acid	581,596,637,836,840,841,842,54205,5599,7157
1480	0	10-Hydroxyglaucanetin	3091
1481	0	Tannic acid	581,4953,5715
1482	0	Beta-sitosterol	836,842
1483	0	Withaferin A	4790
1484	0	Erythrodiol	836
1485	0	Erythrabyssin II	5770
1486	0	borneol	836,840
1487	0	Eriodictyol	6197,7124
1488	0	Inuviscolide	332,891,983,1026,4790,7157
1489	0	chloroquine	207,5595
1490	0	Galbelgin	5335
1491	0	Catechin	4512,4513,4843,1728
1492	0	5,7-dimethyl-3',4'-methylene(-)-epicatechin	5335
1493	0	Berbamine	332,1147,4790,4792
1494	0	Mangostanin	1728
1495	0	coumestrol	596,595,890
1496	0	Pheophorbide a	811,3309,5594,5599,2923,6098
1497	0	Bullatacinone	27035
1498	0	Osthole	596,891,983
1499	0	Isoguaiacin	5335
1500	1	Terbinafine	1029,1026,1027
1501	0	Parthenolide	3553,4790
1502	1	Kaempferol	581,598,836,891,995,983,1027,142,6197,7124
1503	0	Kaempferol	581,598,836,891,995,983,1027,142,6197,7124
1504	0	Bruceantin	4790
1505	0	Eugenol	1869
1506	0	Chrysoeriol	207,891,1026
1507	0	Z-Guggulsterone	207,595,898,1017,1019,1021,3091,3791,5925,6774
1508	0	Tectoridin	8644,354,25803
1509	0	Tectorigenin	596,836,1956
1510	0	3,3',4',5,6,7,8-heptamethoxyflavone	5243
1511	0	Xanthochymol	836,840
1512	0	Thymoquinone	596,1026,7157
1513	0	Glaucocalyxin A	581,596,836,842
1514	0	Ginsenoside Rg3	581,596,329,836,842,4790,331
1515	1	Diosgenin	207,836,842,355,5599,2475,142
1516	0	Diosgenin	207,836,842,355,5599,2475,142
1517	0	Delphinidin	2064
1518	0	Alpinumisoflavone	836,840,3725,5604,5594,4792,4843
1519	0	Icogenin	142
1520	0	Hispidulin	1026,5564,7157
1521	0	Ursolic acid	578,836,841,5770
1522	0	Amooranin	596,598,54205
1523	0	Harmol	4843,7124
1524	0	Carnosol	4790,4843
1525	0	Piroxicam	317,581,596,836,842
1526	1	Resveratrol	836,841,842,891,595,56998,890,54205,56616
1527	0	Resveratrol	836,841,842,891,595,56998,890,54205,56616
1528	0	Pinocembrin	581,598,836,842,54205,142,7157
1529	0	Machilin A	5335
1530	0	D-delta-tocotrienol	4318,4790,7422
1531	0	Rosmanol	581,637,836,842,355,356,142
1532	0	Xanthatin	240,836,840,5733
1533	0	Tiliroside	7153
1534	0	Peonidin	4512,4513,5594,5595
1535	0	Oleandrin	2247,3725,5599,4790
1536	0	Myricetin	207,3716,6416,5894,6774,7124
1537	0	Matrine	581,596,836,841,842,355,5111
1538	0	Xindongnin B	4513,4790,4843,5970
1539	0	Diarctigenin	3553,3569,4790,4843,5733,7124
1540	0	Rotenone	1588,4719
1541	0	Zapotin	4790,4953
1542	0	2',4'-dihydroxychalcone	332,836
1543	1	Chlorophyllin	4790,3551,4792
1544	0	Evodiamine	596,840,842,995,5894
1545	0	longilactone	836,840,841,142
1546	0	Galbacin	5335
1547	0	Ginkgetin	836
1548	0	11-Hydroxy-1-isomangostin	5970
1549	1	�-Phenylethyl isothiocyanate (PEITC)	5594,8795
1550	0	Genistein	581,596,836,983,1026,1956,4790
1551	0	P-Hydroxybenzoic acid	6818
1552	0	Cycloartobiloxanthone	4790
1553	0	Falcarindiol	581,596,7157
1554	0	5,7,3'-tri-O-methyl(-)-epicatechin	5335
1555	0	Andrographolide	581,637,836,840,841,1019,3558,5715,7124
1556	0	Gartanin	5970
1557	0	Butylated hydroxyanisole	596,836,841
1558	0	Kaempferol-7-O-beta-d-glucoside	581,596,891,983
1559	0	Psoralen	1728,4953
1560	0	Epigallocatechin gallate	836,842,5594,5599,5564,6513,7422
1561	0	Indole-3-carbinol	581,596,1021,1026,1027,4790,142,5925
1562	0	helenalin	841,54205,356
1563	0	Beta-Ionone	581,596,836,595,898,1017,890,54205,7157
1564	0	eurycomanone	301,581,596,54205,10961,3181,5245,7157
1565	0	Machilin G	5335
1566	0	Pongapinone A	1728
1567	0	Cucurbitacin B	596,598,836,842,891,1026,890,3717,6774,6777
1568	0	Terpinen-4-ol	5243,836
1569	0	Mucronulatol	898,1019,1026,1027,7153,7155
1570	0	Subtrifloralactone B	1728
1571	0	(+)-Gallocatechin	250,995,2678,2875,2944,7153
1572	0	taiwanin E	4843
1573	0	Agastinol	836
1574	0	Sanguinarine	332,4790
1575	0	Alpha-Curcumene	836,840,841,842
1576	0	N-n-octanoylnornicotine	1588
1577	1	Quercetin	207,595,999,1000,1017,1026,1027,4318,6615,7124,7291
1578	0	Quercetin	207,595,999,1000,1017,1026,1027,4318,6615,7124,7291
1579	0	Harmaline	4843,7124
1580	0	Annonacin	3091
1581	0	Licochalcone A	581,596,836,4513,56998,890,891,4193,4318,4792,4843,142,5925
1582	0	Celastrol	4790,4792
1583	1	Berberine	596,598,637,329,836,842,54205,356,5594,5599,142
1584	0	Berberine	596,598,637,329,836,842,54205,356,5594,5599,142
1585	0	Scutellarein	5582
1586	0	Ginsenoside Re	2353
1587	0	Chebulinic acid	2623,2624,3047,3145,4778
1588	0	Neo-tanshinlactone	2099
1589	0	terpinolene	207
1590	0	Pongapinone B	1728
1591	1	Orlistat	2194
1592	0	colubrinic acid	596,5727
1593	0	Cisplatin	581,5366
1594	0	Chrysin	1588,4843
1595	0	Mosinone A	27035
1596	0	28-deoxonimbolide	836,841,842
1597	1	Baicalein	239,581,596,836,891,595,983,1019,142,7157
1598	0	Baicalein	239,581,596,836,891,595,983,1019,142,7157
1599	0	Zhankuic acid C	596,836,142
1600	1	Piceatannol	891,595,898,1019,1027,890
1601	0	Piceatannol	891,595,898,1019,1027,890
1602	0	Bisabolol	841,355,4790,7157
1603	0	Farnesol	467,836,842,1958,2353,3725,5594,5599
1604	0	4'-bromoflavone	1728
1605	0	Brucine N-oxide	836,4513,5733
1606	0	Mahanine	836,839,841,842,142
1607	0	Rhinacanthone	581,596
1608	1	Hesperidin	4953
1609	0	Hesperidin	4953
1610	0	Nimbolide	317,572,581,596,598,637,329,330,332,835,836,839,841,842,898,1017,1026,8837,11200,890,54205,3551,9641,4170,4790,4792,142,5111,5884,6098,8797,8795,7157
1611	0	Gambogic acid	581,596
1612	0	Rhinacanthin C	836,4513,5733
1613	0	Guggulsterone	595,898,1017,1021,3091,5925,6774
1614	0	Nobiletin	5243,581,598,836,891,995,983,142
1615	0	Geraniol	581,596,599,664,836,595,898,983,1017,1019,1026,890,891,5715
1616	0	11-hydroxytephrosin	4790
1617	0	kaempferide	7124
1618	0	alpha-cadinol	1728
1619	0	Gamma-Tocopherol	5733
1620	0	Menthol	4790,5906,388,116447,7153,7155
1621	0	23,24-Dihydrocucurbitacin B	836,841,842,142
1622	0	Bruceoside C	7157
1623	0	Flavone	1026,5715,5925
1624	0	Xerophilusin A	9641,4790,4843,5970
1625	0	Ferulic acid	2944,1728
1626	0	Phloroglucinol	7422
1627	0	2',4'-Dihydroxy-6'-methoxy-3',5'-dimethylchalcone	207,596,10018,2064,3791,5594
1628	0	Murihexocin C	596,836
1629	0	Philadelphicalactone A	1728
1630	0	(-)-anonaine	581,596,836,840,841,842,7157
1631	0	Hyperforin	207,836,842
1632	0	Prunectin	836
1633	0	Tetrandrine	207,836,1027,2932,5594
1634	0	hinokinin	836
1635	0	convallatoxin	3091
1636	0	Crocetin	4323,4324
1637	0	beta-caryophyllene oxide	207,836,595,1026,4513,5594,5599,2475,142,5290,6198,7157,7422
1638	0	Ellagic acid	836,1017,1026,7157
1639	0	(+)-Pinoresinol	581
1640	1	polyinosinic-polycytidilic acid	7098
1641	0	Isouvaretin	836
1642	0	Natsudaidain	4513,5594,7124
1643	0	Euxanthone	4133
1644	0	Podophyllotoxin	5599
1645	0	2-alpha-hydroxyursolic acid	4790
1646	0	Calophyllolide	836,842
1647	0	Plumbagin	207,596,836,2475,4790,5290
1648	0	6-Shogaol	3576,4318,4790,5328,7076,7422
1649	0	liriodenine	891,4843,142,7157
1650	0	Genipin	54205,8626,7351
1651	0	Morin	4513,4313,4318,5970,7124
1652	0	3,6-Epidioxy-1,10-bisaboladiene	836,840,841,842,5594
1653	0	Lycorine	4843,7124
1654	0	Tangeretin	5243,595,898,1017,1019,1026,890,5715,5925
1655	0	Subtrifloralactone C	1728
1656	0	Antofine	596,598,841,595,898,1019,56998,142,7124
1657	0	Subtrifloralactone F	1728
1658	0	Eriocitrin	239,240
1659	0	Myrtenol	5906,387,388
1660	0	Cucurbitacin Q	6774
1661	0	Luteolin	9131,207,836,999,1000,1017,1026,1027,4318,6615,7124,7291
1662	0	Digoxin	7153
1663	0	Acteoside	1017,1019,1026,1027
1664	0	Noscapine	581,596,332,836,842,54205
1665	0	Saikosaponin a	1386,2353,3725,3726,5594
1666	0	Asimicin	27035
1667	0	Perillyl alcohol	3481,5906,387,388,7046,7048,7049
1668	0	Ponapensin	4790
1669	1	S-allylcysteine	4790
1670	0	S-allylcysteine	4790
1671	1	methyl antcinate A	581
1672	0	Toosendanin	581,596,836,54205,355
1673	0	6,4'-dihydroxy-3'-methoxyaurone	1728
1674	1	Biochanin A	1026,5347
1675	0	Biochanin A	1026,5347
1676	0	Protocatechuic acid	207,4313,4318,4790,388,7077
1677	0	Chelerythrine	5578
1678	0	Tagitinin C	332
1679	0	Uvaretin	836
1680	0	Dihydrokawain	7124
1681	0	G-Mangostin	4843
1682	0	Glycyrrhizin	3725
1683	0	Brucine	836,4513
1684	0	Wedelolactone	367
1685	0	purpurin	1543,1544,1555,1558,5447
1686	0	Isoxanthochymol	836
1687	0	Quercetin 3,7,3',4'-tetramethyl ether	4512,4513
1688	0	Tricin	995,983,1026,7465
1689	0	Zhankuic acid A	596,836,142
1690	0	Capillarisin	4318,4790,5970
1691	1	Butein	581,596,836,841,842,595,894,898,1017,1019,1021,1026,1027,1147,2885,3569,3725,5594,5599,4316,4318,4790,4792,4843,142,5328,5747,387,6093,6654,7124,7422
1692	0	Butein	581,596,836,841,842,595,894,898,1017,1019,1021,1026,1027,1147,2885,3569,3725,5594,5599,4316,4318,4790,4792,4843,142,5328,5747,387,6093,6654,7124,7422
1693	0	Polyphyllin I	596,836
1694	0	Lycopene	19,10062,5468
1695	1	Cepharanthine	207,836,54205,5594,5595,5599,142
1696	0	Cepharanthine	207,836,54205,5594,5595,5599,142
1697	0	4'-Hydroxy-3,5-dimethoxystilbene	1386,595,4513,3553,5594,4609,4843,7124
1698	0	Licarin A	5335
1699	0	Camptothecin	116447
1700	0	Arctiin	595
1701	0	(2S)-5-hydroxy-7-methoxy-8-[(E)-3-oxo-1-butenyl]flavanone	1728
1702	0	Xanthohumol	4512,4513,1543,4843,1728
1703	1	Honokiol	836,841,842,4790,142
1704	0	Honokiol	836,841,842,4790,142
1705	0	9-Aminocamptothecin	116447
1706	0	(-)-Epicatechin	4512,4513,4843,1728,4953
1707	0	Puerarin	581,596,836,842,1026,4609,7157
1708	0	Taxifolin	1728,7124
1709	0	7-OH-flavanone	1588
1710	0	Naringenin	581,598,836,891,995,983,4512,1588,1543,4843,1728,142
1711	0	Harmalol	4843,7124
1712	0	Squamocin	9212,572,581,836,841,842,5594,5599,142,9252
1713	0	Corosolic acid	581,836,841,842
1714	0	Bullatacin	836,842,54205,27035,4953
1715	0	Perillaldehyde	5906,387,388
1716	0	Ellipticine	841,842,1027,355,7157
1717	0	Solamargine	596,598,836,54205,2064,8772,355,4049,7124,7132,7133,7153,8717
1718	0	Subtrifloralactone G	1728
1719	0	Cucurbitacin D	596,598,4790
1720	0	Cnicin	8678,836,4790,11040
1721	0	Psorothamnones B	5578
1722	0	phaseollin	836,840,5594
1723	0	Cinnamaldehyde	581,598,355,142,7157
1724	0	Beta-lapachone	596,891,595,983,890,3725,5599,4790,4792,5715,7157
1725	0	Rocaglamide	3458,3558,3565,3725,4772,7124
1726	0	Poncirin	581,598,836,891,995,983,142
1727	0	Costunolide	836,841,891,983,1026,355,142
1728	0	Diuvaretin	836
1729	0	Galangin	196,581,836,842,896,890,142,7124
1730	0	Aucubin	3569,7124
1731	0	Cucurbitacin I	3717,6774
1732	0	D-Limonene	7422
1733	0	Oleanolic acid	836,841,3383
1734	1	Sulforaphane	1026,7361,3091
1735	0	Sulforaphane	1026,7361,3091
1736	0	Baicalin	581,596,100506742,836,54205,1649,3309
1737	0	Pelargonidin	4512,4513
1738	0	Papaverine	4843,7124
1739	0	Garcinone D	1588
1740	0	Ixocarpalactone A	1869,7027
1741	0	24-epibrassinolide	596,598,637,836,891,595,898,1017,1019,1026,1027,4193,7157
1742	0	Ginsenoside Rh1	5594,5599,4312
1743	0	Linalool	207,1026,1027,1028,1030,1447,1906,2335,1647,3308,3316,5599,4193,4609,7157,26118
1744	1	(-)-Gossypol	27113,596,598,10018,4170,5366
1745	0	(-)-Gossypol	27113,596,598,10018,4170,5366
1746	0	Magnolol	1017,1026
1747	0	Erystagallin A	5770
1748	1	flavokawain B	207,5594
1749	0	Alpha-Mangostin	836,841,842,595,1017,1019,1021,1022,1026,11200,54205,5598,5111
1750	0	Deoxypodophyllotoxin	7283
1751	0	Ergolide	581,596,836,54205,4790,142,331
1752	0	Rhinacanthin Q	836
1753	0	Rhyncophylline	4843,7124
1754	0	savinin	4843
1755	0	Liquiritigenin	596,836,2876,6647,7157,7422
1756	0	Malvidin	4512,4513
1757	0	28-homocastasterone	596,598,637,836,891,1017,1019,1026,1027,4193,7157
1758	0	Subtrifloralactone D	1728
1759	0	Isoliquiritigenin	207,1649,3383,3673,3725,5599,4318,5328,7076,7077,7412,7422
1760	0	Chamaecypanone C	836,841,891,995,2305,142,7283
1761	0	Naringin	581,598,836,891,995,983,142,7153
1762	0	tylophoridicine F	4790
1763	0	Lycoricidinol	4843,7124
1764	0	Subtrifloralactone A	1728
1765	0	acacetin	207,1026,3091,7157,7422
1766	0	Ent-7-alpha,14-beta-dihydroxykaur-16-en-15-one	4790,4843
1767	1	Alpha-hederin	836
1768	0	Alpha-hederin	836
1769	0	tylophoridicine C	4790
1770	1	trichostatin A	3091,7422,1026,891,983,836,840
1771	0	Apigenin	207,891,983,1027,4512,1588,1543,3091,3479,4843,1728,6198,7422
1772	0	S-allylmercaptocysteine	581,836,842,7157
1773	0	5-methoxypsoralen	1950
1774	0	Glycitein	4314,4318
1775	0	Glabridin	207,3685,3690,4638,5747,387,6714
1776	0	alpha-Naphthoflavone	196,1543
1777	0	Vincamine	4843,7124
1778	0	Uncarinic acid A	5335
1779	0	Subtrifloralactone E	1728
1780	0	6,8-Diprenyleriodictyol	836,840
1781	0	Pristimerin	4790,4843
1782	0	Limonin	581,596,836,54205
1783	0	Saikosaponin D	581,841,1026,355,7157
1784	0	(R)-tylophorine	891,1017,890
1785	0	Ascorbic acid	596
1786	0	Wogonin	581,596,1022,1025,4170,7157
1787	0	Allicin	836,841,842,142
1788	0	Yangambin	598
1789	0	6-Gingerol	317,581,596,836,842,54205,11221,4048,4313,4318,7076
1790	0	Rutin	595,7124
1791	0	Annonacin A	27035
1792	0	alphitolic acid	2735
1793	0	Digitoxin	6714,7153
1794	0	4',5'-Dihydro-11,5'-dihydroxy-4'-methoxytephrosin	1728
1795	0	Rhinacanthin N	836,5733
1796	0	Sesamin	207,595,3091,3569,3576,5594,4318,4790,5335,5925,7124,7422
1797	0	Curcusone B	4313
1798	0	Epiashantin	598
1799	0	Morusin	836,841,842,1147,3551,4790
1800	0	Gallic acid	207,998,9641,4313,4318,4790,5290,5879,387,388,6818
1801	0	Xerophilusin B	9641,4790,4843,5970
1802	0	actein	207,467,595,5594,4790,6714
1803	0	Cryptolepine	836,142
1804	0	18-beta-Glycyrrhetic acid	581,596,836,54205
1805	0	Lantadene A	581,596
1806	0	Lupeol	8842
1807	0	Rhinacanthin D	5733
1808	0	Diosmin	4953
1809	0	Curcumin	367,596,598,836,841,4513,11221,3725,4323,4313,4790,4792,142,5747
1810	0	Silvestrol	596,332,595,4170,4609
1811	0	Hesperetin	581,596,598,836,891,595,995,983,1017,1019,1026,1027,1028,1588,1543,142,7031
1812	0	L-epicatechin	5594,5578
1813	0	5,6-dehydrokawain	7124
1814	0	Garcinone E	1588
1815	0	Nectandrin A	5335
1816	1	Capsaicin	468,1649,9131,842,836,367,581,1026,354,4790,4792,7157
1817	0	Capsaicin	468,1649,9131,842,836,367,581,1026,354,4790,4792,7157
1818	1	3,3'-diindolylmethane	7157,207,5594,4790
1819	0	Amygdalin	581,596
1820	0	Ludovicin A	4790
1821	0	Zeaxanthin	4015
1822	1	Metformin	2475,57521,64223,84335,64798
1823	0	Fangchinoline	207,581,596
1824	0	Caffeic acid	6098
1825	0	Nectandrin B	5335
1826	0	Dehydrocostuslactone	3716,3717,6774
1827	0	Meso-dihydroguaiaretic acid	5335
1828	0	Cucurbitacin A	3717
1829	0	Betulinic acid	581,596,332,595,6667,6670,6671,7422
1830	0	Betanin	596
1831	0	N6-isopentenyladenosine	836,595,898,1026,1027,890,5599
1832	0	Agastenol	836
1833	0	N-(4-hydroxyundecanoyl)anabasine	1588
1834	0	Narirutin	581,598,836,891,995,983,142
1835	0	Silymarin	317,581,596,598,836,54205,142,7157
1836	0	Methyl zhankuic acid A	596,836,142
1837	0	Diallyldisulfide	581,598,836
1838	0	Alpha-tomatine	836,841,842,4790
1839	0	Eupatorin	1543,1545
1840	0	Panduratin A	4318,4790,5328
1841	0	Tamoxifen	7422
1842	0	Scopoletin	196,332,836,595,1543,4313,4609,5111,6774,7077,7157
1843	0	Ludovicin B	4790
1844	0	Trichothecin	836,842
1845	0	Deguelin	207,596,332,836,3308,142,6774,6777
1846	0	Asiatic acid	7157
1847	0	Daidzein	581,836,842,1017,1026,1027,7157
1848	0	Tephrosin	1956,2064,2065
1849	0	Chamaejasmine	10381
1850	0	Artobiloxanthone	4790
1851	0	Viscosalactone B	4790
1852	0	acuminatin	5335
