# Supplementary material for: Potential Compounds for Oral Cancer Treatment: Resveratrol, Nimbolide, Lovastatin, Bortezomib, Vorinostat, Berberine, Pterostilbene, Deguelin, Andrographolide, and Colchicine
Source: PLoS One. 2015 Nov 4;10(11):e0141719. doi: 10.1371/journal.pone.0141719 (PMC4633227; doi:10.1371/journal.pone.0141719)
Supplement: S16 Text — File contains following columns: (i) ‘features’→Entrez Gene ID of the target; (ii) ‘weights’→weights obtained from pls modeling. (TXT) [file pone.0141719.s016.txt]

features	weights
836	0.4565483175
596	0.2487445207
4790	0.2377202502
581	0.2156793702
842	0.1889141676
142	0.1778924507
1026	0.1763168253
595	0.1385350133
7157	0.1338157981
841	0.130667101
207	0.1306645473
5594	0.124367153
7124	0.1180876345
891	0.1180697587
598	0.1101992927
54205	0.1007557549
4843	0.0976147188
5599	0.0960288787
1027	0.0928801815
983	0.0881584127
1017	0.0865853409
1019	0.0787123212
1956	0.0755636241
1728	0.0739982134
4513	0.0708444089
7422	0.0677008191
4318	0.0661200863
898	0.0645444609
840	0.0582496203
890	0.0566739949
995	0.0535252978
4792	0.0503766006
5335	0.04408176
7153	0.0425240104
1588	0.042511242
3725	0.0425086883
3091	0.0425061346
355	0.0393574375
2475	0.0362087403
5733	0.0346382223
332	0.0346356686
637	0.0330600432
5925	0.0299138997
4512	0.0283382743
4953	0.0283382743
3791	0.0283382743
6774	0.0283382743
2064	0.0267652026
4313	0.0267652026
387	0.0267626489
1543	0.0251895772
3815	0.0251895772
1021	0.0236139517
4170	0.0236139517
5970	0.02204088
3569	0.02204088
7155	0.0188921829
5595	0.0188921829
5715	0.0188921829
6714	0.0188921829
894	0.0188896292
5328	0.0173191111
25	0.0173191111
5159	0.0173191111
1649	0.0173165574
5747	0.0173165574
56998	0.0173165574
329	0.0173165574
356	0.0173165574
7010	0.0173165574
7298	0.0157485931
388	0.0157460394
5894	0.0157434857
2324	0.0157434857
2321	0.0157434857
6240	0.0157434857
116447	0.0157434857
27035	0.0157434857
4609	0.0157434857
64798	0.015740932
57521	0.015740932
84335	0.015740932
64223	0.015740932
2209	0.0141831824
317	0.014170414
203068	0.014170414
5979	0.014170414
4067	0.0141678603
6197	0.0141678603
578	0.0141678603
6615	0.0141678603
999	0.0141678603
1000	0.0141678603
239	0.0141678603
7291	0.0141678603
10018	0.0141678603
2885	0.0141678603
4316	0.0141678603
5366	0.0141678603
354	0.0141678603
2798	0.012599896
3717	0.0125973423
5578	0.0125973423
5906	0.0125947886
4193	0.0125947886
9641	0.0125947886
9131	0.0125947886
5111	0.0125947886
7150	0.0125947886
673	0.0125947886
931	0.0125947886
4133	0.0125947886
7277	0.0125947886
5422	0.0125947886
8856	0.0110268242
1147	0.0110242705
5156	0.0110242705
81027	0.0110217168
7361	0.0110191632
6654	0.0110191632
5347	0.0110191632
468	0.0110191632
27113	0.0110191632
6093	0.0110191632
56616	0.0110191632
8795	0.0110191632
1493	0.0110191632
2194	0.0110191632
712	0.0094588599
714	0.0094588599
713	0.0094588599
715	0.0094588599
3455	0.0094537525
3551	0.0094511988
2322	0.0094460914
5604	0.0094460914
839	0.0094460914
7076	0.0094460914
7283	0.0094460914
7077	0.0094460914
4323	0.0094460914
6098	0.0094460914
3685	0.0094460914
6777	0.0094460914
367	0.0078908955
2212	0.0078857881
2214	0.0078857881
2215	0.0078857881
716	0.0078781271
5290	0.0078730197
2353	0.0078730197
5770	0.0078730197
3558	0.0078730197
2944	0.0078730197
3716	0.0078730197
2260	0.0078730197
2263	0.0078730197
301	0.0078730197
7098	0.007870466
1029	0.007870466
23705	0.007870466
26471	0.007870466
6498	0.007870466
6356	0.007870466
6648	0.007870466
8900	0.007870466
6662	0.007870466
3667	0.007870466
8839	0.007870466
26353	0.007870466
10103	0.007870466
374	0.007870466
7474	0.007870466
7345	0.007870466
9077	0.007870466
183	0.007870466
133	0.007870466
3400	0.007870466
3678	0.007870466
970	0.007870466
6374	0.007870466
1490	0.007870466
2213	0.0063127164
5243	0.0063025017
1719	0.0063025017
6258	0.006299948
3308	0.0062973943
1022	0.0062973943
1028	0.0062973943
11221	0.0062973943
6198	0.0062973943
1386	0.0062973943
3576	0.0062973943
6818	0.0062973943
572	0.0062973943
11200	0.0062973943
467	0.0062973943
331	0.0062973943
100506742	0.0062973943
1869	0.0062973943
10381	0.0062973943
8837	0.0062973943
4312	0.0062973943
4314	0.0062973943
2335	0.0062973943
4324	0.0062973943
3561	0.0062973943
1969	0.0062973943
3932	0.0062973943
4137	0.0062973943
4134	0.0062973943
1436	0.0062973943
5690	0.0062973943
6608	0.0062973943
3980	0.0062973943
8600	0.0062973943
51185	0.0062973943
5689	0.0062973943
5693	0.0062973943
2908	0.0047626279
9103	0.0047421984
6257	0.0047268762
5564	0.0047243226
943	0.0047243226
4914	0.0047243226
2261	0.0047243226
7852	0.0047243226
3454	0.0031563582
196	0.0031563582
3553	0.0031538045
3309	0.0031512508
5005	0.0031512508
3383	0.0031512508
941	0.0031512508
3560	0.0031512508
3559	0.0031512508
1991	0.0031512508
942	0.0031512508
1545	0.0031486971
8842	0.0031486971
998	0.0031486971
2065	0.0031486971
6667	0.0031486971
1025	0.0031486971
4015	0.0031486971
4638	0.0031486971
6670	0.0031486971
7031	0.0031486971
6671	0.0031486971
3479	0.0031486971
2735	0.0031486971
7132	0.0031486971
3316	0.0031486971
7049	0.0031486971
7027	0.0031486971
8678	0.0031486971
2305	0.0031486971
4772	0.0031486971
5598	0.0031486971
10062	0.0031486971
26118	0.0031486971
11040	0.0031486971
6647	0.0031486971
1906	0.0031486971
3726	0.0031486971
9212	0.0031486971
7465	0.0031486971
7351	0.0031486971
1647	0.0031486971
8717	0.0031486971
1544	0.0031486971
1558	0.0031486971
8626	0.0031486971
896	0.0031486971
1447	0.0031486971
3565	0.0031486971
3673	0.0031486971
8772	0.0031486971
9252	0.0031486971
7046	0.0031486971
7048	0.0031486971
1030	0.0031486971
3481	0.0031486971
4778	0.0031486971
3047	0.0031486971
5884	0.0031486971
3181	0.0031486971
6513	0.0031486971
3145	0.0031486971
4719	0.0031486971
2623	0.0031486971
599	0.0031486971
5727	0.0031486971
8797	0.0031486971
5582	0.0031486971
6416	0.0031486971
835	0.0031486971
5245	0.0031486971
250	0.0031486971
664	0.0031486971
330	0.0031486971
1958	0.0031486971
2624	0.0031486971
10961	0.0031486971
3945	0.0031486971
5228	0.0031486971
7525	0.0031486971
2021	0.0031486971
5170	0.0031486971
2923	0.0031486971
25803	0.0031486971
2534	0.0031486971
4327	0.0031486971
56547	0.0031486971
5708	0.0031486971
634	0.0031486971
4320	0.0031486971
4319	0.0031486971
118856	0.0031486971
3702	0.0031486971
10673	0.0031486971
3290	0.0031486971
4317	0.0031486971
51175	0.0031486971
64386	0.0031486971
7253	0.0031486971
1633	0.0031486971
5426	0.0031486971
5566	0.0031486971
2356	0.0031486971
5707	0.0031486971
81551	0.0031486971
50484	0.0031486971
4233	0.0031486971
79148	0.0031486971
5427	0.0031486971
4326	0.0031486971
5345	0.0031486971
4130	0.0031486971
8511	0.0031486971
3949	0.0031486971
3055	0.0031486971
56655	0.0031486971
51174	0.0031486971
818	0.0031486971
4322	0.0031486971
64066	0.0031486971
2230	0.0031486971
9313	0.0031486971
4325	0.0031486971
54107	0.0031486971
210	0.0031486971
10893	0.0031486971
8841	0.0031486971
5423	0.0031486971
51311	0.0031486971
2618	0.0031486971
5918	0.0031486971
5600	0.0031486971
328	0.0031486971
23649	0.0031486971
1003	0.0031486971
3065	0.0031486971
1043	0.0031486971
2539	0.0031486971
1105	0.0031486971
6122	0.0031486971
5588	0.0031486971
9052	0.0031486971
55869	0.0031486971
780	0.0031486971
10013	0.0031486971
5580	0.0031486971
6514	0.0031486971
624	0.0031486971
945	0.0031486971
3978	0.0031486971
6753	0.0031486971
6344	0.0031486971
6256	0.0015781791
5915	0.0015781791
5916	0.0015781791
2932	0.0015756254
1555	0.0015756254
27	0.0015756254
7412	0.0015756254
5447	0.0015756254
4049	0.0015756254
1583	0.0015756254
2876	0.0015756254
1950	0.0015756254
2678	0.0015756254
5879	0.0015756254
7296	0.0015756254
51727	0.0015756254
2346	0.0015756254
4048	0.0015756254
471	0.0015756254
4321	0.0015756254
1584	0.0015756254
7133	0.0015756254
4860	0.0015756254
51284	0.0015756254
8644	0.0015756254
1586	0.0015756254
6783	0.0015756254
6751	0.0015756254
6241	0.0015756254
5471	0.0015756254
1441	0.0015756254
2264	0.0015756254
8854	0.0015756254
3251	0.0015756254
216	0.0015756254
190	0.0015756254
5914	5.11E-006
3973	5.11E-006
3615	2.55E-006
2936	2.55E-006
4544	2.55E-006
4543	2.55E-006
3458	2.55E-006
2246	2.55E-006
2875	2.55E-006
4663	2.55E-006
100	2.55E-006
6339	2.55E-006
6752	2.55E-006
6755	2.55E-006
290	2.55E-006
7846	2.55E-006
10226	2.55E-006
6715	2.55E-006
1595	2.55E-006
5226	2.55E-006
8513	0
5406	0
19	-0.001570518
1910	-0.001570518
1909	-0.001570518
6716	-0.001570518
7054	-0.001570518
2	-0.001570518
811	-0.001570518
162466	-0.0015730717
7040	-0.0015730717
5130	-0.0015730717
2639	-0.0015730717
34	-0.0015730717
5337	-0.0015730717
112724	-0.0015730717
10901	-0.0015730717
5338	-0.0015730717
11188	-0.0015730717
1462	-0.0015730717
54884	-0.0015730717
1146	-0.0015730717
51109	-0.0015730717
1738	-0.0015730717
5949	-0.0015730717
5959	-0.0015730717
145226	-0.0015730717
259307	-0.0015730717
1134	-0.0015730717
1806	-0.0015730717
3739	-0.0015730717
56605	-0.0015730717
3712	-0.0015730717
50700	-0.0015730717
10352	-0.0015730717
7015	-0.0015730717
9468	-0.0015730717
7175	-0.0015730717
960	-0.0015730717
1463	-0.0015730717
51706	-0.0015730717
220	-0.0015730717
27034	-0.0015730717
9227	-0.0015730717
9249	-0.0015730717
2746	-0.0015730717
1610	-0.0015730717
57665	-0.0015730717
2671	-0.0015730717
1144	-0.0015730717
35	-0.0015730717
7453	-0.0015730717
6017	-0.0015730717
2232	-0.0015730717
1727	-0.0015730717
1140	-0.0015730717
51	-0.0015730717
2815	-0.0015730717
1145	-0.0015730717
154807	-0.0015730717
5095	-0.0015730717
8703	-0.0015730717
4255	-0.0015730717
2879	-0.0015730717
2947	-0.0015730717
9900	-0.0015730717
2938	-0.0015730717
493869	-0.0015730717
3590	-0.0015730717
54498	-0.0015730717
2745	-0.0015730717
80222	-0.0015730717
833	-0.0015730717
2946	-0.0015730717
54600	-0.0015730717
2878	-0.0015730717
266629	-0.0015730717
2954	-0.0015730717
2098	-0.0015730717
7123	-0.0015730717
6275	-0.0015730717
3563	-0.0015730717
1439	-0.0015730717
55577	-0.0015730717
5334	-0.0015730717
2882	-0.0015730717
302	-0.0015730717
8435	-0.0015730717
6611	-0.0015730717
10606	-0.0015730717
526	-0.0015730717
2806	-0.0015730717
4069	-0.0015730717
4257	-0.0015730717
56922	-0.0015730717
8702	-0.0015730717
80704	-0.0015730717
159	-0.0015730717
1615	-0.0015730717
6897	-0.0015730717
1646	-0.0015730717
11309	-0.0015730717
5515	-0.0015730717
6505	-0.0015730717
23541	-0.0015730717
50940	-0.0015730717
2166	-0.0015730717
5029	-0.0015730717
8604	-0.0015730717
1604	-0.0015730717
64087	-0.0015730717
1606	-0.0015730717
3029	-0.0015730717
5775	-0.0015730717
909	-0.0015730717
2266	-0.0015730717
91703	-0.0015730717
51380	-0.0015730717
373156	-0.0015730717
2880	-0.0015730717
7417	-0.0015730717
27306	-0.0015730717
10165	-0.0015730717
79896	-0.0015730717
3856	-0.0015730717
2952	-0.0015730717
5973	-0.0015730717
284904	-0.0015730717
6271	-0.0015730717
31	-0.0015730717
2730	-0.0015730717
79587	-0.0015730717
3688	-0.0015730717
6285	-0.0015730717
8398	-0.0015730717
8704	-0.0015730717
2877	-0.0015730717
9132	-0.0015730717
55157	-0.0015730717
23408	-0.0015730717
3094	-0.0015730717
4669	-0.0015730717
7419	-0.0015730717
2203	-0.0015730717
30814	-0.0015730717
5553	-0.0015730717
4915	-0.0015730717
920	-0.0015730717
5292	-0.0015730717
6383	-0.0015730717
2244	-0.0015730717
4056	-0.0015730717
6273	-0.0015730717
1491	-0.0015730717
3141	-0.0015730717
51060	-0.0015730717
443	-0.0015730717
7166	-0.0015730717
2729	-0.0015730717
2949	-0.0015730717
886	-0.0015730717
122622	-0.0015730717
51172	-0.0015730717
119391	-0.0015730717
2984	-0.0015730717
5579	-0.0015730717
7184	-0.0015730717
1036	-0.0015730717
5791	-0.0015730717
9446	-0.0015730717
4259	-0.0015730717
2948	-0.0015730717
2941	-0.0015730717
4258	-0.0015730717
25824	-0.0015730717
5516	-0.0015730717
790	-0.0015730717
1187	-0.0015730717
221357	-0.0015730717
834	-0.0015730717
3768	-0.0015730717
51022	-0.0015730717
2169	-0.0015730717
8858	-0.0015730717
257202	-0.0015730717
3140	-0.0015730717
56479	-0.0015730717
7416	-0.0015730717
2683	-0.0015730717
23620	-0.0015730717
2940	-0.0015730717
1438	-0.0015730717
718	-0.0015730717
570	-0.0015730717
6843	-0.0015730717
55312	-0.0015730717
1608	-0.0015730717
29943	-0.0015730717
387129	-0.0015730717
2210	-0.0015730717
92292	-0.0015730717
51268	-0.0015730717
2617	-0.0015730717
2752	-0.0015730717
949	-0.0015730717
2841	-0.0015730717
3043	-0.0015730717
55627	-0.0015730717
6616	-0.0015730717
81490	-0.0015730717
6750	-0.0015730717
23464	-0.0015730717
1373	-0.0015730717
2731	-0.0015730717
1504	-0.0015730717
9152	-0.0015730717
4883	-0.0015730717
645	-0.0015730717
3577	-0.0015730717
10249	-0.0015730717
23569	-0.0015730717
1503	-0.0015730717
2653	-0.0015730717
721	-0.0015730717
2495	-0.0015730717
2185	-0.0015730717
23576	-0.0015730717
3816	-0.0015730717
438	-0.0015730717
2897	-0.0015730717
6010	-0.0015730717
251	-0.0015730717
279	-0.0015730717
3689	-0.0015730717
140679	-0.0015730717
23564	-0.0015730717
127833	-0.0015730717
4907	-0.0015730717
219970	-0.0015730717
8527	-0.0015730717
9791	-0.0015730717
6536	-0.0015730717
353238	-0.0015730717
720	-0.0015730717
2512	-0.0015730717
3763	-0.0015730717
11240	-0.0015730717
3760	-0.0015730717
7407	-0.0015730717
5444	-0.0015730717
3339	-0.0015730717
6096	-0.0015730717
55512	-0.0015730717
54331	-0.0015730717
7125	-0.0015730717
51702	-0.0015730717
23761	-0.0015730717
211	-0.0015730717
7357	-0.0015730717
10396	-0.0015730717
212	-0.0015730717
1800	-0.0015730717
4887	-0.0015730717
6844	-0.0015730717
5644	-0.0015730717
8288	-0.0015730717
2352	-0.0015730717
7099	-0.0015730717
54583	-0.0015730717
221120	-0.0015730717
1234	-0.0015730717
3753	-0.0015730717
2350	-0.0015730717
6548	-0.0015730717
1594	-0.0015730717
56934	-0.0015730717
1787	-0.0015730717
55825	-0.0015730717
6324	-0.0015730717
26	-0.0015730717
90411	-0.0015730717
4803	-0.0015730717
81693	-0.0015730717
6785	-0.0015730717
377677	-0.0015730717
27345	-0.0015730717
9356	-0.0015730717
3562	-0.0015730717
6733	-0.0015730717
53637	-0.0015730717
3779	-0.0015730717
1392	-0.0015730717
4507	-0.0015730717
3762	-0.0015730717
8284	-0.0015730717
9607	-0.0015730717
6509	-0.0015730717
11019	-0.0015730717
3938	-0.0015730717
7450	-0.0015730717
3998	-0.0015730717
57505	-0.0015730717
9376	-0.0015730717
27094	-0.0015730717
2149	-0.0015730717
6327	-0.0015730717
16	-0.0015730717
433	-0.0015730717
85007	-0.0015730717
5066	-0.0015730717
2249	-0.0015730717
2206	-0.0015730717
9415	-0.0015730717
3781	-0.0015730717
52	-0.0015730717
7018	-0.0015730717
1181	-0.0015730717
3283	-0.0015730717
24145	-0.0015730717
6947	-0.0015730717
9963	-0.0015730717
112399	-0.0015730717
112398	-0.0015730717
79676	-0.0015730717
5621	-0.0015730717
8029	-0.0015730717
3284	-0.0015730717
55800	-0.0015730717
914	-0.0015730717
121642	-0.0015730717
55239	-0.0015730717
326625	-0.0015730717
7448	-0.0015730717
6286	-0.0015730717
9568	-0.0015730717
51601	-0.0015730717
5020	-0.0015730717
8942	-0.0015730717
6462	-0.0015730717
10242	-0.0015730717
54681	-0.0015730717
5352	-0.0015730717
5443	-0.0015730717
55867	-0.0015730717
3780	-0.0015730717
11238	-0.0015730717
3570	-0.0015730717
1585	-0.0015730717
770	-0.0015730717
40	-0.0015730717
767	-0.0015730717
353	-0.0015730717
5479	-0.0015730717
23475	-0.0015730717
64064	-0.0015730717
3035	-0.0015730717
3612	-0.0015730717
3067	-0.0015730717
4143	-0.0015730717
10188	-0.0015730717
80834	-0.0015730717
4758	-0.0015730717
3486	-0.0015730717
1497	-0.0015730717
5291	-0.0015730717
145482	-0.0015730717
90	-0.0015730717
5313	-0.0015730717
2642	-0.0015730717
10056	-0.0015730717
10993	-0.0015730717
6401	-0.0015730717
358	-0.0015730717
8801	-0.0015730717
123096	-0.0015730717
1742	-0.0015730717
9360	-0.0015730717
5831	-0.0015730717
5162	-0.0015730717
7172	-0.0015730717
91	-0.0015730717
10465	-0.0015730717
1576	-0.0015730717
4791	-0.0015730717
846	-0.0015730717
8802	-0.0015730717
6583	-0.0015730717
5019	-0.0015730717
10558	-0.0015730717
55699	-0.0015730717
5729	-0.0015730717
5196	-0.0015730717
262	-0.0015730717
3855	-0.0015730717
9971	-0.0015730717
11136	-0.0015730717
94	-0.0015730717
9836	-0.0015730717
1280	-0.0015730717
10797	-0.0015730717
5295	-0.0015730717
1384	-0.0015730717
11212	-0.0015730717
3859	-0.0015730717
3459	-0.0015730717
231	-0.0015730717
4144	-0.0015730717
6534	-0.0015730717
64849	-0.0015730717
10544	-0.0015730717
1152	-0.0015730717
6566	-0.0015730717
5163	-0.0015730717
1429	-0.0015730717
3708	-0.0015730717
1158	-0.0015730717
915	-0.0015730717
919	-0.0015730717
6567	-0.0015730717
3613	-0.0015730717
157	-0.0015730717
4522	-0.0015730717
439	-0.0015730717
11254	-0.0015730717
51520	-0.0015730717
292	-0.0015730717
83884	-0.0015730717
6391	-0.0015730717
2104	-0.0015730717
5293	-0.0015730717
9121	-0.0015730717
79731	-0.0015730717
8843	-0.0015730717
4811	-0.0015730717
2152	-0.0015730717
3242	-0.0015730717
9990	-0.0015730717
8503	-0.0015730717
8622	-0.0015730717
1468	-0.0015730717
10267	-0.0015730717
51451	-0.0015730717
1401	-0.0015730717
123263	-0.0015730717
29881	-0.0015730717
917	-0.0015730717
4946	-0.0015730717
9058	-0.0015730717
9453	-0.0015730717
6915	-0.0015730717
5296	-0.0015730717
186	-0.0015730717
635	-0.0015730717
57105	-0.0015730717
275	-0.0015730717
10296	-0.0015730717
54677	-0.0015730717
338442	-0.0015730717
162514	-0.0015730717
25973	-0.0015730717
3119	-0.0015730717
2629	-0.0015730717
4947	-0.0015730717
112849	-0.0015730717
369	-0.0015730717
788	-0.0015730717
27010	-0.0015730717
23539	-0.0015730717
10840	-0.0015730717
5315	-0.0015730717
5152	-0.0015730717
1565	-0.0015730717
5269	-0.0015730717
8565	-0.0015730717
3118	-0.0015730717
3718	-0.0015730717
9122	-0.0015730717
2181	-0.0015730717
9332	-0.0015730717
847	-0.0015730717
548596	-0.0015730717
6301	-0.0015730717
6510	-0.0015730717
9619	-0.0015730717
5625	-0.0015730717
4879	-0.0015730717
1103	-0.0015730717
113451	-0.0015730717
6535	-0.0015730717
6037	-0.0015730717
6584	-0.0015730717
10560	-0.0015730717
4583	-0.0015730717
435	-0.0015730717
10841	-0.0015730717
6389	-0.0015730717
887	-0.0015730717
2160	-0.0015730717
4942	-0.0015730717
1577	-0.0015730717
6519	-0.0015730717
486	-0.0015730717
2697	-0.0015730717
1277	-0.0015730717
10939	-0.0015730717
8989	-0.0015730717
10266	-0.0015730717
3292	-0.0015730717
51686	-0.0015730717
2193	-0.0015730717
156	-0.0015730717
1281	-0.0015730717
23743	-0.0015730717
5480	-0.0015730717
6768	-0.0015730717
4967	-0.0015730717
5535	-0.0015730717
4018	-0.0015730717
51067	-0.0015730717
3735	-0.0015730717
65263	-0.0015730717
63826	-0.0015730717
5591	-0.0015730717
4718	-0.0015730717
8630	-0.0015730717
2864	-0.0015730717
269	-0.0015730717
9194	-0.0015730717
124056	-0.0015730717
4074	-0.0015730717
10723	-0.0015730717
2058	-0.0015730717
7097	-0.0015730717
6390	-0.0015730717
819	-0.0015730717
65061	-0.0015730717
79054	-0.0015730717
3034	-0.0015730717
3376	-0.0015730717
3460	-0.0015730717
3554	-0.0015730717
4837	-0.0015730717
2207	-0.0015730717
9123	-0.0015730717
2892	-0.0015730717
916	-0.0015730717
5138	-0.0015730717
9734	-0.0015730717
9120	-0.0015730717
56670	-0.0015730717
3567	-0.0015730717
9517	-0.0015730717
29920	-0.0015730717
2357	-0.0015730717
3482	-0.0015730717
4363	-0.0015730717
38	-0.0015730717
10166	-0.0015730717
3249	-0.0015730717
293	-0.0015730717
10667	-0.0015730717
6561	-0.0015730717
3123	-0.0015730717
10206	-0.0015730717
1160	-0.0015730717
383	-0.0015730717
8803	-0.0015730717
5151	-0.0015730717
1356	-0.0015730717
4677	-0.0015730717
23395	-0.0015730717
8883	-0.0015730717
2100	-0.0031410361
3690	-0.0031435898
2247	-0.0031435898
2805	-0.0031461435
132	-0.0031461435
5836	-0.0031461435
5947	-0.0031461435
5096	-0.0031461435
8829	-0.0031461435
3776	-0.0031461435
8566	-0.0031461435
4882	-0.0031461435
5167	-0.0031461435
4842	-0.0031461435
51305	-0.0031461435
3777	-0.0031461435
3674	-0.0031461435
2950	-0.0031461435
5624	-0.0031461435
2158	-0.0031461435
4023	-0.0031461435
4547	-0.0031461435
1142	-0.0031461435
4311	-0.0031461435
1138	-0.0031461435
206358	-0.0031461435
8884	-0.0031461435
55584	-0.0031461435
25974	-0.0031461435
821	-0.0031461435
166785	-0.0031461435
4594	-0.0031461435
5021	-0.0031461435
3053	-0.0031461435
6283	-0.0031461435
1385	-0.0031461435
6284	-0.0031461435
5264	-0.0031461435
6387	-0.0031461435
8647	-0.0031461435
10991	-0.0031461435
10060	-0.0031461435
10105	-0.0031461435
1269	-0.0031461435
761	-0.0031461435
23632	-0.0031461435
3782	-0.0031461435
9424	-0.0031461435
6328	-0.0031461435
10988	-0.0031461435
5478	-0.0031461435
80150	-0.0031461435
5972	-0.0031461435
5091	-0.0031461435
95	-0.0031461435
5104	-0.0031461435
9054	-0.0031461435
291	-0.0031461435
5122	-0.0031461435
2692	-0.0031461435
57468	-0.0031461435
5565	-0.0031461435
6392	-0.0031461435
2977	-0.0031461435
6916	-0.0031461435
3039	-0.0031461435
54106	-0.0031461435
1376	-0.0031461435
1278	-0.0031461435
55799	-0.0031461435
84706	-0.0031461435
2157	-0.0031461435
6542	-0.0031461435
5009	-0.0031461435
6560	-0.0031461435
587	-0.0031461435
4856	-0.0031461435
2628	-0.0031461435
2548	-0.0031461435
1244	-0.0031461435
4352	-0.0031461435
9340	-0.0031461435
1509	-0.0031461435
6546	-0.0031461435
5126	-0.0031461435
10268	-0.0031461435
2182	-0.0031461435
3992	-0.0031461435
94121	-0.0031461435
799	-0.0031461435
7035	-0.0031461435
6898	-0.0031461435
3490	-0.0031461435
1363	-0.0031461435
6035	-0.0031461435
3784	-0.0031461435
41	-0.0031461435
8985	-0.0031461435
55217	-0.0031461435
6476	-0.0031461435
6472	-0.0031461435
5351	-0.0031461435
8974	-0.0031461435
11280	-0.0031461435
5150	-0.0031461435
11251	-0.0031461435
3320	-0.0031461435
6646	-0.0031461435
1645	-0.0031461435
765	-0.0031461435
2915	-0.0031461435
5740	-0.0031461435
8424	-0.0031461435
27232	-0.0031461435
8639	-0.0031461435
3176	-0.0031461435
6718	-0.0031461435
384	-0.0031461435
444	-0.0031461435
36	-0.0031461435
6347	-0.0031461435
259	-0.0031461435
6338	-0.0031461435
6340	-0.0031461435
6337	-0.0031461435
23621	-0.0031461435
23428	-0.0031461435
348	-0.0031461435
6288	-0.0031461435
5055	-0.0031461435
10383	-0.0031461435
2153	-0.0031461435
32	-0.0031461435
727	-0.0031461435
27115	-0.0031461435
2593	-0.0031461435
5802	-0.0031461435
55902	-0.0031461435
4524	-0.0031461435
125	-0.0031461435
5149	-0.0031461435
2180	-0.0031461435
217	-0.0031461435
6529	-0.0031461435
124	-0.0031461435
4158	-0.0031461435
5148	-0.0031461435
3676	-0.0031461435
1644	-0.0031461435
2739	-0.0031461435
2690	-0.0031461435
59272	-0.0031461435
107	-0.0031461435
763	-0.0031461435
6330	-0.0031461435
84532	-0.0031461435
5745	-0.0031461435
2939	-0.0031461435
7056	-0.0031461435
22978	-0.0031461435
126	-0.0031461435
2205	-0.0031461435
5319	-0.0031461435
3480	-0.0047166615
1080	-0.0047166615
3614	-0.0047192152
1141	-0.0047192152
553	-0.0047192152
2740	-0.0047192152
1621	-0.0047192152
632	-0.0047192152
5321	-0.0047192152
6403	-0.0047192152
8973	-0.0047192152
7498	-0.0047192152
8001	-0.0047192152
2280	-0.0047192152
6609	-0.0047192152
4552	-0.0047192152
2905	-0.0047192152
6261	-0.0047192152
3775	-0.0047192152
114814	-0.0047192152
189	-0.0047192152
2743	-0.0047192152
5153	-0.0047192152
8972	-0.0047192152
5136	-0.0047192152
6713	-0.0047192152
84889	-0.0047192152
6545	-0.0047192152
1268	-0.0047192152
64902	-0.0047192152
11255	-0.0047192152
6541	-0.0047192152
1723	-0.0047192152
6470	-0.0047192152
1312	-0.0047192152
784	-0.0047192152
10536	-0.0047192152
6558	-0.0047192152
5732	-0.0047192152
4759	-0.0047192152
875	-0.0047192152
5627	-0.0047192152
3416	-0.0047192152
64175	-0.0047192152
7442	-0.0047192152
55214	-0.0047192152
2742	-0.0047192152
4035	-0.0047192152
586	-0.0047192152
6326	-0.0047192152
6869	-0.0047192152
3683	-0.0047192152
440	-0.0047192152
2550	-0.0047192152
7915	-0.0047192152
5618	-0.0047192152
5562	-0.0047192152
2155	-0.0047192152
1374	-0.0047192152
5139	-0.0062846258
3066	-0.0062897332
3751	-0.0062922869
3752	-0.0062922869
773	-0.0062922869
4846	-0.0062922869
2906	-0.0062922869
2057	-0.0062922869
2937	-0.0062922869
3360	-0.0062922869
2902	-0.0062922869
5467	-0.0062922869
5320	-0.0062922869
5327	-0.0062922869
771	-0.0062922869
7067	-0.0062922869
768	-0.0062922869
136	-0.0062922869
4353	-0.0062922869
4036	-0.0062922869
4535	-0.0062922869
1066	-0.0062922869
5739	-0.0062922869
4548	-0.0062922869
7299	-0.0062922869
7173	-0.0062922869
23657	-0.0062922869
4835	-0.0062922869
5033	-0.0062922869
523	-0.0062922869
10846	-0.0062922869
89832	-0.0062922869
785	-0.0062922869
50632	-0.0062922869
445	-0.0062922869
774	-0.0062922869
1786	-0.0062922869
3786	-0.0062922869
3785	-0.0062922869
6329	-0.0062922869
240	-0.0078576976
140	-0.0078653586
7134	-0.0078653586
1143	-0.0078653586
81033	-0.0078653586
2243	-0.0078653586
554	-0.0078653586
5737	-0.0078653586
5143	-0.0078653586
5329	-0.0078653586
5734	-0.0078653586
18	-0.0078653586
10800	-0.0078653586
6335	-0.0078653586
2224	-0.0078653586
134864	-0.0078653586
5053	-0.0078653586
778	-0.0078653586
10280	-0.0078653586
6570	-0.0078653586
7068	-0.0078653586
5465	-0.0078653586
2492	-0.0078653586
766	-0.0078653586
8911	-0.0078653586
786	-0.0094384304
5144	-0.0094384304
552	-0.0094384304
90134	-0.0094384304
2904	-0.0094384304
495	-0.0094384304
4881	-0.0094384304
79001	-0.0094384304
5731	-0.0094384304
5054	-0.0094384304
3783	-0.0094384304
9254	-0.0094384304
27032	-0.0094384304
513	-0.0094384304
2890	-0.0094384304
2677	-0.0094384304
2099	-0.0109885189
57053	-0.0110115021
1136	-0.0110115021
3767	-0.0110115021
1803	-0.0110115021
8913	-0.0110115021
2903	-0.0110115021
782	-0.0110115021
3764	-0.0110115021
64805	-0.0110115021
3758	-0.0110115021
6559	-0.0125845738
3778	-0.0125845738
462	-0.0125845738
3736	-0.0125845738
8654	-0.0125845738
3354	-0.0125845738
6323	-0.0125845738
4128	-0.0141550919
5340	-0.0141576456
2741	-0.0141576456
7421	-0.0141576456
59340	-0.0141576456
2159	-0.0141576456
8912	-0.0141576456
4306	-0.0141576456
185	-0.0157281636
4129	-0.0157281636
116444	-0.0157281636
3643	-0.0157307173
3355	-0.0157307173
3156	-0.0157307173
6557	-0.017303789
134	-0.017303789
2147	-0.017303789
1636	-0.0188717534
801	-0.0188717534
6571	-0.0188768607
783	-0.0188768607
781	-0.0188768607
135	-0.0188768607
6833	-0.0188768607
706	-0.0188768607
5468	-0.0204473788
779	-0.0204499325
776	-0.0204499325
5141	-0.0204499325
5142	-0.0204499325
5241	-0.0220204505
590	-0.0220230042
3274	-0.0235960759
116443	-0.0235960759
762	-0.0235960759
3362	-0.0251691477
476	-0.0251691477
2567	-0.0251691477
2569	-0.0251691477
2570	-0.0251691477
2568	-0.0251691477
200959	-0.0251691477
2898	-0.0251691477
775	-0.0251691477
43	-0.0267396657
2891	-0.0267422194
2563	-0.0267422194
2564	-0.0267422194
2565	-0.0267422194
6336	-0.0283152911
2566	-0.0283152911
2561	-0.0283152911
760	-0.0298883628
759	-0.0298883628
2560	-0.0298883628
155	-0.0314614346
1137	-0.0314614346
1139	-0.0314614346
3359	-0.0330319526
3757	-0.0330319526
3357	-0.0330345063
1135	-0.0330345063
2562	-0.0330345063
2559	-0.0361806497
2557	-0.0361806497
3363	-0.0377537215
1815	-0.0408998649
3352	-0.0424729367
1816	-0.0424729367
6331	-0.0456190801
4985	-0.0456190801
1814	-0.0487626699
1132	-0.0503357416
3351	-0.0503382953
1133	-0.0534818851
4986	-0.0534844388
5743	-0.055044742
2558	-0.0550575105
2556	-0.0550575105
2555	-0.0566305822
6531	-0.0582036539
55879	-0.0629203154
4988	-0.0629228691
3358	-0.0660664589
5742	-0.0676395306
1812	-0.0676420843
151	-0.0676420843
146	-0.0676420843
153	-0.0707882278
6532	-0.0707882278
152	-0.0739343712
154	-0.0786510327
6530	-0.0802241044
2554	-0.0833728016
3350	-0.0833728016
1131	-0.0849433196
147	-0.0880920168
1129	-0.0896599811
150	-0.0943843037
3356	-0.0959548217
1813	-0.1053906984
1128	-0.111685539
148	-0.1148291288
3269	-0.1242675591
