# Supplementary material for: Potential Compounds for Oral Cancer Treatment: Resveratrol, Nimbolide, Lovastatin, Bortezomib, Vorinostat, Berberine, Pterostilbene, Deguelin, Andrographolide, and Colchicine
Source: PLoS One. 2015 Nov 4;10(11):e0141719. doi: 10.1371/journal.pone.0141719 (PMC4633227; doi:10.1371/journal.pone.0141719)
Supplement: S17 Text — The file contains following columns: (i) ‘features’→Gene Symbol of the target; (ii) ‘weights’→weights obtained from pls modeling. (TXT) [file pone.0141719.s017.txt]

features	weights
CASP3	0.4565483175
BCL2	0.2487445207
NFKB1	0.2377202502
BAX	0.2156793702
CASP9	0.1889141676
PARP1	0.1778924507
CDKN1A	0.1763168253
CCND1	0.1385350133
TP53	0.1338157981
CASP8	0.130667101
AKT1	0.1306645473
MAPK1	0.124367153
TNF	0.1180876345
CCNB1	0.1180697587
BCL2L1	0.1101992927
CYCS	0.1007557549
NOS2	0.0976147188
MAPK8	0.0960288787
CDKN1B	0.0928801815
CDK1	0.0881584127
CDK2	0.0865853409
CDK4	0.0787123212
EGFR	0.0755636241
NQO1	0.0739982134
COX2	0.0708444089
VEGFA	0.0677008191
MMP9	0.0661200863
CCNE1	0.0645444609
CASP7	0.0582496203
CCNA2	0.0566739949
CDC25C	0.0535252978
NFKBIA	0.0503766006
PLCG1	0.04408176
TOP2A	0.0425240104
CYP19A1	0.042511242
JUN	0.0425086883
HIF1A	0.0425061346
FAS	0.0393574375
MTOR	0.0362087403
PTGER3	0.0346382223
BIRC5	0.0346356686
BID	0.0330600432
RB1	0.0299138997
COX1	0.0283382743
ODC1	0.0283382743
KDR	0.0283382743
STAT3	0.0283382743
ERBB2	0.0267652026
MMP2	0.0267652026
RHOA	0.0267626489
CYP1A1	0.0251895772
KIT	0.0251895772
CDK6	0.0236139517
MCL1	0.0236139517
RELA	0.02204088
IL6	0.02204088
TOP2B	0.0188921829
MAPK3	0.0188921829
PSMD9	0.0188921829
SRC	0.0188921829
CCND2	0.0188896292
PLAU	0.0173191111
ABL1	0.0173191111
PDGFRB	0.0173191111
DDIT3	0.0173165574
PTK2	0.0173165574
CTNNBIP1	0.0173165574
BIRC2	0.0173165574
FASLG	0.0173165574
TEK	0.0173165574
TYMS	0.0157485931
RHOB	0.0157460394
RAF1	0.0157434857
FLT4	0.0157434857
FLT1	0.0157434857
RRM1	0.0157434857
TOP1MT	0.0157434857
NOX1	0.0157434857
MYC	0.0157434857
DEPTOR	0.015740932
RPTOR	0.015740932
AKT1S1	0.015740932
MLST8	0.015740932
FCGR1A	0.0141831824
APAF1	0.014170414
TUBB	0.014170414
RET	0.014170414
LYN	0.0141678603
RPS6KA3	0.0141678603
BAK1	0.0141678603
SNAI1	0.0141678603
CDH1	0.0141678603
CDH2	0.0141678603
ALOX12	0.0141678603
TWIST1	0.0141678603
BCL2L11	0.0141678603
GRB2	0.0141678603
MMP7	0.0141678603
PMAIP1	0.0141678603
KLK3	0.0141678603
GNRHR	0.012599896
JAK2	0.0125973423
PRKCA	0.0125973423
RAP1A	0.0125947886
MDM2	0.0125947886
IKBKE	0.0125947886
AIFM1	0.0125947886
PCNA	0.0125947886
TOP1	0.0125947886
BRAF	0.0125947886
MS4A1	0.0125947886
MAP2	0.0125947886
TUBA4A	0.0125947886
POLA1	0.0125947886
NR1I2	0.0110268242
CHUK	0.0110242705
PDGFRA	0.0110242705
TUBB1	0.0110217168
UGT1A	0.0110191632
SOS1	0.0110191632
PLK1	0.0110191632
ATF4	0.0110191632
BBC3	0.0110191632
ROCK1	0.0110191632
DIABLO	0.0110191632
TNFRSF10B	0.0110191632
CTLA4	0.0110191632
FASN	0.0110191632
C1QA	0.0094588599
C1QC	0.0094588599
C1QB	0.0094588599
C1R	0.0094588599
IFNAR2	0.0094537525
IKBKB	0.0094511988
FLT3	0.0094460914
MAP2K1	0.0094460914
CASP6	0.0094460914
TIMP1	0.0094460914
TUBG1	0.0094460914
TIMP2	0.0094460914
MMP14	0.0094460914
ROS1	0.0094460914
ITGAV	0.0094460914
STAT5B	0.0094460914
AR	0.0078908955
FCGR2A	0.0078857881
FCGR3A	0.0078857881
FCGR3B	0.0078857881
C1S	0.0078781271
PIK3CA	0.0078730197
FOS	0.0078730197
PTPN1	0.0078730197
IL2	0.0078730197
GSTM1	0.0078730197
JAK1	0.0078730197
FGFR1	0.0078730197
FGFR2	0.0078730197
ANXA1	0.0078730197
TLR3	0.007870466
CDKN2A	0.007870466
CADM1	0.007870466
NUPR1	0.007870466
SKIL	0.007870466
CCL11	0.007870466
SOD2	0.007870466
CCNA1	0.007870466
SOX9	0.007870466
IRS1	0.007870466
WISP2	0.007870466
HSPB8	0.007870466
TSPAN1	0.007870466
AREG	0.007870466
WNT5A	0.007870466
UCHL1	0.007870466
DIRAS3	0.007870466
AGT	0.007870466
ADM	0.007870466
ID4	0.007870466
ITGA5	0.007870466
CD70	0.007870466
CXCL5	0.007870466
CTGF	0.007870466
FCGR2B	0.0063127164
ABCB1	0.0063025017
DHFR	0.0063025017
RXRG	0.006299948
HSPA4	0.0062973943
CDK7	0.0062973943
CDKN1C	0.0062973943
DUSP10	0.0062973943
RPS6KB1	0.0062973943
ATF2	0.0062973943
IL8	0.0062973943
SULT1A3	0.0062973943
BAD	0.0062973943
CHEK2	0.0062973943
ATF3	0.0062973943
XIAP	0.0062973943
CASP12	0.0062973943
E2F1	0.0062973943
TUBB3	0.0062973943
CFLAR	0.0062973943
MMP1	0.0062973943
MMP3	0.0062973943
FN1	0.0062973943
MMP15	0.0062973943
IL2RG	0.0062973943
EPHA2	0.0062973943
LCK	0.0062973943
MAPT	0.0062973943
MAP4	0.0062973943
CSF1R	0.0062973943
PSMB2	0.0062973943
SMO	0.0062973943
LIG3	0.0062973943
TNFSF11	0.0062973943
CRBN	0.0062973943
PSMB1	0.0062973943
PSMB5	0.0062973943
NR3C1	0.0047626279
FCGR2C	0.0047421984
RXRB	0.0047268762
PRKAB1	0.0047243226
TNFRSF8	0.0047243226
NTRK1	0.0047243226
FGFR3	0.0047243226
CXCR4	0.0047243226
IFNAR1	0.0031563582
AHR	0.0031563582
IL1B	0.0031538045
HSPA5	0.0031512508
ORM2	0.0031512508
ICAM1	0.0031512508
CD80	0.0031512508
IL2RB	0.0031512508
IL2RA	0.0031512508
ELANE	0.0031512508
CD86	0.0031512508
CYP1B1	0.0031486971
PROM1	0.0031486971
CDC42	0.0031486971
ERBB3	0.0031486971
SP1	0.0031486971
CDK9	0.0031486971
LOX	0.0031486971
MYLK	0.0031486971
SP3	0.0031486971
TFF1	0.0031486971
SP4	0.0031486971
IGF1	0.0031486971
GLI1	0.0031486971
TNFRSF1A	0.0031486971
HSPB2	0.0031486971
TGFBR3	0.0031486971
TFDP1	0.0031486971
BECN1	0.0031486971
FOXM1	0.0031486971
NFATC1	0.0031486971
MAPK7	0.0031486971
NR1H3	0.0031486971
WSB1	0.0031486971
PIM2	0.0031486971
SOD1	0.0031486971
EDN1	0.0031486971
JUNB	0.0031486971
AURKB	0.0031486971
WEE1	0.0031486971
UCP2	0.0031486971
GADD45A	0.0031486971
TRADD	0.0031486971
CYP1A2	0.0031486971
CYP2C8	0.0031486971
TP63	0.0031486971
CCND3	0.0031486971
CSN2	0.0031486971
IL4	0.0031486971
ITGA2	0.0031486971
FADD	0.0031486971
RPS6KA5	0.0031486971
TGFBR1	0.0031486971
TGFBR2	0.0031486971
CDKN2B	0.0031486971
IGF2	0.0031486971
NFE2	0.0031486971
HBG1	0.0031486971
RAD17	0.0031486971
HNRNPA2B1	0.0031486971
SLC2A1	0.0031486971
HMBS	0.0031486971
NDUFS1	0.0031486971
GATA1	0.0031486971
BCL2L2	0.0031486971
PTCH1	0.0031486971
TNFRSF10A	0.0031486971
PRKCG	0.0031486971
MAP2K4	0.0031486971
CASP2	0.0031486971
PHB	0.0031486971
ALPP	0.0031486971
BNIP3	0.0031486971
BIRC3	0.0031486971
EGR1	0.0031486971
GATA2	0.0031486971
ERP29	0.0031486971
LDHB	0.0031486971
PGF	0.0031486971
YES1	0.0031486971
ENDOG	0.0031486971
PDPK1	0.0031486971
PDIA3	0.0031486971
SPDEF	0.0031486971
FYN	0.0031486971
MMP19	0.0031486971
MMP26	0.0031486971
PSMD2	0.0031486971
CEACAM1	0.0031486971
MMP11	0.0031486971
MMP10	0.0031486971
MMP21	0.0031486971
ITK	0.0031486971
TNFSF13B	0.0031486971
HSD11B1	0.0031486971
MMP8	0.0031486971
TUBE1	0.0031486971
MMP25	0.0031486971
TSHR	0.0031486971
DCK	0.0031486971
POLE	0.0031486971
PRKACA	0.0031486971
FPGS	0.0031486971
PSMD1	0.0031486971
STMN4	0.0031486971
RRM2B	0.0031486971
MET	0.0031486971
MMP28	0.0031486971
POLE2	0.0031486971
MMP17	0.0031486971
SERPINF2	0.0031486971
MAP1A	0.0031486971
MMP23A	0.0031486971
LDLR	0.0031486971
HCK	0.0031486971
POLE4	0.0031486971
TUBD1	0.0031486971
CAMK2G	0.0031486971
MMP13	0.0031486971
MMP27	0.0031486971
FDX1	0.0031486971
MMP20	0.0031486971
MMP16	0.0031486971
POLE3	0.0031486971
ALAD	0.0031486971
MMP24	0.0031486971
HDAC3	0.0031486971
POLB	0.0031486971
TLR8	0.0031486971
GART	0.0031486971
RARRES1	0.0031486971
MAPK11	0.0031486971
APEX1	0.0031486971
POLA2	0.0031486971
CDH5	0.0031486971
HDAC1	0.0031486971
CD52	0.0031486971
G6PD	0.0031486971
CHD1	0.0031486971
RPL3	0.0031486971
PRKCQ	0.0031486971
GPRC5A	0.0031486971
HDAC8	0.0031486971
DDR1	0.0031486971
HDAC6	0.0031486971
PRKCD	0.0031486971
SLC2A2	0.0031486971
BDKRB2	0.0031486971
CD33	0.0031486971
LIG1	0.0031486971
SSTR3	0.0031486971
SCTR	0.0031486971
RXRA	0.0015781791
RARB	0.0015781791
RARG	0.0015781791
GSK3B	0.0015756254
CYP2B6	0.0015756254
ABL2	0.0015756254
VCAM1	0.0015756254
POR	0.0015756254
LTA	0.0015756254
CYP11A1	0.0015756254
GPX1	0.0015756254
EGF	0.0015756254
GGT1	0.0015756254
RAC1	0.0015756254
TXNRD1	0.0015756254
CMPK1	0.0015756254
FOLH1	0.0015756254
LTA4H	0.0015756254
ATIC	0.0015756254
MMP12	0.0015756254
CYP11B1	0.0015756254
TNFRSF1B	0.0015756254
PNP	0.0015756254
TLR7	0.0015756254
AKR1C3	0.0015756254
CYP17A1	0.0015756254
SULT1E1	0.0015756254
SSTR1	0.0015756254
RRM2	0.0015756254
PPAT	0.0015756254
CSF3R	0.0015756254
FGFR4	0.0015756254
ALDH1A2	0.0015756254
HPRT1	0.0015756254
ALDH1A1	0.0015756254
NR0B1	0.0015756254
RARA	5.11E-006
LHCGR	5.11E-006
IMPDH2	2.55E-006
GSR	2.55E-006
MTNR1B	2.55E-006
MTNR1A	2.55E-006
IFNG	2.55E-006
FGF1	2.55E-006
GPT	2.55E-006
NA	2.55E-006
ADA	2.55E-006
SCNN1D	2.55E-006
SSTR2	2.55E-006
SSTR5	2.55E-006
ANPEP	2.55E-006
TUBA1A	2.55E-006
PLIN3	2.55E-006
SRD5A1	2.55E-006
CYP51A1	2.55E-006
PGD	2.55E-006
LIPF	0
PNLIP	0
ABCA1	-0.001570518
EDNRB	-0.001570518
EDNRA	-0.001570518
SRD5A2	-0.001570518
TH	-0.001570518
A2M	-0.001570518
CALR	-0.001570518
PHOSPHO1	-0.0015730717
TGFB1	-0.0015730717
PCYT1A	-0.0015730717
GCDH	-0.0015730717
ACADM	-0.0015730717
PLD1	-0.0015730717
RDH13	-0.0015730717
DHRS4	-0.0015730717
PLD2	-0.0015730717
NISCH	-0.0015730717
VCAN	-0.0015730717
RETSAT	-0.0015730717
CHRNG	-0.0015730717
RDH11	-0.0015730717
DLD	-0.0015730717
RBP3	-0.0015730717
RDH5	-0.0015730717
RDH12	-0.0015730717
IL4I1	-0.0015730717
CHRNA1	-0.0015730717
DPYD	-0.0015730717
KCNA4	-0.0015730717
ERO1LB	-0.0015730717
IVD	-0.0015730717
RDH8	-0.0015730717
WARS2	-0.0015730717
TERT	-0.0015730717
PCYT1B	-0.0015730717
TPR	-0.0015730717
CD44	-0.0015730717
NCAN	-0.0015730717
CYB5R1	-0.0015730717
ALDH1A3	-0.0015730717
ACAD8	-0.0015730717
LRAT	-0.0015730717
DHRS3	-0.0015730717
GLUD1	-0.0015730717
DAO	-0.0015730717
RDH14	-0.0015730717
GFER	-0.0015730717
CHRND	-0.0015730717
ACADS	-0.0015730717
WARS	-0.0015730717
RLBP1	-0.0015730717
FDXR	-0.0015730717
CYB5R3	-0.0015730717
CHRNB1	-0.0015730717
ACOX1	-0.0015730717
GP9	-0.0015730717
CHRNE	-0.0015730717
VKORC1L1	-0.0015730717
PCCA	-0.0015730717
B4GALT3	-0.0015730717
MGMT	-0.0015730717
GPX4	-0.0015730717
GSTM3	-0.0015730717
SV2A	-0.0015730717
GSTA1	-0.0015730717
GPX8	-0.0015730717
IL11RA	-0.0015730717
SMOX	-0.0015730717
GLRX	-0.0015730717
TARS2	-0.0015730717
CARS	-0.0015730717
GSTM2	-0.0015730717
UGT1A9	-0.0015730717
GPX3	-0.0015730717
SEC14L3	-0.0015730717
GSTZ1	-0.0015730717
ESD	-0.0015730717
CLEC3B	-0.0015730717
S100A4	-0.0015730717
IL3RA	-0.0015730717
CSF2RB	-0.0015730717
NAGK	-0.0015730717
PLCL1	-0.0015730717
GPX7	-0.0015730717
ANXA2	-0.0015730717
SOAT2	-0.0015730717
SMS	-0.0015730717
PAICS	-0.0015730717
ATP6V1B2	-0.0015730717
GOT2	-0.0015730717
LYZ	-0.0015730717
MGST1	-0.0015730717
MCCC1	-0.0015730717
B4GALT4	-0.0015730717
SLC19A3	-0.0015730717
ADSS	-0.0015730717
DARS	-0.0015730717
TARS	-0.0015730717
AKR1C2	-0.0015730717
SLCO2B1	-0.0015730717
PPP2CA	-0.0015730717
SLC1A1	-0.0015730717
SEC14L2	-0.0015730717
PDE11A	-0.0015730717
FAAH	-0.0015730717
P2RY2	-0.0015730717
SLC25A12	-0.0015730717
CD55	-0.0015730717
MCCC2	-0.0015730717
DGKA	-0.0015730717
HAGH	-0.0015730717
PTPN4	-0.0015730717
CD1A	-0.0015730717
FGG	-0.0015730717
ACY3	-0.0015730717
CSAD	-0.0015730717
GSTK1	-0.0015730717
GPX5	-0.0015730717
VDAC2	-0.0015730717
HPGDS	-0.0015730717
SLC25A13	-0.0015730717
THNSL1	-0.0015730717
KRT8	-0.0015730717
GSTT1	-0.0015730717
RENBP	-0.0015730717
SEC14L4	-0.0015730717
S100A1	-0.0015730717
ACACA	-0.0015730717
GCLM	-0.0015730717
CARS2	-0.0015730717
ITGB1	-0.0015730717
S100B	-0.0015730717
PLA2G6	-0.0015730717
B4GALT2	-0.0015730717
GPX2	-0.0015730717
KCNQ4	-0.0015730717
DARS2	-0.0015730717
SIRT5	-0.0015730717
HINT1	-0.0015730717
NAGLU	-0.0015730717
VDAC3	-0.0015730717
FBP1	-0.0015730717
PLA2G2E	-0.0015730717
PRG2	-0.0015730717
NTRK2	-0.0015730717
CD4	-0.0015730717
PIM1	-0.0015730717
SDC2	-0.0015730717
FGB	-0.0015730717
LTC4S	-0.0015730717
S100A2	-0.0015730717
CTH	-0.0015730717
HLCS	-0.0015730717
TXNDC12	-0.0015730717
ASPA	-0.0015730717
TPH1	-0.0015730717
GCLC	-0.0015730717
GSTM5	-0.0015730717
CCKAR	-0.0015730717
ADSSL1	-0.0015730717
NAGPA	-0.0015730717
GSTO2	-0.0015730717
GUCY2C	-0.0015730717
PRKCB	-0.0015730717
HSP90B1	-0.0015730717
CDO1	-0.0015730717
PTPRE	-0.0015730717
GSTO1	-0.0015730717
MGST3	-0.0015730717
GSTM4	-0.0015730717
GSTA4	-0.0015730717
MGST2	-0.0015730717
PRDX5	-0.0015730717
PPP2CB	-0.0015730717
CAD	-0.0015730717
CLCNKA	-0.0015730717
GSTA5	-0.0015730717
CASP1	-0.0015730717
KCNJ12	-0.0015730717
GLRX2	-0.0015730717
FABP2	-0.0015730717
PROZ	-0.0015730717
GPX6	-0.0015730717
MR1	-0.0015730717
KCNQ5	-0.0015730717
VDAC1	-0.0015730717
B4GALT1	-0.0015730717
NTSR2	-0.0015730717
GSTA3	-0.0015730717
CSF2RA	-0.0015730717
C3	-0.0015730717
BAAT	-0.0015730717
VAMP1	-0.0015730717
RFK	-0.0015730717
DGKG	-0.0015730717
PADI1	-0.0015730717
NPSR1	-0.0015730717
FCGR1B	-0.0015730717
GLYATL1	-0.0015730717
PIPOX	-0.0015730717
GARS	-0.0015730717
GLUL	-0.0015730717
SCARB1	-0.0015730717
GPR18	-0.0015730717
HBB	-0.0015730717
SMPD4	-0.0015730717
SNAP25	-0.0015730717
PTDSS2	-0.0015730717
SST	-0.0015730717
GCAT	-0.0015730717
CPS1	-0.0015730717
GLDC	-0.0015730717
CTRB1	-0.0015730717
SLC6A5	-0.0015730717
NPR3	-0.0015730717
BLVRB	-0.0015730717
CXCR1	-0.0015730717
GLYAT	-0.0015730717
PADI4	-0.0015730717
CTPS1	-0.0015730717
GCSH	-0.0015730717
C4B	-0.0015730717
FTH1	-0.0015730717
PTK2B	-0.0015730717
DDAH1	-0.0015730717
KLK1	-0.0015730717
ASMT	-0.0015730717
GRIK1	-0.0015730717
RHO	-0.0015730717
ALPPL2	-0.0015730717
AMY2A	-0.0015730717
ITGB2	-0.0015730717
SLC32A1	-0.0015730717
DDAH2	-0.0015730717
SYT2	-0.0015730717
NT5E	-0.0015730717
GLYATL2	-0.0015730717
DGKD	-0.0015730717
PTDSS1	-0.0015730717
SLC6A9	-0.0015730717
PADI6	-0.0015730717
C4A	-0.0015730717
FTL	-0.0015730717
KCNJ6	-0.0015730717
PADI2	-0.0015730717
KCNJ3	-0.0015730717
VARS	-0.0015730717
PON1	-0.0015730717
HSPG2	-0.0015730717
RORB	-0.0015730717
SMPD3	-0.0015730717
GNG2	-0.0015730717
TNNC2	-0.0015730717
PADI3	-0.0015730717
PISD	-0.0015730717
ALAS1	-0.0015730717
UGCG	-0.0015730717
ATP8A1	-0.0015730717
ALAS2	-0.0015730717
DPEP1	-0.0015730717
NPY2R	-0.0015730717
VAMP2	-0.0015730717
PRSS1	-0.0015730717
EPX	-0.0015730717
FOLR3	-0.0015730717
TLR4	-0.0015730717
EGLN1	-0.0015730717
ALKBH3	-0.0015730717
CCR5	-0.0015730717
KCNE1	-0.0015730717
FOLR2	-0.0015730717
SLC9A1	-0.0015730717
CYP27B1	-0.0015730717
CA10	-0.0015730717
TRDMT1	-0.0015730717
PECR	-0.0015730717
SCN1B	-0.0015730717
ABP1	-0.0015730717
MCFD2	-0.0015730717
NGF	-0.0015730717
AMN	-0.0015730717
ELOVL4	-0.0015730717
CA13	-0.0015730717
KCNMB4	-0.0015730717
SLC22A6	-0.0015730717
IL3	-0.0015730717
SRPK2	-0.0015730717
S1PR5	-0.0015730717
KCNMB1	-0.0015730717
CRH	-0.0015730717
MTAP	-0.0015730717
KCNJ5	-0.0015730717
KDM5D	-0.0015730717
CARTPT	-0.0015730717
SLC1A4	-0.0015730717
LIAS	-0.0015730717
LCT	-0.0015730717
VWF	-0.0015730717
LMAN1	-0.0015730717
AARS2	-0.0015730717
SLC22A8	-0.0015730717
KCNMB3	-0.0015730717
F2R	-0.0015730717
SCN2B	-0.0015730717
AARS	-0.0015730717
ASGR2	-0.0015730717
AGXT2L2	-0.0015730717
PAM	-0.0015730717
FGF4	-0.0015730717
MS4A2	-0.0015730717
FADS2	-0.0015730717
KCNN2	-0.0015730717
ACP1	-0.0015730717
TF	-0.0015730717
CLCN2	-0.0015730717
HSD3B1	-0.0015730717
PANX1	-0.0015730717
TCN1	-0.0015730717
SLC23A1	-0.0015730717
EGLN3	-0.0015730717
EGLN2	-0.0015730717
OGFOD2	-0.0015730717
PRNP	-0.0015730717
CUBN	-0.0015730717
HSD3B2	-0.0015730717
SCN3B	-0.0015730717
CD2	-0.0015730717
ALKBH2	-0.0015730717
OGFOD1	-0.0015730717
MMAB	-0.0015730717
VTN	-0.0015730717
S100P	-0.0015730717
GABBR2	-0.0015730717
LIPT1	-0.0015730717
OXT	-0.0015730717
KYNU	-0.0015730717
SHBG	-0.0015730717
KCNMB2	-0.0015730717
P4HTM	-0.0015730717
PLOD2	-0.0015730717
POMC	-0.0015730717
SLC22A11	-0.0015730717
KCNN1	-0.0015730717
CA5B	-0.0015730717
IL6R	-0.0015730717
CYP11B2	-0.0015730717
CA11	-0.0015730717
ASIC2	-0.0015730717
CA8	-0.0015730717
APRT	-0.0015730717
PPIB	-0.0015730717
QPRT	-0.0015730717
OXCT2	-0.0015730717
HARS	-0.0015730717
IMPA1	-0.0015730717
HDC	-0.0015730717
MAT1A	-0.0015730717
TNK2	-0.0015730717
TAS1R2	-0.0015730717
NEU1	-0.0015730717
IGFBP3	-0.0015730717
CTNS	-0.0015730717
PIK3CB	-0.0015730717
PTGR2	-0.0015730717
ACVR1	-0.0015730717
PKLR	-0.0015730717
GCGR	-0.0015730717
FARSB	-0.0015730717
SDS	-0.0015730717
SELE	-0.0015730717
AQP1	-0.0015730717
SUCLG2	-0.0015730717
SLC25A29	-0.0015730717
DLG4	-0.0015730717
PPIG	-0.0015730717
PYCR1	-0.0015730717
PDHB	-0.0015730717
TPMT	-0.0015730717
ACVR1B	-0.0015730717
PPIH	-0.0015730717
CYP3A4	-0.0015730717
NFKB2	-0.0015730717
CASR	-0.0015730717
SUCLG1	-0.0015730717
SLC22A4	-0.0015730717
OXCT1	-0.0015730717
SPTLC1	-0.0015730717
IARS2	-0.0015730717
PTGDR	-0.0015730717
PF4	-0.0015730717
AMD1	-0.0015730717
KRT7	-0.0015730717
NR1H4	-0.0015730717
SLC7A9	-0.0015730717
ACVRL1	-0.0015730717
LCMT2	-0.0015730717
COL2A1	-0.0015730717
MTHFD2	-0.0015730717
PIK3R1	-0.0015730717
CRAT	-0.0015730717
PROSC	-0.0015730717
KRT12	-0.0015730717
IFNGR1	-0.0015730717
AKR1B1	-0.0015730717
MAT2A	-0.0015730717
SLC6A7	-0.0015730717
SLC13A3	-0.0015730717
PROCR	-0.0015730717
CKB	-0.0015730717
SLC16A1	-0.0015730717
PDK1	-0.0015730717
CRYZ	-0.0015730717
ITPR1	-0.0015730717
CKM	-0.0015730717
CD3D	-0.0015730717
CD247	-0.0015730717
SLC16A2	-0.0015730717
IMPA2	-0.0015730717
ADRBK2	-0.0015730717
MTHFD1	-0.0015730717
ASNA1	-0.0015730717
SLC6A14	-0.0015730717
LARS	-0.0015730717
SLC25A5	-0.0015730717
SLC25A2	-0.0015730717
SDHC	-0.0015730717
ESRRG	-0.0015730717
PIK3CD	-0.0015730717
SLC16A5	-0.0015730717
NARS2	-0.0015730717
HCAR3	-0.0015730717
NID1	-0.0015730717
F3	-0.0015730717
HPD	-0.0015730717
SLC12A6	-0.0015730717
PIK3R3	-0.0015730717
PDE8B	-0.0015730717
SLC25A10	-0.0015730717
RAMP1	-0.0015730717
LCMT1	-0.0015730717
CRP	-0.0015730717
MTFMT	-0.0015730717
NPC1L1	-0.0015730717
CD3G	-0.0015730717
OAZ1	-0.0015730717
SLC13A2	-0.0015730717
GGPS1	-0.0015730717
TBXA2R	-0.0015730717
PIK3R2	-0.0015730717
AGTR2	-0.0015730717
BHMT	-0.0015730717
CYSLTR2	-0.0015730717
AMT	-0.0015730717
MAEA	-0.0015730717
CROT	-0.0015730717
HCAR2	-0.0015730717
TRPV3	-0.0015730717
PARS2	-0.0015730717
HLA-DQB1	-0.0015730717
GBA	-0.0015730717
OAZ2	-0.0015730717
L3HYPDH	-0.0015730717
ARAF	-0.0015730717
SLC25A20	-0.0015730717
TPK1	-0.0015730717
SLC16A8	-0.0015730717
ALDH1L1	-0.0015730717
PKM	-0.0015730717
PDE9A	-0.0015730717
CYP2D6	-0.0015730717
SERPINB6	-0.0015730717
YARS	-0.0015730717
HLA-DQA2	-0.0015730717
JAK3	-0.0015730717
SLC16A4	-0.0015730717
ACSL3	-0.0015730717
CD163	-0.0015730717
CAT	-0.0015730717
CKMT1A	-0.0015730717
SARS	-0.0015730717
SLC1A5	-0.0015730717
ABCG1	-0.0015730717
PRODH	-0.0015730717
NPPB	-0.0015730717
CHAT	-0.0015730717
ADC	-0.0015730717
SLC6A8	-0.0015730717
RNASE3	-0.0015730717
SLC22A5	-0.0015730717
SLC19A2	-0.0015730717
MUC2	-0.0015730717
ASL	-0.0015730717
FTCD	-0.0015730717
SDHA	-0.0015730717
CCKBR	-0.0015730717
F11	-0.0015730717
OAT	-0.0015730717
CYP3A5	-0.0015730717
SLC3A1	-0.0015730717
FXYD2	-0.0015730717
GJA1	-0.0015730717
COL1A1	-0.0015730717
AFG3L2	-0.0015730717
TRPA1	-0.0015730717
RAMP2	-0.0015730717
HSD17B1	-0.0015730717
OAZ3	-0.0015730717
FARSA	-0.0015730717
ADRBK1	-0.0015730717
COL3A1	-0.0015730717
BHMT2	-0.0015730717
PPIC	-0.0015730717
ST14	-0.0015730717
OGDH	-0.0015730717
PPP3R2	-0.0015730717
LPA	-0.0015730717
YARS2	-0.0015730717
KARS	-0.0015730717
PYCRL	-0.0015730717
SRR	-0.0015730717
PRKDC	-0.0015730717
NDUFC2	-0.0015730717
HSD17B6	-0.0015730717
FFAR1	-0.0015730717
AMHR2	-0.0015730717
SLC16A7	-0.0015730717
NOXO1	-0.0015730717
M6PR	-0.0015730717
SLC12A7	-0.0015730717
EPRS	-0.0015730717
TLR2	-0.0015730717
SDHB	-0.0015730717
CAMLG	-0.0015730717
CDK15	-0.0015730717
TRPM8	-0.0015730717
HAL	-0.0015730717
IARS	-0.0015730717
IFNGR2	-0.0015730717
IL1R1	-0.0015730717
NNMT	-0.0015730717
FCER1G	-0.0015730717
SLC16A3	-0.0015730717
GRIA3	-0.0015730717
CD3E	-0.0015730717
PDE2A	-0.0015730717
HDAC9	-0.0015730717
SLC16A6	-0.0015730717
SUCNR1	-0.0015730717
IL5	-0.0015730717
SPTLC2	-0.0015730717
PYCR2	-0.0015730717
FPR1	-0.0015730717
IGF2R	-0.0015730717
ABCC1	-0.0015730717
ACAT1	-0.0015730717
SLC25A15	-0.0015730717
HPN	-0.0015730717
SLC25A6	-0.0015730717
FARS2	-0.0015730717
SLC13A1	-0.0015730717
HLA-DRB1	-0.0015730717
TRIM13	-0.0015730717
CKMT2	-0.0015730717
ARG1	-0.0015730717
SUCLA2	-0.0015730717
PDE8A	-0.0015730717
CP	-0.0015730717
NARS	-0.0015730717
LARS2	-0.0015730717
NAE1	-0.0015730717
ESR2	-0.0031410361
ITGB3	-0.0031435898
FGF2	-0.0031435898
GOT1	-0.0031461435
ADK	-0.0031461435
PYGL	-0.0031461435
RBP1	-0.0031461435
PCCB	-0.0031461435
NRP1	-0.0031461435
KCNK2	-0.0031461435
PDXK	-0.0031461435
NPR2	-0.0031461435
ENPP1	-0.0031461435
NOS1	-0.0031461435
KCNK9	-0.0031461435
KCNK3	-0.0031461435
ITGA2B	-0.0031461435
GSTP1	-0.0031461435
PROC	-0.0031461435
F9	-0.0031461435
LPL	-0.0031461435
MTTP	-0.0031461435
CHRNB3	-0.0031461435
MME	-0.0031461435
CHRNA5	-0.0031461435
SLC36A1	-0.0031461435
SLC5A6	-0.0031461435
CHRNA9	-0.0031461435
MMACHC	-0.0031461435
CANX	-0.0031461435
MMAA	-0.0031461435
MUT	-0.0031461435
OXTR	-0.0031461435
SERPIND1	-0.0031461435
S100A12	-0.0031461435
CREB1	-0.0031461435
S100A13	-0.0031461435
PHYH	-0.0031461435
CXCL12	-0.0031461435
ABCB11	-0.0031461435
SLC38A3	-0.0031461435
ABCC9	-0.0031461435
PPIF	-0.0031461435
CNR2	-0.0031461435
CA3	-0.0031461435
CA14	-0.0031461435
KCNN3	-0.0031461435
KCNK6	-0.0031461435
SCN3A	-0.0031461435
METAP2	-0.0031461435
PPIA	-0.0031461435
ASRGL1	-0.0031461435
REN	-0.0031461435
PC	-0.0031461435
ACY1	-0.0031461435
SERPINA5	-0.0031461435
NFS1	-0.0031461435
SLC25A4	-0.0031461435
PCSK1	-0.0031461435
GHRHR	-0.0031461435
SLC12A5	-0.0031461435
PRKAB2	-0.0031461435
SDHD	-0.0031461435
GUCY1A2	-0.0031461435
TBXAS1	-0.0031461435
HBA1	-0.0031461435
TLR9	-0.0031461435
CPT2	-0.0031461435
COL1A2	-0.0031461435
CACNA2D3	-0.0031461435
GPT2	-0.0031461435
F8	-0.0031461435
SLC7A2	-0.0031461435
OTC	-0.0031461435
SLC12A4	-0.0031461435
BCAT2	-0.0031461435
NOV	-0.0031461435
GATM	-0.0031461435
GAA	-0.0031461435
ABCC2	-0.0031461435
MPL	-0.0031461435
GLP2R	-0.0031461435
CTSD	-0.0031461435
SLC8A1	-0.0031461435
PCSK2	-0.0031461435
RAMP3	-0.0031461435
ACSL4	-0.0031461435
FADS1	-0.0031461435
SYTL4	-0.0031461435
CALCR	-0.0031461435
TFPI	-0.0031461435
TAT	-0.0031461435
IGFBP7	-0.0031461435
CPE	-0.0031461435
RNASE1	-0.0031461435
KCNQ1	-0.0031461435
ASIC1	-0.0031461435
PLOD3	-0.0031461435
TMLHE	-0.0031461435
SI	-0.0031461435
SHMT2	-0.0031461435
PLOD1	-0.0031461435
P4HA2	-0.0031461435
SCN11A	-0.0031461435
PDE7A	-0.0031461435
PTGDR2	-0.0031461435
HSP90AA1	-0.0031461435
SOAT1	-0.0031461435
AKR1C1	-0.0031461435
CA6	-0.0031461435
GRM5	-0.0031461435
PTGIS	-0.0031461435
BBOX1	-0.0031461435
GNMT	-0.0031461435
AOC3	-0.0031461435
HNMT	-0.0031461435
AKR1D1	-0.0031461435
ARG2	-0.0031461435
ASPH	-0.0031461435
ACADSB	-0.0031461435
CCL2	-0.0031461435
AMBP	-0.0031461435
SCNN1B	-0.0031461435
SCNN1G	-0.0031461435
SCNN1A	-0.0031461435
BACE1	-0.0031461435
SLC7A8	-0.0031461435
APOE	-0.0031461435
SAA1	-0.0031461435
SERPINB2	-0.0031461435
TUBB4B	-0.0031461435
F5	-0.0031461435
ACACB	-0.0031461435
C5	-0.0031461435
PDE7B	-0.0031461435
GAMT	-0.0031461435
PTPRS	-0.0031461435
ACSS2	-0.0031461435
MTHFR	-0.0031461435
ADH1B	-0.0031461435
PDE6H	-0.0031461435
ACSL1	-0.0031461435
ALDH2	-0.0031461435
SLC6A1	-0.0031461435
ADH1A	-0.0031461435
MC2R	-0.0031461435
PDE6G	-0.0031461435
ITGA4	-0.0031461435
DDC	-0.0031461435
GLO1	-0.0031461435
GHR	-0.0031461435
ACE2	-0.0031461435
ADCY1	-0.0031461435
CA5A	-0.0031461435
SCN4B	-0.0031461435
ACSS1	-0.0031461435
PTH1R	-0.0031461435
GSTA2	-0.0031461435
THBD	-0.0031461435
NT5C2	-0.0031461435
ADH1C	-0.0031461435
FCER1A	-0.0031461435
PLA2G1B	-0.0031461435
IGF1R	-0.0047166615
CFTR	-0.0047166615
IMPDH1	-0.0047192152
CHRNB2	-0.0047192152
AVPR1B	-0.0047192152
GLP1R	-0.0047192152
DBH	-0.0047192152
BGLAP	-0.0047192152
PLA2G4A	-0.0047192152
SELP	-0.0047192152
CHRNA6	-0.0047192152
XDH	-0.0047192152
GLRA3	-0.0047192152
FKBP1A	-0.0047192152
SMPD1	-0.0047192152
MTRR	-0.0047192152
GRIN2C	-0.0047192152
RYR1	-0.0047192152
KCNK1	-0.0047192152
GNRHR2	-0.0047192152
AGXT	-0.0047192152
GLRB	-0.0047192152
PDE1B	-0.0047192152
MGAM	-0.0047192152
PDE1A	-0.0047192152
SQLE	-0.0047192152
SLC7A3	-0.0047192152
SLC7A4	-0.0047192152
CNR1	-0.0047192152
AGXT2	-0.0047192152
HRH3	-0.0047192152
SLC7A1	-0.0047192152
DHODH	-0.0047192152
SHMT1	-0.0047192152
COMT	-0.0047192152
CACNB3	-0.0047192152
LEPREL2	-0.0047192152
SLC12A2	-0.0047192152
PTGER2	-0.0047192152
NEU2	-0.0047192152
CBS	-0.0047192152
PROS1	-0.0047192152
IDE	-0.0047192152
LEPRE1	-0.0047192152
TRPV1	-0.0047192152
LEPREL1	-0.0047192152
GLRA2	-0.0047192152
LRP1	-0.0047192152
BCAT1	-0.0047192152
SCN2A	-0.0047192152
TACR1	-0.0047192152
ITGAL	-0.0047192152
ASNS	-0.0047192152
GABBR1	-0.0047192152
ALDH5A1	-0.0047192152
PRLR	-0.0047192152
PRKAA1	-0.0047192152
F7	-0.0047192152
CPT1A	-0.0047192152
PDE3A	-0.0062846258
HDAC2	-0.0062897332
KCND2	-0.0062922869
KCND3	-0.0062922869
CACNA1A	-0.0062922869
NOS3	-0.0062922869
GRIN2D	-0.0062922869
EPOR	-0.0062922869
GSS	-0.0062922869
HTR4	-0.0062922869
GRIN1	-0.0062922869
PPARD	-0.0062922869
PLA2G2A	-0.0062922869
PLAT	-0.0062922869
CA12	-0.0062922869
THRA	-0.0062922869
CA9	-0.0062922869
ADORA2B	-0.0062922869
MPO	-0.0062922869
LRP2	-0.0062922869
ND1	-0.0062922869
CES1	-0.0062922869
PTGIR	-0.0062922869
MTR	-0.0062922869
TYR	-0.0062922869
TPO	-0.0062922869
SLC7A11	-0.0062922869
NQO2	-0.0062922869
P4HA1	-0.0062922869
ATP6V1A	-0.0062922869
PDE10A	-0.0062922869
CHRFAM7A	-0.0062922869
CACNB4	-0.0062922869
CALY	-0.0062922869
ASS1	-0.0062922869
CACNA1B	-0.0062922869
DNMT1	-0.0062922869
KCNQ3	-0.0062922869
KCNQ2	-0.0062922869
SCN4A	-0.0062922869
ALOX5	-0.0078576976
ADORA3	-0.0078653586
TNNC1	-0.0078653586
CHRNB4	-0.0078653586
KCNH6	-0.0078653586
FGA	-0.0078653586
AVPR2	-0.0078653586
PTGFR	-0.0078653586
PDE4C	-0.0078653586
PLAUR	-0.0078653586
PTGER4	-0.0078653586
ABAT	-0.0078653586
CYSLTR1	-0.0078653586
SCN9A	-0.0078653586
FDPS	-0.0078653586
TAAR1	-0.0078653586
PAH	-0.0078653586
CACNA1F	-0.0078653586
SIGMAR1	-0.0078653586
SLC18A1	-0.0078653586
THRB	-0.0078653586
PPARA	-0.0078653586
FSHR	-0.0078653586
CA7	-0.0078653586
CACNA1I	-0.0078653586
CACNG1	-0.0094384304
PDE4D	-0.0094384304
AVPR1A	-0.0094384304
KCNH7	-0.0094384304
GRIN2B	-0.0094384304
ATP4A	-0.0094384304
NPR1	-0.0094384304
VKORC1	-0.0094384304
PTGER1	-0.0094384304
SERPINE1	-0.0094384304
KCNN4	-0.0094384304
CACNA2D2	-0.0094384304
ATP2C1	-0.0094384304
ATP5D	-0.0094384304
GRIA1	-0.0094384304
GGCX	-0.0094384304
ESR1	-0.0109885189
CHRNA10	-0.0110115021
CHRNA3	-0.0110115021
KCNJ11	-0.0110115021
DPP4	-0.0110115021
CACNA1G	-0.0110115021
GRIN2A	-0.0110115021
CACNB1	-0.0110115021
KCNJ8	-0.0110115021
P2RY12	-0.0110115021
KCNJ1	-0.0110115021
SLC12A3	-0.0125845738
KCNMA1	-0.0125845738
SERPINC1	-0.0125845738
KCNA1	-0.0125845738
PDE5A	-0.0125845738
HTR1E	-0.0125845738
SCN1A	-0.0125845738
MAOA	-0.0141550919
PLG	-0.0141576456
GLRA1	-0.0141576456
VDR	-0.0141576456
HRH4	-0.0141576456
F10	-0.0141576456
CACNA1H	-0.0141576456
NR3C2	-0.0141576456
AGTR1	-0.0157281636
MAOB	-0.0157281636
GRIN3B	-0.0157281636
INSR	-0.0157307173
HTR1F	-0.0157307173
HMGCR	-0.0157307173
SLC12A1	-0.017303789
ADORA1	-0.017303789
F2	-0.017303789
ACE	-0.0188717534
CALM1	-0.0188717534
SLC18A2	-0.0188768607
CACNB2	-0.0188768607
CACNA2D1	-0.0188768607
ADORA2A	-0.0188768607
ABCC8	-0.0188768607
TSPO	-0.0188768607
PPARG	-0.0204473788
CACNA1S	-0.0204499325
CACNA1D	-0.0204499325
PDE4A	-0.0204499325
PDE4B	-0.0204499325
PGR	-0.0220204505
BCHE	-0.0220230042
HRH2	-0.0235960759
GRIN3A	-0.0235960759
CA4	-0.0235960759
HTR6	-0.0251691477
ATP1A1	-0.0251691477
GABRG3	-0.0251691477
GABRR1	-0.0251691477
GABRR2	-0.0251691477
GABRP	-0.0251691477
GABRR3	-0.0251691477
GRIK2	-0.0251691477
CACNA1C	-0.0251691477
ACHE	-0.0267396657
GRIA2	-0.0267422194
GABRD	-0.0267422194
GABRE	-0.0267422194
GABRG1	-0.0267422194
SCN10A	-0.0283152911
GABRG2	-0.0283152911
GABRB2	-0.0283152911
CA2	-0.0298883628
CA1	-0.0298883628
GABRB1	-0.0298883628
ADRB3	-0.0314614346
CHRNA4	-0.0314614346
CHRNA7	-0.0314614346
HTR3A	-0.0330319526
KCNH2	-0.0330319526
HTR2B	-0.0330345063
CHRNA2	-0.0330345063
GABRB3	-0.0330345063
GABRA6	-0.0361806497
GABRA4	-0.0361806497
HTR7	-0.0377537215
DRD4	-0.0408998649
HTR1D	-0.0424729367
DRD5	-0.0424729367
SCN5A	-0.0456190801
OPRD1	-0.0456190801
DRD3	-0.0487626699
CHRM4	-0.0503357416
HTR1B	-0.0503382953
CHRM5	-0.0534818851
OPRK1	-0.0534844388
PTGS2	-0.055044742
GABRA5	-0.0550575105
GABRA3	-0.0550575105
GABRA2	-0.0566305822
SLC6A3	-0.0582036539
GABRQ	-0.0629203154
OPRM1	-0.0629228691
HTR2C	-0.0660664589
PTGS1	-0.0676395306
DRD1	-0.0676420843
ADRA2B	-0.0676420843
ADRA1D	-0.0676420843
ADRB1	-0.0707882278
SLC6A4	-0.0707882278
ADRA2C	-0.0739343712
ADRB2	-0.0786510327
SLC6A2	-0.0802241044
GABRA1	-0.0833728016
HTR1A	-0.0833728016
CHRM3	-0.0849433196
ADRA1B	-0.0880920168
CHRM2	-0.0896599811
ADRA2A	-0.0943843037
HTR2A	-0.0959548217
DRD2	-0.1053906984
CHRM1	-0.111685539
ADRA1A	-0.1148291288
HRH1	-0.1242675591
