# Supplementary material for: Potential Compounds for Oral Cancer Treatment: Resveratrol, Nimbolide, Lovastatin, Bortezomib, Vorinostat, Berberine, Pterostilbene, Deguelin, Andrographolide, and Colchicine
Source: PLoS One. 2015 Nov 4;10(11):e0141719. doi: 10.1371/journal.pone.0141719 (PMC4633227; doi:10.1371/journal.pone.0141719)
Supplement: S18 Text — File contains following columns: (i) ‘Class’→ 1→ indicates compound has activity against oral cancer, 0→ indicates compound has activity against cancer-types other than oral cancer, and -1→ indicates compound doesn’t have anti-cancer activity; (ii) ‘CompoundName’→common name of the compound; (iii) ‘OC_Score’→oral cancer specific statistic/score. (TXT) [file pone.0141719.s018.txt]

Class	Compound_Name	OC_Score
-1	Isradipine	-0.1274188101
-1	Aprindine	-0.0644908335
-1	Tenoxicam	-0.1226842726
-1	Dimetindene	-0.2139275402
-1	Methyclothiazide	-0.1006765905
-1	Eltrombopag	-0.0031461435
-1	Ciclesonide	0.0047626279
-1	Prilocaine	-0.0456190801
-1	Propiomazine	-1.1608911836
-1	Hexachlorophene	-0.0047192152
-1	Mafenide	-0.0031461435
-1	Acitretin	0.012620328
-1	Tirofiban	-0.0062897333
-1	Nateglinide	-0.0393242395
-1	Roxithromycin	0.0063025017
-1	Disopyramide	-0.3444924936
-1	Flavin adenine dinucleotide	0.0205367545
-1	L-Tryptophan	-0.0031461434
-1	Methysergide	-0.3948358964
-1	Diphenoxylate	-0.1085419492
-1	Hyoscyamine	-0.3366245813
-1	Chloropyramine	-0.1242675591
-1	Heptabarbital	-0.4373139405
-1	Rimonabant	-0.0047192152
-1	Vitamin A	-0.0204448248
-1	Almotriptan	-0.092811232
-1	Levosimendan	-0.0361729886
-1	Dalfampridine	-0.0267422193
-1	Cinitapride	-0.1856199102
-1	Levonordefrin	-0.1950532332
-1	Bisoprolol	-0.1494392605
-1	Sevelamer	-0.0330345063
-1	Mycophenolate mofetil	-0.0047166652
-1	Uric Acid	-0.0031461435
-1	Cinolazepam	-0.5757442528
-1	Famotidine	-0.0235960759
-1	Hyaluronidase	0.0078806808
-1	Fluspirilene	-0.2107839505
-1	Oxazepam	-0.7110258676
-1	Ropivacaine	-0.0283152911
-1	Formoterol	-0.0786510327
-1	Hydrochlorothiazide	-0.1211265229
-1	Treprostinil	-0.0235960759
-1	Zidovudine	-0.0015730717
-1	Mexiletine	-0.0424627219
-1	Diazepam	-0.6575414289
-1	Tizanidine	-0.2375338309
-1	Nortriptyline	-1.4251646803
-1	Trichlormethiazide	-0.1258457382
-1	Nefazodone	-0.7519155176
-1	Suprofen	-0.1226842726
-1	Edetic Acid	2.55e-06
-1	Oxybutynin	-0.2862888397
-1	Nalidixic Acid	0.0063025017
-1	Zanamivir	-0.0047166652
-1	Milrinone	-0.0062846258
-1	Quetiapine	-1.7728109786
-1	Loxapine	-2.0229268297
-1	Galantamine	-0.2013506276
-1	Quinine	0.0315125083
-1	Methylphenidate	-0.2092159861
-1	Hydroxyzine	-0.1242675591
-1	Candoxatril	-0.0220178969
-1	Riluzole	-0.051911367
-1	Mazindol	-0.2092159861
-1	Mepyramine	-0.1242675591
-1	Hyaluronan	-0.0015679643
-1	Choline	-0.0566280284
-1	Zopiclone	-0.2689952655
-1	Atracurium	-0.0330345063
-1	Gonadorelin	0.0078806808
-1	Levobunolol	-0.1494392605
-1	Heparin	-0.0314614346
-1	Darbepoetin alfa	-0.0062922869
-1	Pegaptanib	-0.0031461435
-1	Methacycline	-0.0078653586
-1	Ibudilast	-0.0644882798
-1	Xylometazoline	-0.5065239891
-1	Methylnaltrexone	-0.1164073079
-1	Liraglutide	-0.0047192152
-1	Quinacrine	-0.0393267932
-1	Estropipate	-0.014129555
-1	Levocabastine	-0.1258406308
-1	Biotin	-0.0204499325
-1	Enprofylline	-0.0912381602
-1	Fencamfamine	-0.0582036539
-1	Valganciclovir	-0.0880920168
-1	Methsuximide	-0.0110115021
-1	Ethacrynic acid	-0.0424729367
-1	Aminophylline	-0.0377435066
-1	Clevidipine	-0.0739343713
-1	Dobutamine	-0.1494392605
-1	Citalopram	-0.4215704547
-1	Nandrolone phenpropionate	0.0078908955
-1	Zafirlukast	-0.0078653586
-1	Sulfoxone	-0.0078653586
-1	Tenecteplase	-0.0566280285
-1	AST-120	-0.0031461435
-1	Insulin Aspart	-0.0157307173
-1	Flucytosine	-0.0220230042
-1	Aprobarbital	-0.4373139405
-1	Oprelvekin	-0.0015730717
-1	Saxagliptin	-0.0110115021
-1	Mycophenolic acid	-0.0047166652
-1	Terlipressin	-0.0220230042
-1	Thioridazine	-0.5049407026
-1	Cyclandelate	-0.0251691476
-1	Linaclotide	-0.0015730717
-1	Metolazone	-0.0125845738
-1	Atovaquone	-0.0047192152
-1	Sitaxentan	-0.003141036
-1	Vitamin E	0.004754967
-1	Glimepiride	-0.0408998649
-1	L-Aspartic Acid	-0.0471921517
-1	Tadalafil	-0.0141576455
-1	Dapiprazole	-0.2705632299
-1	Ergoloid mesylate	-0.4168563468
-1	Interferon beta-1b	0.0126101107
-1	Finasteride	-0.0047141115
-1	Eprosartan	-0.0157281636
-1	Meprobamate	-0.3854000196
-1	Glycodiazine	-0.0298883628
-1	Ribavirin	-0.0141576457
-1	Naproxen	-0.1226842726
-1	Mipomersen	-0.0078653586
-1	Cyproterone acetate	0.0078908955
-1	Diethylcarbamazine	-0.0754972282
-1	Propafenone	-0.0786510327
-1	Tetrabenazine	-0.1242675591
-1	Phenindione	-0.0094384304
-1	Amisulpride	-0.2878619115
-1	Dipyridamole	-0.0393242432
-1	Ibutilide	-0.1337085433
-1	Chloroprocaine	-0.1541584756
-1	Chlorphenamine	-0.3334835452
-1	Clobetasol propionate	0.0047626279
-1	Roflumilast	-0.058203654
-1	Trovafloxacin	0.0425240104
-1	N-Acetyl-D-glucosamine	-0.0125845736
-1	Amphotericin B	-0.0456190801
-1	Metoclopramide	-0.2564004769
-1	Fluphenazine	-0.1919045361
-1	Verapamil	-0.3067464333
-1	Dihydroxyaluminium	-0.0125845737
-1	Clomifene	-0.0109885189
-1	Exenatide	-0.0047192152
-1	Echothiophate	-0.0220230042
-1	Dexbrompheniramine	-0.1242675591
-1	Pentolinium	-0.0298883628
-1	Methadone	-0.1761814798
-1	Raloxifene	-0.014129555
-1	Conivaptan	-0.017303789
-1	Bepotastine	-0.1242675591
-1	Minocycline	0.6187279267
-1	Erythrityl Tetranitrate	-0.0125845739
-1	Raxibacumab	0.0110242705
-1	Ketazolam	-0.2123646833
-1	Desmopressin	-0.0220230042
-1	Aliskiren	-0.0031461435
-1	Salbutamol	-0.1494392605
-1	Dalteparin	0.0472508866
-1	Dextroamphetamine	-0.3680911232
-1	Triflusal	0.2614031515
-1	Betazole	-0.0235960759
-1	Chloramphenicol	-0.0015730717
-1	Diltiazem	-0.0094384304
-1	Dantrolene	-0.0047192152
-1	Salmeterol	-0.0786510327
-1	Nabumetone	-0.1226842726
-1	Acebutolol	-0.1494392605
-1	Hydromorphone	-0.162026388
-1	Sitagliptin	-0.0110115021
-1	Nilvadipine	-0.1069688776
-1	Methdilazine	-0.1242675591
-1	Adapalene	0.0157664715
-1	Dextromethorphan	-0.4624779807
-1	Ethynodiol	-0.0330089694
-1	Liotrix	-0.0141576455
-1	Diflorasone	0.0047626279
-1	Isometheptene	-0.1337059895
-1	Ibuprofen	0.0898847057
-1	Trifluoperazine	-0.2548222978
-1	Sargramostim	-0.0078653585
-1	Itraconazole	2.55e-06
-1	Betaxolol	-0.1494392605
-1	Candesartan	-0.0157281636
-1	Infliximab	0.1180876345
-1	Levetiracetam	-0.0078653586
-1	Interferon alfa-n3	0.0126101107
-1	Pergolide	-1.1829320638
-1	Gadopentetate dimeglumine	2.55e-06
-1	Cefalotin	-0.1242675591
-1	Esmolol	-0.0707882278
-1	Aminosalicylic Acid	-0.0534512408
-1	Adenosine monophosphate	-0.0597716186
-1	Quinupristin	0.2487445207
-1	Nizatidine	-0.0235960759
-1	Fluoxetine	-0.0707882278
-1	Trospium	-0.111685539
-1	Idursulfase	0.0677033691
-1	Niflumic Acid	-0.1336957747
-1	Dydrogesterone	-0.0220204505
-1	Terazosin	-0.3208989715
-1	Tesamorelin	-0.0031461435
-1	Cortisone acetate	0.0047626279
-1	Cyanocobalamin	-0.0235960761
-1	Carbinoxamine	-0.1242675591
-1	Nifedipine	-0.1494367069
-1	Dihydrotachysterol	-0.0141576456
-1	Bambuterol	-0.0786510327
-1	Amyl Nitrite	-0.0094384304
-1	Lopinavir	-0.0676395306
-1	Ivermectin	-0.0377537215
-1	Ethinamate	-0.0597767256
-1	Atazanavir	-0.1242675591
-1	Ketorolac	-0.1226842726
-1	L-Cysteine	-0.0314614344
-1	Antazoline	-0.1242675591
-1	Escitalopram	-0.559998213
-1	Praziquantel	-0.0220230042
-1	Buspirone	-0.1887635
-1	Halofantrine	0.0094792894
-1	Mesalazine	-0.1368061666
-1	Ceruletide	-0.0015730717
-1	Suramin	-0.0393267931
-1	Ondansetron	-0.2359582055
-1	Pyridoxal	-0.0031461435
-1	Procaine	-0.1950557869
-1	Dofetilide	-0.0377511678
-1	Bromocriptine	-1.2206857853
-1	Lidocaine	-0.00623610569999999
-1	Adinazolam	-0.5757442528
-1	Dexmethylphenidate	-0.2092159861
-1	Anisotropine Methylbromide	-0.2862888397
-1	Dolutegravir	-0.0031461435
-1	Phenazopyridine	-0.0125845738
-1	Pralidoxime	-0.0487626699
-1	Ouabain	-0.0251691477
-1	Entacapone	-0.0047192152
-1	Cryptenamine	-0.3901064664
-1	Gliclazide	0.0488239584
-1	Isotretinoin	5.11e-06
-1	Silodosin	-0.2705632299
-1	Olmesartan	-0.0157281636
-1	Framycetin	-0.003141036
-1	Sufentanil	-0.162026388
-1	Sulfathiazole	-0.0676420843
-1	Palivizumab	0.0867309011
-1	Carbachol	-0.2343800264
-1	Pseudoephedrine	-0.3993993366
-1	Ritonavir	-0.0487626699
-1	Gallium nitrate	-0.001562857
-1	Ginseng	-0.0298475038
-1	Naphazoline	-0.2092134325
-1	Iloperidone	-0.8179768691
-1	Ethotoin	-0.0456190801
-1	Ospemifene	-0.0109885189
-1	Antithymocyte globulin	0.0047549668
-1	Pyrimethamine	0.0063025017
-1	Nitroglycerin	-0.0094384304
-1	Bimatoprost	0.0189100587
-1	Perhexiline	-0.0078653587
-1	Brimonidine	-0.2359607592
-1	Antipyrine	-0.1226842726
-1	Hesperetin	-0.0078653587
-1	Perindopril	-0.0188717534
-1	Alosetron	-0.0330319526
-1	Isocarboxazid	-0.0298832555
-1	Sparfloxacin	0.0425240104
-1	Chlorprothixene	-0.931225265
-1	Piperazine	-0.0330345063
-1	Azilsartan medoxomil	-0.0157281636
-1	Bupropion	-0.1494392604
-1	Amitriptyline	-1.7051714479
-1	Linezolid	-0.0062922869
-1	Gentamicin	-0.0062922869
-1	Magnesium	-0.0251691477
-1	Oxybuprocaine	-0.0283152911
-1	Loteprednol	0.0047626279
-1	Albendazole	-0.0880869131
-1	Prazosin	-0.4829253595
-1	Ritodrine	-0.0786510327
-1	Ramelteon	5.1e-06
-1	Cinalukast	-0.0078653586
-1	Clofazimine	-0.0456190801
-1	Pindolol	-0.2831503574
-1	Cinchocaine	-0.0928061246
-1	Rifabutin	-0.0047192152
-1	Flunisolide	0.0047626279
-1	Tolazoline	-0.498653523
-1	Propranolol	-0.314611792
-1	Glutathione	-0.0518960479
-1	Nalbuphine	-0.162026388
-1	Enalapril	-0.0188717534
-1	Olopatadine	-0.1352790612
-1	Ezogabine	-0.0157307172
-1	Tramadol	-0.4939368615
-1	Rifampicin	0.0110268242
-1	Colchicine	0.0251921308
-1	Temazepam	-0.7299027283
-1	Peginesatide	-0.0062922869
-1	Proguanil	0.0063025017
-1	Tacrolimus	-0.0047192152
-1	Decitabine	-0.017303789
-1	Fludiazepam	-0.5757442528
-1	Menadione	-0.0062284449
-1	Clopidogrel	-0.0110115021
-1	Tranylcypromine	-0.0298832555
-1	Dopamine	-0.6402299786
-1	Polystyrene sulfonate	-0.0157281636
-1	Moclobemide	-0.0141550919
-1	Disulfiram	-0.0078653587
-1	Pegvisomant	-0.0031461435
-1	Alendronate	-0.0204499324
-1	Moexipril	-0.0220178969
-1	Pheniramine	-0.1242675591
-1	Butalbital	-0.5002342559
-1	Atenolol	-0.1494392605
-1	Dihomo-γ-linolenic acid	-0.1226842726
-1	Bepridil	-0.0943791965
-1	Nitrazepam	-0.7236104414
-1	Pravastatin	-0.0157307173
-1	Gallamine Triethiodide	-0.1494341531
-1	Arbutamine	-0.1809006951
-1	Encainide	-0.0456190801
-1	Paramethadione	-0.0078653586
-1	Mephentermine	-0.1053958058
-1	Felypressin	-0.0094384304
-1	Irbesartan	0.0267805247
-1	Guanfacine	-0.162026388
-1	Peginterferon alfa-2b	0.0126101107
-1	Argatroban	-0.017303789
-1	Sucralfate	-0.0188717533
-1	Mecamylamine	-0.0330345063
-1	Reserpine	-0.0267422193
-1	Rivaroxaban	-0.0141576456
-1	L-Threonine	-0.0047192151
-1	Levorphanol	-0.162026388
-1	Flurbiprofen	-0.1226842726
-1	Zolmitriptan	-0.1919147509
-1	Ergotamine	-1.0146133889
-1	Dornase alfa	0.0047421984
-1	Alvimopan	-0.162026388
-1	Sotalol	-0.1824712131
-1	Chlormerodrin	-0.0220230042
-1	Isothipendyl	-0.1242675591
-1	Ursodeoxycholic acid	-0.0015730717
-1	Norepinephrine	-0.7220322621
-1	Orphenadrine	-0.2847157679
-1	Travoprost	-0.0078653586
-1	Mitiglinide	-0.0393242395
-1	Tetrahydrobiopterin	-0.0173012352
-1	Propylhexedrine	-0.0267422193
-1	Medrysone	0.0047626279
-1	Phenprocoumon	-0.0094384304
-1	Thiopental	-0.4388870122
-1	Trimethoprim	0.0220510948
-1	Auranofin	0.0078781271
-1	Ethchlorvynol	-0.0629203154
-1	Spermine	0.0251921309
-1	Cefazolin	-0.0015730717
-1	Temocapril	-0.0188717534
-1	Acarbose	-0.0125845739
-1	Pyridoxine	-0.0031461435
-1	Miglustat	-0.0015730717
-1	Linagliptin	-0.0110115021
-1	Lorazepam	-0.0817971761
-1	Carprofen	-0.1226842726
-1	Mimosine	-0.0141576456
-1	Salmon Calcitonin	-0.0031461435
-1	Metaraminol	-0.1148291288
-1	Topiramate	-0.2139352012
-1	Didanosine	0.0015756254
-1	Botulinum Toxin Type B	-0.0047192151
-1	Triamcinolone	0.0047626279
-1	Melatonin	-0.0487294792
-1	Frovatriptan	-0.092811232
-1	Lutropin alfa	5.11e-06
-1	Acetophenazine	-0.1730327827
-1	Palifermin	0.0173267722
-1	Iron Dextran	-0.0078653586
-1	Procyclidine	-0.3366245813
-1	Phosphatidylserine	-0.001560303
-1	Ergonovine	-0.1148291288
-1	Proparacaine	-0.0283152911
-1	Serum albumin iodonated	-0.0094384305
-1	Bezafibrate	-0.0346050243
-1	Belatacept	0.0063025016
-1	Phylloquinone	-0.0141576456
-1	Torasemide	-0.017303789
-1	Nesiritide	-0.0141576456
-1	Cisatracurium Besylate	-0.0330345063
-1	Polythiazide	-0.0125845738
-1	Bumetanide	-0.0330319527
-1	Podofilox	0.069289213
-1	Halothane	-0.2721363016
-1	Enoxaparin	-0.0267422194
-1	Ketoconazole	0.0504021375
-1	Trimetrexate	0.0063025017
-1	Rimexolone	0.0047626279
-1	Bivalirudin	-0.017303789
-1	Bromazepam	-0.7110258676
-1	Duloxetine	-0.2092159861
-1	Riboflavin	-0.0031461434
-1	L-Valine	-0.0094384304
-1	Fenoprofen	-0.1226842726
-1	Fenoterol	-0.1809006951
-1	Aripiprazole	-1.7051688943
-1	Decamethonium	-0.059774172
-1	Simvastatin	-0.017303789
-1	Digoxin Immune Fab (Ovine)	0.0047421984
-1	Flunitrazepam	-0.2579837633
-1	Colistin	-0.0629228691
-1	Voglibose	-0.0047192152
-1	Carglumic Acid	-0.0015730717
-1	Ximelagatran	-0.017303789
-1	Bopindolol	-0.314611792
-1	Dronedarone	-0.740909123
-1	Dicyclomine	-0.2013455201
-1	Flurazepam	-0.7110258676
-1	Anisindione	-0.0094384304
-1	Ziprasidone	-1.7051688943
-1	Botulinum Toxin Type A	0.0141729677
-1	Guanadrel	-0.0802241044
-1	Leflunomide	-0.0031359287
-1	Selegiline	-0.0298832555
-1	Repaglinide	-0.0393242395
-1	Rasburicase	-0.0031461435
-1	Triflupromazine	-0.4074128091
-1	Secobarbital	-0.4530421041
-1	Oxycodone	-0.1588751372
-1	Dyclonine	-0.0283152911
-1	Desogestrel	-0.0330089694
-1	Viomycin	-0.0031461435
-1	Dyphylline	-0.1006765907
-1	Lindane	-0.058203654
-1	Rosuvastatin	-0.0157307173
-1	Felodipine	-0.1793250698
-1	Menotropins	-0.0078602486
-1	Norelgestromin	-0.0220204505
-1	Pentoxifylline	-0.0912381602
-1	Adenosine	-0.0503382952
-1	Terbutaline	-0.0786510327
-1	Theophylline	-0.1085317344
-1	Crofelemer	-0.0047166615
-1	L-Glutamine	-0.001570518
-1	Eptifibatide	-0.0031435898
-1	Barbital	-0.4373139405
-1	Amifostine	-0.0047192152
-1	Cilastatin	-0.0015730717
-1	Fluvoxamine	-0.0707882278
-1	Azelastine	-0.1242675591
-1	Malathion	-0.0220230042
-1	Anistreplase	-0.0393267932
-1	Oxtriphylline	-0.0692049412
-1	Methantheline	-0.1352816149
-1	Minoxidil	-0.0786510327
-1	Sulfadiazine	-0.0188768607
-1	Dapagliflozin	-0.0959548217
-1	L-DOPA	-0.3051682542
-1	Intravenous Immunoglobulin	0.0394570312
-1	Aprotinin	-0.0188768607
-1	Phenylbutazone	-0.1258304161
-1	Heroin	-0.162026388
-1	Glucarpidase	-0.0534818851
-1	Vecuronium	-0.0330345063
-1	Desloratadine	-0.1242675591
-1	Alteplase	-0.0393267932
-1	Deslanoside	-0.0251691477
-1	Ticlopidine	-0.0110115021
-1	Dihydroergotamine	-0.220230042
-1	Glycine	-0.1164047541
-1	Interferon Alfa-2a, Recombinant	0.0126101107
-1	Diflunisal	-0.1226842726
-1	Nepafenac	-0.1226842726
-1	Isoflurane	-0.220222381
-1	Flumethasone Pivalate	0.0047626279
-1	Cysteamine	0.0016164845
-1	Cevimeline	-0.1966288586
-1	Doxapram	-0.006292287
-1	Varenicline	-0.0786535865
-1	Nafarelin	0.0078806808
-1	Rescinnamine	-0.0188717534
-1	Proflavine	-0.0440434547
-1	Droperidol	-0.2202198272
-1	Felbamate	-0.0440460084
-1	Ropinirole	-0.9123688339
-1	Hexylcaine	-0.0739343712
-1	Cilazapril	-0.0188717534
-1	Clomipramine	-0.3492142626
-1	Niclosamide	-0.055044742
-1	Magnesium Sulfate	-0.1038227341
-1	Darifenacin	-0.3901064664
-1	Modafinil	-0.1462956707
-1	Phenobarbital	-0.2139352015
-1	Nitroxoline	-0.0031461435
-1	Meloxicam	-0.1226842726
-1	Almitrine	-0.0251691477
-1	Tiaprofenic acid	-0.1226842726
-1	Tazarotene	0.0078883444
-1	Apraclonidine	-0.2768555168
-1	Pipecuronium	-0.207637807
-1	Allopurinol	-0.0047192152
-1	4-IODOPHENYLALANINE	0.0078908955
-1	Glisoxepide	-0.0110115021
-1	Clocortolone	0.0047626279
-1	Pregabalin	-0.0062922869
-1	Rotigotine	-0.4561831401
-1	Ketoprofen	-0.1242573443
-1	Sirolimus	0.0283459353
-1	Gemfibrozil	-0.0078653586
-1	Isopropamide	-0.1352790612
-1	Oxymorphone	-0.1085419492
-1	L-Citrulline	0.0677263561
-1	Permethrin	-0.0125845738
-1	Fluoxymesterone	-0.0030542107
-1	Flupirtine	-0.0943843037
-1	Sertraline	-0.1289918817
-1	Metipranolol	-0.1494392605
-1	Atropine	-0.3901064664
-1	Rivastigmine	-0.0487626699
-1	Digoxin	-0.0251691477
-1	Alpha-Linolenic Acid	-0.0141576456
-1	Cilostazol	-0.0062846258
-1	Ephedra	-0.6827029152
-1	Desonide	0.0047626279
-1	Roxatidine acetate	-0.0235960759
-1	Ketamine	-0.5112355432
-1	Timolol	-0.1494392605
-1	Estriol	-0.014129555
-1	Telmisartan	-0.0361755424
-1	Insulin Glulisine	-0.0157307173
-1	Tolcapone	-0.0047192152
-1	Epoetin Zeta	-0.0062922869
-1	Pentosan Polysulfate	-0.0047141115
-1	Rilonacept	0.0031538045
-1	Rasagiline	0.2330163571
-1	Probenecid	-0.0062922868
-1	Tipranavir	-0.0078653586
-1	Sodium Tetradecyl Sulfate	-0.0078653587
-1	Alizapride	-0.1053906984
-1	Ardeparin	-0.0157307173
-1	Maraviroc	-0.0015730717
-1	Butabarbital	-0.1777545517
-1	Ajmaline	-0.0456190801
-1	Testosterone Propionate	0.0078908955
-1	Triamterene	-0.0094358805
-1	Nadolol	-0.1494392605
-1	Trilostane	-0.0172756984
-1	Tinidazole	-0.0141576456
-1	Oxytocin	-0.0047192152
-1	Methotrimeprazine	-1.4880875494
-1	Dinoprost Tromethamine	-0.0141576455
-1	Alfentanil	-0.0629228691
-1	Cyproheptadine	-0.5725776794
-1	Idoxuridine	-0.0424729367
-1	Fospropofol	-0.0613497974
-1	Risperidone	-1.1137118003
-1	Oxyphencyclimine	-0.2862888397
-1	Megestrol acetate	-0.0172578226
-1	Thiamylal	-0.1053958058
-1	Baclofen	-0.0062922869
-1	Abciximab	0.0867462232
-1	Bretylium	-0.0251691477
-1	Tolazamide	-0.0110115021
-1	Tetracycline	-0.0015730717
-1	Sulodexide	-0.0157307173
-1	Fosphenytoin	-0.0456190801
-1	Daptomycin	0.0047421984
-1	Tiotropium	-0.2862888397
-1	Choriogonadotropin alfa	-0.0078602486
-1	Voacamine	0.0063025017
-1	Hydroxocobalamin	-0.0267422194
-1	Amphetamine	-0.4640459449
-1	Iloprost	-0.0802266582
-1	Clenbuterol	-0.0643861323
-1	Tocainide	-0.0456190801
-1	Lipoic Acid	-0.0062922869
-1	Oxcarbazepine	-0.0456190801
-1	Mifepristone	-0.0172578226
-1	Carbamazepine	-0.0456190801
-1	Cetirizine	-0.1242675591
-1	Raltegravir	0.0157485931
-1	Bupivacaine	-0.0377537215
-1	Naloxone	-0.1777341221
-1	Lomitapide	-0.0031461435
-1	Anileridine	-0.0629228691
-1	Levomilnacipran	-0.1510123322
-1	Tocilizumab	-0.0015730717
-1	Loperamide	-0.1887635
-1	Clidinium	-0.111685539
-1	Perampanel	-0.0094384304
-1	Quazepam	-0.6103492771
-1	Flupentixol	-0.4955022722
-1	Mivacurium	-0.2296608112
-1	Trimipramine	-1.2521370051
-1	Etanercept	0.2158479135
-1	Miconazole	0.00637911240000001
-1	Cefdinir	-0.0062922869
-1	Amlexanox	-0.0078628087
-1	Estrone	-0.0109885189
-1	Carbetocin	-0.0031461435
-1	Homatropine Methylbromide	-0.3901064664
-1	Pioglitazone	-0.0204473788
-1	Imipramine	-1.4959503544
-1	Paroxetine	-0.6370736203
-1	Valsartan	-0.0157281636
-1	Dolasetron	-0.0330319526
-1	Fenoldopam	-0.6166390101
-1	ART-123	-0.0204499325
-1	Antihemophilic Factor	-0.0330268453
-1	Phenmetrazine	-0.1384277583
-1	Streptokinase	-0.0157307173
-1	Doxazosin	-0.3208989715
-1	Vitamin C	-0.0613497973
-1	Tenocyclidine	-0.077077961
-1	Fludrocortisone	-0.0015041222
-1	Pimecrolimus	0.0314895251
-1	Bacitracin	-0.0062897332
-1	Cyclobenzaprine	-0.0959548217
-1	Tranexamic Acid	-0.0141576456
-1	Methimazole	-0.0062922869
-1	Penbutolol	-0.2831503574
-1	Tolmetin	-0.1226842726
-1	Pancuronium	-0.207637807
-1	Hexobarbital	-0.4373139405
-1	Ethinyl Estradiol	3.83052999999994e-05
-1	Colistimethate	-0.0094384304
-1	Doxylamine	-0.2359530981
-1	Quinidine barbiturate	-0.2170838985
-1	Magnesium salicylate	-0.1226842726
-1	Etomidate	-0.2139352013
-1	Piroxicam	-0.1226842726
-1	Vasopressin	-0.0220230042
-1	L-Alanine	-0.0377511715
-1	Levomethadyl Acetate	-0.0817997298
-1	Etoricoxib	-0.055044742
-1	Epinephrine	-0.5772024083
-1	Alogliptin	-0.0110115021
-1	Reteplase	-0.0393267932
-1	Diclofenac	-0.1588572613
-1	Mirabegron	-0.0314614346
-1	Pirenzepine	-0.111685539
-1	Arformoterol	-0.0786510327
-1	Omalizumab	-0.0047192152
-1	Hydrocodone	-0.1085419492
-1	Palonosetron	-0.0330319526
-1	Insulin Lispro	-0.0204473788
-1	Saquinavir	-0.0896599811
-1	Erythromycin	-0.0047192152
-1	Methylscopolamine bromide	-0.2862888397
-1	Lubiprostone	-0.0015730717
-1	Phentermine	-0.2390992416
-1	Midodrine	-0.2705632299
-1	Fingolimod	-0.0015730717
-1	Cinnarizine	-0.4325819569
-1	Trihexyphenidyl	-0.3901064664
-1	Remikiren	-0.0031461435
-1	Propofol	-0.1352816149
-1	Memantine	-0.1950532332
-1	Succimer	-0.0330345063
-1	Latanoprost	-0.0078653586
-1	Corticotropin	-0.0047192152
-1	Talbutal	-0.5002342559
-1	Salsalate	-0.1226842726
-1	Lomefloxacin	0.0425240104
-1	Methoxyflurane	-0.2076429145
-1	Minaprine	-0.591457094
-1	Quinidine	-0.0865163914
-1	Levofloxacin	0.0425240104
-1	Alprenolol	-0.2328120621
-1	Oxymetazoline	-0.5065239891
-1	Niacin	-0.0062922868
-1	Methylergometrine	-0.0676420843
-1	Moxifloxacin	0.0425240104
-1	Dimercaprol	0.0047626279
-1	Epinastine	-0.4907856107
-1	Alglucerase	0.0047421984
-1	Salicylate-sodium	-0.1226842726
-1	4-[(3-CHLORO-4-{[(2R)-3,3,3-TRIFLUORO-2-HYDROXY-2-METHYLPROPANOYL]AMINO}PHENYL)SULFONYL]-N,N-DIMETHYLBENZAMIDE	-0.0015730717
-1	Amrinone	0.0913530762
-1	Nandrolone decanoate	0.0078908955
-1	Lepirudin	-0.017303789
-1	Misoprostol	0.0220536485
-1	Rizatriptan	-0.1085419493
-1	Spirapril	-0.0188717534
-1	Alpha-1-proteinase inhibitor	0.0031512508
-1	Diazoxide	-0.121126523
-1	L-Serine	-0.0173037889
-1	Tyloxapol	-0.0031461435
-1	Mecasermin	-0.0235935222
-1	Ethylmorphine	-0.0629228691
-1	Ephedrine	-0.2406697596
-1	Testosterone	0.0078908955
-1	Primidone	-0.5002342559
-1	Bethanechol	-0.0896599811
-1	Isosorbide Mononitrate	-0.0031461435
-1	Montelukast	-0.0157230562
-1	Buprenorphine	-0.162026388
-1	Dimenhydrinate	-0.1242675591
-1	Pirbuterol	-0.1494392605
-1	Omeprazole	-0.0094384304
-1	Moricizine	-0.0456190801
-1	Gamma Hydroxybutyric Acid	-0.0833728016
-1	Allylestrenol	-0.0330089694
-1	Pethidine	-0.4168589006
-1	Tasosartan	-0.0173012353
-1	Isoprenaline	-0.0612527572
-1	Epoetin alfa	-0.0062922869
-1	Equilin	-0.0015730717
-1	Milnacipran	-0.1667404958
-1	Propericiazine	-0.2501184048
-1	Flecainide	-0.051911367
-1	Chlorhexidine	-0.0031435898
-1	Dexamethasone	0.1118259918
-1	Antrafenine	-0.1226842726
-1	Omapatrilat	-0.0220178969
-1	Udenafil	-0.0125845738
-1	Daclizumab	0.0930334027
-1	L-Arginine	0.0645802125
-1	Diphemanil Methylsulfate	-0.0849433196
-1	Nicotine	-0.1037844289
-1	Methyldopa	-0.0975304472
-1	Olsalazine	-0.0015705217
-1	Clonidine	-0.5065239891
-1	L-Asparagine	-0.0157307173
-1	Enoxacin	0.0425240104
-1	Alprazolam	-0.0629203154
-1	Tinzaparin	-0.0188768608
-1	Demecarium	-0.0487626699
-1	Ciprofloxacin	0.0425240104
-1	Cyclizine	-0.1226919337
-1	Fluticasone furoate	0.0047626279
-1	Captopril	0.0094690746
-1	Dicoumarol	0.0629867113
-1	Muromonab	0.0883167414
-1	Abatacept	0.0063025016
-1	Venlafaxine	-0.2092159861
-1	Buserelin	0.012605006
-1	Tioconazole	2.55e-06
-1	Etonogestrel	-0.0330089694
-1	Dexfenfluramine	-0.1368546867
-1	Bedaquiline	0.0110242705
-1	Yohimbine	-0.7723654501
-1	Vapreotide	-0.0047141152
-1	L-Histidine	-0.0078653586
-1	Azathioprine	0.0015756254
-1	Estradiol	-0.0031027308
-1	Triprolidine	-0.1242675591
-1	Fluorescein	-0.1148291288
-1	Beclomethasone	0.0047626279
-1	Ecabet	-0.0015730717
-1	Butorphanol	-0.162026388
-1	Zolpidem	-0.1950608943
-1	Brinzolamide	-0.086518945
-1	Amantadine	-0.1289867743
-1	Indecainide	-0.0456190801
-1	Benzatropine	-0.294156752
-1	Drospirenone	-0.0282872006
-1	Dimethyl fumarate	0.0047626279
-1	Diphenylpyraline	-0.182471213
-1	Tropicamide	-0.3366245813
-1	Clofibrate	-0.0078653586
-1	Ketobemidone	-0.1777545516
-1	Quinapril	-0.0188717534
-1	Fomepizole	-0.0110115022
-1	Teriparatide	-0.0031461435
-1	Cyclosporine	-0.0094384304
-1	Amprenavir	-0.0141576456
-1	Fosinopril	-0.0188717534
-1	Tolterodine	-0.3901064664
-1	Tiagabine	-0.0031461435
-1	Tofacitinib	0.0188972903
-1	Trifluridine	0.0157485931
-1	Flumazenil	-0.2296659186
-1	Acetylcysteine	-0.0943587669
-1	Methamphetamine	-0.5096675787
-1	Lercanidipine	-0.0094384304
-1	Risedronate	-0.0078653586
-1	Rilpivirine	0.0110268242
-1	L-Proline	-0.0519113668
-1	Alglucosidase alfa	-0.0015730717
-1	Pitavastatin	-0.0157307173
-1	Phenylpropanolamine	-0.4262947773
-1	Levallorphan	-0.0629228691
-1	Valproic Acid	-0.0283127374
-1	L-Methionine	-0.017303789
-1	Imiglucerase	-0.0047192152
-1	Creatine	-0.011011502
-1	Phenoxybenzamine	-0.6040467752
-1	Pentazocine	-0.1242726665
-1	Propylthiouracil	-0.0062922869
-1	Trimethadione	-0.0110115021
-1	Bosentan	-0.003141036
-1	Clorazepate	-0.0817971761
-1	Sermorelin	-0.0031461435
-1	Haloperidol	-0.3271887047
-1	Canakinumab	0.0031538045
-1	Olanzapine	-1.8703388721
-1	Chlorpromazine	-1.3465085404
-1	Calcium Acetate	-0.0094384304
-1	Balsalazide	-0.150989349
-1	Mometasone	0.0047626279
-1	Metoprolol	-0.1494392605
-1	Lurasidone	-0.4907907181
-1	Phenindamine	-0.1242675591
-1	Phenacemide	-0.0125845738
-1	Solifenacin	-0.3901064664
-1	Desipramine	-1.3119060695
-1	Apixaban	-0.0141576456
-1	Thiamine	-0.0031461434
-1	Acamprosate	-0.0817946225
-1	Becaplermin	0.0267728636
-1	Coagulation factor VIIa	-0.0346075781
-1	Vardenafil	-0.0188768608
-1	Insulin Detemir	-0.0157307173
-1	Nitric Oxide	-0.0031461435
-1	L-Lysine	-0.0188768608
-1	Reboxetine	-0.0802241044
-1	Fesoterodine	-0.3901064664
-1	Hydroflumethiazide	-0.1510148858
-1	Teduglutide	-0.0031461435
-1	Ambenonium	-0.0267396657
-1	Phenelzine	-0.0440383511
-1	Pranlukast	0.343223311
-1	Bupranolol	-0.1809006951
-1	Sodium bicarbonate	-0.0062922869
-1	Calcitriol	-0.0141576456
-1	Saprisartan	-0.0157281636
-1	Mequitazine	-0.1242675591
-1	Pamidronate	-0.0078653586
-1	Prochlorperazine	-0.1053906984
-1	Norethindrone	-0.0220204505
-1	Lorcaserin	-0.0660664589
-1	Ofloxacin	0.0425240104
-1	Propantheline	-0.111685539
-1	Losartan	-0.0157281636
-1	Cinacalcet	-0.0015730717
-1	Sibutramine	-0.2092159861
-1	Dezocine	-0.1164073079
-1	Meclizine	-0.1242675591
-1	L-Cystine	-0.011011502
-1	Tolbutamide	-0.0298883628
-1	Fentanyl	-0.162026388
-1	Cocaine	-0.4876420209
-1	Debrisoquin	-0.0802241044
-1	Colesevelam	-0.0078653586
-1	Potassium Chloride	-0.0314614346
-1	Metixene	-0.3901064664
-1	Zoledronate	-0.0094384303
-1	Chlordiazepoxide	-0.0629203154
-1	Droxidopa	-0.6952900428
-1	Pyruvic acid	-0.033034506
-1	Methyprylon	-0.146293117
-1	Trimethaphan	-0.0110115021
-1	Vilazodone	-0.0833728016
-1	Methocarbamol	-0.0298883628
-1	Silver sulfadiazine	0.0125973423
-1	Promazine	-1.1608911836
-1	Azacitidine	-0.0062922869
-1	Amlodipine	-0.1588802446
-1	Amobarbital	-0.4373139405
-1	Canagliflozin	0.0047626279
-1	Bromodiphenhydramine	-0.1242675591
-1	Ethosuximide	-0.0110115021
-1	natural alpha interferon	0.0031563582
-1	WF10	-0.0031461434
-1	Urofollitropin	-0.0078653586
-1	Amiodarone	-0.1274162564
-1	Doxepin	-1.6516844555
-1	Chlorzoxazone	-0.0125845738
-1	Entecavir	0.0015756254
-1	Telaprevir	-0.0078653586
-1	Velaglucerase alfa	-0.0015730717
-1	Clemastine	-0.1242675591
-1	Collagenase	-0.0078653586
-1	Filgrastim	0.0047268762
-1	Anakinra	-0.0015730717
-1	L-Carnitine	-0.0346075779
-1	Insulin Regular	-0.0235679857
-1	Pancrelipase	0.0157460394
-1	Laronidase	0.0015756254
-1	Pramlintide	-0.0094384304
-1	Calcipotriol	-0.0141576456
-1	Liothyronine	-0.0141576455
-1	Amperozide	-0.0959548217
-1	Natamycin	-0.0534844388
-1	Acetylsalicylic acid	0.3039680209
-1	Cycrimine	-0.111685539
-1	Progesterone	-0.0990754284
-1	Dronabinol	-0.0078653587
-1	Vigabatrin	-0.0125845738
-1	Nitrendipine	-0.1368572405
-1	Phenylephrine	-0.2705632299
-1	Taliglucerase Alfa	0.014170414
-1	Sulindac	-0.1148035918
-1	Icosapent	-0.1667277274
-1	Alverine	-0.0833728016
-1	Lansoprazole	-0.0094384304
-1	Mefloquine	-0.0204473788
-1	Griseofulvin	-0.0015730717
-1	Nabilone	-0.0078653587
-1	Ticagrelor	-0.0110115021
-1	Alcaftadine	-0.1242675591
-1	Tripelennamine	-0.1242675591
-1	Quinethazone	-0.0943843036
-1	Dirithromycin	-0.0157307173
-1	Nebivolol	-0.1494392605
-1	Oxandrolone	0.0078908955
-1	Dinoprostone	0.0126152181
-1	Halazepam	-0.6386645682
-1	Diclofenamide	-0.0912381601
-1	Dipivefrin	-0.3366271351
-1	Pentobarbital	-0.5159624195
-1	L-Leucine	-0.0141576455
-1	Donepezil	-0.1226944874
-1	Regadenoson	-0.0188768607
-1	Acenocoumarol	-0.0094384304
-1	Granisetron	-0.0330319526
-1	Atorvastatin	-0.0235858612
-1	Amodiaquine	-0.0817971762
-1	Mebendazole	-0.0031435935
-1	Tubocurarine	-0.0928061246
-1	Aspartame	-0.0062922869
-1	Fidaxomicin	0.0047243226
-1	Interferon beta-1a	0.0126101107
-1	Carvedilol	-0.5835049099
-1	Methylphenobarbital	-0.4373139405
-1	Furosemide	-0.0471921518
-1	Clotiazepam	-0.5757442528
-1	Brompheniramine	-0.5143740255
-1	Nitisinone	-0.0015730717
-1	Carboprost Tromethamine	-0.0094384304
-1	Colestipol	-0.0110115021
-1	Norfloxacin	0.0425240104
-1	Metocurine	-0.1226944874
-1	Azatadine	-0.1242675591
-1	Mefenamic acid	-0.1226842726
-1	Pantoprazole	-0.0094384304
-1	Conjugated Estrogens	-0.0109885189
-1	Fluticasone Propionate	-0.0361346834
-1	Ezetimibe	-0.0047166652
-1	Rabeprazole	-0.0094384304
-1	Amoxapine	-1.697308643
-1	Enflurane	-0.117977826
-1	Pipotiazine	-0.352360406
-1	Molindone	-0.3964038607
-1	Bifonazole	0.0015756254
-1	Clozapine	-1.6831458901
-1	L-Ornithine	-0.0377537215
-1	Dextropropoxyphene	-0.162026388
-1	Chlorcyclizine	-0.1242675591
-1	Trandolapril	-0.0188717534
-1	Tafluprost	-0.0078653586
-1	Fosamprenavir	-0.0157307173
-1	Nicardipine	-0.7723526817
-1	Aclidinium	-0.3901064664
-1	SIMEPREVIR	-0.0959548217
-1	Hexafluronium	-0.0220230042
-1	Glatiramer Acetate	-0.0015730717
-1	Glucosamine	0.001687984
-1	golimumab	0.1180876345
-1	Insulin, isophane	-0.0157307173
-1	Capreomycin	-0.0062897332
-1	Isoflurophate	-0.0487626699
-1	Etodolac	-0.1211060935
-1	Phenytoin	-0.0582036539
-1	Penicillamine	0.0078908955
-1	Methadyl Acetate	-0.0629228691
-1	Biperiden	-0.1447200453
-1	Chlorothiazide	-0.0959573753
-1	Esomeprazole	-0.0094384304
-1	Naratriptan	-0.1919147509
-1	L-Isoleucine	-0.0141576456
-1	Aceprometazine	-0.1242675591
-1	Miglitol	-0.0078653587
-1	Isoetarine	-0.1494392605
-1	Tofisopam	-0.0345999169
-1	Histamine Phosphate	-0.1667404958
-1	Dorzolamide	-0.0833728015
-1	Lornoxicam	-0.1226842726
-1	Diprenorphine	-0.1635994597
-1	Midazolam	-0.7110258676
-1	Clonazepam	-0.0817971761
-1	Neostigmine	-0.0267396657
-1	L-Phenylalanine	-0.0204473787
-1	Glucagon recombinant	-0.0094384304
-1	Galsulfase	-0.0031435935
-1	S-Adenosylmethionine	-0.017303789
-1	Mestranol	-0.0109885189
-1	Rosiglitazone	-0.0235935223
-1	Oxyphenonium	-0.111685539
-1	Thiothixene	-0.2689876044
-1	MK-8931	-0.0031461435
-1	Cisapride	-0.1683110138
-1	Eletriptan	-0.2752875525
-1	Clodronate	-0.0062922869
-1	Thioproperazine	-0.5552815516
-1	Norgestimate	-0.0330089694
-1	Asenapine	-1.302477854
-1	Diethylstilbestrol	-0.0157026267
-1	Ethopropazine	-0.224941596
-1	Danazol	-0.0203835366
-1	Physostigmine	-0.0267396657
-1	Flunarizine	-0.1761738188
-1	Efalizumab	0.0820116859
-1	Epoprostenol	-0.0204499325
-1	Fenofibrate	-0.0078653586
-1	Perphenazine	-0.1919045361
-1	Sumatriptan	-0.1919147509
-1	Vancomycin	-0.0251691477
-1	Bevantolol	-0.2642683893
-1	Stanozolol	-0.0330345063
-1	Sevoflurane	-0.2076429145
-1	Phendimetrazine	-0.28314525
-1	Diphenidol	-0.2862888397
-1	Avanafil	-0.0125845738
-1	Paliperidone	-1.1184310154
-1	Zileuton	-0.0078576976
-1	Domperidone	-0.1541533683
-1	Human Serum Albumin	-0.0094384305
-1	Meclofenamic acid	-0.143126544
-1	Alfuzosin	-0.3035951825
-1	Methacholine	-0.0849433196
-1	Bafilomycin A1	-0.0062922869
-1	Interferon gamma-1b	-0.0031461434
-1	(S)-Hmg-Coa	-0.0157307173
-1	Cholestyramine	-0.0109885189
-1	Lovastatin	-0.0267396657
-1	Mirtazapine	-1.3543841137
-1	Triazolam	-0.7299027283
-1	Gliquidone	-0.0298883628
-1	Levothyroxine	-0.0141576455
-1	Butenafine	-0.0047192152
-1	Tiludronate	-0.018866646
-1	Nedocromil	-0.0157307172
-1	OspA lipoprotein	-0.0015730717
-1	Hydroxychloroquine	-0.0896625349
-1	ado-trastuzumab emtansine	0.0267652026
-1	Deserpidine	-0.0188768607
-1	Pefloxacin	0.0425240104
-1	Insulin, porcine	-0.0267141291
-1	Methoxamine	-0.2705632299
-1	Scopolamine	-0.3932526099
-1	Nicergoline	-0.1148291288
-1	Romiplostim	-0.0031461435
-1	Alprostadil	-0.0141576456
-1	Practolol	-0.0707882278
-1	Budesonide	0.0047626279
-1	Benazepril	-0.0188717534
-1	Basiliximab	0.1009115298
-1	Remifentanil	-0.162026388
-1	Calcidiol	-0.0141576456
-1	Clobazam	-0.0629203154
-1	Dexmedetomidine	-0.0943843037
-1	Codeine	-0.162026388
-1	Azelaic Acid	-0.0110089484
-1	Aprepitant	-0.0047192152
-1	Pentagastrin	-0.0015730717
-1	Caffeine	-0.0613421362
-1	Levonorgestrel	-0.0251155239
-1	Indinavir	0.0047626279
-1	Procaterol	-0.0786510327
-1	Chenodeoxycholic acid	-0.0015730717
-1	Menthol	-0.0582036539
-1	Rocuronium	-0.15572644
-1	Bromfenac	-0.1226842726
-1	Succinic acid	-0.069215156
-1	Ibandronate	-0.0078653586
-1	Naftifine	-0.0047192152
-1	Lisuride	-0.9123688339
-1	Follitropin beta	-0.0078653586
-1	Guanethidine	-0.0802241044
-1	Potassium Iodide	-0.0078653586
-1	Carbidopa	-0.0031461435
-1	Drostanolone	0.0078908955
-1	Nisoldipine	-0.1038227341
-1	Edrophonium	-0.0487626699
-1	Flavoxate	-0.2013455201
-1	Glutethimide	-0.146293117
-1	Ivacaftor	-0.0047166615
-1	Certolizumab pegol	0.1180876345
-1	Ketotifen	-0.1919070935
-1	Agalsidase beta	-0.001570518
-1	Methylprednisolone	0.0047626279
-1	Prasugrel	-0.0110115021
-1	Chlorpropamide	-0.0188768607
-1	Forasartan	-0.0157281636
-1	Ridogrel	-0.0047192152
-1	Octreotide	0.0015807254
-1	Drotrecogin alfa	-0.0597767258
-1	Naltrexone	-0.162026388
-1	Fondaparinux sodium	-0.0267422194
-1	Acetyldigitoxin	-0.0251691477
-1	Morphine	-0.162026388
-1	Salicylic acid	-0.1258304161
-1	Azithromycin	-0.0078653586
-1	Dienestrol	-0.0109885189
-1	Sulfinpyrazone	-0.0047192152
-1	Tetrahydrofolic acid	-0.0251665939
-1	Lithium	-0.0031435897
-1	Urokinase	-0.0361653277
-1	Lisinopril	-0.0220178969
-1	Nadroparin	-0.0094307693
-1	Ginkgo biloba	-0.2406774207
-1	Degarelix	0.012599896
-1	Ranolazine	-0.0534844387
-1	Desvenlafaxine	-0.1510123322
-1	Metyrapone	0.0015756254
-1	L-Tyrosine	-0.0078628049
-1	Oseltamivir	-0.0125820238
-1	Chloroquine	0.1117953475
-1	Paricalcitol	-0.0141576456
-1	Aminocaproic Acid	-0.0220230042
-1	Indomethacin	-0.1651546556
-1	Tamsulosin	-0.2705632299
-1	Dextrothyroxine	-0.0204499324
-1	Acetohydroxamic Acid	0.0015756254
-1	Gentian Violet	-0.1242675591
-1	Pyridostigmine	-0.0487626699
-1	Butethal	-0.4373139405
-1	Tigecycline	-0.001570518
-1	Rufinamide	-0.0110115021
-1	Acetazolamide	-0.0991035188
-1	Phentolamine	-0.2092134325
-1	Drotaverine	-0.0456190802
-1	Emedastine	-0.1242675591
-1	Warfarin	-0.0094384304
-1	Prednisolone	0.0047626279
-1	Diphenhydramine	-0.1242675591
-1	Ipratropium bromide	-0.2862888397
-1	Indacaterol	-0.0786510327
-1	Teicoplanin	-0.0424729367
-1	Sulfametopyrazine	0.0047626279
-1	Guanidine	-0.0110115022
-1	Procainamide	-0.051911367
-1	Nystatin	-0.0283152911
-1	Cyclopentolate	-0.111685539
-1	Acepromazine	-0.5552815516
-1	Zaleplon	-0.1022496623
-1	Carteolol	-0.1494392605
-1	inhaled insulin	-0.0015730717
-1	Benzylpenicilloyl Polylysine	-0.0047192152
-1	Sulfasalazine	-0.1446715253
-1	Probucol	-0.0078628049
-1	Buclizine	-0.2359530981
-1	Monobenzone	-0.0062922869
-1	Mesoridazine	-0.2013455201
-1	Estazolam	-0.6386645682
-1	Mepenzolate	-0.1966288586
-1	Labetalol	-0.2170813448
-1	Apomorphine	-0.9186611208
-1	Levobupivacaine	-0.0283152911
-1	Theobromine	-0.0566305822
-1	Benzonatate	-0.0456190801
-1	Coagulation Factor IX	-0.0550575106
-1	Clotrimazole	-0.0094384304
-1	Loratadine	-0.1242675591
-1	Benzocaine	-0.0283152911
-1	Vildagliptin	-0.0110115021
-1	Fluvastatin	-0.0157307173
-1	Sildenafil	-0.0188768608
-1	Lumiracoxib	-0.1226842726
-1	Chlorthalidone	-0.017303789
-1	Pilocarpine	-0.2862888397
-1	Nitroprusside	-0.0094384304
-1	Succinylcholine	-0.3035926287
-1	Desflurane	-0.1242701129
-1	Natalizumab	0.0867360084
-1	Cyclothiazide	-0.0849458732
-1	Adenosine triphosphate	0.0850888799
-1	Etidronic acid	-0.0062820722
-1	Gabapentin	-0.0676395306
-1	Orciprenaline	-0.0786510327
-1	Primaquine	-0.0361806497
-1	Protriptyline	-0.1510123322
-1	Pimozide	-0.2060570743
-1	Somatropin recombinant	-0.0078653587
-1	Ethanolamine Oleate	-0.0833728016
-1	Dabigatran etexilate	-0.017303789
-1	Zonisamide	-0.2784285884
-1	Guvacine	-0.0078653587
-1	Preotact	-0.0031461435
-1	Ciclopirox	-0.0251691477
-1	Lacosamide	-0.0393267932
-1	Mepivacaine	-0.0283152911
-1	Progabide	-0.0880920168
-1	Telithromycin	-0.0204499325
-1	Remoxipride	-0.2988734135
-1	Pyrazinamide	-0.0094384304
-1	Deferasirox	-0.0880920168
-1	Pramipexole	-0.9123688339
-1	Eszopiclone	-0.3319155809
-1	Prazepam	-0.6386645682
-1	Bethanidine	-0.1164073079
-1	Tolvaptan	-0.017303789
-1	Eplerenone	-0.0141576456
-1	Ranitidine	-0.0235960759
-1	Doxacurium chloride	-0.1226944874
-1	Ethanol	-0.1352841688
-1	Cimetidine	-0.0235960759
-1	Acetaminophen	-0.1226842726
-1	Chlormezanone	-0.0188768607
-1	Bendroflumethiazide	-0.1085419491
-1	Eculizumab	-0.0031461435
-1	Digitoxin	-0.0251691477
-1	Ergocalciferol	-0.0141576456
-1	Barbituric acid derivative	-0.4373139405
-1	Furazolidone	-0.0031461435
-1	Benzthiazide	-0.1085419491
-1	Fleroxacin	0.0425240104
-1	Benzphetamine	-0.2862939471
-1	Methoxsalen	2.55e-06
-1	Atomoxetine	-0.2249441497
-1	Cholecalciferol	-0.0141576456
-1	Mianserin	-1.2584369531
-1	Defibrotide	-0.0424729366
-1	Nimodipine	-0.1258355236
-1	Methazolamide	-0.0912381601
-1	Teriflunomide	-0.0047192152
-1	Oxprenolol	-0.1494392605
-1	Cosyntropin	-0.0031461435
-1	Phenformin	-0.0157307173
-1	Adalimumab	0.2126966627
-1	Glipizide	-0.0393242395
-1	Alimemazine	-0.1242675591
-1	Insulin Glargine	-0.0204473788
-1	Metronidazole	-0.1053906984
-1	Diethylpropion	-0.1384277583
-1	Ramipril	-0.0188717534
-1	Astemizole	-0.1572995117
-1	Clofedanol	-0.1242675591
-1	Hydralazine	-0.0094384304
-1	Rifaximin	0.0110268242
-1	Carbimazole	-0.0062922869
-1	Oxamniquine	-0.0157307173
-1	Glyburide	-0.0707831204
-1	Trisalicylate-choline	-0.1226842726
-1	Cabergoline	-1.3701250458
-1	Lofexidine	-0.0943843037
-1	Alfacalcidol	-0.0157307173
-1	Sertindole	-0.5961763092
-1	Methohexital	-0.0833728016
-1	Spironolactone	-0.0392527362
-1	Alefacept	0.0851578294
-1	Guanabenz	-0.162026388
-1	Papaverine	-0.0267422194
-1	Isosorbide Dinitrate	-0.0094384304
-1	Aluminium	-0.0267422194
-1	Fexofenadine	-0.1242675591
-1	Betahistine	-0.1289867743
-1	Tapentadol	-0.3460706728
-1	Cromoglicic acid	-0.0141576455
-1	Deferoxamine	-0.0880920168
-1	Folic Acid	-0.0031461434
-1	Maprotiline	-1.0413402859
-1	Lisdexamfetamine	-0.1462956707
-1	Ranibizumab	0.0677008191
-1	Trazodone	-0.6496633016
-1	Glycopyrrolate	-0.2862888397
-1	Amiloride	1.78720000000004e-05
-1	Enoximone	-0.0062846258
-1	Adenine	-0.011011502
-1	Lamotrigine	-0.0047192152
-1	Pentamidine	-0.1258406308
-1	Leucovorin	0.0157485931
-1	Indapamide	-0.0047192152
0	Halobetasol Propionate	0.0047626279
0	Brentuximab vedotin	0.0047243226
0	Ifosfamide	-0.0188717534
0	Everolimus	0.0362087403
0	Vismodegib	0.0062973943
0	Pargyline	-0.0298832555
0	Cyclophosphamide	0.0110268242
0	Sodium stibogluconate	0.0125947886
0	Gemtuzumab ozogamicin	0.0977577253
0	Panitumumab	0.0755636241
0	Pasireotide	0.0047294225
0	Cisplatin	-0.0802241044
0	Methyl aminolevulinate	0.0141831824
0	Cetrorelix	0.012605006
0	Exemestane	0.042511242
0	Vindesine	0.0110217168
0	Cetuximab	0.1701726523
0	Abarelix	0.012599896
0	Bleomycin	0.0094460914
0	Secretin	0.0031486971
0	Galiximab	0.0031512508
0	Sulpiride	-0.1541533683
0	Alitretinoin	0.0157664715
0	Capecitabine	0.0157485931
0	Carfilzomib	0.0188921829
0	Goserelin	0.012605006
0	Altretamine	0.0425240104
0	Lenalidomide	-0.0393012563
0	Dexrazoxane	0.0614161933
0	Tretinoin	0.0236292737
0	Fluorouracil	0.0157485931
0	Floxuridine	0.0157485931
0	Imiquimod	0.0047243225
0	Carboplatin	-0.0109885189
0	Dabrafenib	0.0283382743
0	Dutasteride	-0.001567968
0	Nilotinib	0.0425086883
0	Obinutuzumab	0.0125947886
0	Pegaspargase	0.0031512508
0	Busulfan	2.55e-06
0	Vinorelbine	0.014170414
0	Anastrozole	0.042511242
0	Plicamycin	0.0047243226
0	Ibritumomab	0.1072038168
0	Pegfilgrastim	0.0047268762
0	Alclometasone	0.0047626279
0	MACITENTAN	-0.003141036
0	Docetaxel	0.2959826389
0	Ruxolitinib	0.020470362
0	Melphalan	0.0063025016
0	Tamibarotene	0.0015832891
0	Interferon alfacon-1	0.0126101107
0	Dacarbazine	-0.0157205063
0	Lucanthone	0.0582674961
0	Hydroxyurea	0.0157434857
0	Imatinib	0.0991928979
0	Trametinib	0.0094460914
0	Streptozocin	-0.121118862
0	Pemetrexed	0.0267754173
0	Hydrocortamate	0.0047626279
0	Cabazitaxel	0.0236165054
0	Prednicarbate	0.0047626279
0	Denosumab	0.0062973943
0	Nelarabine	0.0125973386
0	Ponatinib	0.1842077208
1	P_targets	0.4518035651
1	Gefitinib	0.0755636241
0	Vorinostat	0.0063050552
0	Uracil mustard	-0.0188717534
0	Trabectedin	0.0031486971
0	Alemtuzumab	0.0898795982
0	Tamoxifen	-0.0109808579
0	Amsacrine	-0.0062361058
0	Homoharringtonine	0.7462412231
0	Epirubicin	0.0456727075
0	Methyltestosterone	0.0078908955
0	Cytarabine	-0.086511284
1	Vincristine	0.3605143315
0	Ingenol Mebutate	0.0157460394
0	Quinestrol	-0.0109885189
0	Doxorubicin	0.0267958468
0	Fluocinonide	0.0110600222
0	Chlorambucil	0.0062973943
0	Clofarabine	0.0283382743
0	Plerixafor	0.0047243226
0	Valrubicin	0.0425265604
0	Interferon Alfa-2b, Recombinant	0.0126101107
0	Methotrexate	0.0063025017
0	Icatibant	0.0031512471
0	Medroxyprogesterone Acetate	-0.0330089694
0	Dactinomycin	-0.0141397697
0	Ipilimumab	0.0110191632
0	Mitomycin	-0.0109885189
0	Thalidomide	0.3180848075
0	Asparaginase	0.0094537525
0	Regorafenib	0.2204190147
0	Daunorubicin	-0.0534129355
0	Carmustine	-0.0062820758
0	Paclitaxel	0.423498489
0	Belimumab	0.0031486971
0	Mechlorethamine	-0.0047166615
0	Boceprevir	0.0047243226
0	Lomustine	-0.0597716183
0	Aminolevulinic acid	0.0031486971
0	Estramustine	0.0016139307
0	Cabozantinib	0.0456573854
0	Mercaptopurine	0.0031538008
0	Bortezomib	0.0251895771
0	Flutamide	0.0110472537
0	Arcitumomab	0.0031486971
0	Mitotane	0.0047243225
0	Vemurafenib	0.0125947886
0	Pipobroman	-0.0062846258
0	Etoposide	0.0614161933
0	Mitoxantrone	-0.0361270223
0	Pomalidomide	0.0678055204
0	Fluocinolone Acetonide	0.0047626279
0	Fludarabine	0.0314869714
0	Bevacizumab	0.1544317202
0	Letrozole	0.042511242
0	Vinblastine	0.7052902807
1	Vandetanib	0.1605810006
0	Marimastat	0.1180774191
0	Amcinonide	0.0126356476
0	Anagrelide	-0.0062846258
0	Toremifene	-0.0109885189
0	Paramethasone	0.0047626279
0	Testolactone	0.042511242
0	Rituximab	0.1072038168
0	Tioguanine	0.0047626279
0	Difluprednate	0.0047626279
0	Enzalutamide	0.0078908955
0	Bicalutamide	0.0078908955
0	Ocriplasmin	0.0078755734
0	Metyrosine	-0.001570518
0	Agomelatine	-0.0660613589
0	Thyrotropin Alfa	0.0031486971
0	Interferon alfa-n1	0.0126101107
0	Pegademase bovine	0.0236216128
0	Desoximetasone	0.0047626279
0	Tositumomab	0.0993256897
0	Pazopanib	0.1212337742
0	Raltitrexed	0.0188972902
0	Denileukin diftitox	0.0125998959
0	Abiraterone	0.0015756254
0	Topotecan	0.0283382743
0	Pentostatin	2.55e-06
0	Irinotecan	0.0283382743
0	Oxaprozin	-0.1226842726
0	Promethazine	-0.8494204278
0	Lapatinib	0.1023288267
0	Afatinib	0.1023288267
0	Ixabepilone	0.0062973943
0	Pertuzumab	0.0267652026
0	Aldesleukin	0.0125998959
0	Flurandrenolide	0.0047626279
0	Arsenic trioxide	0.465994409
0	Aminoglutethimide	0.0440868674
0	Teniposide	0.0425240104
0	Satumomab Pendetide	0.0047421984
0	Hydrocortisone	0.0126356476
0	Porfimer	0.0173318795
0	Pralatrexate	0.0220510948
0	Axitinib	0.0598252457
0	Trastuzumab	0.1969378549
0	Leuprolide	0.012599896
0	Bosutinib	0.1527105308
0	Nilutamide	0.0078908955
0	Prednisone	0.007911325
0	Temsirolimus	0.0362087403
0	Cladribine	0.0472330106
0	Cerulenin	0.0110191632
0	Bexarotene	0.0126050033
0	Fluorometholone	0.0047626279
0	Dasatinib	0.1086338819
0	Capromab	0.0015756254
0	Idarubicin	0.0440996358
0	Sorafenib	0.1621617334
0	Celecoxib	-0.0518960449
0	Temozolomide	0.0078730197
0	Betamethasone	0.0047626279
0	Aflibercept	0.0708495162
0	Gemcitabine	0.0393702059
0	Peginterferon alfa-2a	0.0126101107
0	Masoprocol	0.0141908435
0	Sunitinib	0.1291016902
1	Erlotinib	0.0865904483
0	Fulvestrant	-0.0109885189
0	neorautenol	0.6391650908
0	Camphene	0.5147979378
0	Psorothamnones A	0.0125973423
0	Chrysophanol	1.1272029334
1	reversine	0.2298370156
0	Aloe-emodin	0.4549726921
0	Tuberculatin	0.1180876345
1	Fisetin	1.508169751
0	Matairesinol	0.2676290426
0	Auraptene	0.362105279
0	Harmine	0.2377432333
0	Praecansone B	0.0739982134
0	eupafolin	1.2263856166
0	Tomatidine	0.4408176002
0	Kawain	0.1180876345
0	Maslinic acid	1.6624635722
0	10-Hydroxyglaucanetin	0.0425061346
0	Tannic acid	0.2629098274
0	Beta-sitosterol	0.6454624851
0	Withaferin A	0.2377202502
0	Erythrodiol	0.4565483175
0	Erythrabyssin II	0.0078730197
0	borneol	0.5147979378
0	Eriodictyol	0.1322554948
0	Inuviscolide	0.7887167136
0	chloroquine	0.1495567302
0	Galbelgin	0.04408176
0	Catechin	0.2707956154
0	5,7-dimethyl-3',4'-methylene(-)-epicatechin	0.04408176
0	Berbamine	0.3337567899
0	Mangostanin	0.0739982134
0	coumestrol	0.4439535289
0	Pheophorbide a	0.234571553
0	Bullatacinone	0.0157434857
0	Osthole	0.4549726921
0	Isoguaiacin	0.04408176
1	Terbinafine	0.2770674728
0	Parthenolide	0.2408740547
1	Kaempferol	1.4452085766
0	Bruceantin	0.2377202502
0	Eugenol	0.0062973943
0	Chrysoeriol	0.4250511313
0	Z-Guggulsterone	0.6517522182
0	Tectoridin	0.0188921828
0	Tectorigenin	0.7808564623
0	3,3',4',5,6,7,8-heptamethoxyflavone	0.0063025017
0	Xanthochymol	0.5147979378
0	Thymoquinone	0.5588771441
0	Glaucocalyxin A	1.109886376
0	Ginsenoside Rg3	1.3712205779
1	Diosgenin	1.1256145396
0	Delphinidin	0.0267652026
0	Alpinumisoflavone	0.8391111899
0	Icogenin	0.1778924507
0	Hispidulin	0.314856946
0	Ursolic acid	0.6092562985
0	Amooranin	0.4596995683
0	Harmol	0.2157023533
0	Carnosol	0.335334969
1	Resveratrol	1.2184998285
0	Pinocembrin	1.3838051517
0	Machilin A	0.04408176
0	D-delta-tocotrienol	0.3715411556
0	Rosmanol	1.1287683441
0	Xanthatin	0.5415784625
0	Tiliroside	0.0425240104
0	Peonidin	0.2424420191
0	Oleandrin	0.3731142274
0	Myricetin	0.3038556586
0	Matrine	1.2925057031
0	Xindongnin B	0.4282202579
0	Diarctigenin	0.5132555103
0	Rotenone	0.0456599391
0	Zapotin	0.2660585245
0	2',4'-dihydroxychalcone	0.4911839861
1	Chlorophyllin	0.2975480496
0	Evodiamine	0.5651770921
0	longilactone	0.8233574895
0	Galbacin	0.04408176
0	Ginkgetin	0.4565483175
0	11-Hydroxy-1-isomangostin	0.02204088
1	�-Phenylethyl isothiocyanate (PEITC)	0.1353863162
0	Genistein	1.4987313207
0	P-Hydroxybenzoic acid	0.0062973943
0	Cycloartobiloxanthone	0.2377202502
0	Falcarindiol	0.598239689
0	5,7,3'-tri-O-methyl(-)-epicatechin	0.04408176
0	Andrographolide	1.1177696105
0	Gartanin	0.02204088
0	Butylated hydroxyanisole	0.8359599392
0	Kaempferol-7-O-beta-d-glucoside	0.6706520623
0	Psoralen	0.1023364877
0	Epigallocatechin gallate	0.9414323556
0	Indole-3-carbinol	1.20276145
0	helenalin	0.2487394133
0	Beta-Ionone	1.5018825714
0	eurycomanone	0.7163145549
0	Machilin G	0.04408176
0	Pongapinone A	0.0739982134
0	Cucurbitacin B	1.4058485854
0	Terpinen-4-ol	0.4628508192
0	Mucronulatol	0.4738699822
0	Subtrifloralactone B	0.0739982134
0	(+)-Gallocatechin	0.1086492004
0	taiwanin E	0.0976147188
0	Agastinol	0.4565483175
0	Sanguinarine	0.2723559188
0	Alpha-Curcumene	0.8343792064
0	N-n-octanoylnornicotine	0.042511242
1	Quercetin	0.8658610703
0	Harmaline	0.2157023533
0	Annonacin	0.0425061346
0	Licochalcone A	1.618389473
0	Celastrol	0.2880968508
1	Berberine	1.5711436938
0	Scutellarein	0.0031486971
0	Ginsenoside Re	0.0078730197
0	Chebulinic acid	0.0157434855
0	Neo-tanshinlactone	-0.0109885189
0	terpinolene	0.1306645473
0	Pongapinone B	0.0739982134
1	Orlistat	0.0110191632
0	colubrinic acid	0.2518932178
0	Chrysin	0.1401259608
0	Mosinone A	0.0157434857
0	28-deoxonimbolide	0.7761295861
1	Baicalein	1.6703238234
0	Zhankuic acid C	0.8831852889
1	Piceatannol	0.5494157305
0	Bisabolol	0.5415605868
0	Farnesol	0.9256863162
0	4'-bromoflavone	0.0739982134
0	Brucine N-oxide	0.5620309487
0	Mahanine	0.9634681282
0	Rhinacanthone	0.4644238909
1	Hesperidin	0.0283382743
0	Nimbolide	2.6542699744
0	Gambogic acid	0.4644238909
0	Rhinacanthin C	0.5620309487
0	Guggulsterone	0.4140370754
0	Nobiletin	1.226375402
0	Geraniol	1.7537579134
0	11-hydroxytephrosin	0.2377202502
0	kaempferide	0.1180876345
0	alpha-cadinol	0.0739982134
0	Gamma-Tocopherol	0.0346382223
0	23,24-Dihydrocucurbitacin B	0.9540220368
0	Bruceoside C	0.1338157981
0	Flavone	0.2251229079
0	Xerophilusin A	0.3699706376
0	Ferulic acid	0.0818712331
0	Phloroglucinol	0.0677008191
0	2',4'-Dihydroxy-6'-methoxy-3',5'-dimethylchalcone	0.5730475582
0	Murihexocin C	0.7052928382
0	Philadelphicalactone A	0.0739982134
0	(-)-anonaine	1.4326188954
0	Hyperforin	0.7761270324
0	Prunectin	0.4565483175
0	Tetrandrine	0.8060358247
0	hinokinin	0.4565483175
0	convallatoxin	0.0425061346
0	Crocetin	0.0157434857
0	beta-caryophyllene oxide	1.6230933662
0	Ellagic acid	0.8532662818
0	(+)-Pinoresinol	0.2156793702
1	polyinosinic-polycytidilic acid	0.007870466
0	Isouvaretin	0.4565483175
0	Natsudaidain	0.3132991964
0	Euxanthone	0.0125947886
0	Podophyllotoxin	0.0960288787
0	2-alpha-hydroxyursolic acid	0.2377202502
0	Calophyllolide	0.6454624851
0	Plumbagin	1.1177593957
0	6-Shogaol	0.4046037524
0	liriodenine	0.5273927263
0	Genipin	0.1070531491
0	Morin	0.3038582123
0	3,6-Epidioxy-1,10-bisaboladiene	0.9587463594
0	Lycorine	0.2157023533
0	Tangeretin	0.6564765408
0	Subtrifloralactone C	0.0739982134
0	Antofine	1.0846993524
0	Subtrifloralactone F	0.0739982134
0	Eriocitrin	0.0063101627
0	Myrtenol	0.0551034769
0	Cucurbitacin Q	0.0283382743
0	Luteolin	1.1964691631
0	Acteoside	0.4344946689
0	Noscapine	1.2452777995
0	Saikosaponin a	0.1841949524
0	Asimicin	0.0157434857
0	Perillyl alcohol	0.0676982653
0	Ponapensin	0.2377202502
1	S-allylcysteine	0.2377202502
1	methyl antcinate A	0.2156793702
0	Toosendanin	1.0610854008
0	6,4'-dihydroxy-3'-methoxyaurone	0.0739982134
1	Biochanin A	0.1873359885
0	Protocatechuic acid	0.4864622172
0	Chelerythrine	0.0125973423
0	Tagitinin C	0.0346356686
0	Uvaretin	0.4565483175
0	Dihydrokawain	0.1180876345
0	G-Mangostin	0.0976147188
0	Glycyrrhizin	0.0425086883
0	Brucine	0.5273927264
0	Wedelolactone	0.0078908955
0	purpurin	0.0346382222
0	Isoxanthochymol	0.4565483175
0	Quercetin 3,7,3',4'-tetramethyl ether	0.0991826832
0	Tricin	0.3211492329
0	Zhankuic acid A	0.8831852889
0	Capillarisin	0.3258812165
1	Butein	3.1438859961
0	Polyphyllin I	0.7052928382
0	Lycopene	-0.0188691997
1	Cepharanthine	1.105149285
0	4'-Hydroxy-3,5-dimethoxystilbene	0.574643613
0	Licarin A	0.04408176
0	Camptothecin	0.0157434857
0	Arctiin	0.1385350133
0	(2S)-5-hydroxy-7-methoxy-8-[(E)-3-oxo-1-butenyl]flavanone	0.0739982134
0	Xanthohumol	0.2959851926
1	Honokiol	1.191742287
0	9-Aminocamptothecin	0.0157434857
0	(-)-Epicatechin	0.2991338897
0	Puerarin	1.4357624851
0	Taxifolin	0.1920858479
0	7-OH-flavanone	0.042511242
0	Naringenin	1.487724926
0	Harmalol	0.2157023533
0	Squamocin	1.4026922272
0	Corosolic acid	0.9918089563
0	Bullatacin	0.7903
0	Perillaldehyde	0.0551034769
0	Ellipticine	0.5856346857
0	Solamargine	1.1555795129
0	Subtrifloralactone G	0.0739982134
0	Cucurbitacin D	0.5966640636
0	Cnicin	0.7005659619
0	Psorothamnones B	0.0125973423
0	phaseollin	0.6391650908
0	Cinnamaldehyde	0.6769443492
0	Beta-lapachone	1.2295240991
0	Rocaglamide	0.1747692867
0	Poncirin	1.2200729003
0	Costunolide	1.1870103034
0	Diuvaretin	0.4565483175
0	Galangin	1.2201009907
0	Aucubin	0.1401285145
0	Cucurbitacin I	0.0409356166
0	D-Limonene	0.0677008191
0	Oleanolic acid	0.5903666693
1	Sulforaphane	0.2298421231
0	Baicalin	1.0484931658
0	Pelargonidin	0.0991826832
0	Garcinone D	0.042511242
0	Ixocarpalactone A	0.0094460914
0	24-epibrassinolide	1.7506066626
0	Ginsenoside Rh1	0.226693426
0	Linalool	0.6958288707
1	(-)-Gossypol	0.4219126489
0	Magnolol	0.2629021662
0	Erystagallin A	0.0078730197
1	flavokawain B	0.2550317003
0	Alpha-Mangostin	1.4089870677
0	Deoxypodophyllotoxin	0.0094460914
0	Ergolide	1.4436380585
0	Rhinacanthin Q	0.4565483175
0	Rhyncophylline	0.2157023533
0	savinin	0.0976147188
0	Liquiritigenin	0.9115337779
0	Malvidin	0.0991826832
0	28-homocastasterone	1.5475271884
0	Subtrifloralactone D	0.0739982134
0	Isoliquiritigenin	0.4644264443
0	Chamaecypanone C	0.9492977142
0	Naringin	1.2625969107
0	tylophoridicine F	0.2377202502
0	Lycoricidinol	0.2157023533
0	Subtrifloralactone A	0.0739982134
0	acacetin	0.5510041244
0	Ent-7-alpha,14-beta-dihydroxykaur-16-en-15-one	0.335334969
1	Alpha-hederin	0.4565483175
0	tylophoridicine C	0.2377202502
1	trichostatin A	1.0075498882
0	Apigenin	0.817077971
0	S-allylmercaptocysteine	0.9949576534
0	5-methoxypsoralen	0.0015756254
0	Glycitein	0.0724174806
0	Glabridin	0.2030871352
0	alpha-Naphthoflavone	0.0283459354
0	Vincamine	0.2157023533
0	Uncarinic acid A	0.04408176
0	Subtrifloralactone E	0.0739982134
0	6,8-Diprenyleriodictyol	0.5147979378
0	Pristimerin	0.335334969
0	Limonin	1.0217279633
0	Saikosaponin D	0.6958365321
0	(R)-tylophorine	0.2613290945
0	Ascorbic acid	0.2487445207
0	Wogonin	0.6312997321
0	Allicin	0.9540220368
0	Yangambin	0.1101992927
0	6-Gingerol	1.3350169449
0	Rutin	0.2566226478
0	Annonacin A	0.0157434857
0	alphitolic acid	0.0031486971
0	4',5'-Dihydro-11,5'-dihydroxy-4'-methoxytephrosin	0.0739982134
0	Rhinacanthin N	0.4911865398
0	Sesamin	1.0280355723
0	Curcusone B	0.0267652026
0	Epiashantin	0.1101992927
0	Morusin	1.0343253056
0	Gallic acid	0.5352682998
0	Xerophilusin B	0.3699706376
0	actein	0.656476541
0	Cryptolepine	0.6344407682
0	18-beta-Glycyrrhetic acid	1.0217279633
0	Lantadene A	0.4644238909
0	Lupeol	0.0031486971
0	Rhinacanthin D	0.0346382223
0	Diosmin	0.0283382743
0	Curcumin	1.5932177718
0	Silvestrol	0.46127264
0	L-epicatechin	0.1369644953
0	5,6-dehydrokawain	0.1180876345
0	Garcinone E	0.042511242
0	Nectandrin A	0.04408176
1	Capsaicin	1.5223605945
1	3,3'-diindolylmethane	0.6265677486
0	Amygdalin	0.4644238909
0	Ludovicin A	0.2377202502
0	Zeaxanthin	0.0031486971
1	Metformin	0.0991724683
0	Fangchinoline	0.5950884382
0	Caffeic acid	0.0094460914
0	Nectandrin B	0.04408176
0	Dehydrocostuslactone	0.0488086363
0	Meso-dihydroguaiaretic acid	0.04408176
0	Cucurbitacin A	0.0125973423
0	Betulinic acid	0.7147414832
0	Betanin	0.2487445207
0	N6-isopentenyladenosine	1.0815276721
0	Agastenol	0.4565483175
0	N-(4-hydroxyundecanoyl)anabasine	0.042511242
0	Narirutin	1.2200729003
0	Silymarin	1.4578059188
0	Methyl zhankuic acid A	0.8831852889
0	Diallyldisulfide	0.7824269804
0	Alpha-tomatine	1.0138498363
0	Eupatorin	0.0283382743
0	Panduratin A	0.3211594476
0	Scopoletin	0.8847685755
0	Ludovicin B	0.2377202502
0	Trichothecin	0.6454624851
0	Deguelin	1.0925672648
0	Asiatic acid	0.1338157981
0	Daidzein	1.3507400011
0	Tephrosin	0.1054775238
0	Chamaejasmine	0.0062973943
0	Artobiloxanthone	0.2377202502
0	Viscosalactone B	0.2377202502
0	acuminatin	0.04408176
