# Supplementary material for: Potential Compounds for Oral Cancer Treatment: Resveratrol, Nimbolide, Lovastatin, Bortezomib, Vorinostat, Berberine, Pterostilbene, Deguelin, Andrographolide, and Colchicine
Source: PLoS One. 2015 Nov 4;10(11):e0141719. doi: 10.1371/journal.pone.0141719 (PMC4633227; doi:10.1371/journal.pone.0141719)
Supplement: S19 Text — Script to check if compound is medical chemistry friendly based on absence or presence of undesirable functional group(s). (TXT) [file pone.0141719.s019.txt]

'''
Author: Saurabh Bundela

Description: Script to check if compound is medical chemistry friendly based on absence or presence of undesriable functional group(s). This script checks
presence of one or more undseriable functional groups written as SMARTS string.

INPUT: Scripts takes two input:
(i) 'med_friendly.sma' a file with SMARTS string for undesirable functional groups as given below:
smarts
[N+]([O-])=O
[C;!R](-[C;!R]=O)=[C;!R]
C(-N)=S
P
O-N=C
OS(=O)=O
O1-CC-O-C-1
C(-N)=C
[C;H2]-[C;H2]-[C;H2]-[C;H2]-[C;H2]-[C;H2]-[C;H2]
OC1OCC(O)C1
C=N-C(-O)
[N;H]-[C;H]-[N;H]
[C;!R]=[C;!R]-N-[C;D1&H3,D2&H2,D3&H1,D4]
[S;!R]-[C;!R]-[O;!R]
[O;D2]-[C;!H0](([F,Br,I,Cl])([F,Br,I,Cl])([!F,!Br,!I,!Cl]))
CC([O;!R])([O;!R])
C1-C-O1
C(=O)-S-C(=S)
[S;H]
SC#N

(ii) List of compounds with SMILES string for which you want to check whether they are Medicinal Chemistry friendly. Sample input:
Smiles	Compound_ID
O[C@@H]1Cc2c(O)cc(O)cc2O[C@@H]1c3ccc(O)c(O)c3	CHEMBL583912
CC\C(=C(/c1ccc(O)cc1)\c2ccc(OCCN(C)C)cc2)\c3ccccc3	CHEMBL489
ClC1=C(Cl)[C@@]2(Cl)[C@@H]3COS(=O)OC[C@@H]3[C@]1(Cl)C2(Cl)Cl	CHEMBL1890408
ONC(=O)\C=C\c1cccc(c1)S(=O)(=O)Nc2ccccc2	CHEMBL408513
....	...

OUTPUT: List of compound ids with flag  value(Y-> Compound is Medicinal Friendly / N -> Compound is not Medicinal Friendly)
MolID	Med_chem_friendly
"CHEMBL583912"	Y
"CHEMBL489"	Y
"CHEMBL1890408"	Y
"CHEMBL408513"	N
...	...

Pre-requisite: Installed PyBel library

Command line execution '> python Check_MedChemFriendly.py'
'''
import csv
import pybel
output=open("med_friendly.list","w")
with open('lead_cpd.smi', 'r') as csvfile:
	data=csv.reader(csvfile, delimiter='\t')
	rownum=0
	fgs=""
	for row in data:
		sm=""
		did=""
		if rownum == 0:
			header=row
			output.write("MolID\tMed_chem_friendly\n")							
		else:
			colnum=0
			flag='Y'
			for col in row:
				if colnum == 0:
					sm=str(col)
					mol=pybel.readstring("smi",sm)
					sm_count=0
					smarts_pat=open('med_friendly.sma','r')
					#smarts_pat=open('smrt.sma','r')
					for line in smarts_pat:
						if sm_count > 0:
							smrt=pybel.Smarts(line.replace('\n',''))
							pattern=len(smrt.findall(mol))
							if pattern>0:
								flag='N'
								pattern=0
								break
						sm_count=sm_count+1;
						
				else:
					did=str(col)
				colnum=colnum+1
			if flag == 'N':
				output.write("\"%s\"\t%s" % (did,flag)+"\n")
				flag='N'
			else:
				output.write("\"%s\"\t%s" % (did,flag)+"\n")
		rownum=rownum+1
