# Supplementary material for: Potential Compounds for Oral Cancer Treatment: Resveratrol, Nimbolide, Lovastatin, Bortezomib, Vorinostat, Berberine, Pterostilbene, Deguelin, Andrographolide, and Colchicine
Source: PLoS One. 2015 Nov 4;10(11):e0141719. doi: 10.1371/journal.pone.0141719 (PMC4633227; doi:10.1371/journal.pone.0141719)
Supplement: S20 Text — The file obtained after uncompressing this file contains following columns: (i) ‘CompoundId’→ChEMBL ID or STITCH compound id; (ii) ‘Smiles’→SMILE string of the compound; (iii) ‘Targets’→Entrez GeneID(s) of the compound’s target(s); and (iv) ‘OC_Score’→oral cancer specific statistic/score. (ZIP) [file pone.0141719.s020.zip]

Archive with 1 entries (1 files):
- Ch_Pub_consolidate_list.txt
