# Supplementary material for: Potential Compounds for Oral Cancer Treatment: Resveratrol, Nimbolide, Lovastatin, Bortezomib, Vorinostat, Berberine, Pterostilbene, Deguelin, Andrographolide, and Colchicine
Source: PLoS One. 2015 Nov 4;10(11):e0141719. doi: 10.1371/journal.pone.0141719 (PMC4633227; doi:10.1371/journal.pone.0141719)
Supplement: S20 Text — The file obtained after uncompressing this file contains following columns: (i) ‘CompoundId’→ChEMBL ID or STITCH compound id; (ii) ‘Smiles’→SMILE string of the compound; (iii) ‘Targets’→Entrez GeneID(s) of the compound’s target(s); and (iv) ‘OC_Score’→oral cancer specific statistic/score. (ZIP) [file pone.0141719.s020.zip › Ch_Pub_consolidate_list.txt]

CompoundId	Smiles	Targets	OC_Score
CHEMBL293749	Oc1ccc(\C=C(/C#N)\C(=O)NCCc2ccccc2)cc1O	1956	0.0755636241
CHEMBL412762	O=C(C[C@@H](NS(=O)(=O)c1ccc2ccccc2c1)c3ccccc3)N[C@@H]4CCOc5cc(CN6CCOCC6)ccc45	623	0
CHEMBL1088815	Fc1cc(F)c(cc1F)S(=O)(=O)NC(=O)\C=C\c2cccc3CC(=O)N(Cc4ccc5ccccc5c4)c23	5733	0.0346382223
CHEMBL1809179	CCc1nn(c2ccccc2)c3cc(ccc13)N4CCNC(C)C4	3795	0
CHEMBL386218	COc1ccc(Cn2c(CCc3c[nH]c4ccccc34)nnc2[C@@H](Cc5c[nH]c6ccccc56)NC(=O)C(C)(C)N)c(OC)c1	2693	0
CHEMBL262306	CCN1C[C@H](OC1=O)[C@H](O)[C@H](CC2CCCCC2)NC(=O)[C@H](Cc3cn(C)cn3)NC(=O)[C@@H](CC(=O)N4CCOCC4)Cc5ccccc5	5972	-0.0031461435
CHEMBL382610	COc1ccc(Nc2oc(nn2)c3cccnc3CCc4ccncc4)cc1OC	3791#2321	0.04408176
CHEMBL127049	CC1(C)C2CC[C@@]1(CS(=O)(=O)N3CCC4(CC3)C=Cc5ccccc45)[C@@](O)(CC#N)C2	5021#554	-0.0110115021
CHEMBL384195	CC(C)NCc1ccc(C[C@@H]2N(C)C(=O)[C@H](Cc3ccc4ccccc4c3)NC(=O)[C@H](Cc5ccccc5)NC(=O)[C@@H](Cc6ccccc6)NC(=O)[C@@H](CCCCN)NC(=O)[C@H](N)CSSC[C@H](NC(=O)[C@H](CO)NC(=O)[C@H](NC(=O)[C@H](Cc7ccc(O)cc7)NC(=O)[C@H](NC2=O)[C@@H](C)O)[C@@H](C)O)C(=O)O)cc1	6751#6752#6753#6754#6755	0.0047294225
CHEMBL2180031	COc1c(C)cc(cc1C)C2(N=C(C)C(=N2)N)c3cccc(c3)c4cncc(c4)C#CC	23621#3757	-0.0361780961
CHEMBL2387518	CCCC[C@]1(CC)CS(=O)(=O)c2cc(OCCCP(=O)(O)O)c(OC)cc2[C@H](N1)c3ccccc3	6555	0
CHEMBL323090	COc1ccc(cc1)S(=O)(=O)N(CC(=O)NCC2CCCCC2)C(CCSCc3ccccc3)C(=O)NO	4313#4318	0.0928852889
CHEMBL1795752	CN1CCN(CCOc2ccc3cc4OC(=NC(=O)c4cc3c2)N5CCOCC5)CC1	5591	-0.0015730717
CHEMBL249921	OCCC#Cc1ccc2ncnc(Nc3ccc(F)c(Cl)c3)c2c1	1956	0.0755636241
CHEMBL447951	CCn1c(C)c(C)nc1Sc2ccc(Nc3c(cnc4cc(OCCCN(C)CC(O)CO)c(OC)cc34)C#N)cc2Cl	3480	-0.0047166615
CHEMBL400837	CCOC(=O)\C(=C/1\C(=O)Nc2ccc(cc12)S(=O)(=O)N)\c3ccc[nH]3	5170	0.0031486971
CHEMBL1644218	COc1cccc(c1)c2cc(NCCc3c[nH]c4cc(OC)ccc34)nc(OC)n2	5729	-0.0015730717
CHEMBL231035	Clc1ccc(cc1)S(=O)(=O)N2C(CCOC(=O)N3CCN(CC3)C4CCCCC4)CCc5ccccc25	351	0
CHEMBL181271	OC1CCN(CC1)c2cc(ccn2)c3ccc(Sc4ccc5OCCOc5c4)c(c3)C(F)(F)F	3689#3383#3683	-0.0031410361
CHEMBL99233	COc1ccccc1\C=C/C(=O)Nc2ccc(c(OC)c2)c3ocnc3	3615	2.55e-06
CHEMBL328643	CC(C)c1ccccc1Sc2ccc(\C=C\C(=O)N3CCC4(CC3)OCCO4)cc2[N+](=O)[O-]	3689#3383#3683	-0.0031410361
CHEMBL111733	Fc1ccc2c(c1)[nH]c3c2c4C(=O)NC(=O)c4c5c6cccc7CCCn(c67)c35	1019#595#9134#898#1017	0.3683771363
CHEMBL94702	COc1ccc2ccc(cc2c1)S(=O)(=O)NC(Cc3cc4c(N)nccc4s3)C(=O)N5CCC(C)CC5	2147#5644	-0.0188768607
CHEMBL125847	C[C@H]1[C@H](O)[C@]2(CS(=O)(=O)N3CCC4(CC3)C=Cc5ccccc45)CCC1C2(C)C	554#5021	-0.0110115021
CHEMBL115348	CNC(=O)[C@H](Cc1ccccc1)NC(=O)[C@H](CC(C)C)[C@H](CSC\C(=N\O)\c2ccccc2)C(=O)NO	2208#4312	0.0062973943
CHEMBL61426	FC(F)(F)Oc1ccc(cc1)C2=CC=CN(C(CN3CCCC3)c4ccccc4)C2=O	4986	-0.0534844388
CHEMBL605992	CC1=C(C(c2ccc(Cl)c(Cl)c2)n3nccc3N1)C(=O)N4CCCC4c5ccccc5	3741	0
CHEMBL1835114	Cl.CN1CCC(CC1)c2c[nH]c3cc(NC(=N)c4cccs4)ccc23	4842	-0.0031461435
CHEMBL2218656	Fc1ccc(CN2CCN(C(=O)C2=O)c3ccccc3OC(F)(F)F)c(Cl)c1	5027	0
CHEMBL55142	CCCCCCNc1cc[n+](c2ccccc2)c3c(cc(OC)cc13)c4ccccc4.CS(=O)(=O)[O-]	3738	0
CHEMBL2397312	CC(CC(F)(F)F)C(=O)Nc1nc(C)c(s1)c2ccc(N)nc2	5298	0
CHEMBL396768	COc1cc2c(cc1C(=O)N3CCn4c(C3)cnc4c5ccc(F)cc5F)c(cn2C)C(=O)C(=O)N(C)C	1432	0
CHEMBL1915558	COc1cc(Nc2nc(C)c(Cc3cccc(Cl)c3)s2)ccc1c4ocnc4	1565#3615	-0.0015705217
CHEMBL1092227	Nc1cccc(Cn2c(ccc2c3ccc(cc3)C(=O)NCC=C)c4ccccc4)n1	23621#351	-0.0031461435
CHEMBL74758	CCC1Oc2cc(O)ccc2N=C1c3ccc(O)cc3	2100#2099	-0.014129555
CHEMBL1091191	COc1cc(cc(OC)c1OC)c2cnc3cc(F)cc(c4ccc(CC(=O)N5CCOCC5)cc4)c3n2	3716#3717	0.020470362
CHEMBL112140	COc1ccc(N(C)C(=O)CNC(=O)\C=C\c2ccc(cc2)C(F)(F)F)c(Cl)c1COc3cccc4ccc(C)nc34	624	0.0031486971
CHEMBL452510	COc1cc2Oc3c(O)ccc4CCN(C)[C@@H](Cc2cc1O)c34	1816#154#155#1814#1813#153	-0.3775270001
CHEMBL2089108	CCC1=NC(=O)c2sc(nc2N1Cc3cccc(c3C)C(F)(F)F)N4CCOCC4	5293#5291#5294	-0.0031461434
CHEMBL1270134	CN1C(=N[C@](C1=O)(c2ccc(OC(F)F)cc2)c3cccc(CCCC(F)(F)F)c3)N	23621	-0.0031461435
CHEMBL2323955	C1Oc2ccc(Nc3n[nH]c4c3Cc5ccccc45)cc2O1	3091	0.0425061346
CHEMBL85982	CC[C@@H](C)[C@@H](NCN(Cc1ccc(F)cc1)C(=O)c2ccc(Cl)cc2)C(=O)N[C@H](Cc3cscn3)C(=O)NO	649	0
CHEMBL187936	Oc1nc2ccc(cc2n1C3CCC3)c4ccc(F)c(F)c4	5241	-0.0220204505
CHEMBL2409886	OC[C@H]1C[C@@H](O)CCN1CCc2ccc(Nc3nc(cs3)c4cccc(c4)C(F)(F)F)cc2	56848#8877	0
CHEMBL44244	Cc1c(cc(c2ccc(cc2)S(=O)(=O)C)n1c3ccc(F)cc3)S(=O)(=O)C(F)(F)F	5743	-0.055044742
CHEMBL1809065	COc1cc(ccc1Nc2ncc(Cl)c(n2)c3cnc4ccccn34)N5CCN(CC5)S(=O)(=O)C	3480	-0.0047166615
CHEMBL15075	COc1ccc(C\C(=N/O)\C(=O)NCCc2c[nH]cn2)cc1Br	59340#11255	-0.0188768608
CHEMBL1169893	CN(C)CC(=O)Nc1cccc(c1)c2cc(nc(NC(=O)c3cccs3)c2C#N)c4ccccc4O	84634	0
CHEMBL257531	CN(C)[C@@H]1C[C@@H](NC(=O)c2ccc(OCc3cc(C)nc4ccccc34)cc2)[C@H](C1)C(=O)NO	102#6868	0
CHEMBL451950	COC[C@H]1CCCN1C(=O)c2cc(C)cc(c2)C(=O)N[C@@H](Cc3cc(F)cc(F)c3)[C@H](O)[C@@H]4NCN(Cc5ccccc5)C4=O	23621	-0.0031461435
CHEMBL353536	CCOCCOc1ccc(cc1)P(=O)(OCC)N2Cc3ccccc3CC2C(=O)NO	8754#4312#4314#4318#6868	0.0787148749
CHEMBL376355	Nc1nc2C[C@]34CCN(CC5CCC5)[C@H](Cc6ccc(O)cc36)[C@@H]4Cc2s1	4988#4986#4985	-0.162026388
CHEMBL2348415	CS(=O)(=O)CCNC(=O)C1=Cc2c(Nc3ccc(Oc4cccc(c4)C(F)(F)F)c(Cl)c3)ncnc2NCC1	1956#2064	0.1023288267
CHEMBL1835421	Cl.N[C@@H](Cc1c[nH]c2ccccc12)C(=O)N3CC4(C[C@H]3C(=O)NCCCCCC(=O)NO)SCCS4	55869	0.0031486971
CHEMBL76856	COc1ccc(CN2CCC(CC2)(C(=O)NO)S(=O)(=O)c3ccc(OC)cc3)cc1	4312#4318#4322#6868	0.0755661777
CHEMBL360184	COc1c(ccc2Oc3c(OC(=O)C(C)(C)C)cc(C)cc3OC(=O)c12)[C@@H](O)CC(C)C	1071	0
CHEMBL583034	CC(=O)N[C@@H](Cc1cc(F)cc(F)c1)[C@H](O)CN[C@]2(CC[C@H](NO)NC2)c3cccc(c3)C(C)(C)C	23621#1509	-0.006292287
CHEMBL1940909	Nc1c(F)c(NCCNc2ccccn2)c3NCCC4(CCC4)N5C=C(C(=O)O)C(=O)c1c35	2932	0.0015756254
CHEMBL243900	Cc1onc(c1)c2ccc3CCN(CCCSc4nnc(n4C)C(F)(F)F)CCc3c2	3757	-0.0330319526
CHEMBL144870	CCCCCCCNC(=O)Nc1ccc(cc1)S(=O)(=O)Nc2ccc(CCNC[C@H](O)COc3ccc(O)cc3)cc2	153#154	-0.1494392605
CHEMBL515004	CCCC1=Nc2ccccc2C(=O)N1c3ccc(OCCCN4CCCC4)cc3	11255#3757	-0.0377511678
CHEMBL330981	[Na+].CCc1cc(cc(CC)c1F)c2c(nc(C(C)C)n2\C=C\[C@@H](O)C[C@@H](O)CC(=O)[O-])c3ccc(F)cc3	3156	-0.0157307173
CHEMBL207246	COc1cc2ncnc(Nc3cccc(Cl)c3F)c2cc1CN4CCC4C(=O)N	1956	0.0755636241
CHEMBL1099114	Cc1ccc2ccc(cc2n1)c3ccc(c4ccc(F)cc4)c(c3)C#N	2911#2916#222545#80835#2917#2913#80834#2912	-0.0015730717
CHEMBL117823	CC(C)C[C@H]([C@H](CSCC(=O)O)C(=O)NO)C(=O)N[C@@H](Cc1ccccc1)C(=O)N	2208	0
CHEMBL1784191	CCOC(=O)c1cc(C#N)c(nc1C(F)(F)F)N2CCN(CC2)C(=O)Nc3cccc(c3)C#N	64805	-0.0110115021
CHEMBL560219	OCCN1C=Cc2c(NC(=O)Cc3ccc(Cl)c(c3)C(F)(F)F)cccc2C1=O	5027	0
CHEMBL456222	COc1ccc(F)cc1C[C@H]2CC[C@H](CCN)O2	6532	-0.0707882278
CHEMBL129657	CC(C)[C@H](NC(=O)OCc1ccccc1)C(=O)N[C@@H](Cc2cccc3ccccc23)C=O	826#823	0
CHEMBL558638	OC(=O)CCN1CCc2c(C1)c3ccccc3n2Cc4cccc(\C=C\c5ccc6cc(F)c(Cl)cc6n5)c4	57105	-0.0015730717
CHEMBL570832	C[C@H]1CN(CCN1\C(=N\C#N)\Nc2cccc(Cl)c2)c3ncnc4[nH]cc(C)c34	3985	0
CHEMBL1684405	Fc1ccc(cc1)C2=Nc3ccc(OCCCN4CCOCC4)cc3C(=O)N2CC(=O)NCC5CC5	553	-0.0047192152
CHEMBL1080265	C(CC1CCOC1)Oc2cc(cc3sc(nc23)C4COc5ccccc5C4)c6cn[nH]c6	9475	0
CHEMBL132727	C\C(=C/Cc1c(O)c(C)c2COC(=O)c2c1O)\CCC(=O)O	3615#3614	-0.0047166652
CHEMBL1822522	COc1ccccc1c2ccc3cnc(Nc4ccc(cc4OC)N5CCN(CC5)N6CCOCC6)nn23	238#4869#3643	-0.0157307173
CHEMBL175734	Clc1cccc(N2CCN(C\C=C\CNC(=O)c3cc4ccccc4s3)CC2)c1Cl	1813#1815#1814	-0.1950532332
CHEMBL489688	COc1ccc(\C=C(\c2cccc(c2)C(F)(F)F)/C(F)(F)F)cc1OC	4835	-0.0062922869
CHEMBL559633	CCCC(CCC)N1C=C(Cl)N=C(Nc2c(C)cc(C)cc2C)C1=O	2740#7434#6344#799#117#2696#5746#7433#2692#5745#1394#2642	-0.0125820203
CHEMBL242124	Cc1ccccc1S(=O)(=O)N2CCC(CC2)N(Cc3ccc4ccc(cc4c3)C(=N)N)S(=O)(=O)C	2159	-0.0141576456
CHEMBL360314	NNC(=O)CSC1=Nc2scc(c3ccccc3F)c2C(=O)N1c4cccc(F)c4	7052	0
CHEMBL2372596	CC[C@H](C)[C@H](NC(=O)[C@H](CCCN=C(N)N)NC(=O)[C@H](CC(=O)O)NC(=O)[C@@H](NC(=O)[C@H](CCCN=C(N)N)NC(=O)CNC(=O)CNC(=O)[C@H](Cc1ccccc1)NC(=O)N[C@@H](CC(=O)OC)C(=O)O)[C@@H](C)CC)C(=O)NCC(=O)N[C@@H](C)C(=O)N[C@@H](CCC(=O)N)C(=O)N[C@H](CO)C(=O)NCC(=O)N[C@@H](CC(C)C)C(=O)NCC(=O)N[C@@H](CS)C(=O)N[C@@H](CC(=O)N)C(=O)N[C@@H](CO)C(=O)N[C@@H](Cc2ccccc2)C(=O)N[C@@H](CCCN=C(N)N)C(=O)N[C@@H](Cc3ccc(O)cc3)C(=O)O	3000#2986#4881#2984#4882	-0.0141576456
CHEMBL2347209	C[C@]1(CCOC(=N1)N)c2cc(NC(=O)c3ccc(Cl)cn3)ccc2F	23621#25825	-0.0031461435
CHEMBL413350	Oc1ccc(CCc2ccc(NC(=O)c3ccc4ccccc4c3O)cc2)cc1O	246	0
CHEMBL2369027	COCO[C@H](CC\C(=C\C=C\CC\C=C/[C@@H]1CSC(=N1)[C@@H]2C[C@@H]2C)\C)CC=C	10382#203068#10376#7277#10383#10381#113457;7278#7280#347688#112714#7846#84790#84617#347733#81027	0.0409407202
CHEMBL63799	Fc1cccc(CCC2(F)CCN(CCCc3c[nH]c4ccc(cc34)n5cnnc5)CC2)c1	3352#3351	-0.092811232
CHEMBL306781	C[C@]12CCC3C(CNC4=CC(=O)CC[C@]34C)C1CC[C@@H]2C(=O)c5c(F)cccc5F	6716#6715	-0.001567968
CHEMBL1203091	Cl.Oc1nc2cc3cc(OCCCS(=O)(=O)N4CCN(Cc5ccc(F)cc5)CC4)ccc3[nH]c2n1	5140#5139	-0.0062846258
CHEMBL1085221	CNC(=O)N1CCC(CN2C[C@H](N(C3CCN(CC3)C4(C)CCN(CC4)C(=O)c5c(C)ncnc5C)C2=O)c6ccccc6)CC1	1234	-0.0015730717
CHEMBL1923896	CC(C)Oc1cc(cc(NC(=O)c2nc3CCN(Cc3s2)C(C)C)c1CCC(=O)Nc4ccc(Cl)cc4)C(=O)O	2159	-0.0141576456
CHEMBL2063318	CN1CCN(CC1)c2ccc(cc2)C(=O)Nc3cc(n[nH]3)c4ccc(NC(=O)Oc5ccccc5)cc4	2322#2321#3791#6790	0.0535278514
CHEMBL2218630	Fc1ccc(N2CCN(CC2=O)C(=O)c3cccc(Cl)c3Cl)c(Cl)c1	5027	0
CHEMBL2347035	CC#CCN1C(=O)c2c(ccn2Cc3ccc4ccc(Cl)cc4n3)N=C1N5CCC[C@@H](N)C5	1803	-0.0110115021
CHEMBL1401670	[O-][N+](=O)c1ccc(CN2CCOCCOCCN(Cc3ccc(cc3)[N+](=O)[O-])CCOCC2)cc1	3758	-0.0110115021
CHEMBL230272	Cc1cccc(C)c1c2cc3nnc(Nc4ccc(OCCN5CCCC5)cc4)nc3cc2C	6714	0.0188921829
CHEMBL204912	CN(C)CCN(C)c1cc(C)c2cc(NC(=O)c3ccc(Oc4ccccc4)nc3)ccc2n1	2847	0
CHEMBL185819	COc1ccc2C(=O)C(=C(Oc2c1)SCc3cccnc3)c4ccccc4	1588	0.042511242
CHEMBL210294	CCOC(=O)C1=CN(Cc2ccccc2F)c3sc(c(CN(C)Cc4ccccc4)c3C1=O)c5ccc(NC(=O)NC)cc5	2798	0.012599896
CHEMBL388032	FC(F)(F)c1cc(CNC(=O)Nc2cccc3[nH]ncc23)ccc1N4CCCCCC4	7442	-0.0047192152
CHEMBL306294	CN(C)C(=O)CC[C@@H](NC(=O)[C@@H]1Cc2ccccc2CN1C(=O)[C@@H](NC[C@@H](N)CS)C(C)(C)C)C(=O)O	2339#2342	0
CHEMBL19843	CNC(=O)[C@@H](NC(=O)[C@H](CC(C)C)[C@H](C)C(=O)NO)c1ccccc1	4323#4312#4313#4314#4318	0.1149261689
CHEMBL26051	CCCCCN(CC(=O)O)C(=O)C(CCCN=C(N)N)NS(=O)(=O)c1ccc2cc(OC)c(OC)cc2c1	2147	-0.017303789
CHEMBL156431	CC(C)c1ccc(N\C(=N/C#N)\N2CCC(=C3c4ccc(Cl)cc4CCc5cc(Br)cnc35)CC2)cc1	2339#2342	0
CHEMBL1834634	COc1ccc(cn1)[C@@H]2CC[C@@H](CC2)N3CC(C3)NC(=O)CNc4n[nH]c5ccc(cc45)C(F)(F)F	729230#3757	-0.0330319526
CHEMBL175440	Clc1ccc(cn1)c2oc3ncnc(N4CC5CCN(Cc6ccccc6)C5C4)c3n2	132	-0.0031461435
CHEMBL230283	C[C@H]1N(CCCN(C1=O)C(C)(C)C)C(=O)C[C@H](N)Cc2cc(F)c(F)cc2F	1803	-0.0110115021
CHEMBL1271480	O=C1NC=C(C=C1)c2cnn3cc(cnc23)c4ccc(OCCN5CCOCC5)cc4	5565#5571#5563#5562#53632#51422#5564#6714#1969#2321#2322#3791#3932#8569	0.0818737868
CHEMBL218670	C[C@H]1OC(=O)[C@@H]2C[C@@H]3C[C@H](O)CC[C@H]3[C@H](\C=C\c4ccc(cn4)c5ccccc5C)[C@H]12	2149	-0.0015730717
CHEMBL311568	CCCC(=O)C(=O)[C@H](CC1CCCCC1)NC(=O)[C@H](CC(C)C)NC(=O)[C@H](Cc2ccccc2)NC(=O)OC(C)(C)C	5972	-0.0031461435
CHEMBL227381	Clc1ccc(COCCNCCNS(=O)(=O)c2cccc3cnccc23)cc1	208#5566#5568#5567#5613	0.0031486971
CHEMBL1163528	NCCNC(=O)C1Cc2c([nH]c3ccccc23)C(N1)c4cccc(O)c4	3832	0
CHEMBL496096	Cn1c(nnc1C2(CCC2)c3ccc(Cl)cc3)c4ccc(O)c(F)c4	3290	0.0031486971
CHEMBL487346	Nc1ccccc1NC(=O)c2ccc(nc2)N3CCC4(CC3)N(CNC4=O)c5ccccc5	8841#3065#3757	-0.0267345584
CHEMBL96039	COc1cc2c(nc(OCCCO)nc2cc1OCCO)c3cc(OCC4CC4)cc(OCC5CC5)c3	5140#5139#5141#5144#5142	-0.0566229212
CHEMBL402942	COCCNS(=O)(=O)NC(=O)CCCc1c([nH]c2ccc(cc12)C#N)c3ccc(F)cc3	3579	0
CHEMBL273315	CCCCCCN1CCN(CC1)c2nc3ccccc3n2CCOCC	1128#1132	-0.1620212806
CHEMBL454796	COc1cc(ccc1Nc2nccc(n2)c3c(nc4ccccn34)c5cccc(c5)C(=O)Nc6c(F)cccc6F)N7CCC(CC7)N8C[C@@H](C)O[C@@H](C)C8	3480	-0.0047166615
CHEMBL1083289	CC(C)(Cc1ccc2ccccc2c1)NC[C@@H](O)COC(C3CCC3)c4ccccc4	846	-0.0015730717
CHEMBL291501	COc1ccc(\C=C\c2cc(O)cc(O)c2)cc1	1545	0.0031486971
CHEMBL385348	OC(=O)CCC(=O)N1CCC(CC1)NC(=O)NC23CC4CC(CC(C4)C2)C3	2053	0
CHEMBL1081164	CCOc1ccc(cc1)N2C(=O)c3cccnc3N=C2[C@@H](C)N(C4CCN(CC4)C(=O)C)C(=O)Cc5ccc(F)c(c5)C(F)(F)F	2833	0
CHEMBL2442799	COc1cc(cc(OC)c1O)[C@H]2[C@@H]3[C@H](COC3=O)[C@H](Nc4ccccc4OCCCCCC(=O)NO)c5cc6OCOc6cc25	10013#8841#3065	0.0094460913
CHEMBL2322707	C[C@@H]1CN(CCN1S(=O)(=O)c2ccc(s2)[C@@](C)(O)C(F)(F)F)c3ccc(cc3C(F)(F)F)C(=O)N	3290	0.0031486971
CHEMBL558935	CC(C)NCc1ccc(C[C@@H]2NC(=O)[C@@H](NC(=O)[C@H](Cc3ccccc3)NC(=O)[C@H](CSSC[C@H](NC(=O)[C@H](Cc4ccccc4)NC2=O)C(=O)N[C@@H]([C@@H](C)O)C(=O)N)NC(=O)[C@H](N)Cc5ccc(O)cc5)N(C)C(=O)c6ccc7ccccc7c6)cc1	6751#6752#6753#6754#6755	0.0047294225
CHEMBL162828	Fc1ccc(cc1)C(OCCN2CCN(CCc3cccc4ccccc34)CC2)c5ccc(F)cc5	54716#6534#6535#6531#55117#6540#340024#6529#28968#348932#388662#6533#6539#6530#11254	-0.1462931169
CHEMBL139836	ONC(=O)\C=C\c1ccc(CNCCCc2c[nH]c3ccccc23)cc1	8841#9759#3065#51564#3066#83933#79885#55869#10013#9734#10014	0.0047319835
CHEMBL1796146	[K+].[S-]C(=S)NNC(=O)Cc1c2CCCCc2sc1NC(=O)c3ccccc3	1020#8851	0
CHEMBL245545	Cl.C[C@H]([C@H](N)C(=O)N1CC[C@H](F)C1)C2CCC(CC2)N(C)C(=O)C	1803	-0.0110115021
CHEMBL432976	CCCCN(CC1CC1)c2cc(C)nc3c(nn(C)c23)c4ccc(Cl)cc4Cl	1394	0
CHEMBL2408646	CN1C(=O)N(CC(=O)c2ccccc2)C(=O)c3c1nc(O[C@@H]4CCNC4)n3CC=C(C)C	1803	-0.0110115021
CHEMBL389780	OC(=O)c1ccc(cc1)c2n[nH]c3c2Cc4cc(CN5CCOCC5)ccc34	1111	0
CHEMBL2180501	CC(C)[C@@H](NC(=O)C1CCCC1)C(=O)N2CCC(CC2)c3ccc(Cl)cc3	1230	0
CHEMBL208099	FC(F)(F)c1ccc(cc1)c2ccccc2C(=O)N3CCC(CC3)C(=O)N[C@H](C(=O)N4CCCCC4)c5ccccc5	4547	-0.0031461435
CHEMBL90435	OC(=O)CNC(=O)N1CCC(CC(=O)N2CCC(CC2)[C@H]3c4ncc(Br)cc4CCc5cc(Cl)cc(Br)c35)CC1	2339#2342	0
CHEMBL1911615	CCCN(CCC)C(=O)CN1N(C(=O)c2c(C)c3ccccc3nc12)c4ccc(F)cc4	222642#706	-0.0188768607
CHEMBL2325695	COc1cc(c2nc(cc(n2)C3(CC3)S(=O)(=O)C)N4CCOCC4)c5cc[nH]c5c1	545	0
CHEMBL385205	C[C@H](C[C@@H]1OC(=O)C(=C)[C@H]1C)[C@H]2CC[C@H]3\C(=C\C=C/4\C[C@@H](O)[C@H](OCCCO)[C@H](O)C4=C)\CCC[C@]23C	7421	-0.0141576456
CHEMBL217024	CC[C@@H]1[C@@H](C[C@@H](C)[C@H]2CC[C@H]3\C(=C\C=C/4\C[C@@H](O)C[C@H](O)C4=C)\CCC[C@]23C)OC(=O)C1=C	7421	-0.0141576456
CHEMBL2043432	CN1CC[C@H](C[C@@H]1c2nc3ccccc3[nH]2)NC(=O)c4ccc5OCCOc5c4	8325#7976#11211#6422#7855#8324#6608#6423#6425#10699#8323#2487#8321#8326#6424	0.0062973943
CHEMBL1813278	CN1C[C@@H](COc2ccc(cc2C)C(=O)n3c(C)c(CC(=O)O)c4cc(F)ccc34)Oc5ccccc15	5739#5729	-0.0078653586
CHEMBL1807800	C[C@@H]1Nc2cc(ccc2C(=O)N)n3c(CCCN([C@H]1C)C(=O)CO)c(C)c4C(=O)CC(C)(C)Cc34	3320	-0.0031461435
CHEMBL1760855	CC(C)c1cccc(CN[C@H]2CS(=O)(=O)C[C@@H](Cc3ccc(O)c(CCO)c3)[C@@H]2O)c1	23621#1509	-0.006292287
CHEMBL1092853	FC(F)(F)c1ccc(Nc2ncnc3nc(cnc23)c4ncccc4C(F)(F)F)cc1	7442	-0.0047192152
CHEMBL280336	CN(Cc1ccccc1)C(=N)c2ccc(NC(=O)c3cc(C)nn3c4cc5ccccc5cc4F)c(F)c2	2159	-0.0141576456
CHEMBL391916	CC(C)c1cc(C(C)C)c(c(c1)C(C)C)S(=O)(=O)NC(Cc2ccc(NC(=N)N)cc2)P(=O)(Oc3ccccc3)Oc4ccccc4	5328	0.0173191111
CHEMBL468915	Cl.CNCCC[C@H](c1cccs1)c2cccc3[nH]ccc23	11254#6533#6539#6534#6535#6529#55117#6531#54716#348932#340024#6540#388662#28968#6530	-0.1462931169
CHEMBL33418	CC(C)C[C@@H](C(=O)N[C@@H](Cc1ccccc1)C(=O)Nc2ccccc2)[C@](C)(CC=C)C(=O)NO	4312#4313#4314	0.0393599912
CHEMBL598206	NC1(CCN(CC1)c2ncnc3[nH]ccc23)C(=O)NCc4ccc(Cl)c(Cl)c4	208	0
CHEMBL441501	COCCOc1ccc(cc1)N2CCN(CCCCc3c[nH]c4ccc(OC)cc34)CC2	3354#3363	-0.0503382953
CHEMBL496162	CC(C)Oc1ccc2c(cnn2n1)c3ccnc(Nc4ccc(cc4)N5CCN(C)CC5)n3	1019#2932#1017	0.1668732875
CHEMBL1683080	CO[C@@H]1COCC[C@@H]1N[C@@H]2CC[C@@](CC3CC3)(C2)C(=O)N4CCN(CC4)c5cc(ccn5)C(F)(F)F	729230	0
CHEMBL1684833	CCCCNC(=O)C1CCN(CC1)C(=O)CCC(=O)N(CC(C)(C)C)c2ccc(Cl)cc2C(O)c3ccccc3Cl	2222	0
CHEMBL464922	CC1CN(CCN1c2ccc(cn2)C(F)(F)F)S(=O)(=O)C[C@]34CC[C@H](CC3=O)C4(C)C	2833	0
CHEMBL1202654	O.Cl.CCN(CC)CCCOc1ccc(\C=C\c2nc3ccccc3s2)cc1	495#496	-0.0094384304
CHEMBL443909	CC(C)[C@@H](NC(=O)C[C@@H](O)[C@H](COCc1ccccc1)NC(=O)c2cc(cc(c2)C(=O)N[C@@H](C)c3ccccc3)N(C)S(=O)(=O)C)C(=O)NCc4ccc(cc4)C(=O)O	23621#1509	-0.006292287
CHEMBL2403866	Cc1nc2cc(F)ccc2n1[C@@H]3CC[C@@H](CC3)NC[C@H]4Cc5ccc(cc5C4)C#N	3757#2847	-0.0330319526
CHEMBL490860	Cn1cc(C2=C(C(=O)NC2=O)c3coc4ccc(F)cc34)c5cc(I)ccc15	2932	0.0015756254
CHEMBL256812	Fc1ccc(cc1)C#Cc2ccc3N=C(CC(=O)Nc3c2)c4cccc(c4)n5ccnn5	2912#2916#2913#2917	0
CHEMBL2164038	Oc1cccc2C(=O)N(CCc3ccccn3)C(C(=O)NCc4ccc(OC(F)(F)F)cc4)c12	6335	-0.0078653586
CHEMBL1289407	C[C@@](O)(c1ccc(cc1)S(=O)(=O)c2ccc(cc2C3CC3)c4ccc(cc4)C#N)C(F)(F)F	3290	0.0031486971
CHEMBL480234	O=C1Nc2ccc(CCN3CCC(=CC3)c4ccccc4)cc2c5ccccc15	142	0.1778924507
CHEMBL115328	OC(=O)C[C@H](NC(=O)C1CCC2CCC(NC(=O)OCc3ccccc3)C(=O)N12)C=O	834	-0.0015730717
CHEMBL2419492	CCOC(=O)c1cc(C#N)c(nc1C)N2CCC(CC2)C(=O)NS(=O)(=O)Cc3ccc(OC)cc3	64805	-0.0110115021
CHEMBL1649933	CC(=O)N[C@@H](CCN1[C@@H]2CC[C@H]1C[C@H](C2)n3c(C)nc4CN(CCc34)C(=O)C(C)(C)C)c5cccc(F)c5	1234#3757	-0.0346050243
CHEMBL391880	CC#CCOc1ccc(cc1)S(=O)(=O)CC2(CCN(CC2)S(=O)(=O)N3CCCC3)C(=O)NO	6868#4313#4322	0.0299138997
CHEMBL2393403	COc1cccc(Nc2nc(nc3[nH]ncc23)N4CCN(CC4)c5ccc(F)cc5)c1	3356	-0.0959548217
CHEMBL77836	OC(=O)[C@H](Cc1c[nH]c2ccccc12)NC(=O)C(CS)Cc3ccc(Br)cc3	9427#79258#3792#9718	0
CHEMBL429577	CCN(CC)CCN(CC)\C=C/1\C(=O)O[C@H](COC)[C@]2(C)C3=C([C@@H]4CC[C@H](O)[C@@]4(C)C[C@H]3OC(=O)C)C(=O)C(=C12)O	5290	0.0078730197
CHEMBL1935258	CN(CC(=O)O)CC(=O)c1ccc2[nH]c3c4CCCc4c5C(=O)NC(=O)c5c3c2c1.OC(=O)C(F)(F)F	142	0.1778924507
CHEMBL380381	CC(C)C[C@H](NC(=O)[C@@H](NC(=O)[C@@H](N)CNC(=O)C1=C(F)C(=O)NC(=O)N1)C(C)C)C(=O)N[C@@H](Cc2ccccc2)[C@@H](O)C(=O)Nc3cccc(c3)c4nn[nH]n4	23621	-0.0031461435
CHEMBL492756	COc1ccc(cc1CN2CCNCC2)c3cccc(CNC(=O)c4ccc5OCOc5c4)c3	1131	-0.0849433196
CHEMBL589589	CC(C)c1ccc(NC(=O)c2ccc(cc2)N(CCCl)CCCl)cc1	1956#2064	0.1023288267
CHEMBL388742	Clc1ccccc1CN2CCC(C2)Nc3ccc4[nH]ncc4c3	9475#6093#729230	0.0110191632
CHEMBL215138	COc1cc(OC)cc(c1)C(=O)NC2CCN(Cc3ccc4ccccc4c3)CC2	2847	0
CHEMBL371871	C[C@@H](O)[C@H](NC(=O)[C@H](CCC(=O)N)NC(=O)[C@@H]1CCCN1C(=O)[C@H](CC2CCCCC2)NC(=O)[C@H](Cc3ccc(OP(=O)(O)O)cc3)NC(=O)C)C(=O)N	6774	0.0283382743
CHEMBL251117	Fc1ccc(cc1)[C@H](N[C@@H](CS(=O)(=O)c2ccc(Cl)c(Cl)c2)C(=O)NC3(CC3)C#N)C(F)(F)F	1520#1513#1514	0
CHEMBL2372865	NC(=O)CC[C@H](NC(=O)[C@H](CCC(=O)O)NC(=O)c1ccc2C(=O)C(=O)c3ccccc3c2c1)C(=O)NCC(=O)N[C@@H](CCC(=O)N)C(=O)N4CCC[C@H]4C(=O)O	5788	0
CHEMBL2153641	COC(=O)c1ccc(CNC(=O)N[C@@H](CCC(=O)N2CCN(CC2)c3cccc(NC4=NCCCN4)c3)C(=O)O)cc1	3690#3685	0.0063025016
CHEMBL127527	COc1cccc(c1)N(CCC2CCN(Cc3ccccc3)CC2)C(=O)C	43	-0.0267396657
CHEMBL351508	COc1ccc2CCCC(CNC3CCN(CCNS(=O)(=O)c4cccc5ccccc45)CC3)Cc2c1	4889	0
CHEMBL449164	CO[C@H]1C[C@H](C)CC2=C(NCCN(C)C)C(=O)C=C(NC(=O)\C(=C\C=C/[C@H](OC)[C@@H](OC(=O)N)\C(=C\[C@H](C)[C@H]1OC(=O)NN)\C)\C)C2=O	3326	0
CHEMBL101253	Clc1ccc(Nc2nnc(Cc3ccncc3)c4ccccc24)cc1	3791#2321#3815#2324#1956#5159	0.1778975581
CHEMBL432133	CCNC(=O)[C@H](Cc1ccccc1)O[C@@H](C)C(=O)N[C@@H](CC2CCCCC2)[C@@H](O)[C@@H](O)CC(C)C	5972	-0.0031461435
CHEMBL1277429	Oc1ccc(cc1)c2ccc(s2)C(=O)c3ccc(F)c(O)c3	3292#3294	-0.0015730717
CHEMBL2088303	CN1C(=O)N(C)c2nc(COc3cccc(c3)C(F)(F)F)n(C)c2C1=O	4129	-0.0157281636
CHEMBL2376491	Cc1[nH]c2ccc(cc2c1C3=CCNCC3)c4ccccc4	3358#3356#3362	-0.1871904283
CHEMBL575138	COc1ccc2NC(=O)Cc3c([nH]c4ccc(Br)cc34)c2c1	9133#983#891#85417#2932	0.2078037968
CHEMBL265868	Cc1nc(sc1COc2ccc3c(CC(=O)O)coc3c2)c4ccc(cc4)C(F)(F)F	5467#5465	-0.0141576455
CHEMBL403820	CCNc1cc(cc(c1)C(=O)N[C@@H](Cc2ccccc2)[C@H](O)CNCc3cc(OC)cc(OC)c3)N4CCCC4=O	23621#1509	-0.006292287
CHEMBL218486	CCC(CC)(NS(=O)(=O)c1c(Cl)ccc(N\C(=N\C#N)\Nc2ccccc2Br)c1O)N3C[C@@H](C)O[C@@H](C)C3	3579#3577	-0.0015730717
CHEMBL2064158	CN(C)C(=O)[C@@H]1Cc2ccccc2N1C(=O)CCN3CCC(CC3)c4ccc(F)cc4	4987	0
CHEMBL1922641	CCNc1cc(ccc1S(=O)(=O)c2ccccc2)N3CCNCC3	3362	-0.0251691477
CHEMBL1669442	CC(C)(F)C[C@H](N[C@@H](c1ccc(cc1)c2ccc(cc2F)C3(CC3)C(=O)N)C(F)(F)F)C(=O)NC4(CC4)C#N	1513	0
CHEMBL374259	CNc1nccc(n1)c2cccnc2Oc3cc(ccc3F)C(=O)Nc4cc(ccc4N5CCCCC5)C(F)(F)F	7010#3791	0.0456548317
CHEMBL176933	CC[C@H](C)[C@@H](N1C[C@H](CN2CCC(CC2)c3cc(Cc4ccc(OCC(F)(F)F)cc4)nn3CC)[C@H](C1)c5cccc(F)c5)C(=O)O	1234#3757	-0.0346050243
CHEMBL225781	Nc1ncnc(C#Cc2ccc(nc2)N3CCCCC3)c1c4ccc(Cl)cc4	132	-0.0031461435
CHEMBL481335	Cc1cc(C)c(NC(=O)Nc2cc3ccccc3cc2C(=O)NC(CCCC(F)(F)F)C(=O)O)c(C)c1	5836	-0.0031461435
CHEMBL2382430	Clc1cccc(OCC(=O)NC2=Nc3ccccc3C(=O)S2)c1	4129	-0.0157281636
CHEMBL2408748	CC(=O)N[C@@H](Cc1cc(F)cc(F)c1)[C@H](O)CN[C@H]2CCOc3ccc(OC4CCCO4)cc23	1509	-0.0031461435
CHEMBL2424901	CCCCCc1ccc(cc1)c2cn(nn2)C3COC4=C(Br)C(=O)C(=O)c5cccc3c45	7153	0.0425240104
CHEMBL99521	C(Oc1nsnc1C2CN3CCC2CC3)C#Cc4ccccc4	1128#1132	-0.1620212806
CHEMBL106023	NS(=O)(=O)c1ccc(cc1)n2cc(nc2c3cncc(Br)c3)C(F)(F)F	5743	-0.055044742
CHEMBL1869160	C[C@@H](CN1CCC2(CC1)N(CNC2=O)c3ccc(F)c(F)c3)NC(=O)c4cc5ccccc5[nH]4.OC(=O)C(F)(F)F	5338#5337	-0.0031461434
CHEMBL253730	CC(C)(C)c1ccc(CC(C(=O)O)c2ccc(COc3cccc(c3)c4ccc(c5ncc(cc45)C(=O)c6ccccc6)C(F)(F)F)cc2)cc1	7376#10062	0.0031486971
CHEMBL82681	CCN(CC(=O)N[C@@H](CC(=O)O)C(=O)N[C@H](CC1CCCCCCC1)C(=O)O)C(=O)CCCC2CCNCC2	3690#3674	-0.0062897333
CHEMBL186699	OC(=O)C[C@@H](C1CCN(CC1)C(=O)CCCc2ccc3CCCNc3n2)C4CNc5ccccc5C4	3690#3685#3693	0.0063025016
CHEMBL2030399	O[C@H]1CN[C@@H](C1)C2=Nc3c(oc4ccc(Br)cc34)C(=O)N2	8317#5292	-0.0015730717
CHEMBL2385543	Clc1ccc(cc1)c2oc3C(=O)N(Cc4ccccc4c5cccnc5)c6ccc(cc6Cc3c2)N7CCNCC7	9261	0
CHEMBL451040	CC(C)NC(=O)c1ccc(NC(=O)N[C@@H](Cc2ccc(O)cc2)C(=O)NC3CCN(Cc4ccc(cc4)C#N)C3)cc1	1131	-0.0849433196
CHEMBL13852	C(Oc1ccccc1C2CC2)C3=NCCN3	150#11188#152#151	-0.2375338309
CHEMBL491125	CC1=C(C(=O)N(N1)c2ccccc2)C3(C(=O)N(C4=C3C(=O)CC(C)(C)C4)c5cccc(Cl)c5)C(F)(F)F	79071	0
CHEMBL163334	C[C@@H]([C@H](NC(=O)[C@H](Cc1ccccc1)NC(=O)[C@@H]2CCCN2C(=O)[C@@H](N)Cc3ccc(O)cc3)C(=O)N)c4ccccc4	4985#6869#4986#4987#6865	-0.1038227341
CHEMBL1076193	Cc1cn(cn1)c2cc(NC(=O)c3ccc(C)c(Nc4nc5ccccc5n4c6cc(N)ncn6)c3)cc(c2)C(F)(F)F	3932#3055#4067#6714#3791	0.0708444089
CHEMBL2087360	Fc1ccc(Nc2ncnc3cc4OCCOCCOCCOc4cc23)cc1Cl	1956	0.0755636241
CHEMBL209052	COc1cccc2C=C(C(=O)Nc3cc(Br)ccc3N4CCN(CCO)CC4)C(=O)Oc12	23621	-0.0031461435
CHEMBL309737	CNc1ccc(cc1)C#CCCN2CCC(Cc3ccccc3)CC2	1814#1813	-0.1541533683
CHEMBL2114241	[Na+].CC[C@@](O)(C(=O)[O-])C1=C(CO)C(=O)N2Cc3cc4cc5OCOc5cc4nc3C2=C1	7150	0.0125947886
CHEMBL599652	CN1CCC=C(C1)c2nsnc2OCCCOCC(=O)NCCCNc3c4CCCCc4nc5ccccc35	43#7038#590	-0.0487626699
CHEMBL249638	COc1ccc(Cn2c(CCc3ccccc3)nnc2[C@H](NC(=O)C(C)(C)N)c4c[nH]c5ccccc45)cc1	2693	0
CHEMBL1092545	FC(F)(F)c1ccc(Nc2cncc3nc(ccc23)c4ncccc4C(F)(F)F)cc1	7442	-0.0047192152
CHEMBL1271036	CCCC#Cc1cccc(c1)[C@]2(N=C(N)N(C)C2=O)c3ccc(OC(F)F)cc3	23621#25825#5972#1509	-0.0094384305
CHEMBL146963	OC(=O)CC(NC(=O)C1CCCN(C1)C(=O)CCC2CCNCC2)c3cncc(c3)c4cccc(c4)[N+](=O)[O-]	3690#3674	-0.0062897333
CHEMBL2443083	Fc1cccc2CCC3(CCN(CC3)C(=O)Nc4ccc(cc4)C(F)(F)F)Oc12	79054	-0.0015730717
CHEMBL503901	Fc1ccc(cc1)C2=CN(C=C(C(=O)Nc3ccc(Oc4ccnc5[nH]ccc45)c(F)c3)C2=O)c6ccc(Cl)c(F)c6	4233	0.0031486971
CHEMBL457640	Clc1cc(cc2CCC(=O)Nc12)c3cccnc3	1585	-0.0015730717
CHEMBL13686	Clc1cc(Cl)cc(c1)C(=O)Nc2cccc(NC(=O)Nc3ccc(Br)cc3Br)c2	653598#10105#644591#5478	-0.006292287
CHEMBL2111970	COc1cccc([C@H]2O[C@H](CC(=O)N[C@H](C)C(=O)O)C(=O)N(CC(C)(C)CO)c3ccc(Cl)cc23)c1OC	2222	0
CHEMBL141455	CSc1nc(ncc1F)N2CCN(CCCC(=O)c3ccc(F)cc3)CC2	10280#1813#1814	-0.1620187269
CHEMBL438669	Cc1cccc(CNc2ncc(c(NCC3CCC(CN)CC3)n2)[N+](=O)[O-])c1	5588	0.0031486971
CHEMBL1083186	CN(C)CCOc1ccc(cc1)[C@H]2Oc3cc(O)ccc3C4=C2c5ccc(O)cc5OCC4	2100#2099	-0.014129555
CHEMBL2392354	N[C@@H](CCCNC(=N)N)C(=O)N[C@H](CCCNC(=N)N)C(=O)N1CCC[C@H]1C(=O)N2C[C@H](O)C[C@H]2C(=O)NCC(=O)N[C@@H](Cc3ccccc3)C(=O)N[C@@H](CO)C(=O)N[C@H](Cc4ccccc4)C(=O)N[C@@H](Cc5ccccc5)C(=O)N[C@@H](CCCNC(=N)N)C(=O)O	624	0.0031486971
CHEMBL76847	COc1ccc(cc1)S(=O)(=O)C2(CCN(CCOc3ccccc3)CC2)C(=O)NO	4312#4318#4322#6868	0.0755661777
CHEMBL347857	Oc1c(Cl)cc(NC2=C(C(=O)NC2=O)c3ccccc3)cc1Cl	2932	0.0015756254
CHEMBL2369629	CC[C@H](C)[C@H](NC(=O)[C@H](Cc1ccc(O)cc1)NC(=O)[C@@H]2CCCN2C(=O)[C@H](Cc3ccc(NC(=N)N)cc3)NC(=O)[C@H](Cc4ccc(NC(=N)N)cc4)NC(=O)[C@@H]5CCCN5C(=O)[C@@H](CCCCN)NC(=O)CN(CCN(CCN(CC(=O)O)CC(=O)O)CC(=O)O)CC(=O)O)C(=O)N[C@@H](CC(C)C)C(=O)O	4923	0
CHEMBL212884	C[C@H]1CN(C\C=C\c2ccccc2)[C@@H]3C[C@H](C[C@]1(C3)c4cccc(O)c4)NC(=O)C(C)(C)c5ccccc5	4985	-0.0456190801
CHEMBL1923808	ONC(=O)CCCCCCC(=O)Nc1ccc([19F])cc1	3065#3066#8841#10013	0.0031563581
CHEMBL1091872	CNC(=O)c1ccc(cc1)C(OCCCCCCCCN2C=C(C)C(=O)NC2=O)(c3ccccc3)c4ccccc4	7084	0
CHEMBL2112895	Cc1ccccc1N2CCN(CC2)S(=O)(=O)C[C@]34CCC(C[C@@H]3NC(=O)[C@H](CCS(=O)(=O)C)NC5CCNCC5)C4(C)C	554#5021#387129	-0.0125845738
CHEMBL1088681	COc1cc(Nc2c(cnc3cc(\C=C\CCCN4CCOCC4)c(OC)cc23)C#N)c(Cl)cc1Cl	6714	0.0188921829
CHEMBL594367	CCS(=O)(=O)c1cccc(Oc2ccc(Cl)c(c2)n3cnc4c(cccc34)C(F)(F)F)c1	10062#7376	0.0031486971
CHEMBL1669565	CCOC(=O)Cn1cc(CN2CCN(CC2)c3cc(C(=O)Nc4ccc5CCc6c(nn(c7ccc(F)cc7)c6c5c4)C(=O)N)c(Cl)cn3)cn1	3551	0.0094511988
CHEMBL573715	COc1ccc(Oc2ccc(cc2)S(=O)(=O)c3ccccc3CC(=O)NO)cc1	4321#4318#4313#4322#4317#4314#4325#4323#4312	0.1259478856
CHEMBL488657	Cc1nc2cccnc2n1c3ccc(C[C@H](NC4=C(Br)C(=O)C45CCCCC5)C(=O)O)cc3	3676	-0.0031461435
CHEMBL375418	ONC(=O)[C@H]1CC2(CC2)CN[C@@H]1C(=O)N3CC=C(C3)c4ccccc4	2064#102#4313#4314#4318#4312	0.1322452801
CHEMBL397489	Cc1cccc(c1)S(=O)(=O)N2CCC(CC2)N(Cc3ccc4ccc(cc4c3)C(=N)N)S(=O)(=O)C	2159	-0.0141576456
CHEMBL2385536	Clc1ccc(cc1)c2oc3C(=O)N(Cc4ccccc4Br)c5ccc(cc5Cc3c2)N6CCNCC6	9261	0
CHEMBL577867	CC(C)C[C@H](NC(=O)[C@@H](Cc1ccccc1)NC(=O)[C@H](Cc2c(F)c(F)c(F)c(F)c2F)NC(=O)[C@@H](Cc3ccccc3)N=[N+]=[N-])C(=O)[C@@]4(C)CO4	5693	0.0062973943
CHEMBL554413	Cl.CN(Cc1ccccc1)C(=O)[C@@H](Cc2ccc(N)cc2)NC(=O)C3C[C@@H](O)CN3C(=O)c4cn(C)c5ccccc45	6865#6869	-0.0047192152
CHEMBL410923	C[C@@H]1C[C@H]2[C@@H]3CCC4=CC(=O)CCC4=C3[C@H](C[C@]2(C)[C@H]1C(=O)C5CC5)c6ccc(cc6)c7cccnc7	5241	-0.0220204505
CHEMBL275050	CC(C)CCNC(=O)CNC(=O)[C@@H](C)NC(=O)[C@@H](N)Cc1ccc(O)cc1	4985	-0.0456190801
CHEMBL2349619	COc1ccc(F)c(c1)c2ccc3OC(C)(C)CC4(N=C(N)N(C)C4=O)c3c2	1509#23621	-0.006292287
CHEMBL1269991	Clc1ccc(cc1)c2cncc(c2)C(=O)NCc3ccccc3N4CCOCC4	6326#6336	-0.0330345063
CHEMBL476059	CCCN1CCN(CC1)c2ccc(Nc3nc(Nc4cc(F)ccc4C(=O)N)c5cc[nH]c5n3)c(OC)c2	3480	-0.0047166615
CHEMBL1929417	NC1=Nc2ccc(Oc3ccccc3)cc2CN1CCC(=O)NC4C5CC6CC(CC4C6)C5	23621	-0.0031461435
CHEMBL2324422	Cc1nsc(NS(=O)(=O)c2cc(Cl)c(Oc3ccc(cc3c4ccnnc4)C(F)(F)F)cc2F)n1	6335	-0.0078653586
CHEMBL327710	CC(C)(C)OC(=O)N[C@@H](Cc1ccccc1)C(=O)N[C@H]2CCC(=O)NCCCOC(=O)[C@H](O)[C@H](CC3CCCCC3)NC2=O	5972	-0.0031461435
CHEMBL596377	OC1(CCN(CC1)C(=O)c2nn(c3ccccc3Cl)c(c2CC#N)c4ccc(Cl)cc4)c5ccc(F)cc5	1268	-0.0047192152
CHEMBL82995	COCCOC(=O)COc1ccc2c(c1)C(=O)c3ccccc3S2(=O)=O	4129	-0.0157281636
CHEMBL1952141	CN1CCC(CNc2ccc3ncc(c4cccc(OC(F)(F)F)c4)n3n2)CC1.OS(=O)(=O)O	5292#11040#415116#2322	0.0110217168
CHEMBL1594604	OC(CNCCc1ccc(cc1)C(F)(F)F)COc2cccc3ccccc23	7494	0
CHEMBL1824506	Cl.COc1ccc(cc1)N(C)c2nc(C)nc3CC(C)Cc23	10381	0.0062973943
CHEMBL1269693	CNC(=O)OCc1ccc(Cl)c(CN(C2CC2)C(=O)[C@H]3CNCC[C@@H]3c4ccc(OCCOc5c(Cl)cc(C)cc5Cl)cc4)c1	5972	-0.0031461435
CHEMBL278428	C[C@H](CS)C(=O)N1C[C@H](O)C[C@H]1C(=O)O	1636	-0.0188717534
CHEMBL424064	OC[C@@H]1NC(=O)[C@H](CSSC[C@H](NC(=O)[C@@H]2CCCN2C1=O)C(=O)O)NC(=O)c3cccc4ccccc34	3688#3676	-0.0047192152
CHEMBL1270226	CNC(=O)c1cn(C)c2c3nc(Nc4ccc(CN5CCN(C)CC5)cc4)ncc3CC(C)(C)c12	890#1017#8900	0.1511298018
CHEMBL115881	N[C@H](Cc1ccc(O)cc1)C(=O)N[C@H]2CSSC[C@H](NC(=O)[C@@H]3CCCN3C(=O)[C@H](CO)NC2=O)C(=O)O	3688#3676	-0.0047192152
CHEMBL12631	OC(=O)COC1CCN(CC1)C(=O)N2CCC3(CC2)CCN(C3)c4ccncc4	3690#3674	-0.0062897333
CHEMBL2425604	COC[C@@H](Oc1cc(C[C@@H]2C[S+]([O-])C[C@H](NCc3cccc(OC(F)(F)F)c3)[C@H]2O)cc(F)c1N)C(F)(F)F	23621	-0.0031461435
CHEMBL1202642	O.Cl.CCCCN(CCCC)CCCOc1ccc(cc1)c2csc(n2)c3ccc(OC)cc3	495#496	-0.0094384304
CHEMBL1835069	Cc1cccc(Nc2nc(N[C@@H]3CC(F)(F)CC[C@@H]3N)ncc2C(=O)N)c1	6850#5595#5594#3757	0.1102273833
CHEMBL77867	Fc1ccc(cc1)C(OCCC2CCN(CCCc3ccccc3)CC2)c4ccc(F)cc4	6531	-0.0582036539
CHEMBL324637	COc1cccc2C(CCCc12)C(=O)NCCCN3CCN(CC3)c4ccccn4	3363#3354#1814#1813	-0.2044916636
CHEMBL2087239	COc1c2C(=O)N(CC(=O)c3ccccc3)c4ccccc4c2n(C)c1C(=O)NC5CCN(CC5)C(=O)CO	3549#50846	0
CHEMBL266139	CC(C)C[C@H](O)[C@H](O)[C@H](CC1CCCCC1)NC(=O)C(NC(=O)[C@H](Cc2ccccc2)NS(=O)(=O)N3CCOCC3)OCC#C	5972#1509#9476	-0.006292287
CHEMBL346455	Oc1ccc(CCNc2nc(SCCCc3ccc(Cl)cc3)nc(n2)N4CCNCC4)cc1	2099#2100	-0.014129555
CHEMBL2425639	CCCOc1cccc2c1cnn2c3ccnc(N[C@@H]4CC[C@@H](O)CC4)n3	5601#5599	0.0960288787
CHEMBL1630720	CC(C)Oc1ccc(Oc2ccc(CCC(C)NC=O)cc2)cn1	32#31	-0.0047192152
CHEMBL607006	C[C@@H]1[C@@H]2C3=CC=CCC3[C@H](Cc4ccccc24)N1C	4988#4986	-0.1164073079
CHEMBL481422	CN[C@@H](C)C(=O)N[C@H]1CCCC[C@H]2CC[C@H](N2C1=O)C(=O)NC(c3ccccc3)c4ccccc4	330#329#331#112401	0.0267626488
CHEMBL2059410	Cc1c(NC(=O)c2ccc(OCCC3CC3)cc2)ccc4cc(CN5CCCC5)cnc14	2847	0
CHEMBL376945	C(Nc1ccc2[nH]nc(c3nc4cc(ccc4[nH]3)N5CCC(CC5)N6CCCCC6)c2c1)c7nccs7	25	0.0173191111
CHEMBL204703	CS(=O)(=O)c1ccc(nc1)n2nc(c(C#N)c2OC3CCC3)C(F)(F)F	5743#5742	-0.1226842726
CHEMBL248014	COCCN1C(=C(S/C/1=N\C(=O)c2cccc(c2)C(F)(F)F)C(C)(C)C)C	1269	-0.0031461435
CHEMBL2086798	COc1c(sc2c3ccccc3N(CC(=O)c4ccccc4)C(=O)c12)C(=O)NCCN5CCCC5	50846#3549	0
CHEMBL1802870	CCc1nc(C)c(\C=C\2/C(=O)Nc3ccc(NC(=O)C#C)cc23)[nH]1	4751	0
CHEMBL1828899	CCCN(CCC)c1cc(nc2ccnn12)N(CC(=C)C)c3ccc(OC)cc3Cl	1394	0
CHEMBL333247	CC[C@H](C)[C@H](NC(=O)CN)C(=O)NCC(=O)N[C@@H]([C@@H](C)CC)C(=O)N[C@@H](CC(C)C)C(=O)N[C@@H]([C@@H](C)O)C(=O)N[C@@H](C(C)C)C(=O)N[C@@H]([C@@H](C)CC)C(=O)N[C@@H](CC(C)C)C(=O)O	3105	0
CHEMBL101341	CC(C)C[C@H](NC(=O)COc1cccc2cccnc12)C(=O)N[C@H]3CC(=O)OC3O	836#841	0.5872154185
CHEMBL166208	CCOC(=O)CCCCO\N=C(\c1cccnc1)/c2ccccc2C(=O)N3CCc4c(C3)sc5c4C(=NC(C)c6nnc(C)n56)c7ccccc7Cl	6916	-0.0031461435
CHEMBL1835898	COc1ccc(cc1)C(=O)N(Cc2cc(on2)c3ccccc3)C4CCCCC4	6536	-0.0015730717
CHEMBL300780	Clc1cccc(N2CCN(CCCCNC(=O)c3ccc4c(Cc5ccccc45)c3)CC2)c1Cl	3358#1815#3356#1813#1814	-0.3570745138
CHEMBL1632377	C[C@@H]1SCc2ncnc(N3CCN(CC3)C(=O)[C@H](N)Cc4ccc(F)c(F)c4)c12	207	0.1306645473
CHEMBL75127	Fc1ccccc1CN2CCC(CCC(=O)c3ccc4CCCCNc4c3)CC2	43	-0.0267396657
CHEMBL352456	CCN1C(=O)C=C(c2cc3[C@H]4CCCC[C@H]4Nc3cc12)C(F)(F)F	367	0.0078908955
CHEMBL1257444	Cc1cc(\C=C\2/C(=O)Nc3ccc(F)cc23)c4ccccc(OCCN5CCOCC5)c14	2322	0.0094460914
CHEMBL361847	CC(=O)N1c2ccc(NC(=O)c3ccc(cc3)C(F)(F)F)cc2C(C)(CC1(C)C)c4ccccc4	2492	-0.0078653586
CHEMBL186251	CC(=O)N1CCc2cc(F)ccc2C1CC(c3ccccc3)c4ccccc4	4544#4543	5.1e-06
CHEMBL2012853	CN(C)CCNC(=O)C1=CC2=NNC(=O)N2c3cc(ccc13)c4csc(CN5CCN(C)CC5)c4	1111	0
CHEMBL2409891	OC[C@H]1C[C@@H](O)CCN1CCc2ccc(Nc3nc(cs3)c4ccc(cc4)C(F)(F)F)cc2	56848#8877	0
CHEMBL1171163	CCN(C(=O)C)c1ccc(OC)c2nc(NC(=O)c3cnn(C)c3)sc12	136#135	-0.0251691476
CHEMBL1085971	CCOC(=O)CNC(=O)C(=O)[C@H](COCc1ccccc1)NC(=O)[C@H](CC(C)C)NC(=O)c2cccc3c4ccccc4C(=O)c23	1520	0
CHEMBL246033	CCN(CCC#N)C(=O)c1ccc(cc1)C(=O)C(F)(F)F	23417	0
CHEMBL269355	CCCC[C@H](NC(=O)CCc1ccc(OS(=O)(=O)O)cc1)C(=O)NCC(=O)N[C@@H](Cc2c[nH]c3ccccc23)C(=O)N4CCC(CCC)[C@H]4C(=O)N[C@@H](CC(=O)O)C(=O)N(C)[C@@H](Cc5ccccc5)C(=O)N	886#887	-0.0031461434
CHEMBL488049	CN(C)[C@@H]1C[C@@H](Oc2ccccc2C)c3ccccc3C1	6530#6532	-0.1510123322
CHEMBL2035431	CC(C)N(c1ccc(cc1)[C@](C)(O)C(F)(F)F)S(=O)(=O)c2ccccc2Cl	3290	0.0031486971
CHEMBL247902	CCC1(CC)OC(=O)N(C)c2ccc(Nc3cccc(Cl)c3Cl)cc12	5241	-0.0220204505
CHEMBL2218529	Fc1ccc(CN2CCN(C(=O)C2=O)c3ccccc3Br)c(Cl)c1	5027	0
CHEMBL344434	CN(CC(N1CCC(CC1)N2CCCCC2)c3cccc4OCOc34)C(=O)Cc5ccccc5Cl	6869	-0.0047192152
CHEMBL1689470	CSCC[C@H](NC(=O)[C@@H](NC(=O)[C@H](CCCCNC(=O)C)NC(=O)[C@@H]1CSSC[C@H](NC(=O)[C@@H](NC(=O)[C@H](CC(=O)O)NC(=O)[C@H](Cc2ccccc2)NC(=O)C)C(C)C)C(=O)N[C@@H](CC(=O)N)C(=O)N[C@@H](Cc3c[nH]c4ccccc34)C(=O)N[C@@H](C(C)C)C(=O)N[C@@H](CCCCNC(=O)COCC(=O)Nc5ccc(CCC(=O)N6CCC6=O)cc5)C(=O)N[C@@H](CC(C)C)C(=O)N7CCC[C@H]7C(=O)N[C@@H](Cc8cnc[nH]8)C(=O)N1)C(C)C)C(=O)N	5228	0.0031486971
CHEMBL500380	CC(=O)Nc1nc2c(Oc3cc(ncn3)c4ccc(cc4NC(=O)C5CCC(C)(C)N5)C(F)(F)F)cccc2s1	59341#56302#51393#55503	0
CHEMBL1784478	Cc1nc2ccccc2n1C3CC4CCC(C3)N4CCC5(CCN(CC5)C(=O)c6ccc(F)cc6)c7ccccc7	1234	-0.0015730717
CHEMBL1254174	COc1ccc(cc1C(C)(C)CC(O)(Cc2cc3ccncc3[nH]2)C(F)(F)F)c4cncnc4	2908	0.0047626279
CHEMBL211599	CC12CCC(=O)C=C1c3ccc(O)cc3C2	2100	-0.0031410361
CHEMBL235204	CN1c2ccc(NS(=O)(=O)c3ccc(F)cc3)cc2N=C(c4ccc(cc4)C(=O)O)c5cc6c(cc15)C(C)(C)CCC6(C)C	6256	0.0015781791
CHEMBL284535	COc1ccc(cc1C)[C@H]2N3[C@H](Cc4c2[nH]c5ccccc45)C(=O)N(CC3=O)[C@@H]6CCN(Cc7ccccc7)C6	8654#50940	-0.0141576455
CHEMBL34641	COc1ccc(\C=C\COc2ccccc2C(=O)O)cc1Cc3cnc(N)nc3N	1719	0.0063025017
CHEMBL1802637	CNC(=O)c1ccc(Cl)c(c1)N2C(=CC(=C(Br)C2=O)OCc3ccc(F)cc3F)C	1432	0
CHEMBL222813	CC(=O)N[C@H]1[C@@H](OC(=C[C@@H]1N=C(N)N)C(=O)O)[C@H](O)[C@H](O)CO	4759#4758	-0.0062922869
CHEMBL2315456	Cc1cc(OCc2nnc(SC3CCCC3)n2c4cccnc4)ccc1Cl	7415	0
CHEMBL357813	CC(C)CCOCc1ccc2c(c1)c3c4CNC(=O)c4c5c(Cc6ccccc56)c3n2CCCO	3791	0.0283382743
CHEMBL461768	CN1CCC(CC1)c2nc(Nc3ccc(cc3)P(=O)(C)C)c4ncn(\C=C\c5c(C)cccc5C)c4n2	6714#25	0.036211294
CHEMBL109596	CC(C)C[C@H]([C@H](CC=C)C(=O)NO)C(=O)N[C@@H](Cc1ccccc1)C(=O)c2cccnc2	4312#4313#4314#4316	0.0535278515
CHEMBL1890276	OC(=O)C(F)(F)F.Fc1cccc(c1)N2CNC(=O)C23CCN(CCNC(=O)c4ccc5ccccc5c4)CC3	5338	-0.0015730717
CHEMBL564055	CCc1cccc2N=C(OC(=O)c12)c3cccnc3N4CCN(CC4)C5CCN(C)CC5	1991	0.0031512508
CHEMBL1784613	Cc1ccc(nc1)C#Cc2cc(F)cc(c2)C#N	2911	0
CHEMBL2324923	CN1CCN(Cc2ccc(NC(=O)Nc3cc(C#Cc4cncc5nccn45)n(C)n3)cc2C(F)(F)F)CC1	1432#25#27	0.0188947365
CHEMBL458145	Cn1c(nc2cc(O)ccc12)N(Cc3ccc(cc3)C(=O)Nc4nnn[nH]4)[C@@H]5CC[C@H](CC5)C(C)(C)C	2642#2695	-0.0015730717
CHEMBL402174	COc1ccc2ncn(c3cccc(NC4CCNCC4)n3)c2c1	51135	0
CHEMBL1402	CN(C)CCOc1ccc(cc1)\C(=C(\CCCl)/c2ccccc2)\c3ccc(O)cc3	2104#2099#5243#3362#5346#5241#3172#462#1544#2100#6462#1543	-0.0424090944
CHEMBL2322668	FC(F)c1nc2ccccc2n1c3nc(nc(n3)N4CCN(CC4)C(=O)[C@@H]5CCCN5)N6CCOCC6	5293#5291	-0.0031461434
CHEMBL1173545	CC1CN(CC(C)N1)c2ncnc3oc(c4ccccc4)c(c5ccccc5)c23	6790	0
CHEMBL491036	CC(C)(C)c1ccc(NC(=O)C2=CCN(CC2)c3nccs3)cc1	7442	-0.0047192152
CHEMBL1086532	CCCCCCCCCCCCCCn1cc(CN[C@H]2[C@H](O)[C@@H](O)[C@H](O)[C@@H](O)[C@@H]2O)nn1	2629	-0.0015730717
CHEMBL186922	COc1cc2c(N3CCN(CC3)\C(=N/c4ccc(cc4)c5ccccn5)\S)c(cnc2cc1OCCCN6CCCCC6)C#N	5159	0.0173191111
CHEMBL1258150	CN(C)CCCOc1ccccc2c(\C=C\3/C(=O)Nc4ccc(F)cc34)cc(C)c12	2322	0.0094460914
CHEMBL252057	CCNc1cc(cc(c1)C(=O)N[C@@H](Cc2ccccc2)[C@H](O)CNC3CCCCC3)N4CCCC4=O	1509#23621	-0.006292287
CHEMBL594709	COCc1cc2NCCCCOc3cccc(C[C@H](NC(=O)c(c1)c2)[C@H](O)CNC(CF)c4cccc(c4)C(C)(C)C)c3	23621	-0.0031461435
CHEMBL2164222	C[C@@H](O)c1onc(n1)c2cccc3Nc4nc(ccc4CN(c23)S(=O)(=O)c5ccc(cc5)C(C)(C)C)C(F)(F)F	680#8856	0.0110268242
CHEMBL421985	CC[C@H](NC(=O)[C@@H](NC(=O)[C@H](CCCc1ccccc1)CC(=O)NO)C(C)(C)C)c2ccccc2	4314#4313	0.0330625969
CHEMBL1922044	COc1cccc(CN(CCN2CCCC2)C(=O)c3cc4ccc(nc4[nH]3)c5cn[nH]c5)c1	9475#6093#55781#83732	0.0110191632
CHEMBL1830536	CCNCCn1c(CC\C=C/CC)nc2cc(\C=C\C(=O)NO)ccc12	3065#79885#9759#10014#83933#51564#8841#10013#55869#3066	0.0063050552
CHEMBL1765213	FC(F)(F)c1cncc(c1)c2cc3CCN4C(=O)CCc(c2)c34	1585#1584	2.5537e-06
CHEMBL2018528	CCC[C@H](O)[C@H](CNCc1ccc(C)cc1C)NC(=O)CC(=O)Nc2cc(NC(=O)NCC)cc(c2)C(F)(F)F	729230	0
CHEMBL1783869	COc1ccc(cc1)N2C=Nc3c(sc4nccc(NCC(=C)C)c34)C2=O	2911	0
CHEMBL1774503	CN1C(=O)C=C(N2CCN(CC\C=C/3\c4ccccc4COc5ccc(cc35)C(=O)O)CC2)N(C)C1=O	3269	-0.1242675591
CHEMBL1082547	C[C@@H](NC(=O)c1cc(COC(=O)C(N)(CO)Cc2ccccc2)cc(c1)N(C)S(=O)(=O)C)c3ccc(F)cc3	23621	-0.0031461435
CHEMBL1172049	O[C@@]1(CN(C[C@@H]1CN2CCC(CC2)N(CC=C)C(=O)NCc3ccc(OC(F)(F)F)cc3)C(=O)C4CCCC4)c5ccccc5	1234	-0.0015730717
CHEMBL260963	COc1cccc(c1)N2C(=O)c3cnc(Nc4ccc(cc4)N5CCN(C)CC5)nc3n6c2nc7ccccc67	3932#3791	0.0346356686
CHEMBL202354	CCOc1ccc(cc1)n2c(C)c3c(C)nnc(Nc4ccc5[nH]ncc5c4)c3c2C	781	-0.0188768607
CHEMBL228628	Cc1cc(CC(=O)N2C[C@@H](F)C[C@H]2COc3ccc(cc3)C(=O)O)ccc1NC(=O)Nc4ccccc4Br	3676	-0.0031461435
CHEMBL486757	COCCCn1c(NC(=O)c2ccc(cc2)C#N)nc3cc(CN(C)C4CCCCC4)ccc13	3702	0.0031486971
CHEMBL186970	CCCC[C@H](NC(=O)C)C(=O)NCC(=O)N(CCCCN)CC(=O)N[C@H](Cc1ccccc1)C(=O)N[C@@H](CCCN)C(=O)N[C@@H](Cc2c[nH]c3ccccc23)C(=O)NCC(=O)N	4159#4160#4161	0
CHEMBL1688423	Cc1onc(NC(=O)c2cc(c(CN)c(C)n2)c3ccc(F)cc3F)c1	1803	-0.0110115021
CHEMBL1169881	CN1CCC(CC1)Oc2ccc(NC(=O)c3ccc(C)c(c3)C#Cc4cnc5ccccn45)cc2C(F)(F)F	25	0.0173191111
CHEMBL307630	Cn1ccc2ccc3c4[nH]c5c(CCN6CCCCC6)cccc5c4c7C(=O)NC(=O)c7c3c12	1019#595#816#818#817#815	0.2203960316
CHEMBL427397	CCCC1C[C@@H]2C[C@](CC[C@@H]2NS1(=O)=O)(c3cc(F)ccc3F)S(=O)(=O)c4ccc(Cl)cc4	5663#5664#83464#23385#51107#55851	0
CHEMBL1302541	CCCSc1ccc(cc1)c2nn(cc2\C=C(\C#N)/C(=O)N3CCOCC3)c4ccccc4	9290	0
CHEMBL18649	CCCC#CCOc1ccc(cc1)S(=O)(=O)N(C)c2c(C)cc(Br)cc2C(=O)NO	4318#4322#6868#4312	0.0755661777
CHEMBL396296	CN(Cc1cnc2nc(N)nc(N)c2n1)c3ccc(cc3)C(=O)N[C@@H](CCC(=O)N[C@@H](Cc4ccccc4)C(=O)NO)C(=O)O	1719#4318	0.072422588
CHEMBL141576	Nc1nc(N)c2cc(ccc2n1)N(CC=C)Cc3ccc(cc3)C(=O)NC(CCC(=O)O)C(=O)O	1719#7298	0.0220510948
CHEMBL1762543	CN(c1ccnc(Nc2cc(OC3CCOCC3)cc(c2)N4CCOCC4)n1)c5cc(CO)ccc5C	2050	0
CHEMBL119406	FC(F)(F)c1cccc(c1)c2nc3ccccn3c2C4=NN(C(=O)C=C4)c5ccccc5Cl	1432#5600	0.0031486971
CHEMBL438934	COc1ccc(C[C@H]2NC(=O)[C@@H]3CCCN3C(=O)[C@@H](CCCCN)NC(=O)[C@H](CCCCN)NC(=O)[C@@H](CCCN=C(N)N)NC(=O)[C@H](Cc4ccc(O)cc4)NC(=O)[C@H](CSSC[C@@H](NC(=O)[C@@H](CCCNC(=O)N)NC(=O)[C@H](CCCN=C(N)N)NC2=O)C(=O)N[C@H](CCCN=C(N)N)C(=O)O)NC(=O)[C@@H](C)NC(=O)[C@@H](CCCN=C(N)N)NC(=O)[C@H](N)CCCN=C(N)N)cc1	7852	0.0047243226
CHEMBL268146	CC(C)C[C@H](NC(=O)[C@@H](Cc1ccc(NC(=O)C)cc1)NC(=O)[C@H](Cc2ccc(NC(=O)[C@@H]3CNC(=O)N3)cc2)NC(=O)[C@H](CO)NC(=O)[C@@H](Cc4cccnc4)NC(=O)[C@@H](Cc5ccc(Cl)cc5)NC(=O)[C@@H](Cc6ccc7ccccc7c6)NC(=O)C)C(=O)N[C@@H](CCCCNC(C)C)C(=O)N8CCC[C@H]8C(=O)N[C@H](C)C(=O)N	2798	0.012599896
CHEMBL280162	CCOC(=O)C(Cc1oc2ccc(cc2c1)C(=N)N)c3ccc(O[C@H]4CCNC4)cc3	2159	-0.0141576456
CHEMBL582806	C[C@H](NC(=O)C(C)(C)Nc1ccc(cn1)C(F)(F)F)[C@@H](Cc2ccc(Cl)cc2)c3cccc(c3)C#N	1268#1269	-0.0078653587
CHEMBL248798	COc1cccc(COC(CCCCCC(=O)NO)C(=O)N(Cc2cccc(OC)c2)c3ccccc3)c1	3066	-0.0062897332
CHEMBL560070	CCc1cc(OC)cc2N=C(OC(=O)c12)c3cccnc3N4CCN(CCN5CCOCC5)CC4	1991	0.0031512508
CHEMBL96252	CN(O)C(=O)CCc1ccc2Cc3cccc(O)c3C(=O)c2c1O	239#247#59344#242#240	0.0063101627
CHEMBL2204816	COc1ccc(CCN(CCC(=O)NO)S(=O)(=O)c2ccc(NC(=O)Nc3ccc(OC)cc3)cc2)cc1	649	0
CHEMBL2170626	NC(=N)NC(=O)c1ccc(C2CCN(CC2)C(=O)c3cccc(c3)c4ocnc4)c(c1)C(F)(F)F	6548	-0.0015730717
CHEMBL1762479	NCC[C@@H](Oc1cc(Cl)c(F)cc1C#N)c2ccccc2.OC(=O)C(=O)O	1565#4843	0.0960416471
CHEMBL444630	COc1cc2c(Cc3c(n[nH]c23)c4ccc(cc4)c5ccc(O)cc5)cc1C(=O)N6CCN(C)CC6	1111	0
CHEMBL364914	COc1cccc(C2=CN(Cc3c(F)cccc3S(=O)(=O)C)C(=O)N(C[C@H](N)c4ccccc4)C2=O)c1F	1576	-0.0015730717
CHEMBL241089	CCOC(=O)N1C(CC)CN(C(C(=O)OC)c2cc(cc(c2)C(F)(F)F)C(F)(F)F)c3cc(ccc13)C(F)(F)F	1071	0
CHEMBL2337879	CC[C@H](C)[C@H]1[C@@H](OC1=O)C(=O)N[C@H]2C[C@H]2C[C@H](NC(=O)C(C)(C)C)C=C	5693	0.0062973943
CHEMBL1668259	OC(=O)c1ccc(NC(=O)[C@H](C2CCCCC2)n3c(nc4ccccc34)c5ccc(Cl)cc5)c(c1)C(F)(F)F	9971	-0.0015730717
CHEMBL1085744	FC(F)(F)Oc1ccccc1CNC(=O)N2CCC(CC2)Oc3ccncc3	2053#1559#1573	0
CHEMBL1782518	OC(=O)c1oc2c(OCC3CCNCC3)cc(Br)cc2c1	5292#11040	0.0015756254
CHEMBL1922797	NC(=O)C(NC1CCC(CC1)c2c[nH]c3cccnc23)C4CCN(CC4)C(=O)\C=C\c5cc(F)c(F)c(F)c5	729230	0
CHEMBL31466	C(COCc1ccccc1)COc2ccc(cc2)[C@H]3CCNC[C@@H]3OCc4ccc5ccccc5c4	5972	-0.0031461435
CHEMBL509011	C1Oc2ccccc2CC1c3oc4cc(ccc4n3)c5cn[nH]c5	9475	0
CHEMBL1945457	CN(C)c1ccc(\C=C\c2sc3ccccc3[n+]2C\C=C\c4ccccc4)cc1	3643	-0.0157307173
CHEMBL2325201	Cc1ccc(cc1)C#Cc2cccc(C#Cc3ccc(C)cc3)[n+]2C	3757	-0.0330319526
CHEMBL365882	CN1CCN(CC1)c2cc(C)c3cc(NC(=O)COc4cccc(Cl)c4Cl)ccc3n2	3357	-0.0330345063
CHEMBL421919	C[C@H](NS(=O)(=O)c1ccc2ccccc2c1)C(=O)N3CCC[C@H]3CNC(=O)[C@H]4CCCN(C4)C(=N)N	2147	-0.017303789
CHEMBL577259	CNc1nc(N[C@@H]2CC[C@H](CNC(=O)c3cc(cc(c3)C(F)(F)F)C(F)(F)F)CC2)ncc1C	2847	0
CHEMBL9165	Clc1ccc(cc1)C2Cn3cccc3C(=O)/C/2=C\c4ccncc4	1588	0.042511242
CHEMBL2333631	CN1CCC(COCc2cc(cc(n2)C#N)C(F)(F)F)(CC1)c3ccccc3	6532#6869	-0.075507443
CHEMBL591482	FC(F)(F)c1ccc(cc1S(=O)(=O)NC2CCN(CC2)C(=O)[C@@H]3CCNC3)S(=O)(=O)c4ccccc4	6422	0
CHEMBL504462	C[C@@H](O)[C@@H]1NC(=O)[C@H](CCCCN)NC(=O)[C@@H](Cc2c[nH]c3ccccc23)NC(=O)[C@H](Cc4ccccc4)NC(=O)[C@H](Cc5ccccc5)NC(=O)[C@H](NC(=O)C)SSC[C@@H](NC(=O)[C@H](Cc6ccccc6)NC1=O)C(=O)O	6751#6752#6753#6754#6755	0.0047294225
CHEMBL392309	COc1ccc(F)cc1C(C)(C)CC(O)(Cc2ccccc2Br)C(F)(F)F	2908#5241#4306	-0.0314154682
CHEMBL2385191	COc1cc2c(Oc3ccc(NC(=O)C4=NN(c5ccc(F)cc5)c6ccccc6C4=O)cc3F)ccnc2cc1OCCCN7CCC(C)CC7	4233	0.0031486971
CHEMBL13470	CCN(CC)C(=O)c1ccc(cc1)[C@@H](N2C[C@@H](C)N(CC=C)C[C@@H]2C)c3cccc(OC)c3	4985#4988#4986	-0.162026388
CHEMBL1801145	Cc1cc2[C@H](CC3(CCN(CC3)C(=O)[C@@H]4CN(C[C@H]4c5ccc(F)cc5F)C(C)(C)C)c2cc1Cl)C(C)(C)C(=O)N6CC(F)(F)C6	4160	0
CHEMBL150574	CCCC[C@H](NC(=O)N1CCOCC1)C(=O)N[C@@H](CCc2ccccc2)C#N	1520	0
CHEMBL294178	CC(C)(C)OC(=O)NC(Cc1c[nH]c2ccccc12)C(=O)N[C@@H](CCCCNC(=O)\C=C/c3ccc(cc3)[N+](=O)[O-])C(=O)NC(CC(=O)O)C(=O)NC(Cc4ccccc4)C(=O)N	887#886	-0.0031461434
CHEMBL144349	CCCC[C@H](OP(=O)(O)CCCc1ccccc1)C(=O)N[C@@H](CC2CCCCC2)[C@@H](O)C(O)CC(C)C	5972	-0.0031461435
CHEMBL2069345	FC(F)(F)c1ccnc(Nc2cccc(n2)c3ccnc(c3)N4CCNCC4)c1	3735	-0.0015730717
CHEMBL282639	OC(=O)CC[C@@H](NC(=O)CCC(NC(=O)c1cc(Cl)cc(Cl)c1)C(=O)N2CCC3(CCCC3)CC2)C(=O)NCCc4ccccc4	887	-0.0015730717
CHEMBL235690	CCCCCCCC[S+](C)CC(P(=O)(O)O)P(=O)(O)[O-]	2224	-0.0078653586
CHEMBL602237	CCCCOC(=O)Cc1cc(c2ccc(cc2)S(=O)(=O)C)n(c1C)c3ccccc3	8288#4353#634#7173#4059#7837#4025#5743#137902#5742#57463	-0.133693221
CHEMBL1814739	N[C@@H](CC(=O)N1CCN(CC1)C(c2ccc(F)cc2)c3ccc(F)cc3)C(=O)N4Cc5ccc(F)cc5C4.OC(=O)C(F)(F)F	54878	0
CHEMBL297108	Cc1ccc(cc1)c2nc(cn2c3ccc(cc3)S(=O)(=O)N)C(F)(F)F	5743	-0.055044742
CHEMBL570982	CON[C@H]1CC[C@@](CN1)(NC[C@@H](O)[C@H](Cc2cc(F)cc(F)c2)NC(=O)C)c3cccc(c3)C(C)(C)C	23621#1509	-0.006292287
CHEMBL2324028	Fc1cc(Oc2ccc(Cl)cc2C3CCNCC3)c(Cl)cc1S(=O)(=O)Nc4cscn4	6335	-0.0078653586
CHEMBL1762693	CC(CN(C)C)NC(=O)C1CCN(CC1)S(=O)(=O)c2ccc3nc(NCCc4ccc(Cl)cc4)nc(N5CCCC5)c3c2	259249	0
CHEMBL2177429	C[C@H](C(=O)NCc1ccc(nc1N2CCC(C)CC2)C(F)(F)F)c3ccc(NS(=O)(=O)C)c(F)c3	7442	-0.0047192152
CHEMBL592860	COc1cc2ncnc(Nc3ccc(F)c(Cl)c3)c2cc1C#C	1956	0.0755636241
CHEMBL164050	OC(=O)[C@H](Cc1ccc(COc2ccc(cc2)[N+](=O)[O-])cc1)NC(=O)[C@@H]3CCC(=O)N3Cc4ccccc4	3688#3676	-0.0047192152
CHEMBL384693	CC(C)[C@H](NC(=O)[C@@H](NC(=O)N[C@@H](C)c1ccc(Br)cc1)C2CCCCC2)C(=O)N[C@@H](CCCNC(=N)N)C(=O)c3nccs3	2160	-0.0015730717
CHEMBL246411	COc1ccc(CNC[C@H](NC(=O)CNC(=O)c2cccc(c2)C(F)(F)F)C(=O)NC(C)(C)C)c(C)c1C	729230	0
CHEMBL1801429	ONC(=O)C1(CCNCC1)S(=O)(=O)c2ccc(Oc3ccc(OC(F)(F)F)cc3)cc2	4323#4322#4318#4317#4314#4313#4312	0.1212235631
CHEMBL1644219	COc1cccc(c1)c2cc(NCCc3cccnc3)nc(OC)n2	5729	-0.0015730717
CHEMBL182205	CN(C(=O)CNC(=O)c1cc2cc(Cl)ccc2[nH]1)C(C)(C)C	5836	-0.0031461435
CHEMBL503584	CC(C)CNC(=O)c1ccc(c(c1)C(=O)O)c2ccc(cc2C(=O)Nc3ccc(cc3)C(=N)N)c4occc4CO	2152#2159#2147	-0.0330345063
CHEMBL483402	COc1cc(ccn1)C2=NC(C(=C(C)N2)C(=O)Nc3ccc4[nH]ncc4c3)c5ccc(Cl)cc5F	6093#1565	0.0094460915
CHEMBL335846	CC(C)C[C@H](NC(=O)[C@@H](NC(=O)[C@H](Cc1ccc(O)cc1)NC(=O)[C@@H]2CCCN2C(=O)[C@@H](N)CCC\N=C(\N)/NC(=O)[C@@H](N)CCCCCN)C(C)(C)C)C(=O)O	4923#23620	-0.0015730717
CHEMBL128338	CC1CC(=O)NN=C1c2ccc(NC3=C(Cc4ccc(cc4)[N+](=O)[O-])C(=O)CCC3)cc2	5140#5139	-0.0062846258
CHEMBL2338317	CC[C@H](C)[C@H]1[C@@H](OC1=O)C(=O)N[C@H]2C[C@H]2C[C@@H](CCc3ccc4ccccc4c3)NC(=O)[C@H](C)NC(=O)OCc5ccccc5	5693	0.0062973943
CHEMBL1098820	C(Oc1ccc(Cc2ccccc2)cc1)C3CNCCN3	4048	0.0015756254
CHEMBL376659	COc1ccccc1C=C2CCN(CC2)c3ccc(cc3)C(=O)NS(=O)(=O)c4ccc(N[C@H](CCN(C)C)CSc5ccccc5)c(c4)[N+](=O)[O-]	598	0.1101992927
CHEMBL560711	COc1cccc(CNC[C@@H](O)[C@H](Cc2cc(F)cc(F)c2)NC(=O)c3cc(cc(c3)N(C)S(=O)(=O)C)C(C)O)c1	23621	-0.0031461435
CHEMBL456152	COCCc1nc(Nc2ccc(cc2)C(F)(F)F)c3ccc(cc3n1)c4ncccc4C(F)(F)F	7442	-0.0047192152
CHEMBL2385241	CC(C(=O)NCc1ccc(nc1OC2CCC(C)(C)CC2)C(F)(F)F)c3ccc(NS(=O)(=O)C)c(F)c3	7442	-0.0047192152
CHEMBL152631	CC(=N)N1CCC(CC1)Oc2ccc(cc2)N(Cc3cccc(c3)c4cccc(c4)C(=N)N)S(=O)(=O)CC(=O)O	2159#5646#5644	-0.0157307173
CHEMBL542960	Cl.Cc1ccccc1\C(=C\COCCN2CCC[C@H](C2)C(=O)O)\c3ccccc3	6539#6535#6540#6529#6533	-0.0047192152
CHEMBL221544	CN(C)[C@@H]1CCN(C1)c2ccc(cc2NC(=O)c3cc(ccc3F)C#Cc4cnc(N)nc4)C(F)(F)F	7010#3791	0.0456548317
CHEMBL65586	COC(=O)C\C(=C(\CCCCCCCCCCCCCCCCOS(=O)(=O)O)/C(=O)OC)\C(=O)OC	2339#2342	0
CHEMBL2204679	C(CN1CCCCC1)Cc2ccc(cc2)C(c3ccccc3)C45CC6CC(CC(C6)C4)C5	10280	-0.0078653586
CHEMBL1276839	COc1ccc(cc1)S(=O)(=O)c2n[nH]c3ccc(cc23)N4CCN(C)CC4	3362	-0.0251691477
CHEMBL1085977	CCOC(=O)CNC(=O)C(=O)[C@H](COCc1ccccc1)NC(=O)[C@H](CC2CCCCC2)NC(=O)c3cc(F)ccc3F	1520	0
CHEMBL2323142	CC1=NN2C(C1)c3cc(Br)cc(Br)c3OCC2=O	7015	-0.0015730717
CHEMBL503919	Clc1ccc(Oc2ccc(cc2Cl)N(Cc3ccc(cc3)C(=O)Nc4nnn[nH]4)c5nc(cs5)c6ccccc6)cc1	2642	-0.0015730717
CHEMBL301641	COc1ccccc1NC(=O)Nc2nc3nc(NCCCN4CCN(C)CC4)ncc3cc2c5c(Cl)cccc5Cl	2260#7525#5159#2268	0.0283408279
CHEMBL1172935	CC(C)OC(=O)[C@H](C)NP(=O)(COc1cc(C)c(C)c2Cc3scnc3c12)N[C@@H](C)C(=O)OC(C)C	2203	-0.0015730717
CHEMBL118985	CSCC[C@H](NC(=O)[C@@H](N)CC(C)C)C(=O)N[C@@H](C)C(=O)N[C@@H](C(C)C)C(=O)N[C@@H](C(C)C)C(=O)N[C@@H](CC(C)C)C(=O)N[C@@H](C)C(=O)N[C@@H](CO)C(=O)N[C@@H](CC(C)C)C(=O)O	3105	0
CHEMBL568115	CN1C(=N[C@](C1=O)(c2ccc(OC(F)(F)F)cc2)c3ccc(F)c(c3)c4cncnc4)N	23621#1509	-0.006292287
CHEMBL193059	CC(=CCc1c(O)cc(O)c2C(=O)C(=C(Oc12)c3ccc(O)c(O)c3)O)C	8654	-0.0125845738
CHEMBL1778524	CN([C@@H]1CCc2c(CC(=O)O)c3ccccc3n2C1)C(=O)C4(CCC4)c5ccc(F)cc5	11251	-0.0031461435
CHEMBL1911006	CNc1cccc2c1nc(C(F)F)n2c3nc(nc(n3)N4CCOCC4)N5CCOCC5	5291#5294	-0.0015730717
CHEMBL137098	N[C@@H]1CCN(C1)c2c(F)cc3C(=O)C(=CN4c5cc6ccccc6cc5Oc2c34)C(=O)O	7153#7155	0.0614161933
CHEMBL314344	Fc1c(cccc1C(F)(F)F)C(=O)Nc2ccc(C(=O)N3Cc4cccn4Cc5ccccc35)c(Cl)c2	554	-0.0078653586
CHEMBL2348414	OCCNC(=O)C1=Cc2c(Nc3ccc(Oc4cccc(c4)C(F)(F)F)c(Cl)c3)ncnc2NCC1	1956#2064	0.1023288267
CHEMBL1088572	[Na+].OP(=O)([O-])OC1C=C(Nc2cc3OCOc3cc12)c4ccccc4F	7803#8073#1509#1510#1565#1520	-0.0047192152
CHEMBL227323	Cc1n[nH]c2ccc(cc12)c3cncc(OC[C@@H](N)Cc4ccc(cc4F)C(F)(F)F)c3	207	0.1306645473
CHEMBL1687955	CC(C)Oc1cccc(NC(=O)NC(=O)c2ccc3OCOc3c2)c1	729230	0
CHEMBL2063320	O=C(Nc1ccc(cc1)c2cc(NC(=O)c3ccc(OCCN4CCCC4)cc3)[nH]n2)Oc5ccccc5	2322#2321#3791#6790	0.0535278514
CHEMBL57581	FC(F)C(F)(F)Oc1cccc(Nc2nccc(n2)c3ccc(Cl)cc3)c1	5578	0.0125973423
CHEMBL1784224	CCOC(=O)c1cc(C#N)c(nc1C(F)(F)F)N2CCN(CC2)C(=O)N[C@@H](C)c3ccccc3	64805	-0.0110115021
CHEMBL401105	OCC(O)CNC(=N)c1c(O)nsc1Nc2ccc(Nc3ccccc3)cc2	11200	0.0062973943
CHEMBL2420684	Oc1ccc2ccc(c(Cl)c2c1)c3cncc(O)c3	1585#1586	2.5537e-06
CHEMBL74974	CCCCNC(=O)CC(O)C(Cc1ccccc1)NC(=O)[C@@H](NC(=O)COc2ccc3ccccc3c2)[C@@H](C)CC	1509#23621#5222#5972#9476#1510#5225	-0.0094384305
CHEMBL355376	NC(=N)NCCCC(NC(=O)CN1CCN(CC1=O)S(=O)(=O)c2cccc3cccnc23)C(=O)c4nccs4	2159#2147#5644#5327#5340	-0.0534844388
CHEMBL103442	ONC(=O)C(CCN1C(=O)c2ccccc2S1(=O)=O)COc3ccc(cc3)c4ccccc4	4313#4314#4318#4322	0.1023313803
CHEMBL488044	CC(=O)c1ccc(cc1)c2cc(C(=O)N[C@H]3CCCNC3)c(NC(=O)N)s2	1111	0
CHEMBL1824942	Cc1cc(F)cc(C)c1Cc2c(C(=O)N3CCNCC3)c4ncccc4n2c5ccccc5	5972	-0.0031461435
CHEMBL492300	COc1cc(C(C)C)c(Oc2cnc(NCCO)nc2N)cc1I	22953	0
CHEMBL2370217	CC(C)[C@H](NC(=O)[C@H](Cc1ccc(O)cc1)NC(=O)C)C(=O)N[C@@H](C)C(=O)N[C@H]2CC(=O)OC2O	838#114769#834#841#839	0.1385401207
CHEMBL372787	N[C@@H](Cc1ccc(O)cc1)C(=O)N[C@H]2CSSC[C@H](NC(=O)[C@@H](N)Cc3ccc(O)cc3)C(=O)NCC(=O)N[C@@H](Cc4ccccc4)C(=O)NNC(=O)[C@H](Cc5ccccc5)NC(=O)CNC2=O	4985#4988	-0.1085419492
CHEMBL1254395	COC[C@H]1O[C@@H](OCCc2ccccc2)[C@H](NC(=O)CCCN)[C@@H](OCc3ccc4ccccc4c3)[C@@H]1O	6755	2.55e-06
CHEMBL462083	CNc1nccc(n1)c2cccnc2Oc3ccc(Nc4nc5ccccc5[nH]4)c(C)c3	7010	0.0173165574
CHEMBL1084369	C(CCCNc1ccncc1)CCCNc2c3CCCCc3nc4ccccc24	43	-0.0267396657
CHEMBL2030447	C[C@@H]1COCCN1c2cc(CS(=O)(=O)C)nc(n2)c3ccc4[nH]ccc4c3	2475	0.0362087403
CHEMBL1911662	CC(C)(CC(O)(Cc1cc2ccc(cc2[nH]1)C#N)C(F)(F)F)c3cc(cc4CCOc34)S(=O)(=O)C	2908#4306	-0.0093950177
CHEMBL373185	CC(CCc1ccccc1)Nc2c(F)c(Oc3cccc(c3)C(=N)N)nc(Oc4ccc(cc4C(=O)O)C(C)(C)C)c2F.OC(=O)C(F)(F)F	2155#2152	-0.0062922869
CHEMBL2321908	Cc1ccc(NC(=O)c2ccc(Cn3ccnc3)c(c2)C(F)(F)F)cc1C#Cc4ncc(Nc5ccccc5)cn4	27#25	0.0188947365
CHEMBL95680	ONC(=O)\C=C\c1ccc(NS(=O)(=O)c2ccc(cc2)[N+](=O)[O-])cc1	3065	0.0031486971
CHEMBL218168	C[C@H]1OC(=O)[C@@H]2C[C@@H]3CC[C@@H](O)C[C@H]3[C@H](\C=C\c4ccc(cn4)c5cccc(c5)C(F)(F)F)[C@H]12	2149	-0.0015730717
CHEMBL493552	CCOC(=O)c1sc(Nc2nc(NCc3ccc(cc3)S(=O)(=O)N)cc(n2)N4CCNCC4)nc1C	8654	-0.0125845738
CHEMBL2170635	NC(=N)NC(=O)c1ccc(C2CCN(CC2)C(=O)c3ccncc3)c(c1)C(F)(F)F	1559#1557#6548	-0.0015730717
CHEMBL412859	CC(C)[C@H]1NC(=O)[C@H](CCCCN)NC(=O)[C@@H](Cc2c[nH]c3ccccc23)NC(=O)[C@H](Cc4cccnc4)NC(=O)[C@H](CSSC[C@@H](NC1=O)C(=O)N[C@@H](C(c5ccccc5)c6ccccc6)C(=O)N)NC(=O)[C@@H](N)Cc7ccc8ccccc8c7	6755#6753	0.0031512471
CHEMBL565085	COc1ccc(cc1OC)C2=Nn3c(SC2)nnc3c4ccccc4Cl	5141	-0.0204499325
CHEMBL2147084	Cl.CN1C(=O)c2c(nc(N3CCC[C@@H](N)C3)n2Cc4ccccc4Cl)c5c1cccc5C(=O)O	1803	-0.0110115021
CHEMBL2413371	CN(Cc1ccc(F)cc1)C(=O)Cc2c(C)c(c3ccccn23)S(=O)(=O)Cc4ccccc4	3062	0
CHEMBL1077571	CN(C)c1ccn2ncc(C(=O)Nc3ccccc3Cl)c2c1	2049	0
CHEMBL1163518	FC(F)(F)c1ccc(Cl)cc1CN2CCNc3ncc(cc23)c4ccc(cc4)C(=O)N5CCCCC5	238	0
CHEMBL282866	CCC1(CC)CCNc2cc3nc(O)cc(c3cc12)C(F)(F)F	367	0.0078908955
CHEMBL107365	CC(C)C1=C(C)N(OC1=O)C(=O)N(C)Cc2cccc(F)c2	3991	0
CHEMBL396333	CCC(NC(=O)N1CC(=O)NCC(Cc2cc(Cl)ccc2OC)C1=O)c3ccc(O)c(c3)C(=O)O	1215	0
CHEMBL1818810	Cc1ccc(cc1)c2ccc(cc2)C(=O)Nc3ccc4C=C(CN5CCCC5)CCc4c3	2847	0
CHEMBL375146	C[C@@H]([C@H](N)C(=O)N1CCC(F)(F)C1)c2onc(n2)c3ccc(NS(=O)(=O)C)cc3Cl.OC(=O)C(F)(F)F	1803#29952	-0.0110115021
CHEMBL2332918	Cc1nc2ccc(cc2[nH]1)c3ccc4OCCN(Cc4c3)C(=O)c5ccc(cc5)C(=O)C(F)(F)F	5290	0.0078730197
CHEMBL572300	CCCN(CCF)Cc1ccc(CCN2C=CC(=CC2=O)OCc3ccc(F)cc3)cc1	2847	0
CHEMBL494541	CC(C)[C@@]1(CC[C@@H](C1)NC2CCOCC2C3CC3)C(=O)NCc4cc(cc(c4)C(F)(F)F)C(F)(F)F	729230	0
CHEMBL146744	Oc1ccc2cccc(NC(=O)c3ccc(Cl)cc3)c2c1	7442	-0.0047192152
CHEMBL279023	COc1ccc(cc1)S(=O)(=O)N(Cc2ccc3OCOc3c2)[C@H](CCCNC(=O)OCc4ccccc4Cl)C(=O)NO	649	0
CHEMBL1276560	CCN1CCC[C@H]1CNC(=O)c2c(Cl)c(CC)cc(O)c2OC	1813	-0.1053906984
CHEMBL2385586	C1CN(CCN1)c2ccc(cc2)c3cnc4c(cnn4c3)c5cn[nH]c5	658#5564#659#657#94#90#7048#3791	0.0330651506
CHEMBL339139	CC[C@H](C)[C@H](NC(=O)[C@H](Cc1ccc(O)cc1)NC(=O)[C@@H]2CCCN2C(=O)[C@@H](N)CCC\N=C(\N)/NC(=O)[C@@H](N)CCCN)C(=O)N[C@@H](CC(C)C)C(=O)O	4923#23620	-0.0015730717
CHEMBL504395	C[C@@H](O)[C@@H]1NC(=O)[C@H](CCCCN)NC(=O)[C@@H](Cc2c[nH]c3ccccc23)NC(=O)[C@H](Cc4ccccc4)NC(=O)[C@H](Cc5ccccc5)NC(=O)[C@H](CSS[C@@H](NC(=O)[C@H](Cc6ccccc6)NC1=O)C(=O)O)NC(=O)C	6751#6752#6753#6754#6755	0.0047294225
CHEMBL62813	CN1C(=O)N(C(=O)C12CCN(CC2)C(=O)CC[C@H](NS(=O)(=O)c3c(C)onc3C)C(=O)O)c4ccc(cc4)C(=N)N	3690#3674	-0.0062897333
CHEMBL210322	COc1ccccc1Oc2cccc(CN3CCC(CC3)NC(=O)Cc4ccccc4)c2	1237	0
CHEMBL2335736	COc1cc2CCN3CC[C@@](O)(C[C@@H]3c2cc1O)c4ccc(OC(F)(F)F)cc4	1813#1565	-0.1069637701
CHEMBL196131	Oc1ccc2c(c1)sc3c4cc(O)ccc4n(Cc5ccc(OCCN6CCCCC6)cc5)c23	2099#2100	-0.014129555
CHEMBL129272	CCc1cc(c(O)cc1OCCCOc2ccc3C(=O)c4ccccc4Oc3c2CCC(=O)O)c5ccccc5	1241#56413	0
CHEMBL393140	CCCC(CCC)S(=O)(=O)C[C@@H](NC(=O)c1ccccc1C)C(=O)N[C@@H](Cc2cc(F)cc(F)c2)[C@H](O)CNCc3cccc(CC)c3	23621#1508	-0.0031461435
CHEMBL2426278	COc1cc(N2CCN(C)CC2)c(NC(=O)C=C)cc1Nc3ncc(Cl)c(n3)c4c[nH]c5ccccc45	1956	0.0755636241
CHEMBL1160501	CCCC[C@@H](NC(=O)CC(=O)N[C@H](Cc1c[nH]c2ccccc12)C(=O)N[C@@H](CCCC)C(=O)N[C@H](CC(=O)O)C(=O)N[C@@H](Cc3ccccc3)C(=O)N)NC(=O)[C@H](Cc4ccc(OS(=O)(=O)O)cc4)NC(=O)C(CC(=O)O)NC(=O)OC(C)(C)C	886#887	-0.0031461434
CHEMBL1097357	Cc1cc(cc2[nH]c(nc12)C3=C(NC[C@@H](O)c4cccc(Cl)c4)C=CNC3=O)N5CCNCC5	3480	-0.0047166615
CHEMBL24123	Cn1cncc1C(O)(C#Cc2ccc(cc2c3cccc(OC(F)(F)F)c3)C#N)c4ccc(cc4)C#N	2339#2342#5229	0
CHEMBL1808269	ONC(=O)COc1ccc(C[C@H](NC(=O)OCc2ccccc2)C(=O)Nc3ccccc3)cc1	55869	0.0031486971
CHEMBL402668	CSCC[C@H](N)C(=O)N[C@@H](CC(C)C)C(=O)N[C@@H](CC(C)C)C(=O)N[C@@H](C)C(=O)N[C@@H](C(C)C)C(=O)N[C@@H](CC(C)C)C(=O)N[C@@H](Cc1ccc(O)cc1)C(=O)N[C@@H](CS)C(=O)N[C@@H](CC(C)C)C(=O)O	3105	0
CHEMBL1092652	CN(C)CCC1=C(Cc2cccnn2)c3ccc(Cl)cc3C1	3757	-0.0330319526
CHEMBL470356	COc1ccc2nc(sc2c1)C3(CCS(=O)(=O)CC3)NC(=O)C[C@H](N)Cc4cc(F)c(F)cc4F	1803	-0.0110115021
CHEMBL1160091	COc1ccc(cc1)c2sc3ccccc3c2C(=O)c4ccc(OCCN5CCCCC5)cc4.OC(=O)CC(O)(CC(=O)O)C(=O)O	2099#2100	-0.014129555
CHEMBL319165	CN(C)C(=O)[C@H](Cc1ccccc1)NC(=O)c2cc3ccccc3[nH]2	5836	-0.0031461435
CHEMBL1172403	COc1ccccc1CNc2nc3c(nnn3c4ccsc24)S(=O)(=O)c5ccccc5	3362	-0.0251691477
CHEMBL574415	COc1cc(Nc2cc(Oc3ccc(C)nc3C)ccn2)cc(OC)c1OC	7046	0.0031486971
CHEMBL440473	Clc1cc(nc(n1)n2ccnc2)N3CCNCC3CC(=O)NCc4ccc5OCOc5c4	4843	0.0976147188
CHEMBL2322066	Cn1nc(cc1c2cc(F)c(F)c(Oc3ccc(cc3C#N)S(=O)(=O)Nc4nccs4)c2)C(F)(F)F	6335	-0.0078653586
CHEMBL279131	CN1C2CCc3cc(Cl)ccc3C2CCC1=O	6715	2.55e-06
CHEMBL325410	N[C@@H](Cc1ccc(O)cc1)C(=O)N[C@H]2CSSC[C@H](NC(=O)[C@@H]3CCCN3C(=O)[C@H](CC(=O)O)NC2=O)C(=O)O	3688#3676	-0.0047192152
CHEMBL1630730	CCN(CC)CCc1c[nH]c2ccc(F)cc12	4353	-0.0062922869
CHEMBL509336	CC(CCc1ccc(O)cc1)NCC(O)c2ccc(O)cc2	154	-0.0786510327
CHEMBL599220	COC(=O)C1CCC(COc2ccc(\C=C\3/SC(=O)NC3=O)cc2)CC1	3248	0
CHEMBL354725	CCC(=O)C1C2CCC(CC1c3ccc(I)cc3)N2	6534#6539#6529#6535#6531#55117#54716#348932#340024#6540#388662#28968#11254#6533#6530	-0.1462931169
CHEMBL1940294	CC(C)NC(=O)c1ccc(Oc2ccc(cc2)C#C[C@]3(O)CN4CCC3CC4)cc1	4322	0.0031486971
CHEMBL212795	FC(F)(F)Cc1nnc2ccc(cn12)c3ocnc3c4ccccc4	1432	0
CHEMBL68038	Cc1cccc(Cl)c1NC(=O)c2ccc3nc(NC(=O)C4CC4CN5CCCC5)sc3c2	3932	0.0062973943
CHEMBL409318	Cc1cc(C)c2oc(nc2c1)c3ccc(NC(=O)COc4ccc(F)cc4C)cc3	1071	0
CHEMBL245771	C[C@]12CC[C@H]3[C@@H](CC=C4C[C@@H]5CC[C@]34CC(=O)O5)[C@@H]1CC[C@@H]2O	367	0.0078908955
CHEMBL92327	CC(=O)NC(C)(CS(=O)(=O)c1ccc(Oc2ccccc2)cc1)C(=O)NO	4322#4313	0.0299138997
CHEMBL239507	CNCC1=CC(=O)Oc2cc(OCc3cccc(Cl)c3)ccc12	1571#1559#1544#1565#4129#259307#221656#23028	-0.0157256099
CHEMBL2325484	Fc1cccc(c1)N2CNC(=O)C23CCN(CCNC(=O)c4ccc(Br)cc4)CC3	5338	-0.0015730717
CHEMBL179607	CCOc1cc2ncc(C#N)c(Nc3ccc(OCc4ccccc4)c(Cl)c3)c2cc1NC(=O)C(=C)CN5CCOCC5	2064#1956	0.1023288267
CHEMBL16154	CCCCCCCC(C(O)CS)C(=O)N[C@@H](CC1CCCCC1)C(=O)NCCN2CCOCC2	4312#4314	0.0125947886
CHEMBL1644568	Oc1cccc(c1)c2cc(nc(NCc3ccccn3)n2)N4CCOCC4	5290	0.0078730197
CHEMBL575036	CS(=O)(=O)N1CCc2c(C1)c(nn2CCCN3CCOCC3)c4ccc(Cl)c(c4)C#Cc5ccccc5Cl	1520	0
CHEMBL518459	CCC1CN(CCN1c2ccc(cn2)C(F)(F)F)S(=O)(=O)C[C@]34CC[C@H](CC3=O)C4(C)C	2833	0
CHEMBL243681	NS(=O)(=O)Nc1ccc(cc1C#N)c2ccc(cc2)C(F)(F)F	3832	0
CHEMBL56393	Oc1ccc(\C=C(/C#N)\C(=O)c2ccc(O)c(O)c2)cc1O	1956#3480#248#251	0.0692738909
CHEMBL2420784	Cc1oc(cc1)C(=O)\C=C\c2cccc(F)c2	4129	-0.0157281636
CHEMBL520059	FC(F)(F)c1cnc(Nc2ccc3NC(=O)CCc3c2)nc1NCc4ccccn4	5747#2185	0.0157434857
CHEMBL168216	Cc1nc2c(NC(=O)c3ccccc3c4ccc(cc4)C(F)(F)F)cccc2n1CCCCC5(C(=O)NCC(F)(F)F)c6ccccc6c7ccccc57	4547	-0.0031461435
CHEMBL1289988	CS(=O)(=O)c1ccc(cc1)c2ccc(cc2)[C@H](N[C@@H](CC3CC3)C(=O)N[C@@H](Cc4ccccc4)C#N)C(F)(F)F	1508#8722	0
CHEMBL421976	FC(F)(F)c1ccc(cc1)C(=N)NCc2ccccc2Cl	2904	-0.0094384304
CHEMBL362929	OC(=O)CC(c1cccnc1)n2ccc3cc(OCC(F)(F)c4ccc5CCCNc5n4)ccc23	3690#3685	0.0063025016
CHEMBL366019	CCOC(=O)Nc1cn2ncnc(Nc3cc(C(=O)NOC)c(F)cc3F)c2c1C(C)C	3791#2321#2324	0.0598252457
CHEMBL2064547	COc1ccc(cc1)S(=O)(=O)N(Cc2cn(CCF)nn2)[C@H](C(C)C)C(=O)NO	4313#4317#4318#4322	0.0991826831
CHEMBL137967	NC(CCCN1CCN(CC1)c2ncc(F)cn2)c3ccc(F)cc3	10280	-0.0078653586
CHEMBL236574	CC#CCN(C)c1ccc(cc1)S(=O)(=O)CC2(CCN(CC2)C(=O)OC(C)(C)C)C(=O)NO	6868	0
CHEMBL2036589	Fc1ccc(Nc2oc(nn2)C(=O)Nc3ccc(nc3)N4CCOCC4)cc1	8694	0
CHEMBL1762830	COc1ccccc1C2c3c(N)c4CCCCc4nc3Oc5ccc6ccccc6c25	590#43	-0.0487626699
CHEMBL1684295	Clc1cc2nc([nH]c2cc1Cl)[C@@H]3CCCN3C(=O)CCN4CCC(CC4)c5onc(n5)c6ccccn6	5547	0
CHEMBL1642564	CCNc1nc2sc(nc2c3c1ncn3C)c4cccc(c4)[C@H](C)NC(=O)C5CCN(C)CC5	3551	0.0094511988
CHEMBL100519	COCCCN(CC(=O)N[C@@H](CC(=O)O)c1ccccc1)C(=O)Cc2ccc(NC(=O)Nc3ccccc3C)cc2	3688#3676	-0.0047192152
CHEMBL2431904	ONC(=O)c1ccc2CN(CCc2c1)S(=O)(=O)c3ccc(cc3)C(F)(F)F	10013	0.0031486971
CHEMBL253719	CCNc1cc(cc(c1)C(=O)N[C@@H](Cc2ccccc2)[C@H](O)CNCc3cccc(Cl)c3)N4CCCC4=O	23621#1509	-0.006292287
CHEMBL265073	COC(=O)CCN([C@H]1C[C@H]2CC[C@]1(CS(=O)(=O)N3CCC4(CC3)CCc5ccccc45)C2(C)C)C(=O)Cc6cn(C)cn6	554#5021#387129	-0.0125845738
CHEMBL446380	C[C@@H](O)[C@@H]1NC(=O)[C@H](CCCCN)NC(=O)[C@@H](Cc2c[nH]c3ccccc23)NC(=O)[C@H](Cc4ccccc4)NC(=O)[C@H](Cc5ccccc5)NC(=O)[C@@H](CSSC[C@H](NC(=O)[C@H](Cc6ccccc6)NC1=O)C(=O)O)NC(=O)C	6751#6752#6753#6754#6755	0.0047294225
CHEMBL26950	CCN(C\C=C\C#CC(C)(C)C)Cc1cccc(OCCN(CC)S(=O)(=O)c2cccs2)c1	6713	-0.0047192152
CHEMBL331744	O[C@@H](CNCCc1ccc(NS(=O)(=O)c2ccc(cc2)c3nc(cs3)c4ccc(OC(F)(F)F)cc4)cc1)c5cccnc5	155#154#153	-0.1809006951
CHEMBL486196	C[C@@H]1C[C@H]2OC(=O)C(=C)[C@H]2[C@H](OC(=O)C)[C@@]3(C)[C@H]1C=CC3=O	4193#185#7494#1649	0.0141831824
CHEMBL66964	COc1ccc(cc1)S(=O)(=O)Nc2ccc(CCNC[C@H](O)COc3cccnc3)cc2	153#154#155	-0.1809006951
CHEMBL230664	CCOc1ccc(cc1)N2C(=O)c3ccccc3N=C2[C@@H](C)N(Cc4cccnc4)C(=O)Cc5ccc(OC(F)(F)F)cc5	2833	0
CHEMBL604485	COc1cc2ncnc(Nc3ccc(c(O)c3)c4nc5ccccc5s4)c2cc1OCCCN6CCN(C)CC6	6790#9212	0.0031486971
CHEMBL1214857	CC(C)NC(=O)C1CCN(CC1)c2nc(cc3cnccc23)c4ccnc(NC5CCOCC5)c4	5311#5587	0
CHEMBL82576	CN1CC[C@]23[C@H]4Oc5c(ccc(C[C@@H]1[C@@H]2C=C[C@@H]4O)c35)C(=O)C	4986#4985	-0.0991035189
CHEMBL1705854	CNc1cccnc1C=NNC(=S)N	8202#6241	0.0015756254
CHEMBL515036	COc1cc(C)c(CCCN(C)C)cc1Nc2nc(Nc3cccc(F)c3C(=O)N)c4cc[nH]c4n2	3480#5599	0.0913122172
CHEMBL477365	COc1cc2CCCC(C)(c2cc1CN[C@H]3CCCN[C@H]3c4ccccc4)C(F)(F)F	6869	-0.0047192152
CHEMBL358129	CNC(=O)[C@@H](NC(=O)[C@H](CC(C)C)[C@H](NS(=O)(=O)c1ccc(Br)cc1)C(=O)NO)C(C)(C)C	6868	0
CHEMBL403680	FC(F)(F)c1cccc(c1)S(=O)(=O)NC(Cc2ccc(cc2)C3CC(=O)NS3(=O)=O)c4ncc(CCc5ccccc5)[nH]4	5770#5771	0.0078730197
CHEMBL2112844	C[C@H]1N[C@@H]2Cc3ccccc3[C@H]1c4ccccc24	4988	-0.0629228691
CHEMBL137792	FC(F)(F)c1cc(CC(=O)NCC(N2CCC(CC2)N3CCCCC3)c4ccc5OCCOc5c4)cc(c1)C(F)(F)F	6869	-0.0047192152
CHEMBL232828	CN(C)c1ccc(cc1)[C@H]2C[C@@]3(C)[C@@H](CC[C@@]3(O)C#Cc4ccncc4)[C@@H]5OCC6=CC(=O)CCC6=C25	5241#2908	-0.0172578226
CHEMBL1642908	CNC[C@H]1C[C@@H](c2ccc(Cl)c(Cl)c2)c3ccccc3C1	6532#6530#6531#1565	-0.2107890578
CHEMBL188540	COc1ccc(OCCCCCC(=O)O)cc1Cc2cnc3nc(N)nc(N)c3c2C	200895#1719	0.0063025017
CHEMBL439019	CCCC[C@H](NC(=O)[C@H](Cc1ccccc1)NC(=O)CNC(=O)[C@@H](C)NC(=O)[C@@H](N)Cc2ccc(O)cc2)C(=O)N3CCC[C@H]3C(=O)N[C@@H](CC(C)C)C(=O)N[C@@H](Cc4c[nH]c5ccccc45)C(=O)OCc6cc(cc(c6)C(F)(F)F)C(F)(F)F	4985#6869	-0.0503382953
CHEMBL126220	COc1cccc(NC(=O)Nc2ccc(CO)cc2CN3CCC(Cc4ccc(F)cc4)CC3)c1	1232	0
CHEMBL2408565	CC1CC(=O)c2cnc(Nc3ccc(C)cc3)nc2C1	4129#2915	-0.0188743071
CHEMBL103939	CC(C)CC[C@H](NC(=O)[C@H](CC(C)C)NC(=O)CNC(=O)[C@@H](NC(=O)[C@H](Cc1ccc(N)cc1)NC(=O)[C@@H](NC(=O)[C@@H](N)CC(=O)O)[C@@H](C)O)C(C)C)C(=O)N	6865	0
CHEMBL575384	CC(=C1C(=O)Nc2ccc(cc12)c3cncc(OC[C@@H](N)Cc4c[nH]c5ccccc45)c3)C	207	0.1306645473
CHEMBL65511	COC(=O)N1CCN([C@@H](CN2CCCC2)C1)C(=O)Cc3ccc(Cl)c(Cl)c3	4986#4985	-0.0991035189
CHEMBL147921	NC(=N)NCc1ccc(cc1)C(=O)NCC(=O)N2CCN(CC(=O)O)C(=O)[C@@H]2CC(=O)O	3690#3674	-0.0062897333
CHEMBL173564	FC(F)(F)c1cc(CCC(=O)[C@H](Cc2c[nH]c3ccccc23)NC(=O)Cc4c[nH]cn4)cc(c1)C(F)(F)F	6869	-0.0047192152
CHEMBL504484	Cc1cc(C)n2c1C=C3C=CC(=[N+]3[B-]2(F)F)CCC(=O)NCCCCCCOc4ccc(Cc5cc(ccc5Cl)[C@@H]6O[C@H](CO)[C@@H](O)[C@H](O)[C@H]6O)cc4	6524	0
CHEMBL1632472	CC(=O)N1CCN(CC1)C(=O)CCCOc2cccc(NC(=O)NC34CC5CC(CC(C5)C3)C4)c2	2053	0
CHEMBL1922689	CCN(CCOC)c1ccc(NC(=O)c2nc(oc2C(F)(F)F)c3ccccc3)cn1	8694	0
CHEMBL317956	CC(C)[C@H](NC(=O)[C@@H](NC(=O)[C@H](CC(=O)O)NC(=O)[C@H](Cc1ccccc1)NC(=O)[C@@H](C)NC(=O)[C@@H](N)Cc2ccc(O)cc2)C(C)C)C(=O)NCC(=O)N	4985#4988	-0.1085419492
CHEMBL563609	FC(F)(F)CCN1CC[C@H](C1)N(Cc2ccccc2Cl)c3ccc(C#N)c(Cl)c3	5241	-0.0220204505
CHEMBL68856	CC(C)(C)c1cccc(Oc2cccc(c2)N(CC(O)C(F)(F)F)Cc3cccc(OC(F)(F)C(F)F)c3)c1	1071	0
CHEMBL1946936	COc1ccc(C2=NNC(=O)CC2C)c3[nH]c(nc13)C(F)(F)F	5142#5139	-0.0267345583
CHEMBL2047992	FC(F)(F)c1cnc([nH]1)c2cc(Oc3ccc(NC(=O)Nc4ccc(Cl)c(c4)C(F)(F)F)c(Cl)c3)ccn2	5894	0.0157434857
CHEMBL247176	Cc1ccccc1CCNc2ncc(c(NCC3CCC(CN)CC3)n2)[N+](=O)[O-]	5588	0.0031486971
CHEMBL196653	NC(=O)Nc1sc(cc1C(=O)N)C#Cc2cccc(NC(=O)c3ccccc3)c2	3551	0.0094511988
CHEMBL99628	CC[C@H](C)[C@H](NC(=O)[C@@H]1CCCCN1CC(=O)c2ccccc2)\C=C\c3ccccc3C	1513	0
CHEMBL68261	Cc1cccc(Cl)c1NC(=O)c2ccc3nc(NC(=O)C4CC4CO)sc3c2	3932	0.0062973943
CHEMBL2369086	CCOP(=O)(OCC)[C@H](Cc1c[nH]c2ccccc12)NC(=O)[C@@]3(O)[C@H](O)[C@]4(CC)C=CCN5CC[C@@]6([C@H]45)[C@H]3N(C)c7cc(OC)c(cc67)[C@]8(C[C@@H]9CN(CCc%10c8[nH]c%11ccccc%10%11)C[C@](O)(CC)C9)C(=O)OC	10382#203068#10376#7277#10383#10381#113457;7278#7280#347688#112714#7846#84790#84617#347733#81027	0.0409407202
CHEMBL2024000	COc1cc(Nc2nccc(n2)N3CCC[C@@H](C3)C(=O)NCc4cccc(Oc5ccccc5)c4)cc(OC)c1OC	238	0
CHEMBL461773	CCn1nc(C)c2[C@H](CCc3cc(F)c(C)c(F)c3)N(CCCc12)[C@@H](C(=O)NC)c4ccccc4	3061#3062	0
CHEMBL389012	FC(F)(F)c1sc(cc1c2ccccc2)c3onc(n3)c4ccccc4	1901	0
CHEMBL512644	ONC(=O)CCCCCCC(=O)Nc1ccc(cc1)c2ccccc2	3065#8841#10013	0.0094460913
CHEMBL38199	Brc1cccc(Nc2ncnc3cc4c(cnn4CCN5CCOCC5)cc23)c1	1956	0.0755636241
CHEMBL43806	CCCC(CC(=O)NO)S(=O)(=O)c1ccc(OC)c(OC2CCCC2)c1	5141#5142#5143#5144	-0.058203654
CHEMBL34644	COC(=O)c1cc(NC(=O)c2cccc(NC(=N)N)c2)ccc1\C=C\C(=O)O	3690#3685#3674	0.0031563581
CHEMBL65321	CC(CN1CCN(CC(F)Cc2c[nH]c3ccc(cc23)n4cnnc4)CC1)c5cccc(F)c5	3352#3351	-0.092811232
CHEMBL26485	Fc1ccc(CCN2CCN(CC2)c3ncnc4c(C(=O)NCc5ccccn5)c6CCCCn6c34)cc1F	4363#5244#5243	0.00472943
CHEMBL282998	COc1ccccc1c2ccc(C[C@H](NC(=O)[C@@H]3CSCN3C(=O)C)C(=O)O)cc2	3688#3676#3695	-0.0047192152
CHEMBL90540	COc1cc2ncnc(NC3CC3c4ccccc4)c2cc1OC(=O)C	1956	0.0755636241
CHEMBL50158	[O-][N+](=O)c1ccccc1NC(=O)NCCCN2CCC(Cc3ccc(F)cc3)CC2	1232	0
CHEMBL1837036	CN1Cc2ccccc2n3c(C1)nnc3C4CCN(CC4)c5ccccn5	552	-0.0094384304
CHEMBL181343	CC(C)c1ccccc1Sc2ccc(cc2C(F)(F)F)c3ccnc(c3)N4CCCC4	3689#3383#3683	-0.0031410361
CHEMBL209429	CCCCC12CCC(=O)C(=C1c3ccc(O)cc3C2)c4cccs4	2100#2099	-0.014129555
CHEMBL10252	Clc1cccc(Cl)c1NC2=Nc3ccccc3C(=O)O2	715	0.0094588599
CHEMBL605181	NC(=O)c1csc(n1)C2O[C@H](COP(=O)(O)OP(=O)(O)OC[C@@H]3OC([C@@H](O)[C@H]3F)n4cnc5c(N)ncnc45)[C@@H](O)[C@H]2O	3615	2.55e-06
CHEMBL325940	CC(C)C[C@@H]1[C@H](CCCCOc2ccc(C[C@H](NC1=O)C(=O)c3ccc(CO)cc3)cc2)C(=O)NO	4312#4313#4314#4316	0.0535278515
CHEMBL193433	CC(C)C[C@H](NC(=O)[C@H](Cc1ccc(OP(=O)(O)O)cc1)NC(=O)C)C(=O)N2CCC[C@H]2C(=O)N[C@@H](CCC(=O)N)C(=O)N[C@H](C)c3ccccc3	6774	0.0283382743
CHEMBL136841	COc1ccc2C(CC(N3CCN(CCO)CC3)c2c1)c4ccc(F)cc4	1816#154#1814#1813#153	-0.3460655655
CHEMBL204467	OCc1oc(cc1)C#Cc2cncnc2Nc3ccc(OCc4cccc(F)c4)c(Cl)c3	1956#2064	0.1023288267
CHEMBL1774932	CC(F)(F)CNC(=O)N1Cc2nc(N)nc(c2C1)c3c(Cl)cc(Cl)cc3OCCn4cc(F)cn4	1576	-0.0015730717
CHEMBL36074	Ic1ccc(CN2CCC(CCOC(c3ccccc3)c4ccccc4)CC2)cc1	6535#6534#11254#348932#55117#6531#340024#6529#6533#6540#388662#28968#54716#6539#6530	-0.1462931169
CHEMBL473663	CCOc1cccc(c1)n2cc(nc2c3ccc(F)cc3F)C(=O)N4CCN(CC4)c5ccc6ccccc6c5	886	-0.0015730717
CHEMBL359893	Nc1nc(N2CCCCC2)c(Cl)nc1C(=O)Nc3ccccn3	2915	-0.0031461435
CHEMBL525049	CN(C)CC#Cc1c(N)nccc1Oc2ccc(NC(=O)NC(=O)Cc3ccc(F)cc3)cc2F	4233	0.0031486971
CHEMBL408388	CSCC[C@H](NC(=O)[C@@H](N)Cc1ccc(O)cc1)C(=O)N[C@@H](CC(C)C)C(=O)N[C@@H](CC(=O)O)C(=O)N[C@@H](CC(C)C)C(=O)N[C@@H](CCC(=O)N)C(=O)N2CCC[C@H]2C(=O)N[C@@H](CCC(=O)O)C(=O)N[C@@H]([C@@H](C)O)C(=O)O	3105	0
CHEMBL578566	FC(F)(F)c1ccc(Nc2noc3ncccc23)cc1	2053	0
CHEMBL218832	CC[C@H](NC)C(=O)N[C@H]1CCC[C@H]2CC[C@H](N2C1=O)C(=O)NC(c3ccccc3)c4ccccc4	331	0.0062973943
CHEMBL406247	CS(=O)(=O)N1CCc2c(C1)c(nn2CC(O)CN3CCC(CC3)N4C(=O)COc5ccccc45)c6ccc(Br)cc6	1520	0
CHEMBL551079	C[C@H](Oc1cc(sc1C(=O)N)c2cnc3ccccn23)c4ccc(CNC(C)(C)C)cc4OC(F)F	5347#10769#1263	0.0110191632
CHEMBL589378	FC(F)(F)c1ccccc1C(=O)N2CCN(CC2)c3ccc(cn3)C(=O)NCCc4ccccc4	6319	0
CHEMBL329509	COC(=O)N1CCN(C(C1)C(=O)O)C(=O)\C=C\c2ccc(Sc3ccccc3C(C)C)c(c2)[N+](=O)[O-]	3689#3383#3683	-0.0031410361
CHEMBL356841	CC(C)C[C@H](NC(=O)[C@H](CC(C)C)NC(=O)OCc1ccccc1)C=O	823	0
CHEMBL361783	CCOCCC1(Oc2ccc(Oc3ccc(cc3)c4nccs4)cc2)C(=O)NC(=O)C(N)C1=O	4322#4323	0.0125947885
CHEMBL2047531	CN(CCCOc1ccc2C(=O)c3cccnc3Oc2c1)Cc4cccc(OC(=O)NCCCCCCCN5CCOCC5)c4	43#590#2166#158584#55278	-0.0503357416
CHEMBL2371002	CC[C@H](C)[C@@H]1NC(=O)[C@H](Cc2cn(OC)c3ccccc23)NC(=O)[C@H](CCCCC(F)C(=O)CC)NC(=O)[C@H]4CCCCN4C1=O	8841#9759#3065#51564#3066#83933#79885#55869#10013#9734#10014	0.0047319835
CHEMBL2042991	Cc1cccnc1CN2CCC3(CC2)C(=O)N(c4ccc(cc4)c5ccccc5)c6ccc(Br)cc36	54583	-0.0015730717
CHEMBL1807829	O[C@@H](CNCCSCCCNCCc1cccc(Cl)c1Cl)c2ccc(O)c3NC(=O)Sc23	153#1813#154	-0.2548299589
CHEMBL316844	OC(CCNCCCOc1ccccc1)(P(=O)(O)O)P(=O)(O)O	2224	-0.0078653586
CHEMBL1829605	FC(F)(F)c1cccc(c1)C(=O)NCC(=O)NC2CN(C2)[C@@H]3CC[C@@H](CC3)c4ccc5OCOc5c4	729230#3757	-0.0330319526
CHEMBL9938	COc1cccc2[C@H](CN(C)CCc3ccc4cccnc4c3)CCCc12	28968#388662#6531#6535#6534#55117#348932#6529#340024#6539#6540#54716#6533#6530#11254	-0.1462931169
CHEMBL79245	NC(=N)N1CCCC(C[C@H](NC(=O)CN2[C@@H](Cc3ccc4ccccc4c3)C(=O)N(Cc5ccccc5)CC2=O)C(=O)c6nccs6)C1	2147	-0.017303789
CHEMBL389599	N[C@@H](CC(=O)N1CCn2c(C1)nnc2c3ccc(F)cc3F)Cc4cc(F)ccc4F	1803#54878	-0.0110115021
CHEMBL101747	CCN1CCC(CC(=O)Nc2n[nH]c3nc(c(Br)cc23)c4cccs4)CC1	2931#1017	0.0865853409
CHEMBL382939	COc1cc(ccc1NC(=O)c2nc3ccccc3n2C)c4nn(C5CCN(CC5)C6CCOCC6)c7ncnc(N)c47	3932	0.0062973943
CHEMBL1824057	C[C@@H](O)[C@@H]1NC(=O)[C@H](CCCCN)NC(=O)[C@H](Cc2cn(Cc3ccccc3)cn2)NC(=O)[C@H](Cc4ccccc4)NC(=O)[C@H](Cc5ccccc5)NC(=O)[C@@H](N)CSSC[C@H](NC(=O)[C@H](Cc6ccccc6)NC1=O)C(=O)O	6751#6752#6753#6754#6755	0.0047294225
CHEMBL1096156	COc1cc(N2CCN(CC2)C3CCN(CC3)c4cccc5c(OC)cc(nc45)C(F)(F)F)c6ncccc6c1	3350	-0.0833728016
CHEMBL1090892	CCN(C(=O)c1cc(C)ccc1F)c2ccnc(N[C@@H](C)c3ccccc3)n2	1432	0
CHEMBL351587	Cc1ccccc1C(=O)Nc2ccc(cc2)C(=O)N3CCc4cn(C)nc4c5sccc35	554	-0.0078653586
CHEMBL267227	CCCCCc1cc(O)c2[C@@H]3CC(=CC[C@H]3C(C)(C)Oc2c1)C	1903#1901#3791	0.0283382743
CHEMBL272285	NCC1CC1(C(=O)N2CCCCCC2)c3ccccc3	6530#6532	-0.1510123322
CHEMBL551259	CSc1ccc(cc1)[C@H]2OC[C@@]3(C)[C@@H](CC[C@@]3(O)C(=C)C)[C@@H]4CCC5=CC(=O)CCC5=C24	2908#5241	-0.0172578226
CHEMBL205605	CCCCc1nc(N)nc(N)c1c2ccc(NCc3ccc(cc3)S(=O)(=O)C)cc2	2693	0
CHEMBL592945	CN(C)C(=O)[C@H]1CC[C@H](NC(=O)c2cc3nc(Cl)ccc3[nH]2)[C@@H](C1)NC(=O)c4nc5CCN(C)Cc5s4	2159	-0.0141576456
CHEMBL60267	Fc1ccc(cc1)C2CCN(CCCCc3c[nH]c4ccccc34)CC2	1813#3363#3357#3354#3358#10280#1814#3356	-0.4074128091
CHEMBL164748	COc1ccc2CCCC(Cc2c1OC)NCC3CN(CCNS(=O)(=O)c4cccc5ccccc45)C3	4889	0
CHEMBL183444	O[C@@H]1C[C@H](N(C1)c2cc(ccn2)c3ccc(Sc4ccc5OCCOc5c4)c(c3)C(F)(F)F)C(=O)O	3689#3383#3683	-0.0031410361
CHEMBL513389	CC(C)NC(C)C(O)COc1ccc(C)c2CCCc12	140#154#150#3354#153#155#3363#4313#5743#3757#4318	-0.3286800584
CHEMBL432791	C(CN1CCC(CC1)c2nn[nH]n2)Oc3ccc(Cc4ccccc4)cc3	4048	0.0015756254
CHEMBL259967	C(N1CCC(CC1)c2n[nH]c(n2)c3ccccn3)c4ccc(cc4)c5nc6ccncc6cc5c7ccccc7	207#208	0.1306645473
CHEMBL2218154	CN1[C@@H](CN(C1=O)c2cc(ncn2)C(F)(F)F)C(=O)NCc3cccc(c3Cl)C(F)(F)F	5027	0
CHEMBL433987	Oc1ccc(nn1)S(=O)(=O)Cc2cccc(c2)C(F)(F)F	231	-0.0015730717
CHEMBL232518	CCCC[C@H](NC(=O)O[C@H](Cn1ccc(n1)C(F)(F)F)C(C)(C)C)C(=O)CNS(=O)(=O)c2ccccn2	1513	0
CHEMBL369832	CN1CCCN(CCCOc2cc(ccc2NC(=O)c3ccccc3c4ccccc4)C(=O)N5CCCCc6sccc56)CC1	552#553#554	-0.0220230042
CHEMBL1276646	CCN1CCC[C@H]1CNC(=O)c2c(CC)c(Br)cc(O)c2OC	1813	-0.1053906984
CHEMBL423623	CC(=O)N(CC(Cc1c[nH]c2ccccc12)NC(=O)CN3CCC(CC3)N4CCCCC4)Cc5ccccc5Cl	6869	-0.0047192152
CHEMBL175557	CCOc1cc2ncc(C#N)c(Nc3ccc(OCc4ccccc4)c(Cl)c3)c2cc1NC(=O)\C=C\CN5CCSCC5	2064#1956	0.1023288267
CHEMBL1224348	Cc1cc(nn1c2cccc(c2)c3ccc(Cl)cc3C(F)(F)F)C(=O)N	6335	-0.0078653586
CHEMBL2059417	CC1CCCN1Cc2cnc3c(C)c(NC(=O)c4ccc(OCC5CC5)cc4)ccc3c2	2847	0
CHEMBL69832	COc1ccc(cc1)C2(O)OC(=O)C(=C2Cc3cc(OC)c(OC)c(OCCCCC(=O)O)c3)c4ccc5OCOc5c4	1909#1910	-0.003141036
CHEMBL1911813	CN1CCN(CC1)C(=O)[C@@H](COCc2ccccc2)NC(=O)c3cc(F)cnc3Oc4ccc(Cl)cc4	7357	-0.0015730717
CHEMBL287581	COc1nc(Br)cnc1NS(=O)(=O)c2ccccc2c3ccc(CC(C)C)cc3	1909	-0.001570518
CHEMBL345043	CCN1C[C@H](OC1=O)[C@H](O)[C@H](CC2CCCCC2)NC(=O)[C@H](Cc3c[nH]cn3)NC(=O)[C@@H](CC(=O)N4CCOCC4)Cc5ccccc5	5972	-0.0031461435
CHEMBL380684	Cn1nnc(n1)C2CC3(NC2CCC3OCc4cc(cc(c4)C(F)(F)F)C(F)(F)F)c5ccccc5	6869#3757	-0.0377511678
CHEMBL337672	NC(=N)c1ccc2oc(cc2c1)C(=O)NCCC(=O)NC(CC(=O)O)c3ccc(F)c(F)c3	3690#3674	-0.0062897333
CHEMBL575594	CC[C@H](N)C(=O)N[C@H]1[C@@H](CNC(=N)N)CC[C@H]2CC[C@H](N2C1=O)C(=O)NC(c3ccccc3)c4ccccc4	331	0.0062973943
CHEMBL364087	FC(F)(F)Sc1cccc(NC(=O)Nc2cccc3cnccc23)c1	7442	-0.0047192152
CHEMBL30824	CNCCCNc1nc(cc2ncccc12)c3ccc(cc3)N(C)C	6850#3735	-0.0015730717
CHEMBL84911	CCOC(=O)N[C@@H](CCC(=O)N1CCN(CC1)c2cccc(NC3=NCCCN3)c2)C(=O)O	3690#3685#3674	0.0031563581
CHEMBL304404	O=C1N(C=CC=C1c2ccc3ccccc3c2)C(CN4CCCC4)c5ccccc5	4986	-0.0534844388
CHEMBL343414	CN1CC(=O)N([C@H]2C[C@@H](N(C2)S(=O)(=O)c3ccc(Oc4ccncc4)cc3)C(=O)NO)C1=O	4312#4314#4322#4316	0.029911346
CHEMBL123	Cc1c2ccncc2c(C)c3c4ccccc4[nH]c13	3815	0.0251895772
CHEMBL1934823	CC(=O)Nc1cccc(c1)C2CCN(CCCN3N=C(c4ccccc4)c5ccccc5C3=O)CC2	2847	0
CHEMBL2414154	Clc1cc(\C=C\2/SC(=O)NC2=O)ccc1Oc3cccc4C(=O)CCCc34	3248	0
CHEMBL523713	Oc1ccc(Nc2ncc(F)c(Nc3ccc(NC(=O)c4ccccc4F)cc3)n2)cc1	6790	0
CHEMBL163369	OCCN(CCO)CCCNc1cc2c(Nc3cccc(Br)c3)ncnc2cn1	1956	0.0755636241
CHEMBL2376151	C[C@@H](NC(=O)c1c[nH]c2ncc(nc12)c3nn(C)c4cc(ccc34)C(C)(C)C)C(=O)N5CC(C5)C#N	3716#3717#3718	0.0188972903
CHEMBL234937	CN(C)Cc1ccc2c(c1)c3c4CNC(=O)c4c5c6ccccc6n7CC(CO)Cn2c3c57	3718	-0.0015730717
CHEMBL431692	CN(C(=O)CCC(NC(=O)c1cc(Cl)cc(Cl)c1)C(=O)N2CCC3(CCCC3)CC2)c4ccccc4C(=O)O	887	-0.0015730717
CHEMBL312432	Cc1ccc(CN2CCC(CC2)(C(=O)NO)S(=O)(=O)c3ccc(OCc4ccc(Cl)cc4)cc3)cc1	4318#4322#6868#4312	0.0755661777
CHEMBL598946	FC(F)Oc1ccc(cc1OCC2CC2)c3ccnc4cc(nn34)c5cccc(c5)N6CCCCC6	5144	-0.0094384304
CHEMBL254443	COc1ccccc1Nc2ccc3c(n[nH]c3c2)c4ccccc4	5602#1432	0
CHEMBL367743	COC(=O)[C@@H](NC(=O)[C@H](CC(C)C)NC(=O)N(C[C@@H](O)[C@H](Cc1ccccc1)NC(=O)[C@H](Cc2ccccc2)NC(=O)OC(C)(C)C)Cc3ccccc3)C(C)C	5663#5664#83464#23385#51107#55851	0
CHEMBL599283	CCCCOc1ccc(cc1)C(CC)NC(=O)Oc2cccc(c2)N(C)C	2166	-0.0015730717
CHEMBL1096549	CN(C)c1ncc(C(=O)Nc2ccc(F)cc2F)c(Nc3ccc(Oc4ccnc(N)c4)c(F)c3)n1	4233	0.0031486971
CHEMBL414597	ONC(=O)[C@H]1C[C@@H](O)CCN1S(=O)(=O)c2ccc(OCc3ccc(cc3)C#N)cc2	6868	0
CHEMBL365777	COc1cccc2COC(=O)N(C3CCN(CC(=O)Nc4ccc5oc6ccccc6c5c4)CC3)c12	4889	0
CHEMBL217178	Clc1ccc(cc1)c2cc3N=CN(C(=O)c3s2)c4ccc5oc(CN6CCCC6)cc5c4	2847	0
CHEMBL56551	CCc1ccc(\C=C\c2cc(C)c(O)c(C)c2)cc1	240#5742#5743	-0.1305419702
CHEMBL563005	OC[C@H](NC(=O)NC1CCN(Cc2ccn(c2)c3ccc(cc3)C(F)(F)F)CC1)c4ccccc4	2847	0
CHEMBL2218542	CN1[C@@H](CN(C1=O)c2ncccn2)C(=O)NCc3ccc(Cl)cc3Cl	5027	0
CHEMBL1689053	Cl.CCOc1ccc(cc1)C(CC)(CC)NC(=O)c2c(C)nn3c2N[C@H](CC3(C)C)c4ccccc4	846	-0.0015730717
CHEMBL147678	COc1ccc2C(CCCN3CCN(CC3)c4ccccc4)CCCc2c1	1814#3354#1813#3363#3358#3357#3356	-0.3995474505
CHEMBL263215	CCCN(CC)C(=O)[C@@H](NC(=O)c1ccc(NC(=O)c2ccccc2c3ccc(cc3)C(F)(F)F)nc1)c4ccccc4	4547	-0.0031461435
CHEMBL1202649	O.Cl.C(CCn1ccnc1)COc2ccc(\C=C\c3oc4ccccc4n3)cc2	495#496	-0.0094384304
CHEMBL1160560	NCCCCC(S)C(=O)NCC(=O)N1[C@@H](CC[C@@H]1c2ccccc2)C(=O)O	9427#79258#1636#3792#9718	-0.0188717534
CHEMBL1650115	OC[C@H]1C[C@@H](CN1)Nc2nc(nc3ccccc23)c4cc(F)ccc4O	11200	0.0062973943
CHEMBL2385251	CC(C(=O)NCc1ccc(nc1OCC2CCC(C)CC2)C(F)(F)F)c3ccc(NS(=O)(=O)C)c(F)c3	7442	-0.0047192152
CHEMBL255680	OCC(C1CCN(CC1)C(=O)\C=C\c2ccc(Cl)c(Cl)c2)N3CCC(CC3)c4c[nH]c5ccc(F)cc45	729230	0
CHEMBL1644479	Cc1cccc(O[C@@H]2C[C@H]3CC[C@@H](C2)N3)c1	6530#6532#6531	-0.2092159861
CHEMBL2325743	C[C@H](NC(=O)C1(N)CCN(CC1)c2ncnc3[nH]ccc23)c4ccc(Cl)cc4	9475#10000#208#207	0.1306645473
CHEMBL1801302	COc1ccc(cc1)c2ncc3CCc4c([nH]c5c4C(=O)NCC56CC6)c3n2	9261	0
CHEMBL2204084	COc1ccc(CCN(CCC(=O)NO)S(=O)(=O)c2ccc(NC(=O)N(c3ccccc3)c4ccccc4)cc2)cc1	649	0
CHEMBL401744	COc1ccc2c(c[nH]c2c1)C3CCN(CC3)C(CO)C4CCN(CC4)C(=O)\C=C\c5cc(F)c(F)c(F)c5	729230	0
CHEMBL1085988	ONC(=O)C1(CCOCC1)S(=O)(=O)c2ccc(cc2)N3CCC(CC3)c4ccccc4c5ccc(F)cc5	4322#4313	0.0299138997
CHEMBL237970	Nc1ccccc1NC(=O)c2ccc(nc2)N3CC4CC3CN4	3065	0.0031486971
CHEMBL1941081	CCNC(=O)c1noc(c1NCc2ccc(OC)cc2)c3cc(Cl)c(O)cc3O	3326	0
CHEMBL2177432	CC(C(=O)NCc1ccc(nc1N2CCC(C)(C)CC2)C(F)(F)F)c3ccc(NS(=O)(=O)C)c(F)c3	7442	-0.0047192152
CHEMBL1209668	CC(NC(=O)C(C)(C)Oc1ccc(cn1)C(F)(F)F)C(C)(Cc2ccc(Cl)cc2)c3cccc(Br)c3	1268	-0.0047192152
CHEMBL1290743	Oc1cccc(c1)c2cc(Nc3cccnc3)nc(n2)N4CCOCC4	5290#5294	0.0078730197
CHEMBL1084217	Cc1ccc(N2CCN(CC2)c3ccc(cc3)S(=O)(=O)C4(CCOCC4)C(=O)NO)c(C)c1	4322#4313	0.0299138997
CHEMBL319613	COc1ccc2c(c1)c(\C=C\3/C(=O)Nc4ccc(cc34)S(=O)(=O)N)cn2CCCC(=O)O	6850	0
CHEMBL1095398	Oc1cc(OCOC(=O)CCO[N+](=O)[O-])cc2OC(=CC(=O)c12)c3ccccc3	231#10327#57016	-0.0015730717
CHEMBL421423	CC(N(O)C(=O)N)C1=Cc2cc(Oc3ccccc3)ccc2OC1	240	-0.0078576976
CHEMBL2047539	COc1ccc(C\C(=N/O)\C(=O)NCCSSCCNC(=O)\C(=N\O)\Cc2ccc(OC)c(Br)c2)cc1Br	3065#10013	0.0062973942
CHEMBL189975	CC1(C)C[C@@H](O)CN([C@H]1C(=O)NO)S(=O)(=O)c2ccc(OCc3nccc4ccccc34)cc2	4322#4312#6868	0.0094460914
CHEMBL2338036	COc1cc(Cl)ccc1O[C@H]([C@H]2CCNC2)c3ccccc3	6532#6530#1565	-0.1525854039
CHEMBL403777	CC(C)c1nc2ccccn2c1Cc3ccc(cc3)C(=O)N[C@@H]4CCOC[C@@H]4C(=O)NO	6868#102	0
CHEMBL1223478	CC1=C(C=C([Se]1)\C=C\2/C(=O)Nc3cc(ccc23)c4ccc(O)cc4)C(=O)NCCCn5ccnc5	1111	0
CHEMBL2087976	Cc1cccc(n1)c2nc(NCc3ccc(OC(F)(F)F)cc3)sc2c4ccc5ncnn5c4	7046	0.0031486971
CHEMBL131320	CN(C)C(=O)n1nc(nc1SCC(F)(F)F)c2ccc(C)cc2	3991#590#43	-0.0487626699
CHEMBL91478	OCCCCOc1ccc2[nH]c3nc(O)nc3cc2c1	5140#5139	-0.0062846258
CHEMBL247453	FC(F)(F)CN1[C@@H](COc2c1ccc3NC(=O)C=C(c23)C(F)(F)F)c4ccccc4	367	0.0078908955
CHEMBL1800303	COc1cc(Br)c(\C=N\NC(=O)CSc2cc(C)nc3ccccc23)cc1OC	8654#5145#5152#50940#5138#27115#5142#5146#5158	-0.0408998649
CHEMBL421966	CO\N=C/1\C[C@@H](N(C1)S(=O)(=O)c2ccc(Oc3ccc(F)cc3)cc2)C(=O)NO	4312#4313#4314#4316#4322	0.0566765486
CHEMBL1917903	CCC(C)[C@]1(CCN([C@@H](CCc2ccccc2)C(=O)N[C@@H](Cc3cc(F)cc(F)c3)[C@H](O)C4Cc5ccccc5CN4)C1=O)NC(=O)C	23621	-0.0031461435
CHEMBL240071	OCCN1CCN(CC1)C(=O)OC2(CC2)[C@H]3CCC[C@@H](CC(F)(F)F)N3S(=O)(=O)c4ccc(Cl)cc4	351	0
CHEMBL179590	CCOC(=O)N(O)CCC#Cc1ccc(OCCCCN2CCN(CC2)C(c3ccc(F)cc3)c4ccc(F)cc4)cc1	240	-0.0078576976
CHEMBL597188	CCN(CC)CCCCCOc1ccc2C(=O)\C(=C\c3ccc(CN(C)Cc4ccccc4)cc3)\CCc2c1	43#590	-0.0487626699
CHEMBL388395	CN(C)C1CCN(C1)C(=O)c2c[nH]c(\C=C\3/C(=O)Nc4ccc(NC(=O)N)cc34)c2	208	0
CHEMBL8595	CC(C)c1cc(\C=C\c2cccs2)cc(C(C)C)c1O	240#5742#5743	-0.1305419702
CHEMBL191705	CCS(=O)(=O)c1ccc(OC)c(Nc2oc(cn2)c3cccc(c3)C(=O)C)c1	3791	0.0283382743
CHEMBL2218704	Cc1cccc(N2CCN(Cc3ccc(F)cc3Cl)C(=O)C2=O)c1C	5027	0
CHEMBL476555	COc1ccc(CCC(=O)NCC(=O)N2CC(=O)N(C)c3ccc(Cl)cc3C2c4ccccc4)cc1	6536	-0.0015730717
CHEMBL187766	Oc1nc2ccccc2c3nn(cc13)c4ccccc4Cl	136	-0.0062922869
CHEMBL337994	CCCCCCCCCCCCc1onc(c1)C2(CCCC2)C(=O)Nc3c(OC)cc(OC)cc3OC	8435#6646	-0.0047192152
CHEMBL460732	CS(=O)(=O)CCNCCCCOc1ccc2ncnc(Nc3ccc(cc3)S(=O)(=O)c4ccccc4)c2c1	1956#2064	0.1023288267
CHEMBL231340	C[C@H]1CN(CCC(C(=O)NCc2cc(cc(c2)C(F)(F)F)C(F)(F)F)c3csc(NC(=O)Cc4ccccn4)n3)CC[C@]15C=Cc6ccccc56	729230	0
CHEMBL2437460	C=CC(=O)Nc1cccc(c1)N2C(=O)C=Nc3cnc(Nc4ccc(cc4)N5CCOCC5)nc23	1956	0.0755636241
CHEMBL416989	CSc1cccc(c1)c2nc(cn2c3ccc(cc3)S(=O)(=O)C)C(F)(F)F	5743	-0.055044742
CHEMBL126345	CS(=O)(=O)c1ccc(cc1)c2[nH]c(SC#N)cc2c3ccc(F)cc3	242#59344#239#247#5730#240	0.0063101627
CHEMBL141354	CN1C(CNC(=O)Cc2cccc3sccc23)CN=C(c4ccccc4F)c5ccccc15	887#886	-0.0031461434
CHEMBL2203464	C=CC(=O)NCCCC[C@H](NC(=O)OCc1ccccc1)C(=O)N2CCCCCC2	7052	0
CHEMBL424888	COc1ccc(N)cc1c2cc3[nH]c4ccc(O)cc4c3c5C(=O)NC(=O)c25	7465	0.0031486971
CHEMBL227600	Fc1ccc(cc1)[C@@H](CC(=O)N[C@@H]2CCOc3cc(CN4CCCC4)ccc23)NS(=O)(=O)c5cccc(c5)C(F)(F)F	623	0
CHEMBL353902	CC[C@@H](NC(=O)c1ccc(cc1F)C(=N)N2CCN(C)CC2)C(C)(C)C(=O)N3CCC(CC(=O)O)CC3	3690#3674	-0.0062897333
CHEMBL512604	COC(=O)C(CCCN1CCN(Cc2cccc(c2)C(F)(F)F)CC1)(C(C)C)c3ccc(Br)cc3	8913	-0.0110115021
CHEMBL2391379	CN1CCCN(CC(=O)NCCCC2CCCC2)CC1	10280	-0.0078653586
CHEMBL8954	CC(C)Oc1cccc(c1)N2C(=Nc3ccccc3C2=O)NNC(=O)Nc4cccc(c4)C(F)(F)F	887#886	-0.0031461434
CHEMBL2170623	CN(C)S(=O)(=O)c1ccc(cc1)C(=O)N2CCC(CC2)c3ccc(cc3C(F)(F)F)C(=O)NC(=N)N	6548	-0.0015730717
CHEMBL195926	COc1ccccc1COCCCOc2ccc(cc2)N3[C@@H](COCc4ccc(C)c(Cl)c4)CNCC3=O	5972	-0.0031461435
CHEMBL513994	Fc1ccc(CN2CCC(CC2)Nc3ncnc4sc(Cl)cc34)cc1C#N	3357	-0.0330345063
CHEMBL327704	C[C@H](CNCCCCc1ccncc1)c2c([nH]c3ccc(cc23)C(C)(C)C(=O)N4C5CCC4CC5)c6cc(C)cc(C)c6	2798	0.012599896
CHEMBL484199	CCCN1CCC(CC1)Oc2ccc(cc2)N3C(=Nc4ccccc4C3=O)C	11255	-0.0047192152
CHEMBL253055	[Na+].CC(C)c1c(c(c2ccc(F)cc2)c(c3ccc(F)cc3)n1CC[C@@H](O)C[C@@H](O)CC(=O)[O-])S(=O)(=O)N(C)C	3156	-0.0157307173
CHEMBL243749	OC(=O)c1ccccc1Nc2nc(Nc3cccc(O)c3)ncc2F	5599#6790#23097	0.0960288787
CHEMBL1627315	COc1ccc2[nH]c(cc2c1)C(=O)NCCC(O)CN3CCN(CC3)c4ccccc4OC	1815#1814	-0.0896625348
CHEMBL1254082	Brc1ccc(cc1)N2CNC(=O)C23CCN(CCNC(=O)c4ccc5ccccc5c4)CC3	5338#5337	-0.0031461434
CHEMBL46851	CC[C@H](C)[C@H](NC(=O)[C@H](CCC(=O)O)NC(=O)[C@H](CCC(=O)O)NC(=O)[C@@H](N)Cc1ccc(OP(=O)(O)O)cc1)C(=O)O	6714	0.0188921829
CHEMBL592725	FC(F)(F)S(=O)(=O)OC1=C(N(CC(=O)c2ccccc2)S(=O)(=O)c3ccccc13)C(=O)c4ccccc4	3290	0.0031486971
CHEMBL2391382	CC(C)(N1CCN(CC1)C2CCCC2)C(=O)NC3CCCCC3	10280	-0.0078653586
CHEMBL497332	CN(Cc1ccc2nccnc2c1)C(=O)c3ccc(s3)C(=O)C(F)(F)F	3065#8841#9759#10013	0.0094460913
CHEMBL65962	CCc1nc(Nc2ccc(c(OC)c2)c3ocnc3)oc1c4ccccc4	3615	2.55e-06
CHEMBL185716	CN(c1ccc(NC(=O)Nc2cc(ccc2F)C(F)(F)F)cc1)c3ccnc(Nc4ccc(cc4)S(=O)(=O)N)n3	3791	0.0283382743
CHEMBL2370499	CC(=O)N[C@@H]1CSSC[C@@H](NC(=O)[C@H](CC(=O)O)NC(=O)CNC(=O)[C@H](Cc2ccc(CN)cc2)NC(=O)[C@@H]3N(CSC3(C)C)C(=O)[C@H](CC(=O)N)NC1=O)C(=O)O	3690#3674	-0.0062897333
CHEMBL254792	CC[C@H](NC(=O)C)c1cc(Cl)ccc1C2CCN(CC2)C(=O)[C@H]3CN(C[C@@H]3c4ccc(Cl)cc4F)C(C)(C)C	4160	0
CHEMBL487223	CNCc1ccc(F)cc1Oc2ccc(Cl)c(Cl)c2	6532#3356#3757	-0.1997750021
CHEMBL1269457	Cl.CN(C)CCCCCN(C)C1=Nc2ccccc2C(CC(=O)NCc3ccccc3)N1c4ccc(cc4)c5ccccc5	8913	-0.0110115021
CHEMBL131483	COc1ccc(cc1OC2CCCC2)C3(Cc4ccncc4)CCN(C3)C(=O)OC(C)(C)C	5141#5142#5143#5144	-0.058203654
CHEMBL32691	CN(Cc1cnc2nc(N)nc(N)c2n1)c3ccc(cc3)C(=O)NC(CCCNCC(=O)O)C(=O)O	1719	0.0063025017
CHEMBL1645019	COc1ccc(cc1C#Cc2ccccn2)C(=O)N3CCN(CC3)c4ccccn4	2911#2916#2913#80835#222545#2917#2912#80834	-0.0015730717
CHEMBL1242940	Fc1ccc2CN(Cc2c1)C(=O)C[C@@H]3C[C@H](NC3=O)C(=O)N4CCC[C@H]4C#N	2191	0
CHEMBL288021	COc1nc(N[C@@H](Cc2ccc(NC(=O)c3c(Cl)cncc3Cl)cc2)C(=O)O)nc(n1)N(C)C	3688#3676	-0.0047192152
CHEMBL483254	Cc1[nH]c2ccccc2c1CCNCc3ccc(\C=C\C(=O)NO)cc3	3065#55869#10013#10014#9759#8841#3066#51564#83933#1027#8626#1991#79885#8290	0.1054851846
CHEMBL181456	Clc1ccc2[nH]c(cc2c1)C(=O)NCC(=O)N(CC=C)C3CCCC3	5836	-0.0031461435
CHEMBL203161	C[C@@H]1CN(C[C@H](C)N1)c2cc(C)c3cc(NC(=O)COc4ccc(OC(F)(F)F)cc4)ccc3n2	2847	0
CHEMBL1940118	COc1cc2ncnc(Oc3ccc(CC(=O)Nc4ccc(cn4)N(C)C)cc3)c2cc1OC	5159#2324#1436#2322	0.0488060825
CHEMBL311818	CCN(CC)C(=O)[C@H]1CCC2C3CNC4=C(CN(C)C)C(=O)CC[C@]4(C)C3CC[C@]12C	6716#6715	-0.001567968
CHEMBL213642	CN(C)C1CCN(C1)c2ccc(cn2)C3=COc4cc(Oc5ccc(F)cc5)ccc4C3=O	2847	0
CHEMBL2068946	C[C@]12CC[C@H](O)C[C@H]1CC[C@@H]3[C@@H]2CC[C@]4(C)[C@H](C\C=N\OCCCCN)CC[C@]34O	476#481#478#482#477#483#486#480	-0.0267422194
CHEMBL205468	CCN(CC)CCCC(C)\N=C(\N)/NC(=O)c1cccc(F)c1CCc2cc(Br)ccc2OC	4160	0
CHEMBL241859	CC(C)(C)C(=O)[C@H](N1C(\C=C\c2ccccc2)[C@H](N3[C@@H](COC3=O)c4ccccc4)C1=O)C(=O)N5CCC(CCN6CCCCC6)CC5	552	-0.0094384304
CHEMBL361824	CS(=O)(=O)N1CCc2c(C1)c(nn2CC(O)CN3CCC(CC3)n4c(O)nc5ccc(Cl)cc45)c6ccc(cc6)C(F)(F)F	1520	0
CHEMBL584362	Oc1cccc(c1)c2nc(N3CCOCC3)c4cnn(C5CCNCC5)c4n2	2475#5290#5294	0.04408176
CHEMBL2032289	Nc1ncc(cc1c2oc3cc(Nc4ccc(F)cc4)ccc3n2)c5cnn(c5)C6CCNCC6	4233	0.0031486971
CHEMBL239358	CCN(CC)CCCC(C)NC(=O)CCCc1cc(nn1c2ccc3ccccc3c2)c4ccc(Cl)cc4	729230	0
CHEMBL2179476	Cc1ccc2Nc3nc(ccc3CN(c2c1C)S(=O)(=O)c4ccc(OC(F)(F)F)cc4)C(F)(F)F	680	0
CHEMBL592239	C[C@@H](NC(=O)C1(CC1)NC(=O)c2cc(F)cc(c2)C(F)(F)F)c3ccc(cc3F)C(=O)N4[C@H](C)CC[C@@H]4C	623	0
CHEMBL310662	C[C@]12CCC3C(CCc4cc(O)ccc34)C1CC=C2c5cccnc5	1586	0.0015756254
CHEMBL53299	COc1ccc(CNc2cc3c(Nc4cccc(Br)c4)ncnc3cn2)cc1	1956	0.0755636241
CHEMBL1779511	COCCN1C(=O)C=NN(C1=O)c2ccc(Cl)c(c2)C(=O)NCC3(O)CCCCCC3	5027	0
CHEMBL458359	CC1=Nc2ccc(Cl)cc2C(=O)N1c3ccc(OC4CCN(CC4)C5CCC5)cc3	11255#3757	-0.0377511678
CHEMBL31621	COC(=O)[C@H](NC(=O)[C@H](Cc1ccccc1)NS(=O)(=O)N2CCOCC2)C(=O)N[C@@H](CC3CCCCC3)C(=O)C(F)(F)C(=O)NCCN4CCOCC4	5972	-0.0031461435
CHEMBL584149	CNC[C@H](Cc1ccc(O)cc1)N2CCN(CCC3CC4CCC3C4)CC2	4985#4986	-0.0991035189
CHEMBL275402	CC(=O)N1CCN(CC1)C(=O)\C=C\c2ccc(Sc3ccc4OCCOc4c3)c(Cl)c2	3689#3383#3683	-0.0031410361
CHEMBL2059514	Cc1c(NC(=O)c2ccc(OCC3CC3)cc2)ccc4cc(cnc14)C(C)(C)N5CCCC5	2847	0
CHEMBL85730	C[C@@H]1C[C@H]2O[C@@H]2\C=C/C=C/C(=N\OCC(=O)NCC3CCCCC3)/Cc4c(Cl)c(O)cc(O)c4C(=O)O1	7525#2268	0.0031486971
CHEMBL249957	O=C(Nc1cc(ccc1N2CCCCC2)N3CCCCC3)c4oc(cc4)C#N	1436	0.0062973943
CHEMBL2385231	CC(C(=O)NCc1ccc(nc1OCc2ccc(cc2)C(F)(F)F)C(F)(F)F)c3ccc(NS(=O)(=O)C)c(F)c3	7442	-0.0047192152
CHEMBL2064338	COc1ccc2[nH]c(CC3=NC(=CC(=O)N3)N4CCOCC4)nc2c1	5293#5291	-0.0031461434
CHEMBL62300	Fc1ccc(cc1)n2cc(CCCCN3CCC4(CC3)Cc5ccccc5CO4)c6ccccc26	10280	-0.0078653586
CHEMBL517904	C1Cc2ccc(Nc3ccc(cc3)C(c4ccccc4)n5ccnc5)cc2C1	1592	0
CHEMBL345800	COc1ccccc1C2=C(Nc3cc(Cl)c(O)c(Cl)c3)C(=O)NC2=O	2932	0.0015756254
CHEMBL438783	Nc1cccc(CN2CC[C@@H](C2)Nc3cccc4cnccc34)c1	9475#6093	0.0110191632
CHEMBL281648	COc1ccc(cc1NCc2cnc3nc(N)nc(N)c3c2C)C(F)(F)F	1719	0.0063025017
CHEMBL499990	CC(C)CN1CCC[C@@H]1CNc2cc(ccc2c3cc(Oc4cccc5sc(NC(=O)C)nc45)ncn3)C(F)(F)F	55503#59341#51393#56302	0
CHEMBL162692	CC(C)c1cc(Oc2c(Br)cc(SCC(=O)O)cc2Br)ccc1O	7068#7067	-0.0141576455
CHEMBL71930	CCCCCCCCCCC1=C(Oc2cc(OC)c(OC)c(OC)c2C1=O)c3ccc(O)c(O)c3	240	-0.0078576976
CHEMBL104445	FC(F)(F)c1ccc(CCC(=O)Nc2cccc3cnccc23)cc1	7442	-0.0047192152
CHEMBL269744	NC(C(c1ccccc1)c2ccccc2)C(=O)N3CCCC3C(=O)NC[C@@H]4CC[C@@H](N)CC4	2147#5644	-0.0188768607
CHEMBL439145	CC[C@H](N)C(=O)N[C@@H](Cc1ccccc1)C#N	1075	0
CHEMBL2063924	CSc1ccccc1Nc2nc(nc3c(NCC4CC4)ncnc23)N5CCC6(CNC6)C5	3795	0
CHEMBL113058	OCCCCCCOc1ccc2C(=O)C(=COc2c1)c3ccc(O)cc3	217	-0.0031461435
CHEMBL1762143	CCO\N=C(/C1CCN(CCCNC(=O)c2c(C)cc[n+]([O-])c2C)CC1)\c3ccc(Br)cc3	1234	-0.0015730717
CHEMBL564895	CCOC(=O)c1cnn2c(ccnc12)c3cccc(NC(=O)Nc4ccc(Cl)c(c4)C(F)(F)F)c3	673	0.0125947886
CHEMBL284135	NCCCC[C@H](OP(=O)(O)CCCCc1ccccc1)C(=O)N2CSC[C@H]2C(=O)O	1636	-0.0188717534
CHEMBL1668923	CC(=O)N1CCC(CC1)NC(=O)NC23CC4CC(F)(CC(F)(C4)C2)C3	2053	0
CHEMBL60579	COc1ccc(cc1)S(=O)(=O)N2Cc3cc(NC(=O)OC(C)(C)C)ccc3C[C@@H]2C(=O)NO	4317#4314	0.0094460914
CHEMBL236708	NC1=Nc2c(ncn2CCCCC(F)(F)P(=O)(O)O)C(=O)N1	4860	0.0015756254
CHEMBL1762376	Cc1cc(N)c2cc(NC(=O)c3ccccc3COc4ccc(\C=N\CCCCCC\N=C\c5ccc(OCc6ccccc6C(=O)Nc7ccc8nc(C)cc(N)c8c7)cc5)cc4)ccc2n1	4987	0
CHEMBL591826	CCCCOc1ccc(NC(=O)Oc2ccc(F)cc2)cc1	2166	-0.0015730717
CHEMBL33459	CCc1cc(NCc2ccc(cc2)c3ccccc3c4nn[nH]n4)c(I)c(CC)n1	185#186	-0.0173012353
CHEMBL245772	CN(C)C(=O)[C@H]([C@H](N)C(=O)N1CC[C@H](F)C1)c2ccc(NS(=O)(=O)c3ccccc3)cc2.OC(=O)C(F)(F)F	1803	-0.0110115021
CHEMBL2112040	CC[C@H](C)OCc1ccc2c(c1)c3c4CNC(=O)c4c5c(Cc6ccccc56)c3n2CCCO	3791	0.0283382743
CHEMBL415482	COc1ccc(cc1)S(=O)(=O)N2CCN(Cc3ccccc3)C(=O)C[C@@H]2C(=O)NO	4312#4313#4314#4316#4317#4318	0.1227966349
CHEMBL178301	OC(=O)[C@@H](N1[C@H](C(=O)Nc2ccc(I)cc2C1=O)c3ccc(Cl)cc3)c4ccc(cc4)C(F)(F)F	7157#4193	0.1464105867
CHEMBL284965	CC(C)CCCc1onc(n1)c2ccc(cc2)S(=O)(=O)Nc3ccc(CCNC[C@H](O)c4cccnc4)cc3	154#155#153	-0.1809006951
CHEMBL453895	CC(C)n1c(C)ncc1c2ccnc(Nc3ccc(C(=O)NC4CCN(C)CC4)c(F)c3)n2	1017#983	0.1747437536
CHEMBL1779203	COC(=O)c1cc(Cl)cc2N(Cc3nnc(CCc4ccc(Cl)cc4)n3CCC(F)(F)F)C(=O)COc12	6524	0
CHEMBL456758	COC[C@@H]1CCCN1\N=C\c2c(N)ncnc2Nc3ccc4c(cnn4Cc5cccc(F)c5)c3	2064#1956	0.1023288267
CHEMBL465793	CNc1nccc(n1)c2cccnc2Oc3ccc(Nc4nc5ccccc5[nH]4)c6ccccc36	7010#6790#9212#3932#3791	0.0551009231
CHEMBL2035428	CC(O)(c1ccc(cc1)N(C(CF)CF)S(=O)(=O)c2ccccc2Cl)C(F)(F)F	3290	0.0031486971
CHEMBL1649912	CC(C)c1nc(C)nn1[C@H]2C[C@H]3CC[C@@H](C2)N3CC[C@H](NC(=O)C4CCC(F)(F)CC4)c5ccccc5	1234#3757	-0.0346050243
CHEMBL37837	COc1ccc(cc1)S(=O)(=O)N(C)c2c(cnc3c(Br)cccc23)C(=O)NO	4312#4318#4322#6868	0.0755661777
CHEMBL509207	Cc1ccc(cc1)c2oc(nn2)c3ccc(s3)C(=O)C(F)(F)F	9759#10013#8841	0.0062973942
CHEMBL545372	Cl.Nc1cccc(Cl)c1C(=O)NCCCCN2CCN(CC2)c3nsc4ccccc34	1813#3354#3363#1814	-0.2044916636
CHEMBL1934815	CC(=O)Nc1cccc(c1)C2CCN(CCCN3N=C(c4ccc(Cl)cc4)c5ccccc5C3=O)CC2	2847	0
CHEMBL2022121	CC1CCCN(Cc2cc(Nc3nc(C)cn4c(cnc34)c5cnn(CC(=O)Nc6ccccc6)c5)sn2)C1	6790#9212	0.0031486971
CHEMBL2208354	COc1ccc2cc(CCNC(=O)c3ccc4CC5C(C)C(C)(CCN5CC6CC6)c4c3)ccc2c1	4988#4985#4986	-0.162026388
CHEMBL524320	CC(C)C[C@H](NC(=O)CNC(=O)[C@H](C)NC(=O)[C@H](CC(C)C)NC(=O)[C@H](CCCNC(=O)N)NC(=O)[C@H](Cc1cnc[nH]1)NC(=O)[C@@H](NC(=O)[C@@H](NC(=O)[C@H](Cc2c[nH]c3ccccc23)NC(=O)C)C(C)C)[C@@H](C)O)C(=O)N[C@@H](CC(C)C)C(=O)N[C@@H](CO)C(=O)N[C@@H](CCCNC(=O)N)C(=O)N[C@@H](CO)C(=O)NCC(=O)NCC(=O)N[C@@H](C(C)C)C(=O)N[C@@H](C(C)C)C(=O)N[C@@H](CCCCNC(=N)N)C(=O)N[C@@H](CCCCN)C(=O)N[C@@H](CC(=O)N)C(=O)N[C@@H](Cc4ccccc4)C(=…	796	0
CHEMBL1289740	O=C(Cc1ccccc1)NCCCN(C2=NS(=O)(=O)c3ccccc23)c4ccccc4	3738	0
CHEMBL210052	CN(C)CCc1ccc2[nH]c(cc2c1)c3onc(CCc4ccc(Cl)cc4)n3	4987	0
CHEMBL1210779	CS(=O)(=O)CCn1c(cc(c2ccc(Cl)cc2Cl)c1c3ccc(Cl)cc3)C(=O)N4CCC(CC4)(N5CCCCC5)C(=O)N	1901#1903	0
CHEMBL185383	Oc1ccc(cc1)[C@H]2Sc3cc(O)ccc3O[C@H]2c4ccc(OCCN5CCS(=O)(=O)CC5)cc4	2099#2100	-0.014129555
CHEMBL265769	CC(C)C(NC(=O)c1ccc(cc1)S(=O)(=O)NC(=O)c2ccc(Cl)c(c2)S(=O)(=O)NC(=O)CSc3cc(c(O)c(c3)C(C)(C)C)C(C)(C)C)C(=O)N4[C@@H]5CCCC[C@@H]5C[C@@H]4C(=O)NC(C(C)C)C(=O)C(F)(F)F	1991#5550#11330#51032#63036#23436#10136	0.0031512508
CHEMBL180175	COc1cc2ncc(C#N)c(Nc3ccc(Sc4nccn4C)c(Cl)c3)c2cc1NC(=O)\C=C\CN(C)C	2064#1956	0.1023288267
CHEMBL1200396	Cl.CCCCN1CCCCC1C(=O)Nc2c(C)cccc2C	1565#6334#3784#6327#1544#6328#1191#55800#836#6331#6330#842#6324#142#6336	0.7368385444
CHEMBL402345	CNCc1cc(ccc1Oc2ccc(Cl)cc2OC)C(=O)N(C)C	6532#6530	-0.1510123322
CHEMBL560682	CCCCNC(=O)[C@H](C)C[C@H](O)[C@H](CNC(C)C)NC(=O)c1ccc(OC)c(OCCCOC)c1	5972	-0.0031461435
CHEMBL1173438	CN1CCN(Cc2cccc(c2)c3cc(nc(NC(=O)c4occc4)c3C#N)c5ccc(F)cc5O)CC1	84634	0
CHEMBL277245	CCCCC\C(=C/C=C/C(=O)N[C@H](C)CCCc1cccnc1)\c2ccc(OC)cc2	5724	0
CHEMBL506795	Cc1nc2ccccc2n1C3C[C@H]4CC[C@H](C3)N4CCC5(CCN(CC5)\C(=N/C#N)\OC6CCCC6)c7ccccc7	1234	-0.0015730717
CHEMBL1779045	Cc1cccc(c1)N(Cc2cc(F)c(F)cc2F)C(=O)O[C@H]3CN4CCC3CC4	1131#1129#1128	-0.2862888397
CHEMBL208921	CCc1c(C)c2COC(=O)c2c(O)c1C\C=C(/C)\CNCCP(=O)(O)O	3615#3614	-0.0047166652
CHEMBL201853	CCCNC(=O)c1ccc(Oc2nc(Oc3cccc(c3)C(=N)N)c(F)c(N(C(C)C)C(C)C)c2F)c(c1)C(=O)O.OC(=O)C(F)(F)F	2155#2152#2147	-0.0235960759
CHEMBL374327	Cc1ccc(F)cc1C(C)(C)CC(O)(CN2C=CC(=O)c3cnccc23)C(F)(F)F	2908	0.0047626279
CHEMBL302004	CC(C)C[C@H](NC(=O)[C@@H](C[C@@H](O)[C@H](Cc1ccccc1)NC(=O)OC(C)(C)C)Cc2ccccc2)C(=O)N[C@@H](Cc3ccccc3)C(=O)N	23621#25825#55851	-0.0031461435
CHEMBL1627204	C[C@H](CC[S+](=N)([O-])c1ccccc1)[C@H]2CC[C@H]3\C(=C\C=C/4\C[C@@H](O)CCC4=C)\CCC[C@]23C	1591	0
CHEMBL1271544	CC(C)[C@@H]1COC[C@@H](N1S(=O)(=O)c2ccc(Cl)cc2)C3(CC3)OC(=O)N4CC5CCC(C4)N5	1576	-0.0015730717
CHEMBL1909065	CO[C@H]1C[C@@H](O[C@H]2C[C@@H](O[C@H]2[C@]3(C)CC[C@@H](O3)[C@]4(C)CC[C@]5(C[C@H](O)[C@@H](C)[C@H](O5)[C@@H](C)[C@@H]6O[C@](O)(CC(=O)O)[C@@H](C)[C@H](OC)[C@H]6OC)O4)[C@H]7O[C@](C)(O)[C@H](C)C[C@@H]7C)O[C@@H](C)[C@@H]1OC	150#151#1565#1813#3356#3357#3358#3362#3354#3363#152#1814#146	-0.7298925134
CHEMBL282893	CC(C)CCNC[C@H](O)[C@H](CC1CCCCC1)NC(=O)C(Cc2c[nH]cn2)NC(=O)C(Cc3ccccc3)NC(=O)OC(C)(C)C	5972	-0.0031461435
CHEMBL378076	COC(=O)N(C)[C@@H]1CC[C@H](OCc2cc(cc(c2)C(F)(F)F)C(F)(F)F)[C@H]1c3ccccc3	6869	-0.0047192152
CHEMBL2385187	COc1cc2c(Oc3ccc(NC(=O)C4=NN(c5ccc(C)cc5C)c6ccccc6C4=O)cc3F)ccnc2cc1OCCCN7CCCCC7	4233	0.0031486971
CHEMBL365450	COc1ccc(C(=O)O)c(OCCN2CCC(CC2)c3cn(Cc4ccc(Cl)s4)c5ccccc35)c1	1128#1132	-0.1620212806
CHEMBL539775	Cl.OC(=O)[C@@H]1CCCN(CCOC=C(c2ccccc2)c3ccccc3)C1	6534#6535#6529#6531#6530#6540#6539#6533#11254	-0.1462931169
CHEMBL204037	CCCCCCCCNC(=O)[C@H](COP(=O)(O)O)NC(=O)CCCCCCC	23566	0
CHEMBL600603	COc1cc2nccc(Oc3ccc(NC(=O)CC(Nc4ccccc4)C(F)(F)F)cc3F)c2cc1OC	3791#4233	0.0314869714
CHEMBL425024	CC(C)(C)C1CCC2(CC1)CN(C(=O)N2Cc3ccc(cc3)C(=O)Nc4nn[nH]n4)c5cc(Cl)cc(Cl)c5	2642	-0.0015730717
CHEMBL120803	FC(F)(F)Oc1ccc(NC(=O)N2CCN(CC2)c3ncccc3Cl)cc1	56302#59341#55503#51393	0
CHEMBL595247	OC(CNC(=O)c1ccc(nn1)N2CCC3(CC2)CC(O)c4ccccc4O3)c5ccccc5	6319	0
CHEMBL403109	CCCCN1C[C@H]([C@H](Cc2ccccc2)C1=O)C(=O)N[C@@H](Cc3cc(F)cc(F)c3)[C@H](O)[C@H]4C[C@H](CN4)OCc5ccccc5	23621	-0.0031461435
CHEMBL62222	ClCC(=O)[C@H](Cc1ccccc1)NC(=O)CCc2cccc(Cl)c2Cl	1215#1504#440387	-0.0015730717
CHEMBL411442	Fc1ccc2N=C(CNC(=O)CCCN3CCN(CC3)c4ccccc4F)N(C(=O)c2c1)c5ccccc5	3363	-0.0377537215
CHEMBL194759	Clc1cnc(NC2CCC2)c(c1)C(=O)NC3CCN(Cc4ccc5OCOc5c4)CC3	2847	0
CHEMBL207306	CN(Cc1ccccc1)C(=O)[C@@H](NC(=O)C2CCN(CC2)C(=O)c3ccccc3c4ccc(cc4)C(F)(F)F)c5ccccc5	4547	-0.0031461435
CHEMBL1290169	CC(C)(CNC(=O)c1ccc(F)cc1)CN(C2=NS(=O)(=O)c3ccccc23)c4ccccc4	3738	0
CHEMBL368989	CCCCNC(=O)OCC#CCOc1nc(nc(NS(=O)(=O)c2ccc(C)cn2)c1Oc3ccccc3OC)N4CCOCC4	1909#1910	-0.003141036
CHEMBL249716	COc1ccc2c(C)cc(N[C@H]3CCC[C@@H](C3)NCc4ccc5nsnc5c4)nc2c1	2847	0
CHEMBL1090585	CC(C)CN(C(=O)c1ccc2OCCc2c1)c3ccnc(N[C@@H](C)c4ccccc4)n3	1432	0
CHEMBL201153	CCCCNCc1cnc(C(C)CC)n1c2ccc(cc2)C(O)(C(F)(F)F)C(F)(F)F	23417	0
CHEMBL473558	CC(C)c1nnc(C)n1C2CCN(CC2)C(C)C[C@H](NC(=O)C3CCCC3)c4ccccc4	1234	-0.0015730717
CHEMBL402890	Cc1cn2cc(CN3CCNC(=O)C3)cc2c(n1)C#Cc4ccccc4	2915	-0.0031461435
CHEMBL366118	CCc1cc(C(=O)C)c(O)cc1OCc2cccc(n2)C(=O)Nc3nc(CC(=O)NO)cs3	5136#5153#5137#8654	-0.0220230042
CHEMBL70176	COc1ccc(cc1)S(=O)(=O)N(Cc2cccnc2)c3c(C)cccc3C(=O)NO	4312#4318#4322#6868	0.0755661777
CHEMBL1411333	CCCC(=O)Nc1cccc(NC(=O)c2ccccc2Br)c1	2149	-0.0015730717
CHEMBL396433	CC(C)C[C@H](NCC(=O)O)c1cc(ccc1N2CCN(CC2)C(=O)[C@@H](Cc3ccc(Cl)cc3Cl)N4CCCC4=O)C(F)(F)F	4160	0
CHEMBL284384	OC1=C(C(C2=C(O)Oc3ccccc3C2=O)c4ccc(\C=C\c5ccccc5)cc4)C(=O)c6ccccc6O1	1728	0.0739982134
CHEMBL2177411	CCCCOC1CCN(CC1)c2nc(ccc2CNC(=O)C(C)c3ccc(NS(=O)(=O)C)c(F)c3)C(F)(F)F	7442	-0.0047192152
CHEMBL1242841	CC[C@H](O)[C@@H](C)[C@H]1O[C@@H]1C[C@H](C)\C=C\C=C(/C)\[C@H]2OC(=O)C[C@H](O)CC[C@@](C)(O)[C@@H](O)CC[C@@H]2C	23450	0
CHEMBL2425089	COc1cc2ncnc(Nc3ccc(F)c(Cl)c3)c2cc1OCCN4CC5(CSC5)C4	1956	0.0755636241
CHEMBL1287935	CC[C@H](Nc1cc(C)nc2c(c(C)nn12)c3ccc(OC)cc3C)c4onc(C)n4	1394	0
CHEMBL53455	ONC(=O)CCCCCNC(=O)c1cccc2[nH]ccc12	3065#3066	-0.0031410361
CHEMBL382638	COc1cc2ncnc(Nc3ccc(F)c(Cl)c3)c2cc1CN4CCC[C@H]4C(=O)N	1956	0.0755636241
CHEMBL2392553	COc1cc(ccc1Nc2ncc3N(C)C(=O)C(F)(F)CN(C4CCCC4)c3n2)C(=O)NC5CCN(C)CC5	5347	0.0110191632
CHEMBL1276327	CCN1CCC[C@H]1CNC(=O)c2c(OC)c(O)cc(CC)c2OC	1813	-0.1053906984
CHEMBL211802	COc1ccc(CN2CCC=C(CCC(=O)NO)C2=O)c(OC)c1	8841#9759#3065#51564#3066#83933#79885#55869#10013#9734#10014	0.0047319835
CHEMBL275265	COCCOCCN(CCCCCSc1nc(c2ccc(OC)cc2)c([nH]1)c3ccc(OC)cc3)C(=O)Nc4ccc(F)cc4F	8435#6646	-0.0047192152
CHEMBL530107	CC(C)C1(OCC(=O)Nc2ccc(cc12)c3cc(F)cc(c3)C#N)c4cccs4	5241	-0.0220204505
CHEMBL26228	CCCCCCN(CC(=O)O)C(=O)C(CCCN=C(N)N)NS(=O)(=O)c1ccc2cc(OC)c(OC)cc2c1	2147	-0.017303789
CHEMBL470910	NCCCNc1nc(cc2ncccc12)c3cccc(c3)C(F)(F)F	6850	0
CHEMBL1910996	CSc1nc2ccccc2n1c3nc(nc(n3)N4CCOCC4)N5CCOCC5	5291#5293#5294	-0.0031461434
CHEMBL258759	O[C@@H]1[C@@H](CCl)O[C@H]([C@@H]1O)n2cnc3c(N[C@H]4C[C@@H]5C[C@@H]4C6SC56)ncnc23	134	-0.017303789
CHEMBL320886	CC(C)C[C@H](NC(=O)[C@H](Cc1c[nH]c2ccccc12)NC(=O)OC(C)(C)C)C(=O)N3CCC(CC3)C(=O)c4ccccc4	887#886	-0.0031461434
CHEMBL2316466	Fc1cc(F)c(Nc2ccc3C(=O)c4cc(OCCN5CCOCC5)ccc4CCc3c2)cc1NC(=O)c6ccsc6	1432	0
CHEMBL2064415	O=C1NC(=NC(=C1)N2CCOCC2)Cc3oc4cccc(c5cccnc5)c4n3	5293#5291	-0.0031461434
CHEMBL1762475	Cl.CNCC[C@@H](Oc1cc(ccc1C#N)C(F)(F)F)c2ccccc2	4843#1565	0.0960416471
CHEMBL264386	COc1ccc(cc1)N(C)Cc2cnc3nc(N)nc(N)c3c2C	1719	0.0063025017
CHEMBL511795	NC(=O)c1ccc2C[C@H]3N(CC4CC4)CC[C@@]56[C@@H](Oc1c25)c7[nH]c8ccccc8c7C[C@@]36O	4985#4986	-0.0991035189
CHEMBL538866	COc1cc(Cl)c(C)cc1NC2=NC(=CN([C@@H](C)C3CC3)C2=O)Cl	2696#7434#6344#2740#2692#5746#117#799#5745#7433#2642#1394	-0.0125820203
CHEMBL1409330	N#CC(=C1SC=CS1)c2nc(cs2)c3ccccc3	3061	0
CHEMBL140124	CN(CC(N1CCC(CC1)N2CCCCC2)c3cccc(F)c3C)C(=O)Cc4cc(cc(c4)C(F)(F)F)C(F)(F)F	6869	-0.0047192152
CHEMBL208249	CC(C)(C)c1csc(Nc2cccc3CCCCc23)n1	1233	0
CHEMBL362083	CO\C(=C/1\C(C(=C(C)N=C1C)C(=O)OC)c2cccc(NC(=O)NCCNC3CCN(CC3)c4ccccc4SC)c2)\O	4886	0
CHEMBL224800	COc1cc(CN2CC(C2)C(=O)O)ccc1OCc3cc(c4ccccc4)c(s3)C(F)(F)F	1901#53637#8698	-0.0015730717
CHEMBL2042300	CCNC(=O)[C@H]1O[C@H]([C@H](O)[C@@H]1O)n2cnc3c(N)nc(NCCc4ccc(Br)cc4)nc23	140#135#136	-0.0330345062
CHEMBL2323936	CC(C)Nc1nc2c(C(=O)N(C)C)c(Cl)c(Cl)cc2n1C3CCN(CC3)c4ccc(cc4)C5(CCOCC5)C#N	59341	0
CHEMBL1801122	Cc1cc2[C@H](CC3(CCN(CC3)C(=O)[C@@H]4CN(C[C@H]4c5ccc(F)cc5F)C(C)(C)C)c2cc1Cl)C(C)(C)C(=O)NCc6ccccc6	4160	0
CHEMBL1079246	CNC(=O)CCC1(CCCN(C1)C(=O)Nc2ccc(Cl)cc2)c3ccccc3	2053#1559	0
CHEMBL2063024	C[C@H](N)C(=O)N1C[C@@H](O)C[C@H]1B(O)O	1803#54878#91039	-0.0110115021
CHEMBL372486	CN(C)C(=O)[C@H]([C@H](N)C(=O)N1CC[C@@H](F)C1)c2ccc(cc2)c3ccc(F)cc3.OC(=O)C(F)(F)F	1803	-0.0110115021
CHEMBL350545	Clc1ccccc1CN2CCc3ccccc3C(NCc4cncn4Cc5ccc(cc5)C#N)C2=O	2339#2342	0
CHEMBL1766549	O=C1\C(=C\c2ccccc2)\COc3ccccc13	4129	-0.0157281636
CHEMBL526360	CC[C@H](C)[C@H](NC(=O)CNC(=O)[C@H](CC(=O)O)NC(=O)[C@H](CO)NC(=O)[C@@H](N)Cc1cnc[nH]1)C(=O)N[C@@H](Cc2ccc(O)cc2)C(=O)N[C@@H]([C@@H](C)O)C(=O)N[C@@H](CC(=O)O)C(=O)N[C@@H](CO)C(=O)N[C@@H](Cc3ccc(O)cc3)C(=O)N[C@@H](CO)C(=O)N[C@@H](CCCNC(=N)N)C(=O)N[C@@H](Cc4ccc(O)cc4)C(=O)N[C@@H](CCCNC(=N)N)C(=O)N[C@@H](CCCCN)C(=O)N[C@@H](CCC(=O)N)C(=O)N[C@@H](CCSC)C(=O)N[C@@H](C)C(=O)N[C@@H](C(C)C)C(=O)N[C@@H](CCCCN…	117#7434#7433	0
CHEMBL596696	FC(F)Oc1ccc(cc1OCC2CC2)c3ccnc4cc(nn34)c5cc(Cl)ccc5Cl	5144	-0.0094384304
CHEMBL236571	CC(C)N1CCCC(C1)n2cc(c3cccnc23)S(=O)(=O)c4cccc(Br)c4	3362	-0.0251691477
CHEMBL430170	COc1ccc(cc1CN[C@H]2CCCN[C@H]2c3ccccc3)C(C)(C)C	6869	-0.0047192152
CHEMBL135859	Fc1ccc(CN2CCC(CCOC(c3ccccc3)c4ccc(F)cc4)CC2)cc1	6530#55117#6534#6535#388662#6529#6531#348932#340024#11254#54716#28968#6540#6533#6539	-0.1462931169
CHEMBL364377	Nc1ccc2cccc(OCC3CCCCC3)c2n1	2847	0
CHEMBL504231	C(CC1(CCNC1)c2ccc3[nH]ccc3c2)c4ccccc4	1565#6531#6530	-0.14000083
CHEMBL62088	CCC(=O)NCCn1c(cc2ccc(OC)cc12)C(=O)OC	4543#4544	5.1e-06
CHEMBL66101	COc1ccc(\C=C\c2cnc3cc(OC)c(OC)cc3c2)cc1	5159#5156	0.0283433816
CHEMBL2069118	C[C@@H]1O[C@@H](O[C@H]2CC[C@@]3(C)[C@H](CC[C@@H]4[C@@H]3CC[C@]5(C)[C@H](CC[C@]45O)\C=C\C(=O)O)C2)[C@H](O)[C@H](O)[C@H]1O	479#476#495#480#478#477	-0.0346075781
CHEMBL279937	CN1CCOc2c1cc(Cl)cc2C(=O)NC[C@H]3CCCN3CCc4ccccc4	1813#3363#150#3354#152#151	-0.3916897529
CHEMBL1835879	COc1ccc(cc1)C(=O)N(CC(=O)Nc2cc(F)cc(F)c2)C3CCCCC3	6536	-0.0015730717
CHEMBL1779895	Cc1cc(O)cc(C)c1NC(=O)c2oc(cc2)c3cc(Cl)ccc3Cl	8698#1901#53637#1903	-0.0015730717
CHEMBL482163	CN1CCN(CC1)C(=O)c2ccc3OCC(Cc3c2)C(=O)Nc4ccc(cc4)c5cn[nH]c5	9475	0
CHEMBL567278	N[C@@H](CC(=O)N1CCC[C@H]1c2onc(n2)C3CC3)Cc4cc(F)c(F)cc4F	1803	-0.0110115021
CHEMBL447097	COc1ccccc1COCCCOc2ccc(cc2)C3=C([C@H]4CN(C[C@@H](C3)N4)C(=O)C)C(=O)N(Cc5cccc(OC)c5C)C6CC6	5972	-0.0031461435
CHEMBL127589	O[C@@H](C[C@@H](Cc1cccnc1)C(=O)N[C@@H]2[C@H](O)COc3ccccc23)CN4CCN(Cc5ccn(c5)c6ccc(Cl)cc6)C[C@H]4C(=O)NCC(F)(F)F	1576	-0.0015730717
CHEMBL172097	CCCNC(=O)N1CCC(CC(=O)N2CCN(CC2)C3c4ccc(Cl)cc4CCc5cc(Br)cnc35)CC1	2339#2342	0
CHEMBL336115	COC(=O)c1cccc(N[C@@H](Cc2cccc(C)c2)C(=O)N[C@@H](COCc3cccc(c3)C(=O)O)C#N)c1	1508#1514#1520	0
CHEMBL2218662	Cc1ccc(cc1N2CCN(CC2=O)C(=O)c3cccc(c3Cl)C(F)(F)F)N4CCC(O)C4	5027	0
CHEMBL1765499	CN1CCN(CC1)c2cc(c3ccccc3)c(C(=O)NCc4cc(cc(c4)C(F)(F)F)C(F)(F)F)c(C)n2	6869	-0.0047192152
CHEMBL245796	COc1cc2Cc3c(n[nH]c3c4ccc(cc4)c5ccc(O)cc5)c2cc1OC	1111	0
CHEMBL410048	CC(C)NCc1ccc(C[C@@H]2NC(=O)[C@@H](NC(=O)[C@H](Cc3ccccc3)NC(=O)[C@@H](Cc4ccccc4)NC(=O)[C@@H](CCCCN)NC(=O)[C@H](N)CSSC[C@H](NC(=O)[C@H](CO)NC(=O)[C@H](NC(=O)[C@H](Cc5ccc(O)cc5I)NC(=O)[C@H](NC2=O)[C@@H](C)O)[C@@H](C)O)C(=O)N)N(C)C(=O)c6ccc7ccccc7c6)cc1	6751#6752#6753#6754#6755	0.0047294225
CHEMBL1770522	COc1cccc(c1)C(=O)\C=C/2\C(=O)Nc3cccc(Cl)c23	7052	0
CHEMBL585091	FC(F)(F)c1cccc(Cn2ccc3cccc(\C=C\C(=O)NS(=O)(=O)c4cccs4)c23)c1	5733	0.0346382223
CHEMBL446398	Brc1ccc2cc(ccc2c1)S(=O)(=O)N3CCN(CC3)C(=O)c4ccc(cc4)C(=N)N5CCCC5	2159	-0.0141576456
CHEMBL191461	CNC(=O)Oc1cccc(CN(C)CCCCCCCOc2ccc3C(=O)\C(=C\c4cc(OC)c(OC)c(OC)c4)\Cc3c2)c1	43	-0.0267396657
CHEMBL393011	CCC1(CC(O)(CNC(=O)c2cnn(c2N)c3ccc(F)cc3F)C(F)(F)F)CCCc4ccccc14	2908	0.0047626279
CHEMBL235109	CCC(=O)N(C1CCN(CC1)C(=O)[C@H](Cc2ccccc2)NC(=O)[C@H](Cc3ccccc3)NC(=O)CNC(=O)[C@@H](C)NC(=O)[C@@H](N)Cc4c(C)cc(O)cc4C)c5ccccc5	4985	-0.0456190801
CHEMBL79111	CCCCOc1ccc(cc1)S(=O)(=O)C2(CCN(CC)CC2)C(=O)NO	4318#4322#4312#6868	0.0755661777
CHEMBL293248	CN1CCN=C1c2ccc(cc2)C(=O)N3CCN(CC3CC(=O)N)S(=O)(=O)c4cc5cc(Cl)ccc5[nH]4	2159	-0.0141576456
CHEMBL524864	CC[C@H](C)[C@H](NC(=O)[C@H](CCC(=O)O)NC(=O)[C@H](CCCCN)NC(=O)[C@H](C)NC(=O)[C@H](C)NC(=O)[C@H](CCC(=O)N)NC(=O)CNC(=O)[C@H](CCC(=O)O)NC(=O)[C@H](CC(C)C)NC(=O)[C@H](Cc1ccc(O)cc1)NC(=O)[C@H](CO)NC(=O)[C@H](CO)NC(=O)[C@@H](NC(=O)[C@@H]2CCC(=O)NCCCC[C@H](NC(=O)CNC(=O)[C@H](CCC(=O)O)NC(=O)[C@H](C)NC(=O)[C@@H](N)Cc3cnc[nH]3)C(=O)N[C@@H](Cc4ccccc4)C(=O)N[C@@H]([C@@H](C)O)C(=O)N[C@@H](CO)C(=O)N2)C(C)C)C(=…	2740	-0.0047192152
CHEMBL1762335	CC(CCNC(=O)c1c(Cl)cncc1Cl)N2CCC(CC2)C(Oc3cccc(C)n3)c4ccc(cc4)C(F)(F)F	1234	-0.0015730717
CHEMBL2413311	CCN(CCc1ccc2OCOc2c1)Cc3oc(\C=C\C(=O)NO)cc3	10013	0.0031486971
CHEMBL1288959	Oc1cccc2c1[nH]c3ccc(Cl)c(Cl)c23	367	0.0078908955
CHEMBL140749	CN1C(CNC(=O)c2ccsc2)CNC(c3ccccc3F)c4ccccc14	886	-0.0015730717
CHEMBL75132	CCOc1ccc(Cl)cc1c2cc(Nc3ccc(CCCO)cc3)nc(N)n2	10555	0
CHEMBL1172247	Cc1cc(O)cc(C)c1C[C@H](N)C(=O)N2CC(=O)N[C@@H](Cc3cnc[nH]3)C(=O)N[C@H](Cc4ccccc4)C(=O)N[C@@H](CCCNC(=N)N)C(=O)N[C@@H](Cc5c[nH]c6ccccc56)C(=O)N[C@@H](CSSC[C@@H](N)C2=O)C(=O)N[C@@H](CC(=O)O)C(=O)N[C@@H](Cc7ccccc7)C(=O)N	4160#4985	-0.0456190801
CHEMBL273484	OC(=O)CN1C(=O)c2cccc3cc(cc(C1=O)c23)C(=O)CBr	231#57016#10327	-0.0015730717
CHEMBL481401	CN1CCN(CC1)c2cc3c(Nc4cccc(Cl)c4Cl)c(cnc3cc2F)C(=O)N	1436	0.0062973943
CHEMBL2012561	COc1ccc2c3ccnc(C(C)C)c3n(CCCCN)c2c1	83903	0
CHEMBL260804	COc1cccc(c1)N2C(=Nc3ccc(F)cc3C2=O)CNC(=O)CCCN4CCN(CC4)c5ccccc5OC	3363	-0.0377537215
CHEMBL37081	Oc1ccc(\C=C(/C#N)\C(=O)OCCc2cccs2)cc1O	59344#239#246#247#242#240	0.0063101627
CHEMBL1783856	Cl.CNS(=O)(=O)c1cc(ccc1CN2CCN(Cc3ccc(OC)c(OC)c3OC)CC2)C(=O)N=C(N)N	6549#389015#6548#6550#6553	-0.0015730717
CHEMBL63434	Cn1nc(nc1SC[C@H](O)[C@H](CC2CCCCC2)NC(=O)[C@H](Cc3c[nH]cn3)NC(=O)[C@H](Cc4ccccc4)NC(=O)OC(C)(C)C)C(F)(F)F	5972	-0.0031461435
CHEMBL1269294	OC(=O)[C@H](CNC(=O)c1ccc(OCCNC2=NCCCN2)cc1)NS(=O)(=O)CCNC(=O)OCCOCCOCCOCCOCCOCCOCCOCCOC(=O)NCCS(=O)(=O)N[C@@H](CNC(=O)c3ccc(OCCNC4=NCCCN4)cc3)C(=O)O	3690#3685	0.0063025016
CHEMBL409116	COC[C@H](C)NC(=O)c1cn2ncnc(Nc3cc(NC(=O)c4cccc(c4)N5CCOCC5)ccc3C)c2c1C	1432	0
CHEMBL373983	CC(N(c1cc(F)ccc1F)S(=O)(=O)c2ccc(Cl)cc2)c3ccc(cc3OCCCN4CCCC4)C(=O)c5ccccc5	5663#5664#83464#23385#51107#55851	0
CHEMBL449093	OC(=O)c1ccc(cc1O)S(=O)(=O)Oc2ccc(\C=C\[N+](=O)[O-])cc2	1956	0.0755636241
CHEMBL1784076	O=C1N(C=Nc2c1sc3ncnc(NCC#C)c23)c4ccc5ncsc5c4	2911	0
CHEMBL174038	FC(F)(F)c1cc(CCC(=O)[C@H](Cc2c[nH]c3ccccc23)NC(=O)C45CCN(CC4)CC5)cc(c1)C(F)(F)F	6869	-0.0047192152
CHEMBL191067	CN(C)C(=O)[C@H]([C@H](N)C(=O)N1CC[C@H](F)C1)c2ccc(cc2)c3ccc(F)cc3.OC(=O)C(F)(F)F	1803	-0.0110115021
CHEMBL186905	COc1cc2c(ncnc2cc1OCCN3CCOCC3)N4CCN(CC4)\C(=N/c5ccc(cc5)C#N)\S	5159	0.0173191111
CHEMBL497619	CC(C)N(C)c1nc2ccc(NC(=O)c3ncc(cn3)c4ccc(F)cc4)cc2[nH]1	2847	0
CHEMBL251831	C[C@@H]1CN(C[C@H](C)O1)[C@@H](CN(c2ccc(Oc3ccc(C)cc3)cc2)S(=O)(=O)C)C(=O)NO	4318#4313	0.0928852889
CHEMBL2031918	O=C(Nc1cccc(c1)C(=O)NCCCN2CCOCC2)NC34CC5CC(CC(C5)C3)C4	2053	0
CHEMBL2171950	Cn1c(CN2CCC(CC2)C(C)(C)O)nc3c(nc(nc13)n4c(nc5ccccc45)C6CC6)N7CCOCC7	5293	-0.0015730717
CHEMBL98720	CCCC[C@H](NC(=O)[C@H](Cc1c[nH]c2ccccc12)NC(=O)CN3CC[C@H](NC(=O)CCc4ccc(OS(=O)(=O)O)cc4)C3=O)C(=O)N[C@@H](CC(=O)O)C(=O)N[C@@H](Cc5ccccc5)C(=O)N	887#886	-0.0031461434
CHEMBL518086	Cn1c(N)nc2c(Oc3ccc4C(=O)N(CCC(=O)O)CCCc4c3)cccc12	3685	0.0094460914
CHEMBL302306	CCc1cc(C)cc(Oc2cccc(c2)N(CC(O)C(F)(F)F)Cc3cccc(OC(F)(F)C(F)F)c3)c1	1071	0
CHEMBL1215347	CCN(CC)CCCc1c(\C=C\2/C(=O)Nc3ccc(NS(=O)(=O)c4ccccc4)cc23)[nH]c5CCCC(=O)c15	9212#6790	0.0031486971
CHEMBL1760042	COc1cc(Nc2nccc(Nc3ccc4nccnc4c3)n2)cc(OC)c1OC	3480	-0.0047166615
CHEMBL170475	COc1cccc2CC3C(CCCN3Cc4ccccc4)Cc12	1816#154#153	-0.1919121972
CHEMBL448921	Cn1c(nc2cc(OCC3CCCC3)ccc12)N(Cc4ccc(cc4)C(=O)Nc5nnn[nH]5)[C@@H]6CC[C@H](CC6)C(C)(C)C	2642#2695	-0.0015730717
CHEMBL611486	CSc1cc(OCCCCCCN(C)CC=C)ccc1C(=O)c2ccc(Br)cc2	4047	0
CHEMBL436511	CN1CCC(CC1)Oc2cccc3ncnc(Nc4ccc(OCc5cnccn5)c(Cl)c4)c23	2064#1956	0.1023288267
CHEMBL173368	Oc1ccc(CCc2ccc(NC(=O)c3c(O)ccc4ccccc34)cc2)cc1O	246	0
CHEMBL1079132	O=C(c1ccsc1)c2nc(NCc3cccnc3)nc4ccsc24	136#135	-0.0251691476
CHEMBL146555	COC(=O)[C@@H]1CCC[C@@H](CN2CCCC2)N1C(=O)Cc3ccc(Cl)c(Cl)c3	4986	-0.0534844388
CHEMBL2206222	COCC1CCN(CC1)c2nccnc2Oc3ccc(Nc4nc5ccccc5s4)cc3	10846	-0.0062922869
CHEMBL409525	CN(C)CCOc1ccc2c(ccnc2c1)c3c4CCCn4nc3c5ccccn5	7046	0.0031486971
CHEMBL2385189	COc1cc2c(Oc3ccc(NC(=O)C4=NN(c5ccccc5Br)c6ccccc6C4=O)cc3F)ccnc2cc1OCCCN7CCC(C)CC7	4233	0.0031486971
CHEMBL568636	Cc1csc(CNc2ncnc3ccc(cc23)c4ccc5OCCOc5c4)c1	57396	0
CHEMBL201629	CN1C=C(C(=O)NOCC2CC2)C(=C(F)C1=O)Nc3ccc(Br)cc3F	5604	0.0094460914
CHEMBL1642122	CN1CCN(CC1)c2ccc3C(=O)CCN(c3c2)S(=O)(=O)c4sc5ccc(Cl)cc5c4C	3362	-0.0251691477
CHEMBL381622	COc1cc(C=C)c2c(c1)C(=O)Oc3c(C)c(O)ccc23	2100	-0.0031410361
CHEMBL256245	Cc1cc(COc2ccc(cc2)C(=O)N[C@@H]3CN(Cc4ccccc4)C[C@@H]3C(=O)NO)c5ccccc5n1	102#6868#4313	0.0267652026
CHEMBL1242964	C[C@H]1CCCC/C/1=N\Nc2nc(cs2)c3ccc(F)cc3	4129	-0.0157281636
CHEMBL2048564	COCCCOc1ccccc1N2CC(C)(C)N(C[C@H](N)[C@@H](O)C[C@@H](C(C)C)C(=O)NCC(C)(C)C(=O)N)CC2=O.OC(=O)\C=C\C(=O)O	5972	-0.0031461435
CHEMBL381031	Nc1nc(cs1)C#Cc2cccnc2	2915	-0.0031461435
CHEMBL237594	CN1CCCC(C1)n2cc(c3cccnc23)S(=O)(=O)c4ccc(Cl)cc4	3362	-0.0251691477
CHEMBL328615	CCCc1cc(Oc2ccc(Cl)c(C)c2)ccc1OCCCOc3cccc(c3)C4SC(=O)NC4=O	5465#5468	-0.0283127374
CHEMBL541649	Cl.CN(c1ccccc1CNc2nc(Nc3ccc4NC(=O)Cc4c3)ncc2C(F)(F)F)S(=O)(=O)C	2185	-0.0015730717
CHEMBL1208963	C[C@@H](Oc1cc(sc1C(=O)N)n2cnc3cc(ccc23)c4ccnc(NCCO)c4)c5ccccc5Cl	1559#5347	0.0110191632
CHEMBL229254	COc1ccc(Br)c(c1)C(=O)N2CCN(CC2)c3ccc(cn3)C(=O)NCCCc4ccccc4	79966#6319	0
CHEMBL72204	C[C@@](O)(C(=O)Nc1ccc(cc1Cl)S(=O)(=O)NCCc2ccc(F)cc2)C(F)(F)F	5163#5164#5165#5166	-0.0015730717
CHEMBL471696	Cl.CN1C2CCC1[C@H]([C@H](C2)c3ccc(C)cc3)c4onc(c4)c5ccc(Cl)cc5	6531	-0.0582036539
CHEMBL196938	Cn1nc(c2CCN(Cc12)C(=O)C[C@H](N)Cc3cc(F)ccc3F)C(F)(F)F	1803	-0.0110115021
CHEMBL205129	C(COc1ccc(CCN2CCCCC2)cc1)CN3CCC(Cc4c[nH]cn4)CC3	1565#59340#11255	-0.0204499325
CHEMBL1797222	CC1=CC(=C(Br)C(=O)N1c2cccc(CNC(=O)N)c2)OCc3ccc(F)cc3F	1432	0
CHEMBL250326	COc1ccc(Br)c(CN[C@H]2CCC[C@@H](C2)Nc3cc(C)c4ccc(OC)cc4n3)c1	2847	0
CHEMBL385130	CCN(CCCCCC(=O)N(C)CCCCCCCCN(C)C(=O)CCCCCN(CC)Cc1ccccc1OC)Cc2ccccc2OC.OC(=O)C(=O)O	43	-0.0267396657
CHEMBL387976	CCCCC1=Nc2c(sc3nccc(N(C)C)c23)C(=O)N1c4ccc(CC)cc4	2911#2915	-0.0031461435
CHEMBL2059435	CC[C@@H]([C@H](C)O)N1[C@@H]([C@H](C[C@](C)(CC(=O)O)C1=O)c2cccc(Cl)c2)c3ccc(Cl)cc3	7157#4193	0.1464105867
CHEMBL1879334	OC(=O)C(F)(F)F.O=C(NCCN1CCC2(CC1)N(CNC2=O)c3ccccc3)c4cc5ccccc5s4	5338#5337	-0.0031461434
CHEMBL93556	COc1ccc(cc1OC)C2(CCN3CCC(CC3)C(=O)c4nc5ccccc5n4Cc6ccc(F)cc6)CCN(C2)C(=O)c7cc(OC)c(OC)c(OC)c7	3269#6869	-0.1289867743
CHEMBL1929041	Cc1cc(F)ccc1n2nc(cc2c3cc(Cl)c4OCC(=O)Nc4c3)C(F)(F)F	4306#2908#5241#367	-0.0235245727
CHEMBL368157	COc1cc[nH]c1\C=C/2\C(=O)Nc3ccc(F)cc23	9134#898#1017	0.1511298018
CHEMBL2303665	CCCCCCCCCCCCCCC(CCCCCCCCCCCCCC)C(=O)N[C@@H](CO[C@H]1O[C@H](CO)[C@@H](O)[C@@H](O)[C@@H]1O)C(=O)N[C@H](CCC(=O)O)C(=O)NC	6403	-0.0047192152
CHEMBL220219	N[C@@H](Cc1ccc(O)cc1)C(=O)N[C@@H]2C\C=C\C[C@@H](NC(=O)[C@H](Cc3ccccc3)NC(=O)CNC2=O)C(=O)N	4985#4986	-0.0991035189
CHEMBL63470	COc1ccc(cc1OC2CCCC2)C3(CCN(CC3)C4(CC4)C(=O)O)C#N	5141#5142#5143#5144	-0.058203654
CHEMBL558664	CN1CC[C@@H](C1)N(Cc2ccccc2C(F)(F)F)c3ccc(C#N)c(Cl)c3	5241#367#3757#1559#1565#4306	-0.0628922249
CHEMBL384511	CC(C)C[C@@H]1NC(=O)[C@H](NC(=O)[C@H](CC(=O)O)NC(=O)[C@@H](CO)NC(=O)[C@H](CCCN=C(N)N)NC(=O)[C@H](CSSC[C@H](NC1=O)C(=O)NCC(=O)N[C@@H](CCC(=O)O)C(=O)N)NC(=O)[C@@H](N)CC(=O)O)[C@@H](C)O	3676#3695	-0.0031461435
CHEMBL2205916	COc1ccc(cc1)N2C=Nc3c(sc4ncnc(NCC5CC5)c34)C2=O	2911	0
CHEMBL556537	CCCC[C@H](NC(=O)[C@H](Cc1ccccc1)NC(=O)CNC(=O)[C@H](C)NC(=O)[C@H](N)Cc2ccc(O)cc2)C(=O)N3CCC[C@@H]3C(=O)N[C@@H](CC(C)C)C(=O)N[C@@H](CO[C@@H]4O[C@@H](CC)[C@@H](O)[C@@H](O)[C@@H]4O)C(=O)N[C@@H](Cc5c[nH]c6ccccc56)C(=O)NCc7cc(cc(c7)C(F)(F)F)C(F)(F)F	6869#4985	-0.0503382953
CHEMBL1831211	CC(=O)c1cc(C#Cc2cccc(NC(=O)c3ccccc3F)c2)sc1NC(=O)N	3551	0.0094511988
CHEMBL225201	CCC1=Nc2c(sc3nccc(N(C)C)c23)C(=O)N1c4ccc(CC)cc4	2911	0
CHEMBL1915207	[Cl-].COc1ccc2cc3c4cc5OCOc5cc4CC[n+]3cc2c1NCCc6ccc(Cl)cc6Cl	7038#590#43	-0.0487626699
CHEMBL138214	COc1cc(C)nc(OC)c1NC(=O)N(Cc2ccc(Oc3ccc(F)cc3)cc2)C4CCCCCC4	38	-0.0015730717
CHEMBL209263	Cc1ccc2NC(=O)OC3(CCN(CCc4coc(n4)c5ccc(F)cc5)CC3)c2c1	729230	0
CHEMBL1078712	CCCC[C@H]1CN(CC2CCOCC2)C(=O)OC13CCN(CC3)C4(C)CCN(CC4)C(=O)C5=C(C)OC(=O)C=C5C	1234	-0.0015730717
CHEMBL117209	CCCN(CCOC)c1cc(C)nc2c(nn(C)c12)c3ccc(Cl)cc3Cl	1394	0
CHEMBL2046915	CC1(C)O[C@@H]2[C@@H](COP(=O)(O)[O-])O[C@H]([C@@H]2O1)n3c[n+](CCOc4ccc(Cl)cc4)c5C(=O)NC(=Nc35)N	1977	0
CHEMBL67015	CCCCCCNC(=O)Nc1ccc(cc1)S(=O)(=O)Nc2ccc(CCNC[C@H](O)COc3cccnc3)cc2	153#154#155	-0.1809006951
CHEMBL571204	C[C@H](NC(C)(C)C(=O)Nc1ccc(cn1)C(F)(F)F)[C@@H](Cc2ccc(Cl)cc2)c3cccc(c3)C#N	1268	-0.0047192152
CHEMBL1644800	CCCNC(=O)c1ccccc1Nc2nc(Nc3ccc4N(C)C(=O)CCCc4c3)ncc2Cl	3643#4233	-0.0125820202
CHEMBL1271763	CC1(CC1)[C@@H]2COC[C@H](COC(=O)N3CCC(CO)CC3)N2S(=O)(=O)c4ccc(Cl)cc4	1576	-0.0015730717
CHEMBL307314	CN1C2CCC1C(C(C2)c3ccc(Cl)cc3)C(=O)NCCCCCCCCNC(=O)C4C5CCC(CC4c6ccc(Cl)cc6)N5C	6531#6532#6530#55117#6534#6535#6540#340024#6529#28968#348932#388662#54716#6539#6533#11254	-0.2170813447
CHEMBL496129	CN1CCN(Cc2ccc(cc2)C(=O)Nc3ccc(C)c(c3)c4ccc(cc4)c5csc(N)n5)CC1	1436#3932	0.0125947886
CHEMBL482057	CC(=O)OCC(=O)NC1CCN(CCc2ccc(Oc3nc4ccccc4s3)cc2)CC1	4048#3757	-0.0314563272
CHEMBL516323	CCCCCCCCCCC[C@@H](C[C@H]1OC(=O)[C@@H]1CCCCCC)OC(=O)[C@@H](C)NC=O	747#2166#158584	-0.0015730717
CHEMBL128444	Clc1ccc(CC(=O)N2CCCCC2CN3CCCC3)cc1Cl	4986#727#4985	-0.1022496624
CHEMBL68058	OC(=O)CC[C@H](CCCCNS(=O)(=O)c1ccc(Cl)cc1)CCOc2cccnc2	6916	-0.0031461435
CHEMBL1951872	CNc1ccnc2sc3C(=O)N(C=Cc3c12)c4ccc(Br)cc4	2911	0
CHEMBL519238	Oc1ccc2c(c1)c3c4C(=O)NC(=O)c4c(cc3n2CCCn5ccnc5)c6ccccc6	7465#1111	0.0031486971
CHEMBL250516	COc1ccc2c(C)cc(N[C@H]3CCC[C@@H](C3)NCc4ccsc4)nc2c1	2847	0
CHEMBL2170611	CC(=O)N1CCC(CC1)c2cc(C)c(cc2C(F)(F)F)C(=O)NC(=N)N	6548	-0.0015730717
CHEMBL1209542	O[C@H]1CCN[C@@H]1C(=O)NCc2ccc(cc2)c3noc(CCC4CCCC4)n3	8877	0
CHEMBL115952	CC(C)[C@H](NC(=O)OCc1ccccc1)C(=O)N[C@@H](C)C(=O)NC(CC(=O)O)C(=O)COc2cc3ccccc3cc2C(=O)N	834	-0.0015730717
CHEMBL1289983	CC(C)c1nc(cs1)C(=O)N2CCOC3(CCN(Cc4cccc(Cl)c4)CC3)C2	1131#1129	-0.1746033007
CHEMBL2414147	Clc1cc(\C=C\2/SC(=O)NC2=O)ccc1OCCOC3CCCCC3	3248	0
CHEMBL2036203	CCCCC(=O)N(Cc1ccc2OCCOc2c1)c3cccc(c3)c4nnn[nH]4	1558#1559#1557#11251	2.55359999999996e-06
CHEMBL371130	OB(O)[C@@H]1CCCN1C(=O)CNC2CCCCC2	1803#2191#29952	-0.0110115021
CHEMBL1774360	C[C@H]1COCCN1c2nc(nc3c2COC3(C)C)c4ccc(NC5=CC=CC(=O)N5)cc4	2475	0.0362087403
CHEMBL570570	OC1=C(CC2=C(O)c3ccc4CCCCc4c3OC2=O)C(=O)Oc5c6CCCCc6ccc15	1728	0.0739982134
CHEMBL551622	OC(=O)C(Cc1c[nH]c2ccccc12)NC(=O)CC(S)C(F)(F)F	1636	-0.0188717534
CHEMBL315761	Oc1ccc2O[C@H]([C@H](Sc2c1)c3occc3)c4ccc(OCCN5CCCCC5)cc4	2099#2100	-0.014129555
CHEMBL1683563	N[C@H]1CN(C[C@@H]1c2ccccc2)c3cc(NC4CC4)ncn3	1803	-0.0110115021
CHEMBL492636	FC(F)(F)S(=O)(=O)OC(=O)O[C@@H]1CO[C@@H]2[C@H](CO[C@H]12)OC(=O)NCc3ccccc3	590	-0.0220230042
CHEMBL1088848	Fc1ccc(CN2C(=O)Cc3cccc(\C=C\C(=O)NS(=O)(=O)c4cccc(Cl)c4)c23)cc1F	5733	0.0346382223
CHEMBL139992	COC(=O)N[C@H]1Cc2ccc(NC(=O)c3ccccc3c4ccc(cc4)C(F)(F)F)cc2C1	338#4547	-0.0031461435
CHEMBL1946806	Cc1oc(CN2CC(C)(C)[C@@H](Oc3ccc(C#N)c(c3)C(F)(F)F)C2=O)nn1	367	0.0078908955
CHEMBL2436584	FC(F)(F)Oc1ccc(NC(=O)N2CCC3(CCN(CC3)C(=O)C4CCCCC4)C2)cc1	2053	0
CHEMBL188211	ONC(=O)Cc1cccc(NC(=O)c2cccc(COc3ccccc3)n2)c1	8654	-0.0125845738
CHEMBL589138	CNS(=O)(=O)c1ccc(OC2CCN(CC2)C(=O)NCc3ccc(Cl)cc3Cl)cc1	2053	0
CHEMBL2206068	CNc1nc(N)nc2nc(ccc12)c3c(Cl)cccc3N4CCCC4	5770	0.0078730197
CHEMBL243337	Brc1ccc(O[C@@H]2CC[C@@H](CC2)NC(=O)NC34CC5CC(CC(C5)C3)C4)cc1	2053	0
CHEMBL2218272	FC(F)(F)c1cccc(CNC(=O)[C@H]2CCC(=O)N2Cc3ccccc3)c1Cl	5027	0
CHEMBL440137	COC(=O)N(C)C1CCN(CC[C@H](CN(C)S(=O)(=O)c2ccccc2)c3ccccc3)CC1	1234	-0.0015730717
CHEMBL245667	NCCCOCc1ccn2ncnc(Nc3ccc4c(cnn4Cc5cccc(F)c5)c3)c12	2064#1956	0.1023288267
CHEMBL436628	COc1ccc(CS(=O)(=O)c2ccc3N(C)c4cc5c(cc4C(=Nc3c2)c6ccc(cc6)C(=O)O)C(C)(C)CCC5(C)C)cc1	6256	0.0015781791
CHEMBL608267	Cc1ccccc1OC2CCN(CC2)c3ccc(nn3)n4ccnc4	6319#79966	0
CHEMBL230655	COC(=O)c1[nH]cnc1CNc2cc(Br)c3ncc(C#N)c(Nc4ccc(F)c(Cl)c4)c3c2	1326	0
CHEMBL1091233	CN1CCN(Cc2cccc(\C=C\c3n[nH]c4ccc(NC(=O)Cc5cccs5)c(C)c34)c2)CC1	9212	0.0031486971
CHEMBL201412	COc1ccc(cn1)C(CC(=O)O)Cc2csc(CCCCNc3cc(ccn3)N4CCSCC4)n2	3690#3685	0.0063025016
CHEMBL363955	Oc1ccc(cc1)c2oc3c(C=C)cc(O)cc3n2	2100#2099	-0.014129555
CHEMBL123837	CNC(=O)c1cccc(NC(=O)Nc2ccccc2)c1CN3CCC(Cc4ccc(F)cc4)CC3	1232	0
CHEMBL234927	CN(C)C1CCC(=CC1)c2c[nH]c3ccc(F)cc23	6532	-0.0707882278
CHEMBL486850	FC(F)(F)c1cc(CN2CCCC2)cc(NC(=O)Nc3ncc(CCNc4ncnc5ccsc45)s3)c1	6790#9212	0.0031486971
CHEMBL202575	O=C(NCCCN1CCC2(CC1)CCc3ccccc23)C4(CCCCC4)c5ccccc5	4987	0
CHEMBL2396714	OC(=O)c1cc2c(C#Cc3ccc(Cl)c(Cl)c3)c(oc2cc1O)c4ccc(OC(F)(F)F)cc4	26191	0
CHEMBL487860	CC(C)(CNC(=O)c1ccc2[nH]nnc2c1)NCC(=O)N3C[C@@H](F)C[C@H]3C#N	1803	-0.0110115021
CHEMBL217463	Clc1ccc2OCOc2c1Nc3ncnc4cc(OCCc5ccncc5)cc(OC6CCOCC6)c34	6714	0.0188921829
CHEMBL101935	O=C(Nc1ccc(cc1)C(=O)N2CCC3(CCCC=C3)Cc4ccccc24)c5ccccc5	552#554	-0.017303789
CHEMBL1683131	N[C@H](Cc1cc(F)ccc1F)C2CCN(CC2)c3ccccn3	1803	-0.0110115021
CHEMBL276872	OP(=O)(O)C(Cc1ccccc1)N[C@@H](Cc2ccc(cc2)c3ccccc3)c4nn[nH]n4	1889#4311	-0.0031461435
CHEMBL1947044	FC(F)(F)c1cccc(c1)C(=O)NCC(=O)N[C@H]2CC[C@@H](NC3CCC3)[C@@H](CS(=O)(=O)c4ccccc4)C2	729230	0
CHEMBL196348	COc1ccccc1COCCCOc2ccc(cc2)N3[C@@H](COCc4cccc(Cl)c4)CNCC3=O	5972	-0.0031461435
CHEMBL143974	Cc1cc(COCC2(CCNCC2)c3ccccc3)cc(c1)C(C)(C)C	6869	-0.0047192152
CHEMBL1084342	ONC(=O)CCCCCNC(=O)NC(=O)c1ccc(NCCN2CCCC2)c(c1)[N+](=O)[O-]	3065	0.0031486971
CHEMBL2147984	C[C@@H](NS(=O)(=O)c1ccc(CN2C=CC(=O)NC2=O)cc1)c3cccc(OCC(F)F)c3	1854	0
CHEMBL111304	CC(C)(C)c1cc(COCC(N2CCNCC2)c3ccccc3)cc(c1)C(C)(C)C	6869	-0.0047192152
CHEMBL89151	CCOc1ccc(cc1c2nc3C(=O)N(C)C(=O)N(CC(C)C)c3[nH]2)S(=O)(=O)N4CCN(CC)CC4	8654	-0.0125845738
CHEMBL371730	Clc1ccc(NC(=O)CCN2CCC(Cc3c[nH]cn3)CC2)cc1	1565#1128#11255#1132#59340	-0.1824712131
CHEMBL181763	CCCN(C)CNCC(=O)[C@H](CC(=O)O)NC(=O)C(CC)N1C=CN=C(NCc2nonc2C)C1=O	834#836#840#841	0.6438919671
CHEMBL1093138	CN1CCN(CC1)c2nc(nc3c2oc4ccc(Cl)cc34)C5CC5	59340	-0.0141576456
CHEMBL512813	COc1cc2c(Nc3ccc(Sc4nccn4C)c(Cl)c3)c(cnc2cc1NCCCN(C)C)C#N	3480	-0.0047166615
CHEMBL411637	CC(C)C[C@H](NC(=O)[C@H](CO)NC(=O)[C@H](C)NC(=O)C)C(=O)N[C@@H](CCCN=C(N)N)C(=O)N[C@@H](Cc1c[nH]cn1)C(=O)N[C@@H](Cc2ccc(O)cc2)C(=O)N[C@@H](Cc3c[nH]c4ccccc34)C(=O)N[C@@H](CC(=O)N)C(=O)N[C@@H](Cc5c[nH]c6ccccc56)C(=O)N[C@@H](C(C)C)C(=O)N[C@@H]([C@@H](C)O)C(=O)N[C@@H](CCCN=C(N)N)C(=O)N[C@@H](CCC(=O)N)C(=O)N[C@@H](CCCN=C(N)N)C(=O)N[C@@H](Cc7ccc(O)cc7)C(=O)N	4887#4886	-0.0015730717
CHEMBL426117	CS(=O)(=O)c1ccc(nc1)n2nc(c(C#N)c2Oc3cccc4CCCCc34)C(F)(F)F	57463#5743#8288#4353#634#4059#7837#4025#5742#7173#137902	-0.133693221
CHEMBL209266	COc1ccc(Oc2ccc3[nH]nc(c4nc5cc(ccc5[nH]4)N6CCC(CC6)N7CCCCC7)c3c2)cc1	25	0.0173191111
CHEMBL1170069	Cc1ccc(cc1)S(=O)(=O)c2nnn3c4ccsc4c(NC5CCCCC5)nc23	3362	-0.0251691477
CHEMBL1778723	Cc1cc(c(\C=C\2/C(=O)Nc3ccccc23)[nH]1)c4ccc(NCCN)cc4	238	0
CHEMBL247916	NC1CCN(Cc2ccn3ncnc(Nc4ccc5c(cnn5Cc6ccncc6)c4)c23)CC1	2064#1956	0.1023288267
CHEMBL149956	COc1ccc(cc1)c2[nH]nc3c4cccc(NC(=O)CN5CCCCC5)c4C(=O)c23	1019#595#9134#898#1017	0.3683771363
CHEMBL399208	Cc1ccc(O)cc1Nc2ccnc3cc(c4csc(CN5CCOCC5)n4)c(cc23)S(=O)(=O)C	5979	0.014170414
CHEMBL458105	Oc1ccc(C[C@H](NC(=O)Nc2ccc(cc2)C(=O)N3CCOCC3)C(=O)NC4CCN(Cc5ccc(cc5)C#N)C4)cc1	1131	-0.0849433196
CHEMBL443570	CN1CCC2(CC1)Oc3ccc(Br)cc3C4CC(=NN24)c5ccccc5	3357	-0.0330345063
CHEMBL2218386	CC(C#N)N1CCN(CC1=O)C(=O)c2cccc(c2Cl)C(F)(F)F	5027	0
CHEMBL2392898	Cc1nc(nc(NC[C@H](NCCCCN2CCN(CCO)CC2)c3ccccc3)c1Cl)c4ccccn4	23173	0
CHEMBL393179	C[C@H](CCc1ccc(O)cc1)NC(=O)Cc2c([nH]c3ccc(OCCN4CCCCC4)cc23)c5ccccc5	2099	-0.0109885189
CHEMBL1683090	CN([C@@H]1CC[C@H](CC1)[C@H](N)Cc2cc(F)ccc2F)S(=O)(=O)c3cccnc3	1803	-0.0110115021
CHEMBL26446	CCn1cnc2c(Nc3cccc(Cl)c3)nc(NC4CCC(O)CC4N)nc12	9133#983#891#85417	0.2062281714
CHEMBL384988	Clc1ccc(cc1)c2cc3N=CN(C(=O)c3s2)c4ccc5[nH]c(NCCN6CCCC6)nc5c4	2847	0
CHEMBL312238	CC(C)(C)NC(=O)[C@@H]1CN(CCN1C[C@@H](O)C[C@@H](Cc2ccccc2)C(=O)N[C@@H]3[C@H](O)COc4ccccc34)C(C)(C)c5oc6ccncc6c5	1576	-0.0015730717
CHEMBL175464	CN[C@H](Cc1ccccc1)C(=O)N2CCC[C@H]2C(=O)N[C@H](CCCN=C(N)N)C(=O)c3nc4ccccc4s3	2147#5644#7177#5646	-0.0188768607
CHEMBL1082030	N[C@H](CNc1ncc(s1)c2ccc3C=NNC(=O)c3c2)Cc4ccc(cc4)C(F)(F)F	207#1017	0.2172498882
CHEMBL1864012	C[C@H](CN1CCC2(CC1)N(CNC2=O)c3ccccc3)NC(=O)c4oc(Br)c(Br)c4.OC(=O)C(F)(F)F	5337	-0.0015730717
CHEMBL2000517	Oc1ccc(NC2=C\C(=N\S(=O)(=O)c3cccs3)\c4ccccc4C2=O)cc1	3320	-0.0031461435
CHEMBL2377818	COc1cccc(c1)C(=O)c2sc(Nc3ccc(cc3)S(=O)(=O)N)nc2N	890#1017	0.1432593358
CHEMBL76648	CCN(CC)C(=O)[C@H]1CCC2C3CNC4=CC(=O)CC[C@]4(C)C3CC[C@]12C	6716	-0.001570518
CHEMBL2407882	CCN(CC)c1ncc(N(CCc2ccccc2)S(=O)(=O)C)c(N[C@@H](Cc3ccc(OC(=O)N4CCCC4)cc3)C(=O)O)n1	3676#3695#3688	-0.0047192152
CHEMBL431396	NC(=N)N1CCC[C@H](NC(=O)CN2CCCC[C@@](N)(Cc3ccccc3)C2=O)C1O.OC(=O)C(F)(F)F	2147#5644	-0.0188768607
CHEMBL251577	CCC(=O)N1C[C@@H](O[C@H](C)c2cc(cc(c2)C(F)(F)F)C(F)(F)F)[C@@H](C1)c3ccc(F)cc3	6869	-0.0047192152
CHEMBL52282	CCc1sc(CCc2cc(OC3CCC3)cc(NCc4cc(Cl)cc(NC(=O)OC(C)C)c4)n2)nc1C	4886	0
CHEMBL181228	CC(C)OCCCN(C1CCCC1)C(=O)CNC(=O)c2cc3cc(Cl)ccc3[nH]2	5836	-0.0031461435
CHEMBL242207	CS(=O)(=O)c1cc(NCc2c[nH]cn2)cc3c(Nc4ccc(F)c(Cl)c4)c(cnc13)C#N	1326	0
CHEMBL428320	CC(C)C[C@H](NC(=O)[C@H](CO)NC(=O)[C@H](C)NC(=O)C)C(=O)N[C@@H](CCCN=C(N)N)C(=O)N[C@@H](Cc1c[nH]cn1)C(=O)N[C@@H](Cc2c[nH]c3ccccc23)C(=O)N[C@@H](CC(C)C)C(=O)N[C@@H](CC(=O)N)C(=O)N[C@@H](CC(C)C)C(=O)N[C@@H](C(C)C)C(=O)N[C@@H]([C@@H](C)O)C(=O)N[C@@H](CCCN=C(N)N)C(=O)N[C@@H](CCC(=O)N)C(=O)N[C@@H](CCCN=C(N)N)C(=O)N[C@@H](Cc4ccc(O)cc4)C(=O)N	4887#4886	-0.0015730717
CHEMBL243985	CC(=O)O\N=C\1/C(=C\2/C(=O)Nc3c(F)cccc23)/Nc4ccccc14	6795	0
CHEMBL2218341	FC(F)(F)c1cccc(C(=O)N2CCn3c(C2)nnc3C4CCCC4)c1Cl	5027	0
CHEMBL2418204	Fc1ccccc1c2oc3nc(ccc3n2)N4CCCCC4	4129	-0.0157281636
CHEMBL1089952	CC(C)C[C@@H]1N(C)C(=O)CN(C)C(=O)CNC(=O)[C@H](Cc2ccccc2)NC(=O)[C@H](Cc3c[nH]cn3)NC(=O)CNC(=O)[C@@H](NC(=O)[C@H](CC(=O)NCCCC[C@H](NC(=O)[C@@H]4CCCN4C(=O)C(=O)[C@H](Cc5ccc(O)cc5)NC1=O)C(=O)N[C@@H](CC(=O)N)C(=O)NCC(=O)N6CCC[C@H]6C(=O)N)NC(=O)[C@H](Cc7ccccc7)NC(=O)CSCCC(=O)NCCCN(CCCNC(=O)CCSCC(=O)N[C@@H](CCC(=O)N)C(=O)N[C@@H](CCCNC(=N)N)C(=O)N[C@@H](Cc8ccccc8)C(=O)N[C@H]9CC(=O)NCCCC[C@H](NC(=O)[C@@H]%…	2217	0
CHEMBL285737	CCNC(=O)CCN1CC[C@H](C1)N2CC(=O)N3[C@H](Cc4c([nH]c5ccccc45)[C@H]3c6ccc7OCOc7c6)C2=O	8654#5147#5145#5148#5158#5146#5149#50940	-0.0204499325
CHEMBL91259	Oc1nc2cc3cc(OCCCC(=O)NC4CCCC4)ccc3[nH]c2n1	5140#5139	-0.0062846258
CHEMBL434826	CO[C@H]1C[C@H](C)CC2=C(NC(=O)c3ccc(CN4CCN(CC4)c5ccc(OC)cc5)cc3)C(=O)C=C(NC(=O)\C(=C\C=C/[C@H](OC)[C@@H](OC(=O)N)\C(=C\[C@H](C)[C@H]1O)\C)\C)C2=O	3320#3326	-0.0031461435
CHEMBL1802640	CNC(=O)c1ccc(CO)c(c1)N2C(=CC(=C(Br)C2=O)OCc3ccc(F)cc3F)C	1432	0
CHEMBL272512	CCc1[nH]c2ccccc2c1Cc3ccc(cc3)C(=O)N[C@@H]4CCOC[C@@H]4C(=O)NO	6868#4313#4314#4316#102	0.0472304572
CHEMBL187136	COc1cc2CCN(C(CC(c3ccccc3)c4ccccc4)c2c(OC)c1)C(=O)C	4544#4543	5.1e-06
CHEMBL385410	CCCn1c(nc2cc(ccc12)N3C=Nc4cc(sc4C3=O)c5ccc(Cl)cc5)N(C)C	2847	0
CHEMBL729	CC(C)[C@H](N1CCCNC1=O)C(=O)N[C@H](C[C@H](O)[C@H](Cc2ccccc2)NC(=O)COc3c(C)cccc3C)Cc4ccccc4	6348#6347#3553#3569#1559#3757#5243#8647#5925#1544#3952#1555#1565#4000#1244#10269	0.0220919536
CHEMBL105597	CN(Cc1ccc2N=C(C)NC(=O)c2c1)c3ccc(C(=O)N[C@@H](CCC(=O)O)C(=O)O)c(N)c3	7298	0.0157485931
CHEMBL147097	C\C=C\C=C\CC(=O)N(C(Cc1ccc(F)cc1)C(=O)NC(Cc2ccc(NC(=N)N)cc2)C(=O)NC(CC(C)C)C(=O)NC(CCCN=C(N)N)C(=O)N)C(=O)C	2149	-0.0015730717
CHEMBL1078411	N[C@@H](Cc1cccs1)C(=O)N[C@@]2(C[C@@H]2c3ccccc3)C#N	1075#5657#1511#1991#1520	0.0031512508
CHEMBL343569	COc1cc2CCN(C)CC(c3ccccc3)c2cc1OC	1816#154#153	-0.1919121972
CHEMBL2036571	Fc1ccccc1Nc2oc(nn2)C(=O)Nc3ccc(nc3)N4CCOCC4	8694	0
CHEMBL1911819	CN1CCN(CC1)C(=O)[C@@H](COCc2ccc(F)cc2)NC(=O)c3cccnc3Oc4ccc(cc4Cl)C(F)(F)F	7357	-0.0015730717
CHEMBL426729	CC#CCOc1ccc(cc1)S(=O)(=O)C(C2CCSCC2)C(=O)NO	6868	0
CHEMBL1208961	C[C@@H](Oc1cc(sc1C(=O)N)n2cnc3cc(ccc23)c4ccnc(NCCN(C)C)c4)c5ccccc5C(F)(F)F	1559#1576#5347	0.0094460915
CHEMBL236467	O=C1CC(=Nc2cc(N3CCOCC3)c(cc2N1)C#Cc4ccccc4)c5cccc(c5)C#N	2916#2917#2913#2912	0
CHEMBL1222021	OC(=O)[C@H](CNC(=O)c1cccs1)NC(=O)c2c(Cl)cc3CN(CCc3c2Cl)C(=O)c4cccc(Cl)c4	3689#3383#3683	-0.0031410361
CHEMBL175101	CN(C)CCn1cnc2cc3c(Nc4cccc(Br)c4)ncnc3cc12	1956	0.0755636241
CHEMBL143427	COCCOCOCCN(C)C(=O)C[C@@H](Cc1ccccc1)C(=O)N[C@@H](Cc2c[nH]cn2)C(=O)N[C@@H](CC3CCCCC3)[C@@H](O)[C@@H](O)CC(C)C	5972	-0.0031461435
CHEMBL2031299	Brc1cccc(Nc2ncnc3ccc(NC(=O)CCN4CCOCC4)cc23)c1	1956	0.0755636241
CHEMBL3038081	CC[C@@H]1NC(=O)[C@H]([C@H](O)[C@H](C)C\C=C\C)N(C)C(=O)[C@H](C(C)C)N(C)C(=O)[C@H](CC(C)C)N(C)C(=O)[C@H](CC(C)C)N(C)C(=O)[C@@H](C)NC(=O)[C@H](C)NC(=O)[C@H](CC(C)C)N(C)C(=O)[C@@H](NC(=O)[C@H](CC(C)C)N(C)C(=O)[C@@H](SCCN(C)C)N(C)C1=O)C(C)C	5478	-0.0031461435
CHEMBL1096084	OC1(CNC(=O)c2cc(ccc2Cl)c3ncc(F)cn3)CCCC(F)(F)C1	5027	0
CHEMBL278041	Oc1ccc(cc1)c2nc(c3ccc(F)cc3)c([nH]2)c4ccncc4	5603#6300#5600#1432#240#2642	-0.0062820722
CHEMBL489602	COC[C@H](O)Cn1cc(cn1)c2ccc3OCCN(c4nc5CC(C)(C)NC(=O)c5s4)c3c2	5293#5294	-0.0015730717
CHEMBL1828889	CCCN(CCC)c1c(C)c(Nc2ccc(OC)cc2Cl)nc3ccnn13	1394	0
CHEMBL201365	Oc1ccc(cc1)n2c(nc3ccccc23)c4ccccc4Cl	2100#2099	-0.014129555
CHEMBL505339	COc1c(NC(=O)c2cc3cc(Cl)ccc3[nH]2)ccc4C(O)C(F)(F)CCc14	5836	-0.0031461435
CHEMBL246778	ONC(=O)CCCCC[C@H](NC(=O)c1ccccc1)C(=O)Nc2ccccc2	3065	0.0031486971
CHEMBL407125	CC(C)NCc1ccc(C[C@@H]2NC(=O)[C@H](Cc3ccc4ccccc4c3)N(C)C(=O)[C@H](Cc5ccccc5)NC(=O)[C@@H](Cc6ccccc6)NC(=O)[C@@H](CCCCN)NC(=O)[C@H](N)CSSC[C@H](NC(=O)[C@H](CO)NC(=O)[C@H](NC(=O)[C@H](Cc7ccccc7)NC(=O)[C@H](NC2=O)[C@@H](C)O)[C@@H](C)O)C(=O)O)cc1	6751#6752#6753#6754#6755	0.0047294225
CHEMBL1958142	Cc1ccc2nc(c(NC3CCCCC3)n2c1)c4ccc(Oc5ccccc5)cc4	240	-0.0078576976
CHEMBL170996	CC(C)(C)ONC(=O)c1cc(NCc2cc(O)ccc2O)ccc1O	1956	0.0755636241
CHEMBL374114	CC#CCOc1ccc(cc1)S(=O)(=O)C(C2CCN(CC2)C(=O)C)C(=O)NO	6868	0
CHEMBL1272208	Clc1ccc(cc1)S(=O)(=O)N2[C@H](CC3CC3)COC[C@@H]2C4(CC4)OC(=O)N5CCC6(CC5)CC(=O)N6	1576	-0.0015730717
CHEMBL2409877	OC[C@H]1CCCCN1CCc2ccc(Nc3nc(cs3)c4ccc(Cl)cc4)cc2	56848#8877	0
CHEMBL55425	CCN(CC)CCCOc1cc2c(Nc3ccc(F)c(Cl)c3)ncnc2cc1OC	1956	0.0755636241
CHEMBL1161327	C[C@@H](O)[C@@H]1NC(=O)[C@@H](CCCCN)NC(=O)[C@H](Cc2c[nH]c3ccccc23)NN([C@@H](O)NC(=O)[C@H](Cc4ccccc4)NC(=O)[C@@H](N)CSSC[C@@H](NC(=O)[C@@H](Cc5ccccc5)NC1=O)C(=O)O)C(=O)N(C)C(=O)c6ccccc6	6751#6752#6753#6754#6755	0.0047294225
CHEMBL1651125	O=C(CCC1CCN(Cc2ccccc2)CC1)c3ccc4NC(Nc4c3)c5ccccc5	43	-0.0267396657
CHEMBL75006	CN(CC(=O)N[C@@H](CC1CCCCC1)C(=O)C(=O)NCc2ccc3OCOc3c2)C(=O)[C@@H](CC\N=C(/N)\N[N+](=O)[O-])NS(=O)(=O)Cc4ccccc4	2159	-0.0141576456
CHEMBL1644186	FC(F)(F)Oc1ccc(cc1)c2cc(nn2Cc3ccc(cc3)C(=O)NCc4nn[nH]n4)c5cc(Cl)cc(Cl)c5	2642	-0.0015730717
CHEMBL578643	C1CN(CCN1)c2cc(NC3Cc4ccccc4C3)nc(Nc5ccncc5)n2	6093	0.0110191632
CHEMBL12998	CCCCCCNC(=O)Nc1ccc(cc1)S(=O)(=O)Nc2ccc(CCNC[C@H](O)COc3ccc(O)cc3)cc2	153#154#155	-0.1809006951
CHEMBL432484	CC[C@@H]1\C=C(/C)\C[C@H](C)C[C@H](OC)[C@H]2O[C@](O)([C@H](C)C[C@@H]2OC)C(=O)C(=O)N3CCCC[C@H]3C(=O)O[C@@H]([C@H](C)[C@@H](O)CC1=O)\C(=C\C4CC[C@@H](OCC(=O)Nc5cccnc5)[C@@H](C4)OC)\C	2280	-0.0047192152
CHEMBL407685	COC(=O)C(=C)COc1ccc2C[C@H]3N(CC4CC4)CC[C@@]56[C@@H](Oc1c25)c7[nH]c8[C@@H]9Oc%10c(OCC(=C)C(=O)OC)ccc%11C[C@H]%12N(CC%13CC%13)CC[C@@]9(c%10%11)[C@@]%12(O)Cc8c7C[C@@]36O	4988#4985#4986	-0.162026388
CHEMBL253889	CC(C)(C)OC(=O)N1CCN(CC1)C(=O)[C@H](Cc2ccc(OS(=O)(=O)c3cccc4cnccc34)cc2)NS(=O)(=O)c5cccc6cnccc56	5027	0
CHEMBL272696	OC1=C(C(=O)Nc2ccc(cc2)n3ccnc3)C(=O)NC(Cc4ccccc4)C1	79947#116150	0
CHEMBL44016	CCCCCCCCCCC(C)(C)C(=O)Nc1c(C)cccc1OC	6646	-0.0031461435
CHEMBL2011202	Clc1ccc2C(=O)N3CC\C(=C/c4ccc(cc4)C(=O)NCCN5CCCC5)\C3=Nc2c1	590#43	-0.0487626699
CHEMBL1682736	CN1CCc2nc(sc2C1)C(=O)N[C@@H]3CCCC[C@@H]3CNC(=O)c4ccc(Cl)s4	2159	-0.0141576456
CHEMBL68458	CCN(CC)Cc1cn(Cc2ccc(F)cc2)c3cc(NC(=O)N[C@@H](Cc4ccc(OC)cc4)C(=O)N[C@@H](CCCN=C(N)N)C(=O)NCC5CCCCC5)ccc13	2149	-0.0015730717
CHEMBL264066	COC(=O)CN1C(=O)C2(CCN(Cc3cccc(c3)C(F)(F)F)CC2)c4ccccc14	4987	0
CHEMBL2087567	CCc1nn2c(cccc2c1N(CC3CC3)CC4CCOCC4)c5c(OC)cc(COC)cc5OC	1394	0
CHEMBL109017	Cc1csc(n1)c2nc(cn2c3ccc(cc3)S(=O)(=O)N)C(F)(F)F	5743	-0.055044742
CHEMBL1916159	CCC(C)[C@]1(CCN([C@@H](CCc2ccccc2)C(=O)N[C@@H](Cc3cc(F)cc(F)c3)[C@H](O)[C@H]4C[C@H](CN4)Oc5cccnc5)C1=O)NC(=O)C	23621	-0.0031461435
CHEMBL2164078	CCCCNc1nc(NCc2csc(n2)c3cccs3)nc(n1)N4CCC[C@@H]4CNS(=O)(=O)c5cccc(Cl)c5	11096	0
CHEMBL497863	Nc1ncnc(Nc2ccc3c(cnn3Cc4cccc(F)c4)c2)c1\C=N\NCC(F)(F)F	2064#1956	0.1023288267
CHEMBL403684	Cc1cc(COc2ccc(cc2)C(=O)N[C@@H]3CCNC[C@@H]3C(=O)NO)c4ccccc4n1	6868#102	0
CHEMBL2387568	C[C@H](C[C@H](O)[C@@H](N)CN1CC(=O)N(CC1(C)C)c2ccccc2Cl)C(=O)N[C@@H]3C4CC5CC3C[C@@](O)(C5)C4.OC(=O)\C=C\C(=O)O	5972	-0.0031461435
CHEMBL176385	CN[C@H](C(c1ccccc1)c2ccccc2)C(=O)N3CCC[C@H]3C(=O)NC(CCCN=C(N)N)C(=O)c4nc5ccccc5s4	2147#5644#5646	-0.0188768607
CHEMBL1085031	CN(CCOCCNC(=S)NC(=O)c1ccc2C(=O)c3ccccc3C(=O)c2c1)Cc4ccccc4	43	-0.0267396657
CHEMBL287371	CCOc1ccc(cc1)n2c(C)c3c(C)nnc(NC)c3c2C	781	-0.0188768607
CHEMBL2031733	Cc1c(NC(=O)c2ccc(cc2)c3ccccc3)ccc4cc(CN5CCCC5)cnc14	2847#3358	-0.0660664589
CHEMBL93386	Brc1cccc(Nc2ncnc3ccc(NC(=O)C#CCN4CCOCC4)cc23)c1	1956#2064	0.1023288267
CHEMBL471340	CNCC(=O)N[C@H](Cc1ccc(Cl)cc1Cl)C(=O)N2CCN(CC2)c3ccccc3C(O)CC(C)C	4160	0
CHEMBL458797	CN(C(=O)C)c1ccc2c(c1)nc(NC(=O)c3ccc(cc3)C#N)n2CCC(=O)N	3702	0.0031486971
CHEMBL62855	CN(C\C=C\COc1ccc(cc1)C(=O)c2ccc(Br)cc2)C3CC3	4047	0
CHEMBL219577	CC(C)Cc1c(O)cc(O)c2C(=O)C[C@H](Oc12)c3ccc(O)cc3	2099#2100	-0.014129555
CHEMBL601937	COc1cc2CCN3C[C@@H](C(N)C[C@H]3c2cc1OC)c4cc(C)ccc4C	1803	-0.0110115021
CHEMBL36316	NC(=N)c1cccc(c1)\C(=C/C(=O)Nc2ccc(cc2)c3ccccc3S(=O)(=O)N)\Cc4cc[nH]n4	2159	-0.0141576456
CHEMBL150828	C\C(=N/N=C(N)N)\c1cccc(c1)C(=N)N	26#314#8639#262	-0.0062922869
CHEMBL376293	NC(=O)[C@@]12C[C@H]3CC(C1)[C@@H](NC(=O)C4(CC4)N5CCN(CC5)c6ccc(cn6)C(F)(F)F)C(C3)C2	3290	0.0031486971
CHEMBL2017597	Cc1nc(nc2ccc(NC(=O)\C=C\c3ccc(cc3)C(F)F)cc12)N4CCC(O)(CC4)C5CC5	2847#3757	-0.0330319526
CHEMBL1202209	Br.Cc1cc(F)ccc1N2CCN(C[C@H]3C[C@@H]3c4ccccc4)CC2	1813#1815	-0.1462905633
CHEMBL257993	CC1CN(CCCNC(=O)c2onc(n2)c3cccnc3)CCN1c4cccc(C)c4	2932	0.0015756254
CHEMBL201515	CC1(C)CC[C@@]2(CC[C@]3(C)C(=CC[C@@H]4[C@@]5(C)C[C@@H](O)[C@H](O)C(C)(C)[C@@H]5CC[C@@]34C)[C@@H]2C1)C(=O)O	57016#5771#5770#5837#3290#5777#5836#5834	0.0078755733
CHEMBL1093088	FC(F)(F)c1ccc2N[C@H]([C@@H]3CC[C@H](Cn4cncn4)O[C@@H]3c2c1)c5ccccc5	3832	0
CHEMBL1078721	O=C(NCC#N)c1ccc(cc1)c2ccnc(Nc3ccc(CN4CCOCC4)cc3)n2	3717#3718	0.0110242706
CHEMBL13485	CCN(CC)CCNC(=O)c1c(C)[nH]c(\C=C\2/C(=O)Nc3ccc(Cl)cc23)c1C	3791#5159#2260#3815#9891#7272#84254#6198#6793#5753#1455#23683#2322#640#5156#3480#5605#2324#57551#9252#1459#1021#4058#7301#51347#83942#4916#818#558#2321#147746#25865#1436#57787#10461#2264#5871#120892#9833#57396#695#1613#10114#53944#9024#4296#84446#9448#10645#9149#1456#3932#57144#9263#65975#7525#1453#8408#8986#5261#1195#29110#5587#2242#2185#4638#5747#10110#3716#5585#1454#50488#5979#285220#6197#2045…	0.2818275467
CHEMBL85896	CCC(CC(=O)O)N1CCc2cc(OCc3ccc(cc3)C(=N)N)ccc2C1=O	3690#3674	-0.0062897333
CHEMBL423677	[O-][n+]1ccc(CC(=O)N2CCN(CC2)C3c4ccc(Cl)cc4SCc5cccnc35)cc1	2339#2342	0
CHEMBL240392	COc1ccc(c(OC)c1)n2c(CCc3ccccc3)nnc2[C@@H](Cc4c[nH]c5ccccc45)NC(=O)CN	2693	0
CHEMBL210897	C[S+]([O-])c1ccc(cc1)C2=C(Oc3ccc(Cl)cc3F)C(=O)C=C(C)O2	5743	-0.055044742
CHEMBL1084850	OC(CCC1CCNCC1)c2ccccc2c3cccc(Cl)c3	1131#1128	-0.1966288586
CHEMBL126008	CSCC[C@H](NC(=O)[C@H](Cc1c[nH]c2ccccc12)NC(=O)c3ccc(NC(=O)[C@H](Cc4ccc(cc4)S(=O)(=O)O)NC(=O)O)cc3)C(=O)N[C@@H](CC(=O)O)C(=O)N[C@@H](Cc5ccccc5)C(=O)N	886#887	-0.0031461434
CHEMBL160185	COc1ccc(cc1OC2Cc3ccccc3C2)C(F)Cn4ccnc4O	5142	-0.0204499325
CHEMBL200761	Fc1ccc(F)c(c1)[C@@]2(CC[C@@H](CI)CC2)S(=O)(=O)c3ccc(Cl)cc3	5663#5664#83464#23385#51107#55851	0
CHEMBL1926899	COc1ccc(cc1)N(Cc2cnccc2C)C3CCN(CC3)[C@H](C)CCNC(=O)c4c(C)cc(nc4C)C(=O)NC(C)C	1234	-0.0015730717
CHEMBL23641	CC(CS)C(=O)N(CC(=O)O)c1ccc2CCCc2c1	1636	-0.0188717534
CHEMBL432293	CN([C@@H](Cc1ccccc1)C(=O)N)C(=O)[C@H](CC(=O)O)N(C)C(=O)[C@H](CCCCNC(=O)\C=C\c2ccc(O)cc2)NC(=O)C(Cc3c[nH]c4ccccc34)NC(=O)OC(C)(C)C	886#887	-0.0031461434
CHEMBL396924	NCC1CCC(CNc2nc(Nc3cccc(Cl)c3)ncc2[N+](=O)[O-])CC1	5588	0.0031486971
CHEMBL1922792	ONC(=O)C(NC1CCC(CC1)c2c[nH]c3ccccc23)C4CCN(CC4)C(=O)\C=C\c5cc(F)c(F)c(F)c5	729230	0
CHEMBL1091560	CN1CCCC(C1)c2[nH]nc(c3ccc(F)cc3)c2c4ccncc4	1432#5600	0.0031486971
CHEMBL419791	Cc1cc2CCN3C(=O)[C@H](NC(=O)c4ccc(Cl)cc4Cl)N=C(c5ccccc5)c(c1)c23	5141#5142#5143#5144	-0.058203654
CHEMBL166650	Clc1ccc(Nc2c(cnc3cc(OCCCN4CCOCC4)c(OCCCN5CCOCC5)cc23)C#N)c(Cl)c1	6714	0.0188921829
CHEMBL316499	Fc1ccccc1N2C(=O)N(Cc3ccccc3)C(=O)c4[nH]cnc24	5141#5142#5143#5144	-0.058203654
CHEMBL495172	O=C(NCc1cccc(c1)c2cccc(CN3CCNCC3)c2)c4cccc(c4)C#N	1131	-0.0849433196
CHEMBL1933289	C[C@H]1CCNC(=O)c2cc3ccc(cc3n12)C(=O)Nc4nc5ccccc5n4CCCN(C)C	6197	0.0141678603
CHEMBL1272289	CCNC(=O)c1ccc2\C(=C(\Nc3ccc(CN(C)C)cc3)/c4ccccc4)\C(=O)Nc2c1	7046#5156	0.0141729676
CHEMBL1081879	NN(CC(=O)N1CSC[C@H]1C#N)C2CCN(COc3ccccc3)CC2.OC(=O)C(F)(F)F	1803#327#2191#57628#1804	-0.0110115021
CHEMBL284442	FC(F)(F)C1=CN(CC(=O)NCc2oc3ncc(cc3c2)C(=O)N4CCC(CC4)N5C(=O)OCc6ccccc56)C(=O)C=C1	554#5021	-0.0110115021
CHEMBL87000	C[C@H](CNCCCCc1ccncc1)c2c([nH]c3ccc(cc23)C(C)(C)C(=O)N4CC5CCCC4C5)c6cc(C)cc(C)c6	2798	0.012599896
CHEMBL499610	C[C@H](CS)C(=O)N1[C@H](CC[C@H]1C(=O)O)SCc2ccc3ccccc3c2	1636#4048#6051#84909	-0.017296128
CHEMBL1081974	N[C@H](CNc1ncc(s1)c2ccc3nnccc3c2)Cc4ccc(cc4)C(F)(F)F	207	0.1306645473
CHEMBL2385270	Fc1ccc2nccc(C(=O)NCC(=O)N3CCC[C@H]3C#N)c2c1	5550	0
CHEMBL284028	Oc1nc2cc(Cl)c(Cl)cc2nc1O	2906#116444#2902#2903#2904#2905#116443	-0.077077961
CHEMBL569166	ONC(=O)[C@H]1CC(CC(=O)N2CCCC2)CN[C@@H]1C(=O)N3CCC(=CC3)c4ccccc4	2064#102#4313	0.0535304052
CHEMBL137119	NS(=O)(=O)Oc1ccc2OC(=CC(=O)c2c1)CCc3ccccc3	412	0
CHEMBL203152	CC(=O)Nc1c(C(=O)C)c(O)nc2nc(c3ccc(Cl)cc3Cl)c(cc12)c4ccc(Cl)cc4	1268	-0.0047192152
CHEMBL157163	CC[C@@H](NC(=O)[C@@H](NC(=O)[C@H](CCCc1ccccc1)CC(=O)NO)C(C)(C)C)c2ccccc2	4314#4313	0.0330625969
CHEMBL175348	CCOc1ccc(Cc2cc(C3CCN(C[C@H]4CN(C[C@@H]4c5cccc(F)c5)[C@H](C(C)C)C(=O)O)CC3)n(CC)n2)cc1F	1234	-0.0015730717
CHEMBL2312671	NC(=O)N1CCc2c(C1)c(nn2CCCN3CCSCC3)c4ccc(Cl)c(c4)C#Cc5ccc(cc5)C(=O)NC[C@@H]6CCCN6	1520	0
CHEMBL94357	CC#CCOc1ccc(cc1)S(=O)(=O)N(C)[C@H](C(C)C)C(=O)NO	6868#4312#4318#4322	0.0755661777
CHEMBL389581	CC(C)(C)C(=O)C(N1[C@H](\C=C\c2occc2)[C@H](N3[C@H](COC3=O)c4ccccc4)C1=O)C(=O)OCc5ccccc5	552	-0.0094384304
CHEMBL376372	CCc1ccc(cc1)N2C=Nc3c(sc4nccc(NCC(F)(F)F)c34)C2=O	2911	0
CHEMBL1276117	CN(C)C1CCC(C1)c2c[nH]c3cccc(F)c23	6532	-0.0707882278
CHEMBL199147	CCN(C1CCN(CCC(c2ccc(F)cc2)c3ccc(F)cc3)CC1)C(=O)Cc4ccc(cc4)S(=O)(=O)C	1234	-0.0015730717
CHEMBL2334097	Cc1ccc2c(C)c(oc2c1C)C(=O)Nc3ccc(nc3)N4CCN(CC4)C(=O)Nc5ccccc5F	8694	0
CHEMBL327146	ONC(=O)CCCCCC(C(=O)Nc1ccc2ncccc2c1)C(=O)Nc3ccc4ncccc4c3	3065	0.0031486971
CHEMBL610242	[I-].COc1cc2CC(Sc2cc1OC)C(=O)CCc3cc[n+](Cc4coc(c4)[N+](=O)[O-])cc3	43	-0.0267396657
CHEMBL349618	NC(=N)NCCC[C@H](NC(=O)CN1CCN([C@H](CCC(=O)O)C1=O)S(=O)(=O)Cc2ccccc2)C(=O)c3nccs3	2159	-0.0141576456
CHEMBL87489	COCP(=O)(O)C(CCC\C=C(/C)\CCC=C(C)C)P(=O)(O)O	2222#137682	0
CHEMBL184889	CC(C)CN1CCCC1(CC(=O)NO)CS(=O)(=O)c2ccc(OCc3cc(C)nc4ccccc34)cc2	102#4313#6868	0.0267652026
CHEMBL169139	CCCC[C@@H](NC(=O)c1ccc(cc1F)C(=N)N)C(C)(C)C(=O)N2CCC(CC(=O)O)CC2	3690#3674	-0.0062897333
CHEMBL2158530	COc1cc(ccc1Nc2ncc3ccc(c4ccccc4OC)n3n2)C5CCN(CC(O)CF)CC5	3643#4869#238	-0.0157307173
CHEMBL2036628	CNc1ncc2c(nn(C[C@@H]3CC[C@@H](N)CC3)c2n1)c4ccccc4	10461#558	0
CHEMBL381785	CC(=O)Nc1ccc(cc1)c2cncc(OC[C@@H](N)Cc3c[nH]c4ccccc34)c2	207	0.1306645473
CHEMBL2218552	CN1[C@@H](CN(C1=O)c2ncccc2C)C(=O)NCc3cccc(c3Cl)C(F)(F)F	5027	0
CHEMBL1091330	CC1CCCN1C(=O)CSc2cc(ccc2C(F)(F)F)c3nn(CCCN4CCC(CC4)N5CCCC5=O)c6CCN(Cc36)S(=O)(=O)C	1520	0
CHEMBL279695	COc1ccc(cc1)S(=O)(=O)N(Cc2ccc(Br)cc2F)[C@H](C)C(=O)O	649	0
CHEMBL1090083	FC(F)(F)c1cc(ccc1Cl)C(=O)Nc2cccc(c2)c3ccnc4cc(nn34)c5ccncc5	673	0.0125947886
CHEMBL2347873	COc1ccc(CN2CCN(CC2)c3ccc(Br)cc3NC(=O)C4=Cc5ccccc5O/C/4=N\c6ccccc6)cc1	23621	-0.0031461435
CHEMBL191865	CC(C(=O)Nc1cc([nH]n1)C2CC2)c3ccc(cc3)N4CCCCC4=O	890#1017#8900	0.1511298018
CHEMBL1796499	ClCC(=O)Nc1sc2CCCCc2c1Cc3nnc(SCC(=O)NNC(=O)c4ccccc4)n3NC(=O)c5ccc(Cl)cc5	1020#8851	0
CHEMBL1956999	CC(C)N1CCC[C@H](CN2C(=Nc3cnc(Oc4ccc(Cl)cc4F)cc3C2=O)C)C1	3757	-0.0330319526
CHEMBL1093424	Cc1cc(NC(=O)[C@@](C)(N)COP(=O)(O)O)ccc1OCCc2ccc(cc2)c3ccccc3	1901#1903	0
CHEMBL2314322	COc1ccc(OC2=C(Cl)C=NN(Cc3ccc(F)c4ccccc34)C2=O)cc1	2831	0
CHEMBL226843	Oc1c(Cl)cc(CN(c2ccc(cc2)C#N)n3cnnc3)cc1Cl	1588	0.042511242
CHEMBL344691	Nc1cnc2C(=C3CCN(CC3)C(=O)Cc4ccncc4)c5ccc(Cl)cc5CCc2c1	2339#2342	0
CHEMBL1276678	CN[C@H](CNC(=O)N1CCC[C@H](C1)[C@@H](OCCNC(=O)OC)c2cccc(Cl)c2)C[C@H]3CCCOC3	5972	-0.0031461435
CHEMBL2370648	CC(C)C[C@H](NC(=O)[C@H](Cc1ccc(NCCl)cc1)NC(=O)CNC(=O)CNC(=O)[C@H](Cc2ccc(O)cc2)N(Cc3ccccc3)Cc4ccccc4)C(=O)O	4985	-0.0456190801
CHEMBL3037910	CC(C)Oc1cc(nc2cc(ccc12)c3nc([C@@H]4C[C@](C)(O)C4)n5ccnc(N)c35)c6ccccc6	3480	-0.0047166615
CHEMBL387078	Oc1ccc2[nH]c3c(cc4C(=O)NC(=O)c4c3c2c1)c5ccccc5	1111	0
CHEMBL277257	COC(OC)C1CSCN1C(=O)C2CCCN2C(=O)OCc3ccccc3	5550	0
CHEMBL2042157	CC1=C([C@@H](c2ccc(Cl)c(Cl)c2)n3nc(C)cc3N1)C(=O)N4CCC[C@H]4c5onc(C)c5	3741	0
CHEMBL342484	Fc1ccc(\C=C(/CCN2CCN(CC2)c3ncccn3)\c4ccc(F)cc4)cc1	1814#1813	-0.1541533683
CHEMBL239353	CC(C)c1ccc(cc1)c2ncc(C)c(n2)N(C)CCCOc3ccc4[C@H](CC(=O)O)CCc4c3	5465#5467	-0.0141576455
CHEMBL269274	CC(C)C[C@@H]1NC(=O)[C@@H]2CSSSSC[C@@H]3NC(=O)[C@@H](NC(=O)[C@H](C)NC(=O)[C@H](C)NC(=O)[C@@H]4CCCN4C(=O)[C@H](CC(=O)O)NC(=O)[C@H](CSSSSC[C@H](NNC(=O)C)C(=O)N[C@@H](C(C)C)C(=O)N[C@@H](CCCN=C(N)N)C(=O)N[C@@H](CC(C)C)C(=O)N[C@@H](Cc5c[nH]cn5)C(=O)N[C@@H](CCC(=O)O)C(=O)N[C@@H](CO)C(=O)N2)NC(=O)[C@H](CSSSSC[C@H](NC(=O)[C@H](Cc6ccc(O)cc6)NC(=O)[C@@H]7CSSSSC[C@H](NC(=O)[C@H](Cc8ccc(O)cc8)NC3=O)C(=O)N[C@@…	4159#4160#4161	0
CHEMBL1086014	C(Nc1ccnc(n1)N2CCSCC2)c3ccccc3	590#43	-0.0487626699
CHEMBL417390	CC(C)(C)OC(=O)N[C@@H](CCC(=O)N)C(=O)N[C@H](Cc1cn(C=O)c2ccccc12)C(=O)N3[C@@H](CCC3C(=O)c4ccccc4)C(=O)OCc5ccccc5	6869#6865	-0.0047192152
CHEMBL212183	CNc1ncc2cc(ccc2n1)c3cc(ccc3C)C(=O)Nc4ccc(Cl)c(c4C)C(F)(F)F	3932#3791#1432#3718	0.0330625969
CHEMBL467998	ONC(=O)CCCCNC(=O)c1cc(on1)c2ccccc2	3065#8841#10013#83933#55869#3066	0.0063050552
CHEMBL2205915	COc1ccc(cc1)N2C=Nc3c(sc4ncnc(NC5CC5)c34)C2=O	2911	0
CHEMBL2023992	COc1cc(Nc2nccc(n2)N3CCC[C@@H](C3)C(=O)NCc4cccc(Cl)c4)cc(OC)c1OC	3480#238	-0.0047166615
CHEMBL387552	NC1CCCN(C1)C2=Nc3c(Cl)cccc3C(=O)N2Cc4ccccc4C#N	1803#1576	-0.0125845738
CHEMBL2164361	CC(C)(Cc1ccccn1)N2C(C(=O)NCc3ccc(OC(F)(F)F)cc3)c4ccccc4C2=O	6335#6331#3757	-0.0865163913
CHEMBL1326930	Oc1[nH]c2ccc(cc2c1N=NC(=NCC3CCCO3)S)[N+](=O)[O-]	7334	0
CHEMBL1910994	C[S+]([O-])Cc1nc2ccccc2n1c3nc(nc(n3)N4CCOCC4)N5CCOCC5	5291	-0.0015730717
CHEMBL1946067	Oc1cccc2c(O)cc(nc12)C(=O)NC34CC5CC(CC(C5)C3)C4	7941	0
CHEMBL2420438	CN(C)CCN(C)CC(=O)Nc1ccc(c2cccc3C(=O)C=C(Oc23)N4CCOCC4)c5sc6ccccc6c15	5591	-0.0015730717
CHEMBL165612	CC1Nc2ccc(cc2C(C)(C)O1)c3ccc(F)c(c3)C#N	5241	-0.0220204505
CHEMBL2336010	CN1CCN(Cc2cc(Cl)cc(NC(=O)c3ccc(C)c(c3)C#Cc4cnc5ccnn5c4)c2)CC1	3815#4921#780	0.0283382743
CHEMBL175806	C[C@@H]1C[C@]2(SCC(=N2)N)[C@]3(O)O[C@@H]4C[C@@]5(C=O)[C@@H](CC[C@@H]6[C@@H]5CC[C@]7(C)[C@H](CC[C@]67O)C8=CC(=O)OC8)C[C@H]4O[C@@H]3O1	478#476#495#479#477#480	-0.0346075781
CHEMBL182369	O=C(Nc1ccc2NC(=O)OCc2c1)C(=O)N3CCC(Cc4ccccc4)CC3	2902#2904#2906#116444#2903#2905#116443	-0.077077961
CHEMBL127857	CN(CCCOc1ccc2C(=O)c3ccccc3Oc2c1)Cc4cccc(OC(=O)NCCCCCCCCCN5CCOCC5)c4	43#590	-0.0487626699
CHEMBL604082	COc1ccc(NC(=O)Nc2ccc(Cl)cc2C(F)(F)F)cc1c3c(Br)cnn3C	3356#3358	-0.1620212806
CHEMBL1910972	NC(=O)[C@H](CCCNC(=N)CCl)NC(=O)c1ccccc1.OC(=O)C(F)(F)F	29943	-0.0015730717
CHEMBL2031590	CN(C)[C@]1(C)C[C@H]([C@@H](C1)c2ccc(F)cc2F)C(=O)N3CCC(CC3)c4cc(C)nn4c5ccc(F)c(Cl)c5	5547	0
CHEMBL296844	COc1cc(Nc2c(cnc3cc(OCC4CCCCN4C)c(OC)cc23)C#N)c(Cl)cc1Cl	6714#25#27	0.0377869194
CHEMBL2314583	Cn1ccc(n1)N2CCc3c2nc(nc3c4cccc(O)c4)N5CCOCC5	5290	0.0078730197
CHEMBL1086662	O\N=C\1/C(=C\2/C(=O)Nc3ccc(F)cc23)/Nc4ccc(O)cc14	898#1017	0.1511298018
CHEMBL232400	OC(=O)COc1ccc(SCc2cc(F)ccc2OCc3ccc(cc3)C(F)(F)F)c4CCCc14	5467	-0.0062922869
CHEMBL251812	FC(F)(F)C(=O)c1ccc(cc1)C(=O)Nc2ccc(I)cc2	7442	-0.0047192152
CHEMBL270391	CN1CCc2nc(sc2C1)C(=O)NC3CNCCC3NC(=O)c4cc5cc(Cl)ccc5[nH]4	2159	-0.0141576456
CHEMBL1643519	CN(C)[C@@H]1CN(c2ccc(Cl)c(Cl)c2)c3ccccc3C1	6531	-0.0582036539
CHEMBL331290	[O-][N+](=O)c1ccc2CC(=O)C(=Cc2c1)C(=O)Cl	4128#4129	-0.0298832555
CHEMBL439423	CN(CC#C)C(=O)[C@]1(C[C@H]1CN)c2ccsc2	6532#6530	-0.1510123322
CHEMBL249565	CC(C)c1c(OC[C@@H](O)C[C@@H](O)CC(=O)O)n(nc1C(=O)N(C)Cc2cccc(C)c2)c3ccc(F)cc3	3156	-0.0157307173
CHEMBL1914472	CCC(C)[C@]1(CCN([C@@H](CCc2ccccc2)C(=O)N[C@@H](Cc3cc(F)cc(F)c3)[C@H](O)CNCc4cccc(OC)c4)C1=O)NC(=O)C	23621	-0.0031461435
CHEMBL357510	COc1ccc(N2CCc3c(C)nc4c(OC)cccc4c23)c(C)c1	479#495	-0.0094384304
CHEMBL310637	CCCCCCCCCCCCn1nnc(CCC(=O)Nc2c(OC)cc(OC)cc2OC)n1	8435#6646	-0.0047192152
CHEMBL333234	CC(C)(C)CC1CCCC(=O)OC[C@H](NC(=O)C(Cc2ccccc2)NC(=O)OC(C)(C)C)C(=O)N[C@@H](CC3CCCCC3)[C@@H](O)C(=O)O1	5972	-0.0031461435
CHEMBL454622	COC(=O)[C@](F)([C@H]1Cc2[nH]c3ccc(Cl)nc3c2C1)S(=O)(=O)c4ccccc4	7376	0
CHEMBL2218655	Cc1cccc(N2CCN(Cc3ccc(F)cc3Cl)C(=O)C2=O)c1F	5027	0
CHEMBL1929419	CN(CC#C)Cc1cc2cc(OCC3CCN(Cc4ccccc4)CC3)ccc2n1C	221656#590#7038#259307#43#4129#23028	-0.0660639052
CHEMBL200886	Fc1ccc(CN2C(=O)C(=O)c3cc(ccc23)S(=O)(=O)N4CC[C@H]4COc5ccccc5)cc1	836#840	0.5147979378
CHEMBL209304	FC(F)(F)c1ccccc1S(=O)(=O)NC(Cc2ccc(cc2)C3CC(=O)NS3(=O)=O)c4nc5ccccc5[nH]4	5770	0.0078730197
CHEMBL560123	N[C@H](CC(=O)N1CCC[C@H]1CNC(=O)c2ccccn2)Cc3ccccc3F	1803	-0.0110115021
CHEMBL558618	Cl.CCC1(O)C(=O)OCC2=C1C=C3N(Cc4cc5c(NC(=O)CN)cccc5nc34)C2=O	7150	0.0125947886
CHEMBL574603	Cn1cnc2c(NCc3ccc(cc3)c4ccccc4)nc(N[C@@H]5CC[C@@H](N)CC5)nc12	9134#898#1017#890#8900	0.2156742627
CHEMBL1085131	Cc1onc(CN2CCN(CC2)c3c(Cl)cnc4[nH]c(nc34)c5ccc(CN)cc5)c1	6790	0
CHEMBL472797	CC(C)(CC(=O)N[C@H]1C[C@@H]1c2cccnc2)NCC(=O)N3C[C@@H](F)C[C@H]3C#N	1803	-0.0110115021
CHEMBL602889	Fc1ccc(cc1)N2CCN(CCCN(CC3CC3)S(=O)(=O)c4cccc5cccnc45)CC2	3356#3363#3358	-0.1997750021
CHEMBL2419644	COc1cc2c(Oc3ccc(NC(=O)N\N=C(/C)\c4ccccc4)cc3F)ccnc2cc1OCCCN5CCCCC5	4233	0.0031486971
CHEMBL110060	CC[C@H](C)[C@H](NC(=O)C[C@H](O)[C@@H](CC1CCCCC1)NC(=O)CCNC(=O)[C@@H](Cc2ccccc2)NC(=O)OC(C)(C)C)C(=O)NCc3cnc(C)nc3N	5972#1509	-0.006292287
CHEMBL1782297	Cc1ccc(s1)c2nc(C)c(CC=C)c(Nc3ccc(cc3)C(=O)O)n2	5142	-0.0204499325
CHEMBL549656	Cl.CNC(=O)c1ccc(\C=C\C(=O)NCC(=O)N(C)c2ccc(Cl)c(COc3cccc4c(cc(C)nc34)n5cccn5)c2Cl)cc1	624	0.0031486971
CHEMBL1685023	CC(C)(C)CN(C(=O)CCC(=O)N1CCCC(C1)C(=O)O)c2ccc(Cl)cc2C(O)c3ccc(F)cc3Cl	2222	0
CHEMBL609317	CC1Cc2ccc3C[C@H]4N(C)CCc5cccc(c45)c3c2O1	3350	-0.0833728016
CHEMBL159695	NC(=N)NCCC[C@@H](NC(=O)CN1CCN(CC1=O)S(=O)(=O)c2ccc(Cl)cc2)C(=O)c3nccs3	2159#2147#5644	-0.0330345063
CHEMBL2371084	C[C@@H](O)[C@@H]1NC(=O)[C@H](CCCCN)NC(=O)[C@H](Cc2c[nH]c3ccccc23)NC(=O)[C@H](Cc4ccc(N)cc4)NC(=O)[C@H](Cc5ccccc5)NC(=O)[C@H](CSSC[C@H](NC(=O)[C@H](Cc6ccccc6)NC1=O)C(=O)O)NC(=O)[C@H](NC(=O)N)C(I)c7ccc(O)cc7	6751#6752#6753#6754#6755	0.0047294225
CHEMBL459716	CC(C)Nc1cc(ccn1)c2[nH]c(SCC(O)CO)nc2c3ccc(F)cc3	1432	0
CHEMBL1669456	CN(CCCCN=C1N2CCCCCCC2=Nc3ccccc13)CCCN=C4N5CCCCCCC5=Nc6ccccc46	7038#590#43	-0.0487626699
CHEMBL280262	COc1ccc(CCC(OC(=O)[C@@H]2CCCCN2C(=O)[C@@H](CC=C)c3cc(OC)c(OC)c(OC)c3)c4cccc(OCC(=O)O)c4)cc1OC	2280	-0.0047192152
CHEMBL425985	CN(C)S(=O)(=O)c1c(Cl)ccc(N\C(=N\C#N)\Nc2ccccc2c3ccccc3)c1O	3579#3577	-0.0015730717
CHEMBL2381104	COc1ccc(cc1)c2cc(N)n(n2)c3nc(cs3)C(=O)Nc4ccccc4N5CCNCC5	1111	0
CHEMBL510526	CO\C(=C/1\NC(=O)[C@@H](NC(=O)c2csc(n2)c3cc(O)c(nc3c4csc(n4)[C@@H]5COC(=O)c6c7CO[C@@H]([C@H](NC(=O)c8csc1n8)c9nc(cs9)C(=O)N5)[C@H](O[C@H]%10C[C@](C)(O)[C@@H]([C@H](C)O%10)N(C)C)C(=O)OCc%11cccc(c7%11)n6O)c%12nc(cs%12)C(=O)NCCN(C)C)[C@@H](C)O)\C	186	-0.0015730717
CHEMBL25905	COCc1nc(N2CCN(CCc3ccc(F)c(F)c3)CC2)c4c(n1)c5c(Cl)nccc5n4C	4363#5244#5243	0.00472943
CHEMBL126587	COc1ccc(cc1OC2CCCC2)C3CN(Cc4cc(I)cc(c4)C5(N=N5)C(F)(F)F)C(=O)C3	5141	-0.0204499325
CHEMBL1097925	CC(C)[C@@](O)(C[C@@H]1N(C)C(=O)\C(=C(\O)/[C@@H]2[C@H](C)C=C[C@@H]3CCCC[C@@H]23)\C1=O)C(=O)O	84262	0
CHEMBL302601	CC[C@@H](C)C[C@@H](C)\C=C\C(=O)O[C@@H]1[C@@H](O)C2(CCC(=C)[C@@H](OC(=O)C)[C@H](C)Cc3ccccc3)OC(C(=O)O)C(O)(C(=O)O)C1(O2)C(=O)O	2222	0
CHEMBL459571	CC(C)c1nnc(C)n1C2CCN(CC[C@H](NC(=O)C3CCC(F)(F)CC3)c4ccccc4)CC2	1234	-0.0015730717
CHEMBL218589	Cc1ccc(cc1)C2=CC(=NCCN2)NC(C)(C)Cc3ccccc3	3356	-0.0959548217
CHEMBL325241	CSCC(NC(=O)[C@H](Cc1ccccc1)OC(=O)N2CCC(N)CC2)C(=O)N[C@@H](CC3CCCCC3)[C@@H](O)CCSc4ccccn4	5972	-0.0031461435
CHEMBL2348527	COc1cc(Br)c(cc1OC)S(=O)(=O)Nc2ccc(c(OCCN3CCN(C)CC3)c2)C(F)(F)F	2837	0
CHEMBL506137	CNC[C@]1(O)Cc2ccccc2[C@@H]1Oc3ccc(F)cc3C	6530#6532#1565#6531	-0.2107890578
CHEMBL29976	CNC(=O)[C@@H](NC(=O)[C@H](CC(C)C)[C@H](C1CCCC1)C(=O)NO)C(C)(C)C	6868#4312#4317	0.0094460914
CHEMBL386459	CN1CCC2(CC1)Oc3ccc(Br)cc3C4CC(=NN24)c5ccc(Cl)c(Cl)c5	3357	-0.0330345063
CHEMBL1825181	Cc1ccc(F)c(C)c1Oc2c(C(=O)N3CCNCC3)c4ccncc4n2c5ccccc5	5972	-0.0031461435
CHEMBL101203	[Na+].Cc1c(CCC(O)C[C@@H](O)CC(=O)[O-])c(cn1c2ccccc2)c3ccc(F)cc3	3156	-0.0157307173
CHEMBL2380446	COc1cccc(c1)c2cccc(c2)C3(C)SCCC(=N3)N	23621	-0.0031461435
CHEMBL2010872	CC(C)Cn1c2ccc(Nc3ncccn3)cc2c4c5CNC(=O)c5c6c(CCc7nn(C)cc67)c14	4915#4914#7182#5979#5156#6788#1436#2322#2321#2261#2260#6714#1452#11200#695#6790#238#7010#3791	0.143274658
CHEMBL360359	COC(=O)CC1N(C(=Nc2ccccc12)NCCCCCN)c3ccc(cc3)c4ccccc4	8913	-0.0110115021
CHEMBL191518	OC(=O)CC(c1ccccc1)n2ccc3cc(OCCONC4=NCCN4)ccc23	3690#3685	0.0063025016
CHEMBL554	CS(=O)(=O)CCNCc1oc(cc1)c2ccc3ncnc(Nc4ccc(OCc5cccc(F)c5)c(Cl)c4)c3c2	1956#2064#2066#2065#207#332#83903#5979#5287#1558#5243#8647#595#1577#1027#5595#5159	0.5573066261
CHEMBL34744	Cc1ccc(cc1)[C@H]2N3[C@H](Cc4c2[nH]c5ccccc45)C(=O)N(CC3=O)[C@@H]6CCN(Cc7ccccc7)C6	8654#50940	-0.0141576455
CHEMBL1643205	Cn1cc(cn1)c2cnn3c(N)cc(nc23)C4CCCNC4	1111	0
CHEMBL483189	CCN1CCC(CC1)Oc2ccc(cc2)N3C(=Nc4ccccc4C3=O)C	11255	-0.0047192152
CHEMBL155833	CN1CCc2cccc3c2[C@H]1Cc4c(Br)ccc(O)c34	154#1816#1814#1813#153	-0.3460655655
CHEMBL116432	CC1=C2CCc3cc(OCc4cc(ccc4C(F)(F)F)C(F)(F)F)ccc3N2CCC1=O	6715	2.55e-06
CHEMBL130038	Oc1cccc2C(C(=O)Cc3ccc(OCc4ccccc4)cc3)c5cccc(O)c5C(=O)c12	242#59344#240#247	-0.0078576976
CHEMBL472209	Oc1ccc2c(c1)c3c4C(=O)NC(=O)c4c(cc3n2CCS(=O)(=O)c5nnc[nH]5)c6ccccc6Cl	7465#1111	0.0031486971
CHEMBL68917	CN(CC(CCN1CCC(CC1)n2ccnc2)c3ccc(Cl)c(Cl)c3)C(=O)c4ccccc4	6865	0
CHEMBL51198	CCCCN(CCCC)CCCOc1ccc(\C=C\c2nc3ccccc3n2C)cc1	495#496	-0.0094384304
CHEMBL85792	COc1ccccc1[C@H]2COCC3(C2)OCCN(Cc4n[nH]c(O)n4)[C@H]3c5ccc(F)cc5	6869	-0.0047192152
CHEMBL1087862	Clc1ccc(NC(=O)Nc2ccc(cc2)C(=O)N3CCC(CC3)N4CCOCC4)cc1	2053	0
CHEMBL597031	COc1ccc2[nH]cc(CCC3N(C)CCc4ccccc34)c2c1	6532	-0.0707882278
CHEMBL1823195	Cl.Cc1cccc(N2CCN(CC(O)CNC(=O)c3nc(C)n(c3C)c4ccccc4F)CC2)c1C	3356#6532	-0.1667430495
CHEMBL1778639	CCS(=O)(=O)c1ccc(c(C)c1)c2cc(ccc2OCC(=O)O)C(F)(F)F	11251	-0.0031461435
CHEMBL473655	COC(=O)C12CCCC(=C1N(Cc3ccc(Cl)cc3Cl)C(=O)C2)\C=C\C(=O)NS(=O)(=O)c4cc(F)c(F)cc4F	5733	0.0346382223
CHEMBL244486	Fc1ccc(cc1NC(=O)Nc2ccc(Oc3ccc4nc(NC(=O)c5cccnc5)[nH]c4c3)cc2)C(F)(F)F	7010#3791	0.0456548317
CHEMBL19640	CN1C(=O)N(CC#Cc2cc3C(=NCc4nnc(C)n4c3s2)c5ccccc5Cl)c6ccccc6C1=O	5724	0
CHEMBL510659	COC[C@H]1CCCN1C(=O)c2cc(C)cc(c2)C(=O)N[C@@H](Cc3cc(F)cc(F)c3)[C@H](O)[C@@H]4NCCN(Cc5ccccc5)C4=O	23621	-0.0031461435
CHEMBL2063321	CN1CCN(CC1)c2ccc(cc2)C(=O)Nc3cc(n[nH]3)c4ccc(CNC(=O)Oc5ccccc5)cc4	2322#2321#3791#6790	0.0535278514
CHEMBL404990	CCC(C)C(NC(=O)C(CC(O)C(CC1CCCCC1)NC(=O)C(Cc2c[nH]cn2)N(C)C(=O)C(Cc3ccccc3)NC(=O)C4CCCN4C(=O)CCC(N)C(=O)O)C(C)C)C(=O)NCc5ccccn5	5972	-0.0031461435
CHEMBL559931	[Br-].CC1(C(=O)O[C@H]2C[N+]3(CCCOc4ccccc4)CCC2CC3)c5ccccc5c6ccccc16	1128#1129#1131	-0.2862888397
CHEMBL377783	CC(C)\N=C(/N)\c1c(O)nsc1Nc2ccc(cc2Cl)C(F)(F)F	5604	0.0094460914
CHEMBL2403364	COc1ccc2N(C)C(=O)\C(=C/c3cc4CN(CCc4[nH]3)C(=O)N5CCOCC5)\c2c1	120892	0
CHEMBL492359	Fc1ccc(cc1CN2CCNCC2)c3cccc(CNC(=O)c4ccc5OCOc5c4)c3	1131	-0.0849433196
CHEMBL1807817	O[C@@H](CNCCSCCCOCCc1ccccc1)c2ccc(O)c3NC(=O)Sc23	1813#153#154	-0.2548299589
CHEMBL196860	C[C@@H]1CN(Cc2ccc(F)cc2)CCN1C(=O)\C=C\c3ccc(Cl)cc3NC(=O)N	1230	0
CHEMBL467578	[Na+].[O-]C(=O)c1cccc(n1)c2ccccc2c3cc(Cl)ccc3OCc4ccc(Br)cc4F	5731	-0.0094384304
CHEMBL322391	CN([C@@H](Cc1ccccc1)C(=O)N)C(=O)[C@H](CC(=O)O)NC(=O)[C@H](CCCCNC(=O)Nc2ccccc2C)NC(=O)[C@H](Cc3c[nH]c4ccccc34)NC(=O)Cc5ccccc5	886#887	-0.0031461434
CHEMBL437451	C[C@@H](O)[C@H]1NC(=O)[C@H](Cc2ccccc2)NC(=O)[C@H](NC(=O)[C@H](Cc3ccc(CN)cc3)NC(=O)[C@@H](Cc4ccc5ccccc5c4)NC(=O)[C@H](Cc6ccccc6)NC(=O)[C@@H](Cc7ccccc7)NC(=O)[C@@H](CCCCN)NC(=O)[C@H](N)CSSC[C@H](NC(=O)[C@H](CO)NC1=O)C(=O)O)[C@@H](C)O	6751#6752#6753#6754#6755	0.0047294225
CHEMBL375161	COc1ccc(Cn2c(Cc3c[nH]c4ccccc34)nnc2[C@@H](Cc5c[nH]c6ccccc56)NC(=O)C(C)(C)N)c(OC)c1	2693	0
CHEMBL1950404	OC(=O)c1cncc(c1)c2cnc(cn2)N3CCC(CC3)Oc4cc(F)ccc4Br	6319	0
CHEMBL1766580	CN1C(=O)C(=Cc2cnc(N[C@@H]3CC[C@@H](O)CC3)nc12)Oc4ccc(F)cc4F	1432	0
CHEMBL269292	CC(C)C[C@H](NC(=O)[C@@H](CC(=O)C(Cc1ccc(O)cc1)NC(=O)C2CCCN2C(=O)C(CCCN=C(N)N)NC(=O)C(N)CCCN=C(N)N)Cc3ccccc3)C(=O)O	4923#23620	-0.0015730717
CHEMBL1090742	C[C@@H](O[C@H]1CN2[C@@H](C(N)CC2=O)[C@@H]1c3ccc(F)cc3)c4cc(cc(c4)C(F)(F)F)C(F)(F)F	6869	-0.0047192152
CHEMBL428056	[O-][N+](=O)c1oc(cc1)C(=O)Nc2ccccc2N3CCCCC3	1436	0.0062973943
CHEMBL136191	FC(F)(F)c1cc(\C=C\C(=O)N2CCOCC2)ccc1Sc3ccc4OCCOc4c3	3683	-0.0047192152
CHEMBL332375	COC(=O)c1cccc(Nc2[nH]nc3c2Cc4cc(OC)c(OC)cc34)c1	5159	0.0173191111
CHEMBL2151240	CC(=O)N[C@@H](Cc1ccc(F)c(OC(F)(F)F)c1)[C@H](O)CN[C@H]2CC3(CCC3)Oc4ncc(CC(C)(C)C)cc24	23621	-0.0031461435
CHEMBL2037226	Cc1ccc(NC(=O)Nc2cc(ccc2F)C(F)(F)F)cc1Nc3ccc4\C(=C\c5ccc[nH]5)\C(=O)Nc4c3	3815#4915#4914#7010#2047#238#4486#3791#2322#2324#5159#2264#7535#3480#2321#1436#6850#660#5979#2042#2268#6098#7075	0.1590206973
CHEMBL7827	Oc1cc(O)c2C(=O)C(=COc2c1)c3cccc(Cl)c3	1956	0.0755636241
CHEMBL583217	OC(=O)[C@@H]1CC[C@H](CC1)OC[C@@H]2C[C@H](F)CN2C(=O)Cc3ccc(Nc4oc5cc(F)ccc5n4)c(Cl)c3	3688#3676	-0.0047192152
CHEMBL230222	CN1CCC[C@@H]1COc2cc(Nc3oc4ccc(Oc5ccnc6[nH]ccc56)cc4n3)ccc2Cl	3791	0.0283382743
CHEMBL2385240	CC(C(=O)NCc1ccc(nc1OC2CCC(CC2)C(C)(C)C)C(F)(F)F)c3ccc(NS(=O)(=O)C)c(F)c3	7442	-0.0047192152
CHEMBL262980	OC(=O)c1cccc(O)c1C(=O)c2c(O)cc(cc2O)C(=O)O[C@@H]3CC(C[C@H]3NC(=O)c4ccc(O)cc4)C(=O)C(F)(F)F	5578#5579#5582#5580#5581#5583#5566	0.0204703619
CHEMBL2205375	COc1ccc(N2C=Nc3c(sc4ncnc(NC5CC5)c34)C2=O)c(F)c1	2911	0
CHEMBL1076445	Fc1ccc(F)c(OCCCc2ccc(cc2)C3=C([C@H]4CS(=O)(=O)C[C@H](C3)N4)C(=O)N(Cc5cccc(Cl)c5Cl)C6CC6)c1Cl	5972	-0.0031461435
CHEMBL37402	CCO\C(=C/1\C(C(=C(C)N=C1C)C(=O)OCCCCO\C(=C/2\C(C(=C(C)N=C2C)C(=O)OCC)c3cccc(c3)[N+](=O)[O-])\O)c4cccc(c4)[N+](=O)[O-])\O	778#776#779#775	-0.0739343713
CHEMBL565941	FC(F)(F)c1ccc(Nc2noc3cc(ccc23)c4cccnc4)cc1	2053	0
CHEMBL184275	Clc1ccc(CCNC(=O)c2ccc(N\C(=N\C3CCCCC3)\N4CCNCC4)cc2)c(Cl)c1	4161#4159#4160#10381	0.0062973943
CHEMBL393314	Nc1nccn2c(nc(c3cccc(OCc4ccccc4)c3)c12)[C@@H]5C[C@H](CN6CCOCC6)C5	3480	-0.0047166615
CHEMBL131350	OC(=O)C1Cc2ccccc2N1C(=O)CS	1636	-0.0188717534
CHEMBL67503	CCc1cccc2Oc3cc(O)ccc3S(=O)(=O)c12	23028#259307#221656#4129	-0.0173012353
CHEMBL332912	[Na+].CC(C)c1nc(c2ccc(F)cc2)c(c3cc(Cl)cc(Cl)c3)n1\C=C\[C@@H](O)C[C@@H](O)CC(=O)[O-]	3156	-0.0157307173
CHEMBL78104	COc1ccc2C(CN(Cc3cnc(N)nc3N)Cc2c1)c4cccc(c4)[N+](=O)[O-]	1719	0.0063025017
CHEMBL2204668	CN1CCN(Cc2ccc(cc2)C(c3ccccc3)C45CC6CC(CC(C6)C4)C5)CC1	10280	-0.0078653586
CHEMBL184392	COc1cc2c(ncnc2cc1OCCN3CCCCC3)N4CCN(CC4)\C(=N/Cc5ccc(C)nc5Cl)\S	5159	0.0173191111
CHEMBL237257	CCCN1C=C(C(=O)N)C(=CC1=O)Nc2ccc(I)cc2F	5605#5604	0.0094460914
CHEMBL351111	CCCC[C@H](NC(=O)OC(C(C)C)C(C)C)C(=O)C(=O)Nc1cc2ccccc2cn1	1513	0
CHEMBL2335410	COc1ccc(cc1OCCCCCNCC(O)c2ccc(O)c(CO)c2)C(=O)Nc3c(Cl)cncc3Cl	5142	-0.0204499325
CHEMBL575737	NC(=O)[C@@H]1CCCN1CC2=CC(=O)Oc3cc(OCc4cccc(F)c4)ccc23	4129#23028#259307#221656	-0.0173012353
CHEMBL1172252	CCCC[C@H](NC(=O)[C@H](Cc1c[nH]c2ccccc12)NC(=O)[C@H](CCCNC(=N)N)NC(=O)[C@@H](Cc3ccc4ccccc4c3)NC(=O)[C@H](Cc5cnc[nH]5)NC(=O)[C@H](Cc6ccccc6)NC(=O)CNC(=O)[C@@H](C)NC(=O)[C@@H](N)Cc7ccc(O)cc7)C(=O)N[C@@H](CC(=O)O)C(=O)N[C@@H](Cc8ccccc8)C(=O)N	4160#886#887#4985#4161#4159#10381	-0.0424678292
CHEMBL415585	C[C@@H](O)[C@H]1NC(=O)[C@H](CCCCN)NC(=O)[C@@H](NC(=O)[C@H](Cc2ccccc2)NC(=O)[C@@H](Cc3ccccc3)NC(=O)[C@H](N)CSSC[C@H](NC(=O)[C@H](Cc4ccc(O)cc4)NC1=O)C(=O)O)[C@H](C)c5ccc6ccccc6c5	6751#6752#6753#6754#6755	0.0047294225
CHEMBL266195	CC(C)NCC(O)COc1ccccc1CC=C	153#154#155#5004#2222#3354#3358#150#3363#3359#1565#1813#55811#3356#1814#146#148#152#151#5005	-0.9972993851
CHEMBL382729	COCCOc1cc2ncnc(\N=C/3\C=C(O)C(=C(Cl)C3=O)OCc4cccc(F)c4)c2cc1OC	3791	0.0283382743
CHEMBL391668	CCN(CC)CCCC(C)NC(=O)CCCc1cc(nn1c2ccc3ccccc3c2)c4cccc(c4)C(F)(F)F	729230	0
CHEMBL555707	[I-].CCOC(=O)c1ccc(NC(=O)N[C@@H](Cc2ccc(cc2)C(F)(F)F)C(=O)N[C@H]3CC[N+](C)(Cc4ccc5OCOc5c4)C3)cc1	1129#1128#1131	-0.2862888397
CHEMBL2024195	Cc1cc(C2CCN(CC2)C(=O)[C@@H]3CNC[C@H]3c4ccc(F)cc4F)n(n1)c5cc(Cl)ccc5Cl	5547	0
CHEMBL395126	CN(C)C(=O)c1sc2cc(F)ccc2c1C3CCN(CCCn4nc(c5CN(CCc45)S(=O)(=O)C)c6ccc(cc6)C(F)(F)F)CC3	1520	0
CHEMBL136323	CN(CC(N1CCC(CC1)N2CCCCC2)c3ccccc3)C(=O)Cc4cc(cc(c4)C(F)(F)F)C(F)(F)F	6869	-0.0047192152
CHEMBL59754	CC(=O)NCCCCCCCCOc1ccc(cc1)C(=O)N2CCC(CC2)N3C(=O)CCc4ccccc34	5021#554	-0.0110115021
CHEMBL445572	CS(=O)(=O)CCN(Cc1oc(cc1)c2ccc3ncnc(Nc4ccc(OCc5cccc(F)c5)c(Cl)c4)c3c2)Cc6ccccc6	2064#1956	0.1023288267
CHEMBL234412	CCCC[C@H]1CN2CCc3cc(OC)c(OC)cc3[C@@H]2C[C@@H]1N	1803#116843#6572#6570#6571	-0.0377537214
CHEMBL26289	CCCCOC(=O)NC(Cc1ccccc1)C(=O)CCC(=O)N2CCCC2C(=O)O	1636#59272	-0.0220178969
CHEMBL223971	COCCOCC#Cc1cc(cs1)c2n[nH]c3c2Cc4ccc(Cn5cncn5)cc34	3791#2321#2324#5159#5156#2322#1436#3815#3932#7010	0.1527156419
CHEMBL16004	CCN(C\C=C\C#CC(C)(C)C)Cc1cccc(OC[Si](C)(C)c2ccc(cc2)N=[N+]=[N-])c1	6713	-0.0047192152
CHEMBL604089	Clc1ccccc1n2nc(C(=O)NC3CCCCC3)c(Cn4cncn4)c2c5ccc(Br)cc5	1901#1903	0
CHEMBL370360	Clc1ccc(CN2CCC(CC2)Nc3[nH]nc4ccc(Cl)cc34)cc1	2847	0
CHEMBL1076200	CN1CCN(CCNc2cc(ncn2)n3c(Nc4cc(ccc4C)C(=O)Nc5cccc(c5)C(F)(F)F)nc6ccccc36)CC1	3932#3055#6714#4067#3791	0.0708444089
CHEMBL386727	CCCc1cc(N)c2cc(NC(=O)\C=C\c3ccc(cc3)C(F)(F)F)ccc2n1	2847	0
CHEMBL247564	COc1ccc2nccc(C3CN(C4CCN(Cc5cc6ccccc6s5)CC4)C(=O)O3)c2c1	1237	0
CHEMBL183110	CCc1cc(I)c2NCCC(NCCCNc3nc4ccccc4[nH]3)c2c1	92935#4141#8565#9255	-0.0015730717
CHEMBL599429	COc1ccc(NC(=O)Nc2cccc(c2)C(=O)C)cc1c3c(Br)cnn3C	3356#3358	-0.1620212806
CHEMBL1929407	CCN(CC)Cc1ccc(OCCNc2nc3ccccc3nc2N)cc1	11255	-0.0047192152
CHEMBL249368	COc1cc(CN(C)C(=O)c2nn(c(OC[C@@H](O)C[C@@H](O)CC(=O)O)c2C(C)C)c3ccc(F)cc3)cc(OC)c1	3156	-0.0157307173
CHEMBL2398722	CC(C)[C@@H](NC(=O)[C@@H]1CCC[C@@H]1O)C(=O)N2CC[C@](O)(c3ccc(Cl)cc3)C(C)(C)C2	1230	0
CHEMBL14364	Clc1ccc2c(Nc3ccc(OCCCN4CCCCC4)cc3)ccnc2c1	11255#3176	-0.0078653587
CHEMBL495530	CN1CCN(CC1)c2ccc3[nH]c(nc3c2)C4=C(N)c5cc(NC(=O)c6ccccc6)ccc5NC4=O	3791#2260#5159	0.0535304051
CHEMBL2022050	C(CCOc1ccc(cc1)c2oc3ccccc3c2)CNc4c5CCCCc5nc6ccccc46	590#7038#43	-0.0487626699
CHEMBL129542	C(COc1ccc(CN2CCCCC2)cc1)CN3CCCCC3	11255#43	-0.0314588809
CHEMBL360248	C[C@]12Cc3cnn(c3C=C1CCC[C@@H]2C(O)c4ccc(cc4)C(F)(F)F)c5ccc(F)cc5	5241	-0.0220204505
CHEMBL101230	CN(CCCc1ccc(Cl)cc1)CCC(O)(P(=O)(O)O)P(=O)(O)O	2224	-0.0078653586
CHEMBL447079	CC(C)(C)C(=O)N1CCC[C@H]1C(=O)N2CCC(CC2)NS(=O)(=O)c3cc(ccc3C(F)(F)F)S(=O)(=O)c4ccccc4	6422	0
CHEMBL333729	COc1ccc(cc1)S(=O)(=O)N2CCCN(C2C(=O)NO)S(=O)(=O)c3ccc(OC)cc3	4312#4314#4316#4318	0.0928827352
CHEMBL2430252	Cc1[nH]c2\C(=C\3/C(=O)Nc4ccc(F)cc34)\CCCc2c1C(=O)N5CCC(CC5)N6CCCCC6	3815#5159#3791	0.0708469626
CHEMBL357148	[O-][n+]1ccc(CC(=O)N2CCN(CC2)[C@H]3c4ncc(Br)cc4CCc5cc(Cl)cc(Br)c35)cc1	2339#2342	0
CHEMBL1669672	CC(C)Oc1cccc(NC(=O)c2ccc(N3CCCC3)c(c2)C(F)(F)F)c1	134864#319100	-0.0078653586
CHEMBL261703	OC(=O)[C@@H](Cc1cc(O)c(O)cc1[N+](=O)[O-])OC(=O)\C=C\c2cc(O)c(O)cc2[N+](=O)[O-]	231	-0.0015730717
CHEMBL111798	CC(C)C[C@H]([C@H](CC=C)C(=O)NO)C(=O)N[C@H](C(=O)c1c[nH]c2ccccc12)C(C)(C)C	4312#4313#4314#4316	0.0535278515
CHEMBL2159352	COc1ccc2cc(ccc2c1)c3cc(nn3[C@@H](C)c4ccc(cc4)C(=O)NCCC(=O)O)c5cc(ccc5C)C(F)(F)F	2642#2696	-0.0015730717
CHEMBL173484	Nc1nc(cc(c2cccc(NC(=O)CCN3CCCCC3)c2)c1C#N)c4ccccc4O	3551	0.0094511988
CHEMBL231203	CCc1ccc(cc1)S(=O)(=O)N[C@H]2[C@H](O)C(C)(C)Oc3ccc(NC(=O)c4cccc(OC)c4)cc23	3741	0
CHEMBL300710	CC(C)(O)CSc1ncc(cc1c2ccc(cc2)S(=O)(=O)C)C(F)(F)F	5743	-0.055044742
CHEMBL373631	CN(C)CC[C@H](CSc1ccccc1)Nc2ccc(cc2[N+](=O)[O-])S(=O)(=O)NC(=O)c3ccc(cc3)N4CCC(=Cc5ccccc5F)CC4	598	0.1101992927
CHEMBL1231453	Oc1ccc(cc1)C2(CCCCC2)c3ccc(O)cc3	2100#2099#2104	-0.0157026267
CHEMBL251768	C[C@@H](O[C@@H]1CN(C[C@H]1c2ccccc2)C3=CC(=O)CC(C)(C)C3)c4cc(cc(c4)C(F)(F)F)C(F)(F)F	6869	-0.0047192152
CHEMBL281017	CN1C(=O)C(NC(=O)Nc2cccc(C)c2)N=C(c3cccc(OCC(=O)NCCCOc4cccc(CN5CCCCC5)c4)c3)c6ccccc16	887#886	-0.0031461434
CHEMBL267615	CCc1[nH]c2ccc(OC)cc2c1CCN(C)C	3362#3356#3359	-0.154155922
CHEMBL299252	COC(=O)C(NC(=O)[C@H](Cc1ccccc1)NS(=O)(=O)N2CCOCC2)C(=O)N[C@@H](CC3CCCCC3)C(=O)C(F)(F)C(=O)NCCN4CCOCC4	5972#9476#1509	-0.006292287
CHEMBL606787	C[C@@H]1[C@@H]2C3=CC(=CCC3[C@H](Cc4ccc(OC(=O)C)cc24)N1C)OC(=O)C	4988	-0.0629228691
CHEMBL470918	CC1=C(C(=O)N(N1)c2ccccc2)C3(C(=O)N(C4CC4)C5=C3C(=O)CC(C)(C)C5)C(F)(F)F	79071	0
CHEMBL2337972	COc1ccc(C2=NN(CCCCOc3ccc(C4=NNC(=O)CC4)c(F)c3F)C(=O)C2(C)C)n5cc(nc15)C(F)(F)F	5142#5139	-0.0267345583
CHEMBL225749	Fc1ccc(cc1)C(CN2CCN(CCCCc3cccc4ccccc34)CC2)N5CCN(CC5)C6CC6	4160	0
CHEMBL2218129	Clc1cccc(C(=O)N2CCn3c(C2)nnc3c4cscn4)c1Cl	5027	0
CHEMBL445921	CCCC(Oc1cccc(Cc2c(C)n(C(=O)c3ccc(OC)cc3)c4ccc(OC(F)(F)F)cc24)c1)C(=O)O	5468#5465	-0.0283127374
CHEMBL2338310	CC[C@H](C[C@@H]1C[C@@H]1NC(=O)[C@@H]2OC(=O)[C@H]2[C@@H](C)CC)NC(=O)[C@H](C)NC(=O)OCc3ccccc3	5693	0.0062973943
CHEMBL309243	C[C@]12Cc3cnn(c3C=C1CCC[C@@H]2[C@@H](O)CC=C)c4ccc(F)cc4	2908#2752	0.0031895562
CHEMBL339114	CC(C)(C)OC(=O)NC(Cc1ccccc1)C(=O)N[C@H]2CCC(=O)OCCOC(=O)[C@H](O)[C@H](CC3CCCCC3)NC2=O	5972	-0.0031461435
CHEMBL1202016	OC(=O)C(=O)O.C(CN1C2CCC1CN(CCOC(c3ccccc3)c4ccccc4)C2)Cc5ccccc5	28968#55117#6535#6534#388662#6529#6531#348932#340024#6539#6540#54716#11254#6533#6530	-0.1462931169
CHEMBL290614	CCCC1=NC2(CCCCC2)C(=O)N1Cc3ccc(cc3)c4ccccc4c5nn[nH]n5	185	-0.0157281636
CHEMBL378416	C[C@@H](O[C@H]1CC[C@@H](NC[C@@H]2CCC(=O)N2)[C@@H]1c3ccc(F)cc3)c4cc(cc(c4)C(F)(F)F)C(F)(F)F	6869	-0.0047192152
CHEMBL428386	CC1CCCN1C[C@@H](O)CNS(=O)(=O)c2cccc3ccccc23	6536	-0.0015730717
CHEMBL205590	CN(C)CCOc1cc(N2CCN(C)CC2)c(Cl)cc1NC(=O)Nc3cnc(cn3)C#N	1111	0
CHEMBL585578	CCCOc1ccc(Oc2ccc(cn2)c3ccc(cc3)C(C)NC(=O)C)cc1	31#32	-0.0047192152
CHEMBL1214185	CC[C@H]1OC(=O)[C@H](C)[C@@H](O[C@H]2C[C@@](C)(OC)[C@@H](O)[C@H](C)O2)[C@H](C)[C@@H](O[C@@H]3O[C@H](C)C[C@@H]([C@H]3O)N(C)C)[C@](C)(O)C[C@@H](C)\C(=N/OCOCCOC)\[C@H](C)[C@@H](O)[C@]1(C)O	3691#5243#3918#1555#356#1544	0.0283433816
CHEMBL98349	CN(C(=O)CNC(=O)\C=C\c1ccc(NC(=O)Cc2ccncc2)nc1)c3ccc(Cl)c(COc4cccc5c(OCc6ccccn6)cc(C)nc45)c3Cl	624	0.0031486971
CHEMBL608264	CNC[C@H](CC1CCCCC1)NC(=O)N2CCC[C@H](C2)[C@@](O)(CCCNC(=O)C3CC3)c4cccc(Cl)c4	5972	-0.0031461435
CHEMBL1784557	CCCCCc1ccc(Nc2cc(C)nc3ncnn23)cc1	1806#1723	-0.0062922869
CHEMBL241754	CC(=O)N1N=C(C[C@@]1(CCCN)c2ccccc2)c3cc(F)ccc3F	3832	0
CHEMBL429131	CCCSc1nc(NC(=O)C)cc(OCCc2ccccc2)n1	140	-0.0078653586
CHEMBL2047701	O\N=C(/Cc1cc(Br)c(O)c(Br)c1)\C(=O)NCCS	3065#10013	0.0062973942
CHEMBL486747	COc1ccc(OCCCN(CC(=O)NCc2ccccc2)Cc3cccs3)cc1OC	3062	0
CHEMBL1642490	CN1CCCCC1COc2ccc(cc2)N3C=CC(=CC3=O)OCc4ccccc4	2847#3757	-0.0330319526
CHEMBL1213990	CC(C)[C@H](NC(=O)[C@@H](NC(=O)[C@H](CCC(=O)O)NC(=O)[C@H](Cc1ccccc1)NC(=O)[C@@H](C)NC(=O)[C@H](Cc2ccc(O)cc2)NC(=O)[C@@H](N)Cc3c(F)cc(O)cc3F)C(C)C)C(=O)NCC(=O)N	4985	-0.0456190801
CHEMBL2204530	CN(c1ccc(F)c(NC(=O)c2cccc(OC(C)(C)C#N)c2)c1)c3ccc4nc(NC(=O)C)sc4n3	3791	0.0283382743
CHEMBL1271600	CC(C)[C@@H]1COC[C@@H](N1S(=O)(=O)c2ccc(Cl)cc2)C3(CC3)OC(=O)N4CC[C@@H](O)C4	1576	-0.0015730717
CHEMBL2058376	CCCCc1nc2ccc(cc2n1Cc3ccc(cc3)c4ccccc4S(=O)(=O)Nc5onc(C)c5C)C(F)(F)F	1909#185	-0.0172986816
CHEMBL1257448	Cc1ncoc1c2nnc(SCCCN3[C@@H]4CC[C@H]3C[C@H](C4)c5ccc(cc5F)C(F)(F)F)n2C	3757#1814	-0.0817946225
CHEMBL147200	[O-][N+](=O)c1ccc2[nH]c(SCCCN3CCC(Cc4ccccc4)CC3)nc2c1	2904	-0.0094384304
CHEMBL338366	CC(C)(C)S(=O)(=O)C[C@@H](Cc1ccccc1)C(=O)N[C@H]2COC(=O)CCC[C@H](CN3CCOCC3)OC(=O)[C@H](O)[C@H](CC4CCCCC4)NC2=O	5972	-0.0031461435
CHEMBL470893	CC(C)CN(CC(C)(C)NCC(=O)N1C[C@@H](F)C[C@H]1C#N)C(=O)c2ccccc2	1803	-0.0110115021
CHEMBL133223	NCCNC1(CCCCC1)c2cc3ccccc3s2	6529#6531#6535#6534#55117#6530#28968#388662#340024#348932#6539#6540#54716#11254#6533	-0.1462931169
CHEMBL1276845	CC1=C(C(c2ccccc2)c3c[nH]nc3N1)C(=O)Nc4ccc(F)cc4	3832	0
CHEMBL233995	COCOCc1cc(F)ccc1\C=C\2/Oc3ccc(O)c(OC)c3C4=C2C5C(NC(C)(C)C=C5C)C=C4	2908#5241#4306#367	-0.0235245727
CHEMBL1684998	CCOC(=O)C1CCN(CC1)C(=O)CCC(=O)N(CC(C)(C)C)c2ccc(Cl)cc2C(O)c3ccccc3OCC	2222	0
CHEMBL2333639	FC(F)(F)c1cc(Cl)nc(COCC2(CCNCC2)c3ccccc3)c1	6532#6869	-0.075507443
CHEMBL231975	COc1c(O)ccc2O\C(=C/c3cccc(c3)c4cccnc4)\C5=C(C=CC6NC(C)(C)C=C(C)C56)c12	2908	0.0047626279
CHEMBL322856	COc1ccc(cc1)c2cc(on2)C3C4CCC(CC3c5ccc(C)cc5)N4C	348932#6535#6534#340024#55117#6531#6529#6533#6540#388662#28968#54716#6539#6530#11254	-0.1462931169
CHEMBL183272	CC(C)c1ccccc1Sc2ccc(cc2C(F)(F)F)c3ccnc(c3)N4CC[C@@H](O)[C@@H](C4)C(=O)O	3689#3383#3683	-0.0031410361
CHEMBL227119	CN(C)c1ccc(CNC(=O)NCCC(=O)NO)cc1	3065#3066#83933#10013#55869	0.0031563581
CHEMBL369302	CC#CCOc1ccc(cc1)S(=O)(=O)N2CCN(CCC2C(=O)NO)C(=O)c3ccccc3	4312#4322#6868	0.0094460914
CHEMBL2316219	Cl.CN[C@@H](C)C(=O)N[C@@H](C1CCCCC1)C(=O)N2C[C@H]3CCCN3C[C@H]2C(=O)N[C@@H]4CCCc5ccccc45	330#331	0.0094460914
CHEMBL2312989	CN1C(=O)N(C)c2cc(\C=C\c3ccc(Br)cc3)n(C)c2C1=O	4129	-0.0157281636
CHEMBL237088	OC(=O)CC(NC(=O)c1sccc1NC(=O)OCc2ccccc2)C(=O)CF	836	0.4565483175
CHEMBL2218275	FC(F)(F)c1cccc(CNC(=O)C2CCCC(=O)N2Cc3c(Cl)cccc3Cl)c1Cl	5027	0
CHEMBL1627752	CCc1cc2[C@H]3CC[C@@]4(C)[C@@H](CC(CC(=O)NCc5cccnc5)C4=O)[C@@H]3CCc2cc1O	3292	-0.0015730717
CHEMBL335160	OC(=O)C[C@@H]1COc2ccc(NC(=O)c3ccc(cc3)C(=N)N4CCOCC4)cc2C1	3690#3674	-0.0062897333
CHEMBL155724	CCCCc1nnc(NCc2ccc(OC)cc2)n1Cc3ccc(cc3)c4ccccc4c5nn[nH]n5	185	-0.0157281636
CHEMBL598116	CCOc1cccc(c1)c2cc3nccc(c4ccc(OC(F)F)c(OCC5CC5)c4)n3n2	5144	-0.0094384304
CHEMBL1097078	COC(c1ccc(Cl)cc1)(c2ccc3N(C)C(=O)C=C(c4ccc(Cl)cc4)c3c2)c5cncn5C	1576	-0.0015730717
CHEMBL404123	CCNC(=O)[C@H]1O[C@H]([C@H](O)[C@@H]1O)n2cnc3c(NCC(c4ccccc4)c5ccccc5)nc(NCCC6CCCCC6)nc23	135	-0.0188768607
CHEMBL246960	Clc1ccc(CC2CNC(=O)CN(C2=O)S(=O)(=O)c3ccc(Cl)cc3)cc1	1215	0
CHEMBL2425735	Brc1cccc(Nc2ncnc3ccc(NC(=O)CCCN4CCCCC4)cc23)c1	1956	0.0755636241
CHEMBL213538	COCCN(CC(=O)N)[C@@H]1CC[C@H](O[C@H](C)c2cc(cc(c2)C(F)(F)F)C(F)(F)F)[C@H]1c3ccc(F)cc3	6869	-0.0047192152
CHEMBL518760	COc1cc2ncc(C(=O)N)c(Nc3ccc(F)cc3F)c2cc1NCCN4CCCCC4	1436	0.0062973943
CHEMBL416031	COc1cc2ncnc(Nc3ccc4c(cnn4Cc5ccccc5)c3)c2cc1OC	2064	0.0267652026
CHEMBL309550	Fc1ccc2CCCc3sc(NCC4CCN(CC4)C(=O)[C@H]5CCC(=O)O5)nc3c2c1	4889	0
CHEMBL1922980	Cn1cc(\C=C\2/C(=O)NN=C2c3nccs3)c4c(OCc5ccccc5F)cccc14	238	0
CHEMBL1275853	COc1cccc(CN2CC3CN(CCN3C2=O)C(=O)C[C@H](N)Cc4cc(F)c(F)cc4F)c1.OC(=O)\C=C\C(=O)O	1803	-0.0110115021
CHEMBL392303	NC(=N)NCCC[C@@H]1NC(=O)CNC(=O)[C@@H](CC(=O)O)N[C@H]2CCC[C@H]3CC[C@@H](N3C2=O)C1=O	3690#3685#3693	0.0063025016
CHEMBL283140	CCC(O)CN1CCC(CC1)c2ccccc2	6572	0
CHEMBL2180269	COC(=O)C1=C(C)NC2=C(C1c3ccc(cc3)c4ccccc4)C(=O)CC(C2)C(C)C	7048	0.0031486971
CHEMBL344057	OC(=O)CC1=NN(CC(=O)Nc2cccc(c2)C(F)(F)F)C(=O)c3ccccc13	231	-0.0015730717
CHEMBL506241	CCC(C)(C)NC(=O)O[C@@]1([C@@H](C)C[C@H]2[C@@H]3CCC4=CC(=O)C=C[C@]4(C)[C@@]3(F)[C@@H](O)C[C@]12C)C(=O)CO	2908	0.0047626279
CHEMBL104156	CCc1c(O)c(OC)c(Cc2cccnc2)c3nc(NC)sc13	6916#239#64816#1577#247#242#59344#240#1551	0.0015909475
CHEMBL2018442	ONC(=O)c1ccc(Cn2c3CCN(CC=C)Cc3c4ccccc24)cc1	10013#3065	0.0062973942
CHEMBL91011	COc1ccc(cc1OC2CCCC2)C3=NOC(CC(=O)NO)C3	5141#5142#5143#5144	-0.058203654
CHEMBL65793	CCOC(=O)Cn1nc(c2ccc(cc2)S(=O)(=O)C)c(c3ccc(F)cc3)c1C(F)(F)F	5743	-0.055044742
CHEMBL1911585	Oc1nc(SCc2ccccc2Cl)c3CCCCc3c1C#N	3290	0.0031486971
CHEMBL273420	NS(=O)(=O)c1ccc(cc1)n2nc(c3CSc4ccccc4c23)C(F)(F)F	5743#5742	-0.1226842726
CHEMBL566662	CCCN(CCC)Cc1ccc(CCN2C=CC(=CC2=O)OCc3ccc(F)cc3)cc1	2847	0
CHEMBL2086524	C=CC(=O)Nc1ccc(cc1)S(=O)(=O)N2CCN(CC2)C(=O)N3CCCC4CCCCC34	7052#2162	0
CHEMBL1290280	CC(C)(CNC(=O)N1CCOCC1)CN(C2=NS(=O)(=O)c3cc(F)ccc23)c4ccccc4	3738	0
CHEMBL381954	FC(F)(F)c1ccc(cc1)c2ccccc2C(=O)Nc3ccc(SCC(=O)N[C@H](C(=O)N4CCCCC4)c5ccccc5)cc3	4547	-0.0031461435
CHEMBL454423	O=C1C=C(Oc2c1cccc2c3ccc(s3)c4ccccc4)N5CCCCC5	5591	-0.0015730717
CHEMBL536549	Br.CC1=CC(=NN(Cc2onc(O)c2)C1=N)c3ccccc3	2568#2563#2554#2560#2566#2562#2558#2556#2555#2561#2557#2564#2559#2565#2567#55879	-0.6355184245
CHEMBL2414784	CC(C)(C)C[C@H](N)C(=O)N[C@H]1CC[C@@H]2CN(C[C@H]12)S(=O)(=O)c3ccc(cc3)C(F)(F)F	774	-0.0062922869
CHEMBL42776	CCCOc1ccc(cc1C2=Nc3c(C(=O)N2)c(C)nn3CC)N(C)C	8654	-0.0125845738
CHEMBL106420	CC(C)C1=C(C)N(OC1=O)C(=O)N(C)Cc2ccc(F)cc2	3991	0
CHEMBL72330	CC(O)(C(=O)Nc1ccc(cc1Cl)C#N)C(F)(F)F	5163#5164#5165#5166	-0.0015730717
CHEMBL338433	CCCCC1=NN(C(=O)N1Cc2ccc(cc2F)c3ccccc3S(=O)(=O)NC(=O)OC(C)(C)C)c4cc(NC(=O)COCC)ccc4C(F)(F)F	185#186	-0.0173012353
CHEMBL283332	Cc1ccc(OCCCCCCC(C)(C)C(=O)Nc2c(C)cc(C)c3CC(C)(C)Oc23)cc1	6646	-0.0031461435
CHEMBL550501	CN(C)CCN(C)C(=O)c1cc2NC(=O)c3ccccc3n2n1	142	0.1778924507
CHEMBL409974	CC[C@H](C)[C@H](NC(=O)[C@H](CCCN=C(N)N)NC(=O)[C@H](CCCN=C(N)N)NC(=O)[C@H](CC(C)C)NC(=O)[C@H](Cc1ccccc1)NC(=O)CNC(=O)CNC(=O)[C@@H](N)Cc2ccc(O)cc2)C(=O)N[C@@H](CCCN=C(N)N)C(=O)N3CCC[C@@H]3C(=O)N[C@H](CCCCN)C(=O)N	4985	-0.0456190801
CHEMBL303964	[I-].Cc1ccc(cc1)c2ccc3CCC(=Cc3c2)C(=O)Nc4ccc(C[N+]5(C)CCCCC5)cc4	1234	-0.0015730717
CHEMBL2203834	CCS(=O)(=O)Nc1ccc(c2ccc(C#N)n2C)c(c1)C(F)(F)F	5241	-0.0220204505
CHEMBL368309	CCCCOc1ccc(Cc2cc(C3CCN(C[C@H]4CN(C[C@@H]4c5cccc(F)c5)[C@H]([C@@H](C)CC)C(=O)O)CC3)n(CC)n2)cc1	1234	-0.0015730717
CHEMBL2440417	COc1ccc(cc1)\N=C\2/Oc3cc(O)ccc3C=C2C(=O)NCc4ccccc4	231#57016	-0.0015730717
CHEMBL495584	OC(=O)Cn1cc(CNc2cc(Cl)c3ncc(C#N)c(Nc4ccc(F)c(Cl)c4)c3c2)nn1	1326	0
CHEMBL106378	COc1cccc2nc(Nc3c(C)cccc3Cl)c4cncn4c12	3932	0.0062973943
CHEMBL584521	NC1=NC(C2=NCCCN12)(c3ccc(OC(F)(F)F)cc3)c4cccc(c4)c5cncnc5	23621	-0.0031461435
CHEMBL343167	COC(=O)C(=C)COc1ccc2C[C@H]3N(CC4CC4)CC[C@@]56[C@@H](Oc1c25)C(=O)CC[C@@]36O	4988#4985#4986	-0.162026388
CHEMBL271544	COC[C@H]1OC(=O)\C(=C\N2CCN(CC2)C3CCCCC3)\C4=C(O)C(=O)C5=C([C@@H](C[C@]6(C)[C@@H](O)CC[C@@H]56)OC(=O)C)[C@@]14C	5290#2475	0.04408176
CHEMBL69344	Clc1ccc(CNc2c(cnc3cc(\C=C\c4ccncc4)ccc23)C#N)c(Cl)c1	6714	0.0188921829
CHEMBL1097799	CC(C)c1cnc2c(cccc2c1c3cccc(c3)c4cccc(c4)S(=O)(=O)C)C(F)(F)F	7376#10062	0.0031486971
CHEMBL232572	Cc1oc(nn1)C(=O)[C@@H]2CCCN2C(=O)CNC(C)(C)CO	1803#54878#29952	-0.0110115021
CHEMBL129704	CCc1cccc(Cl)c1N2C(=O)NCc3nc(Sc4ccc(F)cc4)ccc23	1432#5600	0.0031486971
CHEMBL1685017	COc1cccc(C(O)c2cc(Cl)ccc2N(CC(C)(C)C)C(=O)CCC(=O)N3CCC(CC3)C(=O)O)c1OC	2222	0
CHEMBL88651	CC(C)C[C@@H]1[C@H](CCCOC(=O)NCCCC[C@H](NC1=O)C(=O)NCCc2c[nH]c3ccc(F)cc23)C(=O)NO	6868	0
CHEMBL2165680	FC(F)(F)Oc1cccc(c1)C(Cc2ccccc2)(NC(=O)NC3CCCC3)c4ccc(Cl)cn4	1071	0
CHEMBL481726	ONC(=O)c1ccc(CN2[C@H](Cc3cccs3)C(=O)NCC2=O)cc1	10013#55869#3066	7.66099999999995e-06
CHEMBL2218458	Cc1ccccc1N2CCN(Cc3c(F)cccc3Cl)C(=O)C2=O	5027	0
CHEMBL49394	CS(=O)(=O)c1ccc(cc1)c2cc(cnc2N3CCCC(CO)C3)C(F)(F)F	5743	-0.055044742
CHEMBL59402	Oc1ccc(cc1)C2=CC(=O)C(=O)c3ccccc23	5770	0.0078730197
CHEMBL1255019	CC1CCC(=NNc2nc(cs2)c3ccc(F)cc3F)CC1	4129	-0.0157281636
CHEMBL236662	CC1=C(CCc2ccccc2)NC(=O)C(=N1)CCCCNC(=O)[C@@H](N)Cc3c(C)cc(O)cc3C	4985	-0.0456190801
CHEMBL1702900	Cc1ccc(cc1NC(=O)c2cc(Cl)c3ccccc3c2O)[N+](=O)[O-]	10392#7124	0.1180876345
CHEMBL383719	CC1(C)CCN(CC2(CCN(CC2)C(=O)[C@@H](Cc3ccc(Cl)cc3)NC(=O)[C@H]4Cc5ccccc5CN4)C6CCCCC6)S1(=O)=O	4160#4159#4161	0
CHEMBL1835314	CC(C)CO[C@H]1CCN([C@@H]1C(=O)N[C@H]2CC(=O)OC2O)C(=O)[C@@H](NC(=O)[C@H](CC(=O)O)NC(=O)[C@@H](NC(=O)C)C(C)C)C(C)C	835#836	0.4596970146
CHEMBL236709	NC1=Nc2c(CCCCC(F)(F)P(=O)(O)O)c[nH]c2C(=O)N1	4860	0.0015756254
CHEMBL489410	Cn1cc(C2=C(C(=O)NC2=O)c3coc4ccccc34)c5cccc(O)c15	2932	0.0015756254
CHEMBL551304	Cc1ccc2c3O[C@@H](CN4CCCN(CC4)c5ccc6ccccc6n5)COc3ccc2n1	3350#6533#55117#6534#6535#6539#6531#6529#340024#28968#348932#388662#54716#6540#11254#6530	-0.2296659185
CHEMBL1076465	Cc1ccc(NC(=O)c2cccc(c2)C(F)(F)F)cc1Nc3nc4ccccc4n3c5cc(NCCCN)ncn5	3932#3055#3791	0.0377843657
CHEMBL166255	CN(CCO)CCNc1cc2c(Nc3cccc(Br)c3)ncnc2cn1	1956	0.0755636241
CHEMBL400635	CC(C)[C@H]1NC(=O)[C@@H](Cc2cccc(Cl)c2)NCCOc3ccccc3CCCNC(=O)[C@H](CN(C)C)NC1=O	2862	0
CHEMBL1828891	CCCN(CCC)c1c(CCC)c(Nc2ccc(OC)cc2Cl)nc3ccnn13	1394	0
CHEMBL417228	COc1ccc2NC(=O)\C(=C/c3[nH]cc4C(=O)NCCc34)\c2c1	1017	0.0865853409
CHEMBL500706	CC[C@H](C)[C@H](NC(=O)CNC(=O)[C@H](C)NC(=O)[C@H](CO)NC(=O)[C@@H](N)Cc1cnc[nH]1)C(=O)N[C@@H](Cc2ccccc2)C(=O)N[C@@H]([C@@H](C)O)C(=O)N[C@@H](CC(=O)O)C(=O)N[C@@H](CO)C(=O)N[C@@H](Cc3ccc(O)cc3)C(=O)N[C@@H](CO)C(=O)N[C@@H](CCCNC(=N)N)C(=O)N[C@@H](Cc4ccc(O)cc4)C(=O)N[C@@H](CCCNC(=N)N)C(=O)N[C@@H](CCCCN)C(=O)N[C@@H](CCC(=O)N)C(=O)N[C@@H](CCSC)C(=O)N[C@@H](C)C(=O)N[C@@H](C(C)C)C(=O)N[C@@H](CCCCN)C(=O)N[C…	117	0
CHEMBL109062	OCCCCCCN(C1CCCCC1)C(=O)CCCOc2ccc3N=C4NC(=O)CN4Cc3c2	5140#5139	-0.0062846258
CHEMBL314658	[Br-].COc1cc2cc(sc2cc1OC)C(=O)CC3=CC[N+](C)(Cc4ccccc4)CC3	43	-0.0267396657
CHEMBL96073	CN(O)C(=O)c1ccc(Cc2ccc3Cc4cccc(O)c4C(=O)c3c2O)cc1	242#59344#239#240#247	0.0063101627
CHEMBL438186	CC1(C)\C(=C/C=C/C=C/C=C/C2=[N+](CC(=O)N[C@@H](CCCN=C(N)N)C(=O)NCC(=O)N[C@H](CC(=O)O)C(=O)N[C@@H](CCCN=C(N)N)C(=O)NCC(=O)N[C@H](CC(=O)O)C(=O)N)c3ccc4ccccc4c3C2(C)C)\N(CCC(=O)O)c5ccc6ccccc6c15	3690#3685	0.0063025016
CHEMBL388612	CN1[C@H]2CC[C@@H]1[C@H]([C@H](C2)c3ccc(Cl)cc3)c4ncc(s4)c5ccc(Cl)c(Cl)c5	6531#6530	-0.1384277583
CHEMBL176426	CCn1nc(Cc2ccc(OC(F)(F)F)cc2)cc1C3CCN(C[C@H]4CN(C[C@@H]4c5cccc(F)c5)[C@@H](C(=O)O)C(C)(C)C)CC3	1234	-0.0015730717
CHEMBL73712	CC(C)C[C@H](O)[C@H](O)[C@H](CC1CCCCC1)NC(=O)[C@H](Cc2c[nH]cn2)NC(=O)[C@H](Cc3ccccc3)NC(=O)N4CCNCC4	5972	-0.0031461435
CHEMBL383567	Clc1cccc(c1)C(=O)NC2CCN(Cc3ccc4OCOc4c3)CC2	2847	0
CHEMBL2375972	COc1ccc(cc1Nc2nccc(n2)c3cccnc3)C(=O)Nc4ccc(OCCN(C)C)cc4	25#613	0.0173191111
CHEMBL137998	CCOc1ccc2cccc(CCNC(=O)C)c2c1	4543	2.55e-06
CHEMBL35707	COc1ccc(cc1)S(=O)(=O)N(Cc2cccnc2)c3c(cnc4snc(C)c34)C(=O)NO	4312#4318#4322#6868	0.0755661777
CHEMBL79514	CNC(=O)c1ccc2C(=O)c3cc(ccc3S(=O)(=O)c2c1)C(C)C	4129#221656#23028#259307	-0.0173012353
CHEMBL387556	Brc1ccc(CN2C(=O)C(=C(C#N)C#N)c3cc(ccc23)S(=O)(=O)N4CCC[C@H]4COc5cccnc5)cc1	836#839#840#834	0.5226709575
CHEMBL94582	CCCCC1=NN(C(=O)N1Cc2ccc(cc2)c3ccccc3S(=O)(=O)NC(=O)C(F)(F)F)c4ccccc4Cl	185	-0.0157281636
CHEMBL570326	CC(C)Cn1c(nc2c(N)c(F)cc(CCCN(C)C)c12)c3oc(cc3)P(=O)(O)O	2203	-0.0015730717
CHEMBL2151496	Clc1cccc(c1)c2noc(n2)C3CN(C3)C(=O)C4CCCO4	2915	-0.0031461435
CHEMBL389647	Cc1cccc(Nc2nc(NCCc3ccc(O)c(Br)c3)ncc2C(=O)N)c1	6778	0
CHEMBL143460	CS(=O)(=O)c1ccc(NC(=O)\C(=C(/O)\C2CC2)\C#N)cc1	1806#1723	-0.0062922869
CHEMBL2218323	FC(F)(F)c1cccc(CNC(=O)[C@H]2CCC(=O)N2Cc3cccnc3)c1Cl	5027	0
CHEMBL173426	CCCCCCCCOc1ccc(\C=C\C(=O)Nc2cccc3OCC(Oc23)c4nn[nH]n4)cc1	57105#10800	-0.0094384303
CHEMBL456570	FC(F)(F)c1ccc(Nc2nc(CCCN3CCOCC3)nc4cc(ccc24)c5ncccc5C(F)(F)F)cc1	7442	-0.0047192152
CHEMBL162656	C[C@H](CC(=O)O)N1CC(=O)N(c2c(Cl)cc(cc2C1=O)C#Cc3ccc(cc3)C(=N)N)C(C)(C)C	3690#3674	-0.0062897333
CHEMBL46641	CCCCCNC(=O)Nc1c(C)cccc1OCCCn2cnc(c2)c3ccc(F)cc3F	6646	-0.0031461435
CHEMBL98647	COc1ccccc1CNCC[C@H](N)C(=O)N2CCCCC2	29952	0
CHEMBL1214532	COc1ccc(NS(=O)(=O)C(F)(F)F)cc1C[C@H]2[C@@H](CO)c3cc(\C=C\c4ccc5ccc(C)cc5n4)ccc3OC2(C)C	10800	-0.0078653586
CHEMBL1084201	CC(C)(Cc1ccc2ccccc2c1)NC[C@@H](O)COC(C3CCCCC3)c4ccccc4	846	-0.0015730717
CHEMBL151115	CC(C)C[C@@H](NC(=O)[C@@H](CC(C)C)NC(=O)[C@H](COC(C)(C)C)NC(=O)C)C=O	823	0
CHEMBL140566	CC(NCCc1c[nH]c2ccccc12)c3ccc(\C=C\C(=O)NO)cc3	8841#9759#3065#51564#3066#83933#79885#55869#10013#9734#10014	0.0047319835
CHEMBL1766100	Cc1cc(C)cc(c1)c2cnc3cc(Cl)c(cc3c2OCC[C@H]4CCCCN4)c5cnn(C)c5	6752	2.55e-06
CHEMBL257322	CCOC(=O)c1cc2c(nc(C)cn2c1)C#Cc3cccc(c3)C(F)(F)F	2915	-0.0031461435
CHEMBL270797	COCCN1CC[C@H](NC(=O)c2cc3cc(Cl)ccc3[nH]2)[C@@H](C1)NC(=O)c4nc5CCN(C)Cc5s4	2159	-0.0141576456
CHEMBL1089613	O[C@@H](CN1CCCCC1)Cn2nc(c3CN(CCc23)C(=O)c4nc[nH]n4)c5ccc(c(SCCN6CCC(F)CC6)c5)C(F)(F)F	1520	0
CHEMBL1807724	CN(C)CCc1ccc(Nc2nccc(n2)c3c[nH]c4ncccc34)cc1	5979	0.014170414
CHEMBL71784	Clc1ccc(cc1Cl)C2(CCN3CC(C3)N4CCOCC4)CCN(C2)C(=O)CC5CC5	6865	0
CHEMBL539187	N[C@H](CC(=O)N1CCC[C@H]1CNS(=O)(=O)c2ccccc2)Cc3ccccc3F	1803#54878#91039	-0.0110115021
CHEMBL2204949	COc1ccccc1CNC(=O)N[C@@H](CC(C)C)C(=O)NO	290	2.55e-06
CHEMBL272380	NS(=O)(=O)c1ccc(N\N=C\2/C(=O)Nc3cccc(\C=C\c4ccc(O)cc4)c23)cc1	983#1017	0.1747437536
CHEMBL2391802	O[C@H](COc1cc(F)ccc1C(=O)N2CC[C@H](O)C2)CN3CCC4(CC3)Cc5cc(F)ccc5O4	1230	0
CHEMBL1096192	Cc1oc(nn1)c2ccc(F)c(c2)C3=C4C=CC=C(N4C=CC3=O)c5ccc(F)cc5F	225689#5600#1432#6300#5598#5597#5595#5596	0.0251895771
CHEMBL1276647	CCN1CCC[C@H]1CNC(=O)c2c(CC)c(CC)cc(O)c2OC	1813	-0.1053906984
CHEMBL525274	CC(C)CNC(=O)c1ccc(c(c1)C(=O)O)c2ccc(cc2C(=O)Nc3ccc(cc3)C(=N)N)c4ccccc4	2152#2159#2147	-0.0330345063
CHEMBL88245	Oc1nc2cc3cc(OCCCCS(=O)(=O)c4ccccc4)ccc3[nH]c2n1	5140#5139	-0.0062846258
CHEMBL206953	CN1C(=O)C=C(NC2CCN(Cc3ccc4ccccc4c3)CC2)c5cc(Cl)ccc15	2847#3757	-0.0330319526
CHEMBL105890	NCCCCC(NC(CCc1ccccc1)C(=O)O)C(=O)N2CCCC2C(=O)O	1636#1906#10159#6564#4878#3484#5243#5972#183	-0.0046962321
CHEMBL1098668	CC(C)C[C@H](NC(=O)[C@H](CCl)NC(=O)C[C@H](O)[C@H](Cc1ccccc1)NC(=O)[C@@H](NC(=O)c2ccccn2)C(C)C)C(=O)N	1509	-0.0031461435
CHEMBL2420434	NCC(=O)Nc1ccc(c2cccc3C(=O)C=C(Oc23)N4CCOCC4)c5sc6ccccc6c15	5591	-0.0015730717
CHEMBL460896	[K+].[K+].[K+].[K+].[O-]P(=O)([O-])C(CCCc1ccc(cc1)c2ccc(cc2)C(F)(F)F)P(=O)([O-])[O-]	2222	0
CHEMBL294616	CC1(C)SSC(C)(C)[C@@H](NC(=O)[C@@H](N)Cc2ccc(O)cc2)C(=O)NCC(=O)N[C@H](Cc3ccccc3)C(=O)N[C@H]1C(=O)O	4985#4988#4986	-0.162026388
CHEMBL145306	C[C@@H](C#Cc1ccc(Cc2ccc(F)cc2)s1)N(O)C(=O)N	240	-0.0078576976
CHEMBL360175	Cc1cccc(C)c1COc2ccc(cc2)S(=O)(=O)[C@@H]3CCOC[C@]3(O)C(=O)NO	9507#4322	0.0031486971
CHEMBL329630	Oc1ccc2C(N(CCc2c1)C(=O)C(F)(F)F)c3ccccc3	2099#2100	-0.014129555
CHEMBL1171281	CN1CCN(Cc2ccc(cc2C(F)(F)F)C(=O)Nc3ccc(C)c(c3)C#Cc4cnc5ccccn45)CC1	25	0.0173191111
CHEMBL1079751	Cc1ccc(NC(=O)Nc2cccc(c2)c3cn4ccnc4c(NCc5ccncc5)n3)cc1C(F)(F)F	2050	0
CHEMBL273525	OC(=O)Cc1ccc(Oc2nccc(n2)c3c(ncn3C4CCNCC4)c5ccc(F)cc5)cc1	1432	0
CHEMBL586051	C(N1CCC(CC1)n2ncc3c(nc(nc23)c4cc5ccccc5[nH]4)N6CCOCC6)c7ccccc7	2475	0.0362087403
CHEMBL475252	C1Oc2ccc(Oc3ccc(Nc4nccc(n4)c5ccc[nH]5)cc3)cc2O1	6850	0
CHEMBL2385899	OC(=O)Cn1c2CCN(Cc2c3cc(ccc13)C(F)(F)F)C(=O)c4cccc5ccccc45	11251	-0.0031461435
CHEMBL1258799	Cl.C(Oc1cncc(Nc2ccccc2)c1)[C@@H]3CCCN3	1141#1137	-0.0361806498
CHEMBL592936	CC1CN(CC\C=C\c2cncc(C#N)c2Nc3ccc4[nH]ccc4c3C)CCC1NS(=O)(=O)C	5580#5588#5579#5581#5583	0.0047243225
CHEMBL289284	CN([C@@H](Cc1ccccc1)C(=O)N)C(=O)[C@H](CC(=O)O)N(C)C(=O)[C@H](CCCCNC(=O)\C=C\c2cccnc2)NC(=O)C(Cc3c[nH]c4ccccc34)NC(=O)OC(C)(C)C	886#887	-0.0031461434
CHEMBL389859	Cc1cnc2c(cccc2c1c3cccc(NCc4ccc(CC(=O)O)cc4)c3)C(F)(F)F	7376#10062	0.0031486971
CHEMBL78341	C[C@H](NC(CCc1ccccc1)C(=O)O)C(=O)N(CC(=O)O)C2Cc3ccccc3C2	1636	-0.0188717534
CHEMBL1743991	Cl.C(C1CCCO1)N2CCC3(CCCc4ccccc34)CC2	10280	-0.0078653586
CHEMBL1801182	Cc1nnc(N2CCCC2)c3nn(c(C)c13)c4ccc(OCC(F)(F)F)cc4	781#9254	-0.0283152911
CHEMBL145143	CCCCC\C=C\CC(=O)N(C(Cc1ccc(F)cc1)C(=O)NC(Cc2ccc(NC(=N)N)cc2)C(=O)NC(CC(C)C)C(=O)NC(CCCN=C(N)N)C(=O)N)C(=O)C	2149	-0.0015730717
CHEMBL157059	COc1ccccc1N2CCN(CCCSC3=Nc4sc(C)c(C)c4C(=O)N3Nc5ccccc5)CC2	3363#3354	-0.0503382953
CHEMBL380646	CC1(C)Nc2ccc(cc2C(=C1)CSCCc3ccccc3)c4cccc(O)c4Cl	2908#5241	-0.0172578226
CHEMBL197281	COc1cccc(CN2CCC(CC2)Nc3[nH]nc4ccc(Cl)cc34)c1	2847	0
CHEMBL385654	CCCC(=O)N1CCC(CC1)NS(=O)(=O)c2ccc(NC(=O)C(CC)CC)c3ccccc23	1237	0
CHEMBL1270631	CN1C(=N[C@](C1=O)(c2ccc(OC(F)F)c(C)c2)c3ccc(F)c(c3)C#CCF)N	23621#25825#1509	-0.006292287
CHEMBL422243	C(CNCC1CCc2ccccc2O1)CNc3ncccn3	3352#3350	-0.1258457383
CHEMBL2420427	COCCN(CCOC)CC(=O)Nc1ccc(c2cccc3C(=O)C=C(Oc23)N4CCOCC4)c5sc6ccccc6c15	5591	-0.0015730717
CHEMBL1682005	COC(=O)c1c(C)csc1NC(=O)CN2C(=O)CCc3ccccc23	5602#5601#5599	0.0960288787
CHEMBL1258732	C[C@@H](O[C@H]1CN2[C@@H]([C@H]3C[C@@H](N)C[C@H]3C2=O)[C@@H]1c4ccc(F)cc4)c5cc(cc(c5)C(F)(F)F)C(F)(F)F	6869	-0.0047192152
CHEMBL179767	N#Cc1ccc2[nH]cc(SC[C@@H]3CN4CCC3CC4)c2c1	6532	-0.0707882278
CHEMBL228987	CN(C)Cc1ccc(CCNC(=O)c2ccc(cc2)c3ccc(F)cc3)cc1	2847	0
CHEMBL62925	NC(=N)c1ccc(cc1)C2=NOC(CC(=O)NC[C@H](NC(=O)OCCC=C)C(=O)O)C2.OC(=O)C(F)(F)F	3690#3674	-0.0062897333
CHEMBL1083755	CS(=O)(=O)Cn1cc(C2CC2)c(Oc3ccc(cc3)C#N)c1C4CC4	5241	-0.0220204505
CHEMBL116287	ONC(=O)C1(CCCCC1)NS(=O)(=O)c2ccc(Oc3ccc(F)cc3)cc2	4322#4312	0.0094460914
CHEMBL252891	Cc1cc(COc2ccc(cc2)C(=O)N[C@@H]3CN(CC[C@@H]3C(=O)NO)C(C)(C)C)c4ccccc4n1	102#6868	0
CHEMBL409746	C[C@H](N)C(=O)N[C@@H](CCCCN)C(=O)N[C@@H](CCCCN)C(=O)N[C@@H](CCCCN)C(=O)N[C@@H](CCCCN)C(=O)N[C@@H](CCCCN)C(=O)N[C@@H](CS)C(=O)P(=O)(O)OCC1OC(CC1OP(=O)(O)OCC2OC(CC2OP(=O)(O)OCC3OC(CC3OP(=O)(O)OCC4OC(CC4OP(=O)(O)OCC5OC(CC5O)n6cnc7c(O)nc(N)nc67)n8cnc9c(O)nc(N)nc89)n%10cnc%11c(O)nc(N)nc%10%11)n%12cnc%13c(N)ncnc%12%13)N%14C=C(C)C(=O)NC%14=O	7015	-0.0015730717
CHEMBL123905	ONC(=O)CCCCCCc1oc(nc1)c2ccc(Br)cc2	3065#3066	-0.0031410361
CHEMBL297172	CC(C)CCS(=O)(=O)C[C@@H](O)[C@@H](CC(C)C)NC(=O)C(Cc1c[nH]cn1)NC(=O)C(Cc2ccccc2)NC(=O)OC(C)(C)C	5972	-0.0031461435
CHEMBL416181	Fc1cc(ccc1NC(=O)c2nnnn2c3cc4ccccc4cc3F)C(=N)N5CCCCC5	2159	-0.0141576456
CHEMBL287478	NCCCNc1nc(cc2ncccc12)c3ccc(cc3)N4CCOCC4	6850#3735	-0.0015730717
CHEMBL184976	Oc1ccc2c3C(c4ccc(OCCN5CCCCC5)cc4)c6cccc(O)c6Cc3ccc2c1	2099#2100	-0.014129555
CHEMBL1215525	CN(C)CCOc1cc(c(F)cc1NC(=O)[C@H]2Cc3ccccc3CN2C)c4cn[nH]c4	9475	0
CHEMBL575183	CC[C@H](N)C(=O)N[C@H]1[C@@H](CCNC(=O)NCc2ccccc2)CC[C@H]3CC[C@H](N3C1=O)C(=O)NC(c4ccccc4)c5ccccc5	331	0.0062973943
CHEMBL495828	COc1ccc(cc1)c2cnc(NC(=O)N3CCC4(CC3)OC(=O)c5ccccc45)nc2	4889	0
CHEMBL503129	CC(=O)N1C[C@H]2CC(=C([C@@H](C1)N2)C(=O)N(Cc3cccc(Cl)c3Cl)C4CC4)c5ccc(CCCOc6c(Cl)cc(F)cc6Cl)cc5	5972	-0.0031461435
CHEMBL40972	CC(C)(C)OC(=O)N[C@H](CCCCN)C(=O)N1CCCC(C1)C(=O)NCCC(=O)O	3690#3674	-0.0062897333
CHEMBL248701	CCCCC1(CC#N)CCN(CC1)C(=O)[C@H](Cc2ccc(Cl)cc2)NC(=O)[C@H]3Cc4ccccc4CN3	4160#4161	0
CHEMBL83097	COc1cc(CNC(=O)c2ccc3C(=O)c4ccccc4S(=O)(=O)c3c2)cc(OC)c1OC	23028#259307#221656#4129	-0.0173012353
CHEMBL1929034	FC(F)(F)c1cc(c2ccc3OCC(=O)Nc3c2)n(n1)c4ccccc4Cl	4306	-0.0141576456
CHEMBL278392	CS(=O)(=O)c1ccc(cc1)C2=C(C(=O)CC2)c3cc(Cl)c(Cl)c(Cl)c3	5743#5742	-0.1226842726
CHEMBL202398	CCCCN(CCCC)CC#CC(=O)Nc1ccc2ncnc(Nc3ccc(F)c(Cl)c3)c2c1	1956#2064#2066	0.1023288267
CHEMBL438630	CC(C)NCc1ccc(C[C@@H]2NC(=O)[C@H](Cc3c[nH]c4ccccc34)NC(=O)[C@H](Cc5ccccc5)NC(=O)[C@@H](Cc6ccccc6)NC(=O)[C@@H](CSSC[C@H](NC(=O)[C@H](NC(=O)[C@H](Cc7ccccc7)NC(=O)[C@H](NC2=O)[C@@H](C)O)[C@@H](C)O)C(=O)O)NC(=O)[C@@H](N)Cc8ccc(O)cc8)cc1	6751#6752#6753#6754#6755	0.0047294225
CHEMBL415736	CC(C)C[C@H](NC(=O)C)C(=O)N[C@H](CC(C)C)C(=O)N[C@H](Cc1ccccc1)C=O	823	0
CHEMBL1784615	[O-][N+](=O)c1cc(cc(c1)C#Cc2ccccn2)C#N	2911	0
CHEMBL88653	CCCCc1nc(SC(F)F)c(C(=O)O)n1Cc2ccc(cc2)c3ccccc3S(=O)(=O)NC(=O)Cc4ccccc4	185#186	-0.0173012353
CHEMBL170870	COc1cc[nH]c1\C=C\2/C(=O)Nc3ccc(F)c(C#C[C@@H](NS(=O)(=O)C)[C@@H](C)O)c23	9134#898#1017	0.1511298018
CHEMBL63503	COc1ccc(cc1)S(=O)(=O)N(Cc2ccc3OCOc3c2)[C@H](CCCNC(=O)OCc4ccc(cc4)[N+](=O)[O-])C(=O)NO	649	0
CHEMBL1946954	COc1ccc2c(noc2c1)N3C(=O)N(Cc4cccc(O[C@H](C)C(=O)O)c4)c5cc(ccc35)C(F)(F)F	5468	-0.0204473788
CHEMBL1171975	C(C1CNCCN1c2ccc3[nH]ncc3c2)c4ccccc4	1565#6531#6530	-0.14000083
CHEMBL1087236	FC(F)(F)c1ccc2c(c1)ncn2c3ncc4NC(=O)N(C5CCOCC5)c4n3	3718#3717	0.0110242706
CHEMBL2164581	CC(C)(C)c1ccc(cc1)S(=O)(=O)N2Cc3ccc(nc3Nc4cccc(c5noc(CO)n5)c24)C(F)(F)F	680#8856	0.0110268242
CHEMBL359658	CN(C1CCCC1)C(=O)CNC(=O)c2cc3cc(Cl)ccc3[nH]2	5836	-0.0031461435
CHEMBL1627203	C[C@H](CC1(CC1)[S+](=N)([O-])c2ccccc2)[C@H]3CC[C@H]4\C(=C\C=C/5\C[C@@H](O)C[C@H](O)C5=C)\CCC[C@]34C	1591	0
CHEMBL402560	COCCn1cc(c2ccnc(Nc3cccc(OC)c3)n2)c4ccccc14	2932	0.0015756254
CHEMBL1089290	CS(=O)(=O)N1CCc2c(C1)c(nn2CC(O)CN3CCC(CC3)N4CCCC4=O)c5ccc(c(SCCN6CCCCC6)c5)C(F)(F)F	1520	0
CHEMBL419583	CCCC1=NC2(CCCC2)C(=O)N1Cc3ccc(cc3)c4ccccc4C(=O)O	185	-0.0157281636
CHEMBL1765743	CNc1nc(cc(n1)c2ccc3c(N)n[nH]c3c2)N4C[C@H](OC[C@H]4C)C(=O)NC5CCCCC5	5170	0.0031486971
CHEMBL1822556	CC(C(=O)N\N=C\1/C(=O)Nc2ccc(C(=O)N3CCC(CC3)NC4CC4)c(Cl)c12)c5ccc(O)cc5	4233	0.0031486971
CHEMBL258270	CC(=O)N1CCN(CCOc2n[nH]c3ncnc(Nc4ccc(OCc5ccccn5)c(Cl)c4)c23)CC1	2064#1956	0.1023288267
CHEMBL92870	Cc1cccc(C)c1NC(=O)CN2CCN(CCCC(c3ccc(F)cc3)c4ccc(F)cc4)CC2	3757#6326	-0.0377511678
CHEMBL3038088	CC[C@@H]1NC(=O)[C@H]([C@H](O)[C@H](C)C\C=C\C)N(C)C(=O)[C@H](C(C)C)N(C)C(=O)[C@H](CC(C)C)N(C)C(=O)[C@H](CC(C)C)N(C)C(=O)[C@@H](C)NC(=O)[C@H](C)NC(=O)[C@H](CC(C)C)N(C)C(=O)[C@@H](NC(=O)[C@H](CC(C)C)N(C)C(=O)[C@@H](SCCN2CCCCC2)N(C)C1=O)C(C)C	5478	-0.0031461435
CHEMBL1644595	C(Cc1cccnc1)Nc2nc(cc(n2)c3cccc4[nH]ncc34)N5CCOCC5	5290	0.0078730197
CHEMBL2392967	COc1cc2c(Oc3ccc(NC(=O)c4cc(nc5ccccc45)c6cccc(Cl)c6)cc3F)ccnc2cc1OCCCN7CCC(C)CC7	4233	0.0031486971
CHEMBL328445	[O-][N+](=O)c1ccc(COC(=O)N(CC=C)C2CCN(C[C@H]3CN(Cc4ccccc4)C[C@@H]3c5ccccc5)CC2)cc1	1234	-0.0015730717
CHEMBL15595	CC(C)C[C@@H](NC(=O)[C@@H](Cc1ccccc1)NC(=O)CNC(=O)CNC(=O)[C@H](N)Cc2ccc(O)cc2)C(=O)O	4985	-0.0456190801
CHEMBL353138	CCCNC(=O)c1cccc(Oc2ccc(NC(=O)Nc3cc(on3)C(C)(C)C)cc2)c1	5894	0.0157434857
CHEMBL1203937	Cl.CCOc1cc2ncnc(NCc3ccc(F)cc3)c2cc1OCC	1956#2066#2064	0.1023288267
CHEMBL399021	Nc1ncnc2c1c(cn2[C@@H]3C[C@@H](CN4CCCC4)C3)c5cccc(OCc6ccccc6)c5	3480	-0.0047166615
CHEMBL1669608	NC(=O)c1nn(c2ccc(F)cc2)c3c1CCc4ccc(NC(=O)c5cc(ncc5Cl)N6CCN(Cc7cnn(CC(=O)O)c7)CC6)cc34	3551	0.0094511988
CHEMBL237592	CCOC(=O)Cc1cc(c2ccc(cc2)S(=O)(=O)C)n(c1C)c3cccc(F)c3	5743#5742	-0.1226842726
CHEMBL1806532	CSCC[C@H](NC(=O)[C@H](Cc1c[nH]c2ccccc12)NC(=O)CNC(=O)[C@H](Cc3ccc(O)cc3)NC(=O)[C@H](C)NC(=O)[C@@H](CCC(=O)N)NC(=O)[C@@H](CCC(=O)N)NC(=O)[C@@H](CCC(=O)N)NC(=O)[C@@H](CCC(=O)N)NC(=O)[C@@H](CCC(=O)N)NC(=O)[C@@H](CCC(=O)N)NC(=O)CN4CCN(CC(=O)O)CCN(CC(=O)O)CCN(CC(=O)O)CC4)C(=O)N[C@@H](CC(=O)O)C(=O)N[C@@H](Cc5ccccc5)C(=O)N	887#886	-0.0031461434
CHEMBL172899	COc1cc(N)c(Cl)cc1C(=O)NC2CCN(CC3CCN(CC3)C(=O)C(C)N)CC2	153#1816#154#155	-0.2233736318
CHEMBL253019	Cc1ccccc1C2CCN(CC2)S(=O)(=O)CC3(CCN(CC3)C(=O)OC[C@@H]4CCCN4)C(=O)NO	102	0
CHEMBL181876	OCCN(C1CCc2ccccc12)C(=O)CNC(=O)c3cc4cc(Cl)ccc4[nH]3	5836	-0.0031461435
CHEMBL284939	CC(C)C[C@H](NC(=O)c1oc2ccc(OCCN3CCOCC3)cc2c1)C(=O)N[C@H]4CCCN(CC4=O)C(=O)Cc5cccc(c5)c6ccccn6	1513#1520	0
CHEMBL350059	NC(=N)SCCCn1c(c2cccc3ccccc23)c(C4=CC(=O)NC4=O)c5ccccc15	23683#5582#5579#5578#5583#5584#5581#5588#5590#5580#5587	0.0204703619
CHEMBL1777825	O=C(CN1C(=O)c2cc(ccc2N=C1c3ccccc3)c4cccc(CN5CCCCC5)c4)NCC6CC6	553	-0.0047192152
CHEMBL56590	CCCCC\N=C\1/C=CN(c2cccc3ccccc23)c4cc(Cl)ccc14	3738	0
CHEMBL282175	Cc1cccc(NC(=O)N[C@@H]2N=C(c3ccccc3)c4ccccc4N(CCOC(=O)NCCCC(=O)NCCSCc5csc(C=C(N)N)n5)C2=O)c1	887#886	-0.0031461434
CHEMBL2022115	CNC(=O)Cn1cc(cn1)c2cnc3c(Nc4cc(CN5CCCCC5)ns4)nc(C)cn23	9212	0.0031486971
CHEMBL2043417	NCCSC(Cc1ccccc1)(c2ccc(F)cc2)c3ccc(F)cc3	3832	0
CHEMBL379742	C[C@@H]1CN(CC[C@H](CNCc2cc(cc(c2)C(F)(F)F)C(F)(F)F)c3ccc(F)cc3)CC[C@@H]1c4ccccc4	729230	0
CHEMBL369943	OP(=O)(O)C(F)(F)c1ccc(CN(Cc2ccc(cc2)c3csnn3)S(=O)(=O)c4ccccc4)cc1	5770	0.0078730197
CHEMBL1837027	C(c1nnc(C2CCN(CC2)c3ccccn3)n1Cc4ccccc4)n5nccn5	552	-0.0094384304
CHEMBL242284	Cc1cc(C)c(O)c(c1)[C@@H](CC(=O)O)NC(=O)CNC(=O)c2cc(N)cc(NC3=NCC(F)CN3)c2	3690#3685#3694	0.0063025016
CHEMBL1076472	Cc1ccc(NC(=O)c2cccc(c2)C(F)(F)F)cc1Nc3nc4ccccc4n3c5cc(NCCC6CCCN6)ncn5	3932#3055#4067#6714#3791	0.0708444089
CHEMBL1288958	Oc1c(Br)ccc2c3cc(Cl)c(Cl)cc3[nH]c12	367	0.0078908955
CHEMBL151887	Cc1cc(cc(c1)C(F)(F)P(=O)(O)O)C(F)(F)P(=O)(O)O	5230#5232	0
CHEMBL1681944	CO\N=C\c1c(N)ncnc1Oc2ccc(NC(=O)Nc3nc(C)c(C)s3)c(Cl)c2	3791	0.0283382743
CHEMBL2443060	O[C@H]1CC2(CCN(CC2)C(=O)Nc3ccc(OC(F)(F)F)cc3)Oc4c(Cl)cccc14	7442#79054	-0.0062922869
CHEMBL1575767	OC(=O)C(Cc1ccccc1)N2C(=S)S\C(=C/C=C/c3occc3)\C2=O	4313	0.0267652026
CHEMBL566664	Cc1oc(SCc2cc(cc(NCc3cccc(COCCF)n3)n2)N4CCOCC4)nc1C	4886	0
CHEMBL98415	N[C@@H](CCNc1ccccc1)C(=O)N2CCCCC2	29952	0
CHEMBL423577	NC(=N)Nc1ccc(cc1)c2ccc(s2)C(=O)NC[C@H](NS(=O)(=O)c3ccccc3)C(=O)O.OC(=O)C(F)(F)F	3690#3685#3674	0.0031563581
CHEMBL1332795	CN(C)CCCNC(=O)\C(=C/C=C/c1ccccc1)\NC(=O)c2ccc(cc2)[N+](=O)[O-]	2194	0.0110191632
CHEMBL166915	Nc1nc(N)c2nc(CN(CC#C)c3ccc(cc3)C(=O)NC(CCC(=O)O)C(=O)O)cnc2n1	1719#200895	0.0063025017
CHEMBL2204805	COc1ccc(CCN(CCC(=O)NO)S(=O)(=O)c2ccc(NC(=O)c3ccccc3)cc2)cc1	649	0
CHEMBL479454	CC12CCCC(=C1N(Cc3ccc(Cl)cc3Cl)C(=O)C2)\C=C\C(=O)NS(=O)(=O)c4cc(Cl)cc(Cl)c4	5733	0.0346382223
CHEMBL136863	CCN(C)C(=O)[C@H]1CCC2C3CNC4=CC(=O)CC[C@]4(C)C3CC[C@]12C	6716	-0.001570518
CHEMBL394664	C[C@@H](N)Cc1c2CCOc2c(CO)c3CCOc13	3358#3357#3356	-0.1950557869
CHEMBL233971	Cc1ccc(c2ccccc2OCc3ccc(F)cc3F)n1c4ccc5nn[nH]c5c4	5731	-0.0094384304
CHEMBL309619	CN(C[C@@H](CCN1CCC(CC1)N(C)C(=O)OCc2ccccc2)c3ccccc3)S(=O)(=O)c4ccccc4	1234	-0.0015730717
CHEMBL91283	CCCCCCCCc1ccc(CCC(N)\C=C\P(=O)(O)O)cc1.CCCCCCCCc2ccc(CCC(N)C(O)CP(=O)(O)O)cc2	1901#1903#8698#9294	0
CHEMBL96469	C[C@@](Cc1c[nH]c2ccccc12)(NC(=O)OC3[C@@H]4C[C@H]5C[C@H](C[C@@H]3C5)C4)C(=O)N(CCC(=O)O)CCc6ccccc6	886#887	-0.0031461434
CHEMBL1224514	Cc1cc(nn1c2cc(ccc2F)c3ccccc3OC(F)(F)F)C(=O)N	6335	-0.0078653586
CHEMBL2332369	CC(C)C[C@H](NC(=O)[C@H](CO)NC(=O)[C@H](CC(=O)O)NC(=O)[C@H](CC(C)C)NC(=O)[C@H](CC(=O)O)NC(=O)[C@@H](NC(=O)[C@@H](N)CCCNC(=N)N)[C@@H](C)O)C(=O)N[C@@H](CCCNC(=N)N)C(=O)N[C@@H]([C@@H](C)O)C(=O)O	3685#3694	0.0094460914
CHEMBL593723	Cc1ncc2CN(C3CCN(CC3)C(=O)C(=O)CS(=O)(=O)c4ccc5cc(Cl)ccc5c4)C(=O)n12	2159	-0.0141576456
CHEMBL1950843	CN[C@@H](C)C(=O)N[C@@H](C1CCCCC1)C(=O)N(C)[C@H]2CCCN(CCc3ccccc3)C2	329	0.0173165574
CHEMBL2392550	COc1cc(Nc2ncc3N(C)C(=O)C(F)(F)CN(C4CCCC4)c3n2)ccc1C(=O)NC5CCN(C)CC5	5347	0.0110191632
CHEMBL1683999	N[C@@H](CC(=O)N1CCn2nnc(c2C1)c3ccsc3)Cc4cc(F)c(F)cc4F.OC(=O)\C=C\C(=O)O	1803	-0.0110115021
CHEMBL1777837	COCC1CC(CN(Cc2nc(oc2C)N3CCOCC3)C1)C(=O)NC[C@H]4CCCO4	8622	-0.0015730717
CHEMBL1684694	CC(C)[C@@]1(CC[C@H](C1)NC2CCOCC2)C(=O)N3C[C@@H]4C[C@H]3CN4C(=O)OC(C)C(F)(F)F	729230	0
CHEMBL92687	CC1(C)CC[C@H](O)[C@@]2(C)[C@H]1[C@H](O)[C@H](OC(=O)NCC3CCCCC3)[C@@]4(C)O[C@](C)(CC(=O)[C@]24O)C=C	107	-0.0031461435
CHEMBL1818062	COC(=O)NCCC[C@](O)([C@@H]1CCCN(C1)C(=O)[C@H]2C[C@@H](N)[C@@H](O)C2)c3cccc(F)c3c4cccc(C)c4	5972	-0.0031461435
CHEMBL523255	CC(=O)NCc1ccc(nc1)N2CCN(CC2)c3nnc(Cc4ccccc4)c5ccccc35	6608	0.0062973943
CHEMBL394514	C[C@@H](NC(=O)c1n[nH]c(NC(=O)c2ccccc2Cl)c1Br)C(=O)N3CCCCC3	623	0
CHEMBL1770711	CN(C)c1ccc(NC(=O)CCCCOc2ccc(cc2)S(=O)(=O)C3(CCOCC3)C(=O)NO)cc1	4313#4317#4318#4322	0.0991826831
CHEMBL2338041	Clc1cc(Cl)c(Cl)c(O[C@@H]([C@@H]2CCNC2)c3ccccc3)c1	6532#6530	-0.1510123322
CHEMBL2398814	C[C@@]12CO[C@H](O[C@H]1CC[C@@]3(C)[C@H]2C[C@H](OC(=O)c4ccc(cc4)C#N)[C@@]5(C)OC6=C([C@H](O)[C@H]35)C(=O)OC(=C6)c7cccnc7)c8cccc9ccccc89	8435	-0.0015730717
CHEMBL561517	Cc1oc2c(F)cc(N\C(=N/C#N)\N[C@H]3CCCCN(CC(=O)N4CCCC4)C3=O)cc2c1	2159	-0.0141576456
CHEMBL1940262	COc1cccc(NC(=O)NCc2ccc(Oc3ncnc4cc(OC)c(OC)cc34)cc2)c1	5159#2324#1436#2322	0.0488060825
CHEMBL372878	CC1(C)C[C@@H](O)CN([C@H]1C(=O)NO)S(=O)(=O)c2ccc(OCc3ccc(F)cc3Cl)cc2	4322#4312	0.0094460914
CHEMBL42481	COc1ccc(cc1)S(=O)(=O)C(CC(=O)NO)c2ccc(OCc3ccccc3)cc2	5141#5142#5143#5144	-0.058203654
CHEMBL294967	Cc1ccccc1c2nc(cn2c3ccc(cc3)S(=O)(=O)N)C(F)(F)F	5743#5742	-0.1226842726
CHEMBL367133	CCOCCC1(Oc2ccc(Oc3ccc(cc3)c4ocnc4)cc2)C(=O)NC(=O)C(N)C1=O	4322#4323	0.0125947885
CHEMBL1939952	CN1C[C@@H]2CN(C[C@@H]2C1)C(=O)C[C@H]3N(C=CNC3=O)S(=O)(=O)c4cc(C)c(Cl)cc4C	623	0
CHEMBL2071507	CC(C)C(NC(=O)c1cc(Cl)ccc1C(F)(F)F)C(=O)c2ccc(cc2)C#N	8989	-0.0015730717
CHEMBL1784356	CN1CCC(CS(=O)(=O)N2CCN(CC2)c3ccc(F)cc3)(CC1)N(O)C=O	9507#4322#4323	0.0125947885
CHEMBL553747	Cl.CCc1cccc(c1)N(C)C(=N)Nc2cc(Br)cc(c2Br)C(F)(F)F	10280	-0.0078653586
CHEMBL2177408	COC1CCN(CC1)c2nc(ccc2CNC(=O)C(C)c3ccc(NS(=O)(=O)C)c(F)c3)C(F)(F)F	7442	-0.0047192152
CHEMBL563985	CNC(=O)Nc1ccc(cc1)c2nc(N3CCOCC3)c4cnn(C5CCN(CC5)C(=O)OC)c4n2	2475#5290#5294#545	0.04408176
CHEMBL2332280	C(C=C(c1ccccc1)c2ccccc2)N3CCCCC3	1143#1136	-0.0188768607
CHEMBL470925	COc1cccc(c1)c2cn(c3ccc(CCNCCO)cc3)c4ncnc(N)c24	6714	0.0188921829
CHEMBL372455	CCCn1c(SCc2cc(ccc2OC)[N+](=O)[O-])nc3cc(NC(=O)NC(C)(C)C)cc(C(=O)NCc4cccnc4)c13	2798	0.012599896
CHEMBL101231	COc1cccc(c1)[C@H](N2C[C@@H](C)N(CC=C)C[C@@H]2C)c3ccc(cc3)C(=O)N4CCCC4	4985	-0.0456190801
CHEMBL472915	COc1ccc(\C=C\C(=O)N2C[C@H](C[C@H]2C(=O)NO)NC(=O)c3cccnc3)cc1OC	4313	0.0267652026
CHEMBL518981	COc1cc2c(Nc3ncc(CC(=O)Nc4ccccc4)s3)ncnc2cc1OCCCN5CCOCC5	6790#9212	0.0031486971
CHEMBL244847	Nc1cc(NC2=NCC(O)CN2)cc(c1)C(=O)NCC(=O)N[C@H](CC(=O)O)c3cc(Br)cc(Br)c3O	3690#3685	0.0063025016
CHEMBL411293	Cc1ccc2c(cccc2n1)c3nnc(SCCCN4CCc5nc6cc(ccn6c5CC4)C(F)(F)F)n3C	3757	-0.0330319526
CHEMBL1761843	CC1COc2ccccc2N1C(=O)N3CCC(CC3)c4c[nH]cn4	3290#1576#3291	0.0015756254
CHEMBL2031646	O=C1NN=C(O1)c2ccc(OCc3ccc4ccccc4n3)cc2[C@@]5(C[C@H]6CC[C@H]5C6)c7ccccc7	241	0
CHEMBL2163938	CCCC1COc2cccc3C(=O)C(=CN1c23)C(=O)NC45CC6CC(C)(CC(C)(C6)C4)C5	1269	-0.0031461435
CHEMBL288148	COc1ccc(cc1)C2=CC(=O)c3cc(OCCCCCCN4CCC(O)CC4)ccc3O2	10280#1814#1813	-0.1620187269
CHEMBL593163	Cc1c(Nc2c(\C=C\CN3CCC(N)CC3)cncc2C#N)ccc4[nH]ccc14	5580#5588	0.0062973942
CHEMBL359579	COc1cccc2c(O)nc(CCCN3CCC(=CC3)c4ccccc4)nc12	142	0.1778924507
CHEMBL429618	CN(C)c1ccc(cc1)[C@H]2C[C@@]3(C)[C@@H](CC[C@@]3(O)C#Cc4ccccn4)[C@@H]5OCC6=CC(=O)CCC6=C25	5241#2908	-0.0172578226
CHEMBL368996	COc1ccccc1Oc2c(NS(=O)(=O)c3ccc(cn3)C(C)C)nc(nc2OCC#CCOC(=O)Nc4cnccn4)N5CCOCC5	1909#1910	-0.003141036
CHEMBL507167	N[C@@H]1CC[C@H](CC1)NC(=O)c2n[nH]cc2NC(=O)c3c(F)cccc3F	1017#983	0.1747437536
CHEMBL10441	CCN(CC)CCN(Cc1ccc(cc1)c2ccc(cc2)C(F)(F)F)C(=O)CN3C4=C(CCCC4)C(=O)N=C3SCc5ccc(F)cc5	7941#1565	-0.0015730717
CHEMBL235800	CCC1(CC(O)(Cc2cc3ccccc3[nH]2)C(F)(F)F)CCCc4ccccc14	2908	0.0047626279
CHEMBL286888	OC(=O)C(Cc1ccccc1)Oc2ccc(cc2)c3ccc(cc3)c4c(Cc5ccccc5)oc6ccc(F)cc46	5770	0.0078730197
CHEMBL479577	CN(C)Cc1ccccc1N\C(=N/C#N)\N2CCN(C(C2)c3ccccc3)C(=O)Nc4ccc(Cl)cc4	5027	0
CHEMBL155513	CCCCCC[Se](=O)(=O)CC(=O)C(F)(F)F	8824#43#590#1066	-0.0550549568
CHEMBL2323017	C[C@@H]1CN(CCN1S(=O)(=O)c2cccc(c2)[C@@](O)(C(=O)N)C(F)(F)F)c3ccc(F)cc3C(F)(F)F	3290	0.0031486971
CHEMBL130593	OC1(N2CCN=C2c3ccc4ccccc4c13)c5ccc(Cl)cc5	6531#6530	-0.1384277583
CHEMBL272533	COc1cccc(c1)[C@]2(CCCC[C@@H]2CN(C)C)OC	6532#6530	-0.1510123322
CHEMBL523216	Cl.CC(C)COc1ccc(Cl)cc1Cn2nc(cc2C)C(=O)Nc3ccc(CN(CCO)CCO)cc3	5731	-0.0094384304
CHEMBL537184	Cl.Cl.CC(=N)N1CCC(CC1)Oc2ccc(cc2)N(Cc3nc4cc(ccc4n3CC(=O)NCc5ccc(Cl)c(Cl)c5)C(=N)N)C(=O)c6ccc(cc6)C(=O)O	2159	-0.0141576456
CHEMBL575501	Oc1cccc(c1)c2nc(N3CCOCC3)c4cnn(C5CCN(CC5)C(=O)c6cccnc6)c4n2	2475#5290	0.04408176
CHEMBL181023	CCCN(C1CCCC1)C(=O)CNC(=O)c2cc3cc(Cl)ccc3[nH]2	5836	-0.0031461435
CHEMBL153075	Oc1ccc2CC(CCc2c1)NCc3ccccc3C(=O)NCCCCc4ccccc4	9152	-0.0015730717
CHEMBL309603	Cc1cccc(NC(=N)Nc2cccc(C)c2)c1	10280#2906#116444#2902#2903#2904#2905#116443	-0.0849433196
CHEMBL87156	CCNCCN(Cc1ccc(cc1)c2ccc(Cl)cc2)C(=O)CN3C=C(Cc4cnn(C)c4)C(=O)N=C3SCc5ccc(F)cc5	7941	0
CHEMBL238970	CCc1cc(OCC[C@@H](C)Oc2ccc(cc2c3ccccn3)C(F)(F)F)ccc1CCC(=O)O	5468#5467#5465	-0.0346050243
CHEMBL108917	CC1(C)OC(=O)C(=C1c2ccc(cc2)S(=O)(=O)C)Oc3ccc(cn3)C4CC4	5743#5742	-0.1226842726
CHEMBL403138	FC(F)(F)C(=O)N[C@H]1CCCN2[C@@H]1c3ccccc3Oc4ccc(Cl)cc24	5241	-0.0220204505
CHEMBL119054	C(CN1CCCC1)Oc2ccc(cc2)c3ccccc3	4048	0.0015756254
CHEMBL320988	CC(C)(C)OC(=O)NC(C(=O)N1CCC[C@H]1C(=O)NC(CCCN=C(N)N)C=O)c2cccc(c2)C(F)(F)F	2147#5644#5340#2159	-0.0471921519
CHEMBL1171980	FC(F)(F)Oc1ccc2c(c1)[nH]c3ccccc23	3832	0
CHEMBL327478	Clc1ccccc1[C@H]2CN(Cc3ccccc3)C[C@@H]2CN4CCC(CC4)c5ccccc5	1234	-0.0015730717
CHEMBL198301	CCCN1C[C@]2(NS1(=O)=O)[C@@H]3CC[C@H]2Cc4ccc(\C=C\CN5CCC(CC5)C(F)(F)F)cc4C3	5663#5664#83464#23385#51107#55851	0
CHEMBL2347196	C[C@@]1(N=C(N)OCC1(F)F)c2cc(NC(=O)c3cnc(OCC(F)(F)F)cn3)ccc2F	23621#25825	-0.0031461435
CHEMBL1086788	C[C@@H](NC(=O)c1cc(COC[C@](N)(CO)Cc2ccccc2)cc(c1)N(C)S(=O)(=O)C)c3ccc(F)cc3	23621	-0.0031461435
CHEMBL182883	CC#C[C@]1(O)CC[C@H]2[C@@H]3CCC4=CC(=O)CCC4=C3[C@H](C[C@]12C)c5ccc(cc5)N(C)C[C@@H](O)C[C@@H](O)CC(=O)O	2908#5241	-0.0172578226
CHEMBL2337882	CC[C@H](C)[C@H]1[C@@H](OC1=O)C(=O)N[C@H]2C[C@H]2C[C@H](NC(=O)[C@H](C)N)C=C	5693	0.0062973943
CHEMBL1916161	CC(C)C[C@H]1CCN([C@@H](CCc2ccccc2)C(=O)N[C@@H](Cc3cc(F)cc(F)c3)[C@H](O)[C@H]4C[C@H](CN4)Oc5ccccn5)C1=O	23621	-0.0031461435
CHEMBL504542	CC(=O)Nc1cccc(c1)c2cc(C(=O)N[C@H]3CCCNC3)c(NC(=O)N)s2	1111	0
CHEMBL200500	OC1OC(=O)C[C@@H]1NC(=O)[C@@H]2COC[C@@H]3C\C=C/C[C@H](NC(=O)c4ccccc4C(F)(F)F)C(=O)N23	834#841	0.1290940293
CHEMBL511414	Cc1ccc2c(c1)c(cn2C)C(=O)c3ccccc3NCc4ccc5ncccc5c4	3791	0.0283382743
CHEMBL30968	CO[C@@H](CC(C)C)[C@H](O)[C@H](CC1CCCCC1)NC(=O)[C@H](Cc2cscn2)NC(=O)C(Cc3ccccc3)CS(=O)(=O)c4ccccc4	5972	-0.0031461435
CHEMBL384908	COc1c(C)c2COC(=O)c2c(O)c1C\C=C(/C)\C=C\P(=O)(O)O	3615	2.55e-06
CHEMBL327696	C\C(=C/c1cccc(c1)C(C2=C(C)C(=O)C(=C(C)C2=O)C)c3cccnc3)\C(=O)O	6916	-0.0031461435
CHEMBL477361	C[C@@H]1CCCN1CCCOc2ccc(cc2)N3C(=Nc4ccccc4C3=O)C	11255#3757	-0.0377511678
CHEMBL1938506	C[C@H]([C@H](NC(=O)C(C)(C)N)C(=O)NC(C(F)F)c1ccc(Cl)cc1)c2ccc(cc2)c3ccccc3	5547	0
CHEMBL2313273	CC(=O)N1CC2CC1CN2Cc3coc4cc(Oc5nc6cnccc6s5)ccc34	4048	0.0015756254
CHEMBL1916052	Clc1ccc(Oc2ccc(cc2)S(=O)(=O)N[C@@H]3CC=CCNC3=O)cc1	4313#4318	0.0928852889
CHEMBL549584	O=C(N(CC1CCC1)[C@H]2CCNC2)c3ccccc3Oc4ccccc4	1565#3757#6530#6531	-0.1730327826
CHEMBL1222229	OC(=O)[C@H](CNC(=O)c1cccs1)NC(=O)c2c(Cl)cc3CN(CCc3c2Cl)C(=O)C4CCCCC4	3689#3383#3683	-0.0031410361
CHEMBL611206	CC(C)CC(NC(=O)C(Cc1ccc(NC(=N)N)cc1)NC(=O)C(Cc2ccc(F)cc2)N(C(=O)C)C(=O)CSc3ccccc3)C(=O)NC(CCCN=C(N)N)C(=O)N	2149	-0.0015730717
CHEMBL34332	OC(=O)CC[C@H](NC(=O)CCC(NC(=O)c1cc(Cl)cc(Cl)c1)C(=O)N2CCC3(CCCC3)CC2)C(=O)Nc4cccc5CCCCc45	887	-0.0015730717
CHEMBL193135	CC(C)(C)c1ccc(cc1)\C(=C\C(=O)Nc2ccc3OCCOc3c2)\c4ccccc4	7442	-0.0047192152
CHEMBL273038	COC[C@H]1OC(=O)\C(=C\N2CCC(CC2)C(=O)OC)\C3=C(O)C(=O)C4=C([C@@H](C[C@]5(C)[C@@H](O)CC[C@@H]45)OC(=O)C)[C@@]13C	5290#2475	0.04408176
CHEMBL1761125	Cc1ccc(cc1)C(=O)Nc2cccc(c2)C3CCN(CCCn4c(nc5ccccc45)c6ccc(Cl)cc6)CC3	2847	0
CHEMBL1314602	COc1ccc(cc1)N2Sc3ccc(F)cc3C2=O	4351#162466#60489#5373	-0.0015730717
CHEMBL578205	CCN1CCN(CC1)c2cccc3C(=O)N(Cc23)[C@H](CCCNC(=O)c4c(C)n[nH]c4C)c5ccc(OC)c(OC)c5	2837	0
CHEMBL1277474	CC1=C(C(C2=C(CC(C)(C)CC2=O)N1)c3ccccc3)C(=O)Nc4ccc(Cl)cc4	3832	0
CHEMBL490823	CC(=O)Nc1ccc(NC(=O)c2c(Cl)ccc3c(Nc4cccc(c4)C(F)(F)F)noc23)cn1	3815	0.0251895772
CHEMBL551738	COc1ccc(cc1)C(=O)N2CCC(=CC(=O)N[C@H]3CCN(Cc4ccc5cc(F)ccc5c4)C3)CC2	1232	0
CHEMBL1090501	Fc1cc(F)c(cc1F)S(=O)(=O)NC(=O)\C=C\c2cccc3c2N(Cc4ccc(Cl)cc4Cl)C(=O)C3(F)F	5733	0.0346382223
CHEMBL401268	N[C@H]1CN(C[C@H]1C(=O)N2CCCC2)C(=O)c3ccc(cc3)n4cncn4	1803	-0.0110115021
CHEMBL2031586	Cc1nc(C2CCN(CC2)C(=O)[C@@H]3C[C@](C)(N)C[C@H]3c4ccc(F)cc4F)n(n1)c5ccc(F)c(Cl)c5	5547	0
CHEMBL69773	COc1cc(Nc2c(cnc3cc(C=C)ccc23)C#N)c(Cl)cc1Cl	6714	0.0188921829
CHEMBL25211	N[C@@H]([C@@H]1CC[C@H](CC1)NS(=O)(=O)c2ccc(OC(F)(F)F)cc2)C(=O)N3CCSC3	1803#54878#3757#91039#29952	-0.0440434547
CHEMBL502352	CC[C@H](C)[C@H](NC(=O)CNC(=O)[C@H](CC(=O)N)NC(=O)[C@H](CO)NC(=O)[C@@H](N)Cc1cnc[nH]1)C(=O)N[C@@H](Cc2ccccc2)C(=O)N[C@@H]([C@@H](C)O)C(=O)N[C@@H](CC(=O)O)C(=O)N[C@@H](CO)C(=O)N[C@@H](Cc3ccc(O)cc3)C(=O)N[C@@H](CO)C(=O)N[C@@H](CCCNC(=N)N)C(=O)N[C@@H](Cc4ccc(O)cc4)C(=O)N[C@@H](CCCNC(=N)N)C(=O)N[C@@H](CCCCN)C(=O)N[C@@H](CCC(=O)N)C(=O)N[C@@H](CCSC)C(=O)N[C@@H](C)C(=O)N[C@@H](C(C)C)C(=O)N[C@@H](CCCCN)C(…	117	0
CHEMBL557789	Cl.CCCCN1C(=O)[C@H](NC(=O)C12CCN(Cc3ccc(Oc4ccccc4)cc3)CC2)[C@@H](O)C(C)C	1234	-0.0015730717
CHEMBL371252	COCCN1C(=O)C(=C(NC(=O)C)c2cc(c3ccc(Cl)cc3)c(nc12)c4ccc(Cl)cc4Cl)C(=O)C	1268	-0.0047192152
CHEMBL242637	Fc1ccc(Nc2c(cnc3c(Br)cc(NCc4ccnn4c5ccccc5)cc23)C#N)cc1Cl	1326	0
CHEMBL479156	N[C@@H](CCC(=O)Nc1ccc(OCc2ccccc2)cc1)C(=O)NO	4048	0.0015756254
CHEMBL2113103	CC(C)(C)C1CCC2(CC1)CCN(C(=O)N2Cc3ccc(cc3)C(=O)NC[C@@H](O)C(=O)O)c4ccc(OC(F)(F)F)cc4	2642	-0.0015730717
CHEMBL2407889	CCN(CC)c1ncc(N(c2ccncc2)S(=O)(=O)C)c(N[C@@H](Cc3ccc(OC(=O)N4CCCC4)cc3)C(=O)O)n1	3676#3695#3688	-0.0047192152
CHEMBL1270515	CNC(=O)c1cn(C)c2c3nc(Nc4ccc(CN(C)C)cc4)ncc3CC(C)(C)c12	890#1017#8900	0.1511298018
CHEMBL119710	CN(CC(C(=O)O)c1ccc2CCOc2c1)C(=O)CCC3CCc4cc5CCCNc5nc4C3	3690#3685	0.0063025016
CHEMBL363889	CCc1cc(C(=O)C)c(O)cc1OCc2cccc(c2)C(=O)NCC(=O)O	8654	-0.0125845738
CHEMBL129277	COCC(CCN1CCN(CC1)C2=Nc3ccccc3Sc4ccccc24)OC	1814#1813	-0.1541533683
CHEMBL2347692	FC(F)(F)c1cc(COC[C@@]2(CCCCNC2)c3ccccc3)cc(c1)C(F)(F)F	6532#6869	-0.075507443
CHEMBL2205910	CCCNc1ncnc2sc3C(=O)N(C=Nc3c12)c4ccc(OC)cc4	2911	0
CHEMBL253659	FC(F)(F)Oc1ccccc1C(=O)N[C@H](Cc2ccccc2C(F)(F)F)C(=O)NCc3nc4cccnc4n3Cc5ccccc5	6335#6336	-0.0361806497
CHEMBL516979	COC[C@H]1Oc2cc3ncnc(Nc4cccc(I)c4)c3cc2O[C@@H]1COC	1956	0.0755636241
CHEMBL175217	NC(=N)NCCCCC1CC(=NO1)C(=O)NC[C@H](NS(=O)(=O)c2ccc(cc2)[N+](=O)[O-])C(=O)O	3690#3685	0.0063025016
CHEMBL496874	CCOc1ncc(cn1)C#Cc2cccc(C)c2	2911	0
CHEMBL93956	CCCCC1=NN(C(=O)N1Cc2ccc(cc2)c3ccccc3S(=O)(=O)NC(=O)CCOC)c4ccccc4C(F)(F)F	185	-0.0157281636
CHEMBL278515	CN(Cc1coc2nc(N)nc(N)c12)c3ccc(cc3)C(=O)NC(CCC(=O)O)C(=O)O	1719	0.0063025017
CHEMBL2316582	CN1CCN(Cc2ccc(NC(=O)c3ccc(C)c(c3)C#Cc4cnc5[nH]ncc5c4)cc2C(F)(F)F)CC1	1557#1559#25	0.0173191111
CHEMBL181162	CS(=O)(=O)N(CC1CC1)c2ccccc2N3CCN(CC3)C(=O)[C@@H](Cc4ccc(Cl)cc4)NC(=O)[C@@H]5Cc6ccccc6CN5	4160#4159#4161	0
CHEMBL313546	COc1cc(cc(OC)c1OC)C(=O)N2CCC(CCN3CCC(CC3)(C(=O)N)c4ccc(F)cc4)(C2)c5ccc(Cl)c(Cl)c5	6865#6869	-0.0047192152
CHEMBL429698	CC(C)C[C@H](NC(=O)[C@H](CO)NC(=O)[C@H](C)NC(=O)C)C(=O)N[C@@H](CCCN=C(N)N)C(=O)N[C@@H](Cc1c[nH]cn1)C(=O)N[C@@H](Cc2cccc3ccccc23)C(=O)N[C@@H](CC(C)C)C(=O)N[C@@H](CC(=O)N)C(=O)N[C@@H](CC(C)C)C(=O)N[C@@H](C(C)C)C(=O)N[C@@H]([C@@H](C)O)C(=O)N[C@@H](CCCN=C(N)N)C(=O)N[C@@H](CCC(=O)N)C(=O)N[C@@H](CCCN=C(N)N)C(=O)N[C@@H](Cc4ccc(O)cc4)C(=O)N	4887#4886	-0.0015730717
CHEMBL33139	CC(C)Cc1ccc(cc1)C#Cc2cc3C(=NCc4nnc(C)n4c3s2)c5ccccc5Cl	5724	0
CHEMBL1242938	C[C@@H]1CCCC/C/1=N\Nc2nc(cs2)c3ccc(F)cc3	4129	-0.0157281636
CHEMBL594976	Clc1ccc(CC(=O)N2CCc3cccc4C(=O)NCC2c34)cc1	142	0.1778924507
CHEMBL305717	CCCCNC(=O)C(CC(O)C(CC1CCCCC1)NC(=O)Cc2nnc3c(CC(C)C)nc(cn23)c4ccccc4)C(C)C	5972	-0.0031461435
CHEMBL402307	Cc1cccc(CN2C[C@H](CC2=O)C(=O)N[C@@H](Cc3cc(F)cc(F)c3)[C@H](O)[C@H]4C[C@H](CN4)OCc5ccccc5)c1	23621	-0.0031461435
CHEMBL330067	CC#CCOc1ccc(cc1)S(=O)(=O)N2CCc3ccccc3C2C(=O)NO	4312	0.0062973943
CHEMBL214346	COc1cc(Nc2c(cnc3cc(C#Cc4cccc(CCN(C)C)n4)c(OC)cc23)C#N)c(Cl)cc1Cl	6714	0.0188921829
CHEMBL597000	Cc1csc(C[C@H]2[C@@H]3CNC[C@]23c4ccc(Cl)c(Cl)c4)n1	6532#6530#6531	-0.2092159861
CHEMBL1233749	Clc1cccc(NC(=O)c2oc(Br)cc2)c1N3CCN(CC#C)CC3	5602#5599	0.0960288787
CHEMBL2441077	COc1cc2c(NC3CCN(CC3)C4CC4)nc(nc2cc1OCCCN5CCCC5)N6CCS(=O)(=O)CC6	10919	0
CHEMBL158754	[O-][N+](=O)c1ccc(COC(=O)N(CC=C)C2CCN(C[C@H]3[C@@H]4C[C@H](ON4C[C@@H]3c5ccccc5)c6ccccc6)CC2)cc1	1234	-0.0015730717
CHEMBL2017588	Cc1nc(nc2ccc(NC(=O)\C=C\c3ccc(OC(F)(F)F)cc3)cc12)N4CCC(O)CC4	2847#3757	-0.0330319526
CHEMBL149437	COc1ccccc1\C=C\CN2CCN(CCOC(c3ccc(F)cc3)c4ccc(F)cc4)CC2	6535#6534#6539#55117#6529#6531#388662#340024#348932#54716#28968#6540#11254#6533#6530	-0.1462931169
CHEMBL408608	CC1CCCN=C1NC(P(=O)(O)O)P(=O)(O)O	2224	-0.0078653586
CHEMBL383835	CS(=O)(=O)N1CCc2c(C1)c(nn2CCCN3CCC(CC3)N4C(=O)COc5ccccc45)c6ccc(Br)cc6	1520	0
CHEMBL2376158	C[C@@H](NC(=O)c1c[nH]c2ncc(nc12)c3ncn4cc(F)cc(F)c34)C(=O)N5CC(C5)C#N	3716#3717#3718	0.0188972903
CHEMBL519959	COc1cc(ccc1NC(=O)C2COc3ccc(Cl)cc3C2)c4cn[nH]c4	9475	0
CHEMBL259690	COc1cc2CCN(CCc3ccc(NC(=O)c4cc5ccccc5cn4)cc3)Cc2cc1OC	5243#9429	0.0063025017
CHEMBL386541	CC1=CC2Cc3nc4cc(Cl)ccc4c(N)c3C(C1)C2NS(=O)(=O)C	43	-0.0267396657
CHEMBL397784	COc1ccccc1C2CN=C(N2)c3ccc(OC(F)(F)F)c(Cl)c3	2904	-0.0094384304
CHEMBL269815	COc1ccc(cc1)c2ccc(cc2)S(=O)(=O)C3CCCCN(O)C3=O	4313#4318	0.0928852889
CHEMBL432299	COc1ccc(cc1OC)S(=O)(=O)C(CCCCc2ccccc2)CC(=O)NO	5141#5142#5143#5144	-0.058203654
CHEMBL278816	Cc1[nH]c2ccccc2c1CCC3CCNCC3	6532#6530	-0.1510123322
CHEMBL308090	CN1CCN(CC1)C2=Nc3ccccc3Nc4ccc(O)cc24	1128#154#3357#3358#1816#3356#1813#153#1814	-0.6528068914
CHEMBL1743999	Cl.C(C1CCCCC1)N2CCC3(CC2)CCc4ccccc34	10280	-0.0078653586
CHEMBL537171	Cl.CN1CCN(CC1)C(=O)CCC(NC(=O)c2cc(Cl)cc(Cl)c2)C(=O)N3CCC4(CCCCC4)CC3	887	-0.0015730717
CHEMBL399542	OCc1ccc(N2CCCCC2)c(NC(=O)c3oc(cc3)C#N)c1	1436	0.0062973943
CHEMBL2420787	Cc1oc(cc1)C(=O)\C=C\c2ccc(cc2)C(F)(F)F	4129	-0.0157281636
CHEMBL1683494	Cl.N[C@@H](CC(=O)N1CCSC1C(=O)NCc2ccc3OC(Oc3c2)C(=O)O)Cc4cc(F)c(F)cc4F	1803	-0.0110115021
CHEMBL64465	Cc1ccc2c(NCc3ccccc3)c4CCCCc4nc2c1	43	-0.0267396657
CHEMBL81472	O1c2ccccc2Sc3ncccc13	221656#4129#259307#23028	-0.0173012353
CHEMBL349672	C(CN1CCCC1)Oc2ccc(Cc3cncs3)cc2	4048	0.0015756254
CHEMBL2315451	N#Cc1ccc(cc1)c2ccc(OCc3nnc(SC4CCCC4)n3c5cccnc5)cc2	7415	0
CHEMBL1288878	CC(C)(C)NS(=O)(=O)c1cc(C(=O)N2CCC(CCN3CCC(CC3)N(CC=C)C(=O)OCc4ccc(OC(F)(F)F)cc4)(CC2)c5cccc(F)c5)c(Cl)cc1F	1234	-0.0015730717
CHEMBL2172333	CC(C)NC(=O)[C@@H]1CC[C@@H](CC1)N2\C(=N\C(=O)c3ccc(F)cc3)\Nc4ccc(CN5CCNCC5)cc24	238	0
CHEMBL1628690	C[C@H](N\C(=N\C#N)\Nc1cccc2ncccc12)c3ccccc3	5027	0
CHEMBL1831208	CC(=O)c1cc(C#Cc2cccc(NC(=O)c3cccc(F)c3)c2)sc1NC(=O)N	3551	0.0094511988
CHEMBL208262	C[C@H](N(C)C(=O)[C@@H](CC1CCCCC1)NCC(=O)O)C(=O)NCc2ccc(nc2)C(=N)N	2147	-0.017303789
CHEMBL180486	CN([C@@H]1CCN(C1)c2cc(ccn2)c3ccc(Sc4ccc5OCCOc5c4)c(c3)C(F)(F)F)C(=O)C	3689#3383#3683	-0.0031410361
CHEMBL325654	COc1cc2NC(=O)Cc3c([nH]c4ccc(cc34)C#N)c2cc1OC	9133#983#891#85417#1020#8851#2932	0.2078037968
CHEMBL91628	CCc1cccc(NC(=N)N(C)c2cccc(CC)c2)c1	10280	-0.0078653586
CHEMBL1172770	OCCN1CCN(CC1)c2nc(Nc3ccc(Cl)cc3)c4nc[nH]c4n2	6714	0.0188921829
CHEMBL537634	Cl.CCn1c2ccccc2c3cc(NC(=O)CN4CCC(CC4)N5C(=O)OCc6cc(Cl)ccc56)ccc13	4889	0
CHEMBL40914	CCC(C)C(NC(=O)c1ccccc1)C(=O)NC(CCC(=O)O)C(=O)NCC(=O)NC(CCCN=C(N)N)C(=O)Nc2ccc(cc2)[N+](=O)[O-]	2147#2159	-0.0314614346
CHEMBL319839	CCO\C(=C/1\[C@@H](C(=C(C)N=C1COCCn2c(C)nc(C)c2C)C(=O)OC)c3ccccc3Cl)\O	5724	0
CHEMBL2337594	Clc1cccc(O[C@H]([C@H]2CCNC2)c3ccccc3)c1	6532#6530#1565	-0.1525854039
CHEMBL2058335	CC[C@@H](C1CC1)N2C(=O)C(=Nc3c(ccnc23)c4ccc(OC(F)F)cc4Cl)C	117#5746#2696#6344#7434#1394#7433#2692#5745#799#2740#2642	-0.0125820203
CHEMBL111548	NC(=N)NCCC[C@@H]1[C@H](N(C(=O)N2CCN(CC2)C(=O)c3ccccc3)C1=O)C(=O)O	7177#23430#25823	0
CHEMBL71458	CC[C@@H]1\C=C(/C)\C[C@H](C)C[C@H](OC)[C@H]2O[C@](O)([C@H](C)C[C@@H]2OC)C(=O)C(=O)N3CCCC[C@H]3C(=O)O[C@@H]([C@H](C)CCC1=O)\C(=C\[C@@H]4CC[C@@H](O)[C@@H](C4)OC)\C	2280	-0.0047192152
CHEMBL1868895	C[C@]1(CC[C@H](O)[C@@]2(C)C3CC[C@@H]4C[C@@]3([C@@H](O)CC12)C(=O)C4=C)C(=O)O	3576	0.0062973943
CHEMBL7917	COc1cc2ncnc(Nc3cccc(Cl)c3)c2cc1OC	1956#25#27#1432#8569#6793#8767#5753#2066#2044#898#2322#640#2872#3848#5595#4058#2064#4851#55872#147746#120892#3932#9448#7525#5111#2045#2050#5979#3713#3055#2203#3718#285220#10188	0.2487470744
CHEMBL2392839	CCOC1CCN(C1)C(=O)[C@@H]2CC[C@H](CC2)Nc3nccc(n3)n4ccc5c(cccc45)N6CCC(CC6)S(=O)(=O)C	5601#5599	0.0960288787
CHEMBL246390	ONC(=O)CCCCC[C@H](NC(=O)OCc1ccccc1)C(=O)Nc2ccc3ncccc3c2	3065	0.0031486971
CHEMBL1779211	CC(Cc1nnc(CN2C(=O)COc3c(Cl)cc(Cl)cc23)n1CCC(F)(F)F)c4ccccc4	6524	0
CHEMBL1173388	C1CN(CCO1)c2nc(Nc3ccccc3)c4nc[nH]c4n2	6714	0.0188921829
CHEMBL211387	CC1=NOC(=O)c2ccc(NC(=O)C(O)(CC3CCCc4c(Cl)cccc34)C(F)(F)F)cc12	2908	0.0047626279
CHEMBL208599	CCC1=CC2C[C@H](C1)c3c(N)c4ccc(Cl)cc4nc3C2	43#590	-0.0487626699
CHEMBL1949765	Cl.Cc1cccc(c1)S(=O)(=O)c2ccc3[C@@H]4CCNC[C@@H]4Oc3c2	3362	-0.0251691477
CHEMBL180765	CN1CCC(=CC1)c2cn(c3ccccc23)S(=O)(=O)c4ccc(F)cc4	3362	-0.0251691477
CHEMBL295838	CCCC[C@H](O[C@@H](Cc1ccccc1)C(=O)N2CCC(CC2)OCOC)C(=O)N[C@@H](CC3CCCCC3)[C@@H](O)C[C@@H](C(C)C)C(=O)NCCCn4ccnc4	5972	-0.0031461435
CHEMBL1683973	Cc1ncnc(Nc2ccc(OCc3cccc(F)c3)c(Cl)c2)c1C#CCCCN4CCCC4	1956#2064	0.1023288267
CHEMBL186542	COc1cc(cc(OC)c1OC)C(=O)Nc2cc(NC(=O)c3cccc(c3)N(C)C)ccc2C	1432	0
CHEMBL1094268	CCN1CC(=O)N2[C@H](Cc3c([nH]c4ccccc34)[C@H]2c5ccccc5Br)C1=O	8654	-0.0125845738
CHEMBL2337597	Clc1ccc(O[C@@H]([C@@H]2CCNC2)c3ccccc3)cc1	6532#6530	-0.1510123322
CHEMBL308084	COc1ccc(cc1)S(=O)(=O)N(Cc2ccccc2)c3c(cccc3C(F)(F)F)C(=O)NO	4318#4322	0.0692687834
CHEMBL1762820	CCN(CCCF)c1nc(C)nc2c(c(C)nn12)c3ccc(OC)nc3C	6344#2692#7434#117#2696#5746#2642#799#5745#7433#1394#2740	-0.0125820203
CHEMBL485717	COc1ccc(OCCN(CC(=O)NCc2ccccc2Cl)Cc3cccs3)cc1OC	3062	0
CHEMBL140012	OC(=O)CC1=NN(C\C(=N\c2cccc(Cl)c2)\S)C(=O)c3ccccc13	231	-0.0015730717
CHEMBL215920	CC1CCC(CC1)N[C@@H]2CCN(C2)C(=O)N3CC[C@@H](C3)N(C)C(=O)c4ccc(cc4)c5ccc(cc5)C(F)(F)F	1565#2847	-0.0015730717
CHEMBL204009	C[C@H]1OC(=O)[C@@H]2C[C@@H]3CCCC[C@H]3[C@H](\C=C\c4ccc5ccccc5n4)[C@H]12	2149	-0.0015730717
CHEMBL234928	CN(C)C1CCC(=CC1)c2c[nH]c3ccc(Cl)cc23	6532	-0.0707882278
CHEMBL197932	CC(=O)c1cccc(CN(Cc2ccc(cc2)C(F)(F)P(=O)(O)O)S(=O)(=O)c3ccc(OCC(=O)O)cc3)c1	5770	0.0078730197
CHEMBL65252	COc1ccc(C2CC(=NN2C(=O)C)c3ccc(O)cc3)c(OC)c1	4128	-0.0141550919
CHEMBL368202	CCn1cnc2c(Nc3cccc(OC)c3)nc(N[C@@H]4CC[C@@H](O)CC4)nc12	983	0.0881584127
CHEMBL1078711	CCCCC1CN(CC2CCOCC2)C(=O)OC13CCN(CC3)C4(C)CCN(CC4)C(=O)c5c(C)cc(nc5C)C#N	1234	-0.0015730717
CHEMBL161696	Clc1ccc(CN2CCN(CCCc3c[nH]c4ccc(cc34)n5cnnc5)CC2)cc1	3352#3351	-0.092811232
CHEMBL178610	CCN(CC)c1ccc(NC(=O)c2c(CCC3OCCCO3)onc2c4c(Cl)cccc4Cl)cc1	2693	0
CHEMBL2323302	CC(C)c1cc(ccc1Oc2ccc(cc2C#N)S(=O)(=O)Nc3nccs3)c4cc(nn4C)C(F)(F)F	6335	-0.0078653586
CHEMBL270205	Nc1ccc(cc1C(=O)NCC(=O)N[C@@H]2CCN(Cc3ccc(Cl)cc3Cl)C2)C(F)(F)F	729230	0
CHEMBL505433	CNC[C@@H]1OCc2ccccc2[C@@H]1Oc3ccccc3C	6530#6532#1565	-0.1525854039
CHEMBL559954	CCc1cn2CCS(=O)(=O)Oc3cc(cc1c23)C(=O)N[C@@H](Cc4ccccc4)[C@@H](O)CNCC5CCOCC5	1509#25825#23621	-0.006292287
CHEMBL384813	C[C@@H](O)[C@H](NC(=O)[C@@H]1NC(=O)[C@H](NC(=O)[C@H](CCCN=C(N)N)NC(=O)[C@H](Cc2c[nH]c3ccccc23)NC(=O)[C@H](Cc4ccc(I)cc4)NC(=O)[C@H](CSSC1(C)C)NC(=O)[C@H](N)Cc5ccccc5)[C@@H](C)O)C(=O)N	4157#10381	0.0062973943
CHEMBL300336	CC(C)C(NC(=O)c1ccc(cc1)S(=O)(=O)NC(=O)c2cc(c(O)c(c2)C(C)(C)C)C(C)(C)C)C(=O)N3[C@@H]4CCCC[C@@H]4C[C@@H]3C(=O)NC(C(C)C)C(=O)C(F)(F)F	1991	0.0031512508
CHEMBL2325318	Fc1cc(Oc2ccc(Cl)cc2c3cccc(c3)C(=O)N4CCC4)c(Cl)cc1S(=O)(=O)Nc5ncns5	6335	-0.0078653586
CHEMBL152349	O=C(c1ccccc1)c2ccc(Nc3ccccc3)cc2	5603#6300#5600#1432	0.0031486971
CHEMBL10591	Nc1nc(N)c2nc(CSc3ccc(cc3)C(=O)NC(CCC(=O)O)C(=O)O)cnc2n1	1719	0.0063025017
CHEMBL214991	Fc1ccc(cc1)C2CCN(Cc3ccc4cc(ccc4n3)N5C=Nc6cc(sc6C5=O)c7ccc(Cl)cc7)CC2	2847	0
CHEMBL2017592	C\C(=C/C(=O)Nc1ccc2nc(nc(C)c2c1)N3CCC(O)(CC3)C4CC4)\c5ccc(OC(F)(F)F)cc5	2847	0
CHEMBL1078894	CC(C)(C)c1ccc2N[C@H]([C@@H]3CCCO[C@@H]3c2c1)c4ccc(F)cc4	3832	0
CHEMBL395564	CN1c2ccc(Sc3ccc(OC(F)(F)F)cc3)cc2N=C(c4ccc(cc4)C(=O)O)c5cc6c(cc15)C(C)(C)CCC6(C)C	6256	0.0015781791
CHEMBL206607	COc1ccccc1C(=O)Nc2cccc3C(=O)NC(=O)C(=O)c23	836	0.4565483175
CHEMBL171342	N[C@@H]([C@H]1CC[C@@H](C1)NS(=O)(=O)c2ccc(cc2)S(=O)(=O)N)C(=O)N3CCCC3	1803#29952	-0.0110115021
CHEMBL1088687	OC(=O)CCCNC(=O)c1cccc(NC(=O)Nc2ccc(cc2)C(F)(F)F)c1	2053	0
CHEMBL246965	COc1ccc(F)cc1CC2CNC(=O)CN(C2=O)S(=O)(=O)c3ccc(Cl)cc3	1215	0
CHEMBL414673	Cc1nc(cs1)C#Cc2cccc(c2)C(=O)N	2915	-0.0031461435
CHEMBL362608	CSc1ccccc1C(=C)CC2(O)C3CC[C@@]4(C)C5C=CCOC[C@]5([C@@H](C)OC(=O)C)[C@@H](OC(=O)C)[C@@H](OC(=O)C)C4[C@@]3(C)[C@H](OC(=O)C)C=C2C	3738	0
CHEMBL2062803	CS(=O)(=O)c1ccc(cc1)c2cccn3nc(Nc4ccc(cc4)N5CCOCC5)nc23	3717#3718	0.0110242706
CHEMBL605981	CC(=O)Nc1ccc(OC(=O)CNC(=O)c2ccc(Nc3ccnc(c3)C(F)(F)F)cc2)cc1	158584#55278#2166	-0.0015730717
CHEMBL1289957	CC(O)(c1ccc(cc1)S(=O)(=O)c2ccc(F)cc2)C(F)(F)F	3290	0.0031486971
CHEMBL1672966	C[C@@H](OC[C@H](O)CNC(C)(C)Cc1ccc2ccccc2c1)c3ccccc3CCC(=O)O	846#1565	-0.0031461434
CHEMBL270023	CCCS(=O)(=O)N(C[C@H](O)C(=O)NO)c1ccc(Oc2ccc(C)cc2)cc1	4313#4318	0.0928852889
CHEMBL1237042	COc1cccc2C(=O)c3c(O)c4C[C@](O)(C[C@H](O[C@H]5C[C@@H](N)[C@H](O)[C@H](C)O5)c4c(O)c3C(=O)c12)C(=O)CO	634#55512#368#4313#328#9540#6347#1577#5054#6198#30851#9429#8440#8744#89845#51719#6382#1545#8647#9538#7157#5243#4864#5925#472#207#1030#873#231#2232#1728#51181#993#6869#3576#7532#836#6670#10327#5930#901#5580#6609#1978#1544#302#5606#10848#57016#4217#6582#2475#142#1244#4194#4893#3570#307#896#1263#9055#7498#4879#375790#1543#4363#1875#7155#9852#7153#1080#5685#3691#4504#6128#1725#4713#7494#638#5684#4792…	2.6784304108
CHEMBL237710	Cc1cc(Oc2cccc(CNC(=O)c3ccc(cc3Oc4ccccc4)C(F)(F)F)c2)ccc1OC(C)(C)C(=O)O	5468#5467#5465	-0.0346050243
CHEMBL159608	Fc1ccc(cc1)C(OCCN2CCN(CCCc3cccnc3)CC2)c4ccc(F)cc4	10280#6535#6534#55117#6529#6531#6539#388662#340024#348932#54716#28968#6540#6533#11254#6530	-0.1541584755
CHEMBL570764	Oc1ccccc1C(=O)O[C@@H]2CO[C@@H]3[C@H](CO[C@H]23)OC(=O)NCc4ccccc4	590#8824	-0.0220230042
CHEMBL401454	Cc1cc(Cc2ccc(cc2)C(=O)N[C@@H]3CCC[C@@H]3C(=O)NO)c4ccccc4n1	6868	0
CHEMBL2403026	CCNC(=O)C(C1CCN(CC1)c2ccc(NC(=O)Nc3c(C)cccc3C)cc2F)c4ccccc4	4887	-0.0015730717
CHEMBL207966	Cn1nc(nc1CNC(=O)[C@@H]2C=CCN2C(=O)[C@@H](CC3CCCCC3)NCC(=O)O)C(=N)N	2147	-0.017303789
CHEMBL2443086	FC(F)(F)Oc1ccc(NC(=O)N2CCC3(CC2)CCc4cccc(Cl)c4O3)cc1	79054	-0.0015730717
CHEMBL30514	CN(C)c1ccc(cc1)c2cc3ncccc3c(OCCCO)n2	6850	0
CHEMBL335779	Clc1ccc(C[C@@H](NC(=O)C2CNC2)C(=O)N3CCC(Cn4cncn4)(CC3)C5CCCCC5)cc1	4160	0
CHEMBL1829775	C[C@H](N1CC[C@@](CCNS(=O)(=O)C)(OC1=O)c2ccc(F)cc2)c3ccc(cc3)c4ccc(F)cc4F	3290	0.0031486971
CHEMBL564765	[Br-].O[C@@](C(=O)O[C@H]1C[N+]2(CCCOc3ccccc3)CCC1CC2)(c4ccccc4)c5cccs5	1128#1129#1131	-0.2862888397
CHEMBL1546066	CC1CC(=O)NN=C1c2ccc(N)c(c2)[N+](=O)[O-]	8484	0
CHEMBL229314	Cc1n[nH]c2ccc(cc12)c3cncc(OC[C@@H](N)Cc4cccc(F)c4)c3	207	0.1306645473
CHEMBL2442923	COc1ccc(CSc2nc(ccc2CNC(=O)C(C)c3ccc(NS(=O)(=O)C)c(F)c3)C(F)(F)F)cc1	7442	-0.0047192152
CHEMBL1160192	Nc1nc(O)c2cc(CN(C#C)c3ccc(cc3)C(=O)NC(CCC(=O)O)C(=O)NC(CCC(=O)NC(CCC(=O)NC(CCC(=O)O)C(=O)O)C(=O)O)C(=O)O)ccc2n1	1719#7298	0.0220510948
CHEMBL2393254	CN1CCN(CC1)c2nc(Nc3ccc(Cl)cc3)c4cn[nH]c4n2	3358#3356	-0.1620212806
CHEMBL249724	[Na+].COc1ccc(CNC(=O)c2c(c3ccccc3)c(c(CC[C@@H](O)C[C@@H](O)CC(=O)[O-])n2C(C)C)c4ccc(F)cc4)cc1	3156	-0.0157307173
CHEMBL147879	CCCCNC(=O)[C@H](C)C[C@H](O)[C@H](CC1CCCCC1)NC(=O)[C@H](CCCC)OP(=O)(CCCc2ccccc2)OCC	5972	-0.0031461435
CHEMBL247711	COc1cn2ncnc(Nc3ccc4c(cnn4Cc5cccc(F)c5)c3)c2c1CN6CCCNCC6	2064#1956	0.1023288267
CHEMBL352659	NC1=NC(Nc2cccc(F)c12)C3CCC3	4843#4842#4846	0.0881762884
CHEMBL350745	CC1(C)Nc2ccc(cc2C(C)(C)O1)c3cc(F)cc(c3)C#N	5241	-0.0220204505
CHEMBL146979	COC(=O)CC[C@@H]1N(CCN(CC(=O)O)C1=O)C(=O)CNC(=O)c2ccc(CCN)cc2	3690#3674	-0.0062897333
CHEMBL245380	Cl.COc1ccc(cc1)C(=O)NC2CCC(CC2)[C@H](C)[C@H](N)C(=O)N3CC[C@H](F)C3	1803	-0.0110115021
CHEMBL600793	CC(C)(F)C[C@H](N[C@@H](c1ccc(cc1)c2ccc(nc2)S(=O)(=O)C)C(F)(F)F)C(=O)NC3(CC3)C#N	1513	0
CHEMBL1940853	Cc1ccc2cc(\C=C\C(=O)c3ccc(C)s3)c(Cl)nc2c1	3791	0.0283382743
CHEMBL238743	NC(=O)c1c(Cl)ccc(NC2=C(Nc3ccccc3)C(=O)C2=O)c1O	3579	0
CHEMBL1939757	CN(C)Cc1ccc2[C@@H](CCCc2c1)NC(=O)C[C@H]3N(C=CNC3=O)S(=O)(=O)c4ccc(C)cc4	623	0
CHEMBL245212	Fc1ccc(Nc2c(cnc3c(F)cc(NCc4c[nH]cn4)cc23)C#N)cc1Cl	1326#1956	0.0755636241
CHEMBL57767	CC(=O)c1ccc(cn1)C(Cc2cc[n+]([O-])cc2)c3ccc(OC(F)F)c(OC(F)F)c3	5141	-0.0204499325
CHEMBL601022	COc1ccc(cc1)S(=O)(=O)N(CCCN2CCN(CC2)c3cccc(c3)C(F)(F)F)CC4CCCCC4	3356#3358#3363	-0.1997750021
CHEMBL470785	CC#C[C@@]1(O)CC[C@]2(CC=C)[C@H](CCc3cc(O)ccc23)C1	2908#2100#2099#5241	-0.0313873776
CHEMBL421348	CC(=O)N[C@@H]1CSSC[C@@H](NC(=O)[C@@H](CC(=O)O)NC(=O)CNC(=O)[C@@H](CCCN=C(N)N)NC1=O)C(=O)O	3690#3674	-0.0062897333
[truncated: 197,573 more rows]
