# Supplementary material for: Potential Compounds for Oral Cancer Treatment: Resveratrol, Nimbolide, Lovastatin, Bortezomib, Vorinostat, Berberine, Pterostilbene, Deguelin, Andrographolide, and Colchicine
Source: PLoS One. 2015 Nov 4;10(11):e0141719. doi: 10.1371/journal.pone.0141719 (PMC4633227; doi:10.1371/journal.pone.0141719)
Supplement: S21 Text — The file contains following columns: (i) ‘CompoundName’→common name of the compound; (ii) ‘CompoundId’→ChEMBL ID or PubChem compound id; (iii) ‘CompoundSource’→Source of the compound from which it was derived in the current study, it can have one of the three sources i.e ChEMBL or PubChem or from DrugBank/Natural compound list collected in the study; (iv) ‘BioAssaySource’→Reference bioassay database (ChEMBL or PubChem BioAssay); (v) ‘AssayID’ →Record ID of the assay, it can be used to search the record in corresponding bioassay database; (vi) ‘AssayType’→GI50 assay; (vii) ‘AssayValue’→activity value for the bioassay; (viii) ‘AssayUnits’→unit used for activity measurement; (ix) ‘AssayDescription’→ Description of the assay. (XLSX) [file pone.0141719.s021.xlsx]

## Sheet: Sheet1
CompoundName	CompoundID	Compound Source	BioAssay Source	AssayID	AssayType	AssayValue	AssayUnits	AssayDescription
RESVERATROL	CHEMBL165	ChEMBL	ChEMBL BioAssay	37156	GI50	3.3	ug.mL-1	In vitro growth inhibition of BXPC-3 (human pancreatic adenocarcinoma) cell line.
RESVERATROL	CHEMBL165	ChEMBL	ChEMBL BioAssay	100413	GI50	3.9	ug.mL-1	Cell growth inhibition of breast MCF-7 cells, expressed as 50% reduction in the net protein increase
RESVERATROL	CHEMBL165	ChEMBL	ChEMBL BioAssay	198062	GI50	4.1	ug.mL-1	In vitro growth inhibition of central nervous system SF-268 cell line.
RESVERATROL	CHEMBL165	ChEMBL	ChEMBL BioAssay	143795	GI50	3.6	ug.mL-1	In vitro growth inhibition of NCI-H460 (human non-small cell lung carcinoma) cell line.
RESVERATROL	CHEMBL165	ChEMBL	ChEMBL BioAssay	92064	GI50	13.1	ug.mL-1	In vitro growth inhibition of KM20L2 cell line.
RESVERATROL	CHEMBL165	ChEMBL	ChEMBL BioAssay	54854	GI50	3.5	ug.mL-1	In vitro growth inhibition of DU-145 (human prostate carcinoma) cell line.
RESVERATROL	CHEMBL165	ChEMBL	ChEMBL BioAssay	311438	GI50	40000	nM	In vitro growth inhibitory concentration against human mammary carcinoma cell line MDA MB 468
RESVERATROL	CHEMBL165	ChEMBL	ChEMBL BioAssay	311369	GI50	40000	nM	In vitro growth inhibitory concentration against human colon cancer cell line HCT 116
RESVERATROL	CHEMBL165	ChEMBL	ChEMBL BioAssay	606089	GI50	3.3	ug.mL-1	Cytotoxicity against human BxPC3 cells after 48 hrs by sulforhodamine B assay
RESVERATROL	CHEMBL165	ChEMBL	ChEMBL BioAssay	606090	GI50	3.9	ug.mL-1	Cytotoxicity against human MCF7 cells after 48 hrs by sulforhodamine B assay
RESVERATROL	CHEMBL165	ChEMBL	ChEMBL BioAssay	606092	GI50	4.1	ug.mL-1	Cytotoxicity against human SF268 cells after 48 hrs by sulforhodamine B assay
RESVERATROL	CHEMBL165	ChEMBL	ChEMBL BioAssay	606093	GI50	3.6	ug.mL-1	Cytotoxicity against human NCI-H460 cells after 48 hrs by sulforhodamine B assay
RESVERATROL	CHEMBL165	ChEMBL	ChEMBL BioAssay	606094	GI50	13.1	ug.mL-1	Cytotoxicity against human KM20L2 cells after 48 hrs by sulforhodamine B assay
RESVERATROL	CHEMBL165	ChEMBL	ChEMBL BioAssay	606095	GI50	3.5	ug.mL-1	Cytotoxicity against human DU145 cells after 48 hrs by sulforhodamine B assay
RESVERATROL	CHEMBL165	ChEMBL	ChEMBL BioAssay	622807	GI50	3.3	ug.mL-1	Growth inhibition of human BxPC3 cells after 48 hrs by sulforhodamine B assay
RESVERATROL	CHEMBL165	ChEMBL	ChEMBL BioAssay	622808	GI50	3.9	ug.mL-1	Growth inhibition of human MCF7 cells after 48 hrs by sulforhodamine B assay
RESVERATROL	CHEMBL165	ChEMBL	ChEMBL BioAssay	622809	GI50	4.1	ug.mL-1	Growth inhibition of human SF268 cells after 48 hrs by sulforhodamine B assay
RESVERATROL	CHEMBL165	ChEMBL	ChEMBL BioAssay	622810	GI50	3.6	ug.mL-1	Growth inhibition of human NCI-H460 cells after 48 hrs by sulforhodamine B assay
RESVERATROL	CHEMBL165	ChEMBL	ChEMBL BioAssay	622811	GI50	13.1	ug.mL-1	Growth inhibition of human KM20L2 cells after 48 hrs by sulforhodamine B assay
RESVERATROL	CHEMBL165	ChEMBL	ChEMBL BioAssay	622812	GI50	3.5	ug.mL-1	Growth inhibition of human DU145 cells after 48 hrs by sulforhodamine B assay
RESVERATROL	CHEMBL165	ChEMBL	ChEMBL BioAssay	809014	GI50	42756.3	nM	PUBCHEM_BIOASSAY: NCI human tumor cell line growth inhibition assay. Data for the SN12C Renal cell line. (Class of assay: confirmatory)
RESVERATROL	CHEMBL165	ChEMBL	ChEMBL BioAssay	809022	GI50	26977.4	nM	PUBCHEM_BIOASSAY: NCI human tumor cell line growth inhibition assay. Data for the ACHN Renal cell line. (Class of assay: confirmatory)
RESVERATROL	CHEMBL165	ChEMBL	ChEMBL BioAssay	809018	GI50	46025.7	nM	PUBCHEM_BIOASSAY: NCI human tumor cell line growth inhibition assay. Data for the NCI-H23 Non-Small Cell Lung cell line. (Class of assay: confirmatory)
RESVERATROL	CHEMBL165	ChEMBL	ChEMBL BioAssay	809023	GI50	35727.3	nM	PUBCHEM_BIOASSAY: NCI human tumor cell line growth inhibition assay. Data for the UO-31 Renal cell line. (Class of assay: confirmatory)
RESVERATROL	CHEMBL165	ChEMBL	ChEMBL BioAssay	809027	GI50	20370.4	nM	PUBCHEM_BIOASSAY: NCI human tumor cell line growth inhibition assay. Data for the HL-60(TB) Leukemia cell line. (Class of assay: confirmatory)
RESVERATROL	CHEMBL165	ChEMBL	ChEMBL BioAssay	809031	GI50	12106	nM	PUBCHEM_BIOASSAY: NCI human tumor cell line growth inhibition assay. Data for the DU-145 Prostate cell line. (Class of assay: confirmatory)
RESVERATROL	CHEMBL165	ChEMBL	ChEMBL BioAssay	809032	GI50	29648.3	nM	PUBCHEM_BIOASSAY: NCI human tumor cell line growth inhibition assay. Data for the SF-539 Central Nervous System cell line. (Class of assay: confirmatory)
RESVERATROL	CHEMBL165	ChEMBL	ChEMBL BioAssay	809048	GI50	24266.1	nM	PUBCHEM_BIOASSAY: NCI human tumor cell line growth inhibition assay. Data for the A498 Renal cell line. (Class of assay: confirmatory)
RESVERATROL	CHEMBL165	ChEMBL	ChEMBL BioAssay	809054	GI50	7227.7	nM	PUBCHEM_BIOASSAY: NCI human tumor cell line growth inhibition assay. Data for the MOLT-4 Leukemia cell line. (Class of assay: confirmatory)
RESVERATROL	CHEMBL165	ChEMBL	ChEMBL BioAssay	809059	GI50	19588.5	nM	PUBCHEM_BIOASSAY: NCI human tumor cell line growth inhibition assay. Data for the NCI/ADR-RES Breast cell line. (Class of assay: confirmatory)
RESVERATROL	CHEMBL165	ChEMBL	ChEMBL BioAssay	809062	GI50	48752.8	nM	PUBCHEM_BIOASSAY: NCI human tumor cell line growth inhibition assay. Data for the OVCAR-8 Ovarian cell line. (Class of assay: confirmatory)
RESVERATROL	CHEMBL165	ChEMBL	ChEMBL BioAssay	809091	GI50	31915.4	nM	PUBCHEM_BIOASSAY: NCI human tumor cell line growth inhibition assay. Data for the KM12 Colon cell line. (Class of assay: confirmatory)
RESVERATROL	CHEMBL165	ChEMBL	ChEMBL BioAssay	809099	GI50	49773.7	nM	PUBCHEM_BIOASSAY: NCI human tumor cell line growth inhibition assay. Data for the M14 Melanoma cell line. (Class of assay: confirmatory)
RESVERATROL	CHEMBL165	ChEMBL	ChEMBL BioAssay	809102	GI50	8629.79	nM	PUBCHEM_BIOASSAY: NCI human tumor cell line growth inhibition assay. Data for the RPMI-8226 Leukemia cell line. (Class of assay: confirmatory)
RESVERATROL	CHEMBL165	ChEMBL	ChEMBL BioAssay	809333	GI50	42364.3	nM	PUBCHEM_BIOASSAY: NCI human tumor cell line growth inhibition assay. Data for the PC-3 Prostate cell line. (Class of assay: confirmatory)
RESVERATROL	CHEMBL165	ChEMBL	ChEMBL BioAssay	809348	GI50	8649.68	nM	PUBCHEM_BIOASSAY: NCI human tumor cell line growth inhibition assay. Data for the T-47D Breast cell line. (Class of assay: confirmatory)
RESVERATROL	CHEMBL165	ChEMBL	ChEMBL BioAssay	809349	GI50	42072.7	nM	PUBCHEM_BIOASSAY: NCI human tumor cell line growth inhibition assay. Data for the NCI-H460 Non-Small Cell Lung cell line. (Class of assay: confirmatory)
RESVERATROL	CHEMBL165	ChEMBL	ChEMBL BioAssay	809359	GI50	42169.7	nM	PUBCHEM_BIOASSAY: NCI human tumor cell line growth inhibition assay. Data for the CAKI-1 Renal cell line. (Class of assay: confirmatory)
RESVERATROL	CHEMBL165	ChEMBL	ChEMBL BioAssay	809351	GI50	41209.8	nM	PUBCHEM_BIOASSAY: NCI human tumor cell line growth inhibition assay. Data for the UACC-62 Melanoma cell line. (Class of assay: confirmatory)
RESVERATROL	CHEMBL165	ChEMBL	ChEMBL BioAssay	809370	GI50	43954.2	nM	PUBCHEM_BIOASSAY: NCI human tumor cell line growth inhibition assay. Data for the SF-295 Central Nervous System cell line. (Class of assay: confirmatory)
RESVERATROL	CHEMBL165	ChEMBL	ChEMBL BioAssay	809425	GI50	24266.1	nM	PUBCHEM_BIOASSAY: NCI human tumor cell line growth inhibition assay. Data for the HT29 Colon cell line. (Class of assay: confirmatory)
RESVERATROL	CHEMBL165	ChEMBL	ChEMBL BioAssay	809423	GI50	39902.5	nM	PUBCHEM_BIOASSAY: NCI human tumor cell line growth inhibition assay. Data for the NCI-H226 Non-Small Cell Lung cell line. (Class of assay: confirmatory)
RESVERATROL	CHEMBL165	ChEMBL	ChEMBL BioAssay	809428	GI50	40926.1	nM	PUBCHEM_BIOASSAY: NCI human tumor cell line growth inhibition assay. Data for the RXF 393 Renal cell line. (Class of assay: confirmatory)
CURCUMIN	CHEMBL116438	ChEMBL	ChEMBL BioAssay	609242	GI50	8000	nM	Cytotoxicity against human DLD1 cells
CURCUMIN	CHEMBL116438	ChEMBL	ChEMBL BioAssay	698667	GI50	32000	nM	Cytotoxicity against human SW620 cells after 48 hrs by WST1 assay
CURCUMIN	CHEMBL116438	ChEMBL	ChEMBL BioAssay	753866	GI50	16700	nM	Antiproliferative activity against human NCI-H460 cells after 48 hrs by sulforhodamine B assay
CURCUMIN	CHEMBL116438	ChEMBL	ChEMBL BioAssay	753864	GI50	4700	nM	Antiproliferative activity against human MCF7 cells after 48 hrs by sulforhodamine B assay
CURCUMIN	CHEMBL116438	ChEMBL	ChEMBL BioAssay	753863	GI50	5100	nM	Antiproliferative activity against human SF268 cells after 48 hrs by sulforhodamine B assay
CURCUMIN	CHEMBL116438	ChEMBL	ChEMBL BioAssay	754791	GI50	15230	nM	Growth inhibition of human A549 cells after 48 hrs by sulforhodamine B assay
CURCUMIN	CHEMBL116438	ChEMBL	ChEMBL BioAssay	754792	GI50	9440	nM	Growth inhibition of human A549 cells after 72 hrs by alamar blue method
CURCUMIN	CHEMBL116438	ChEMBL	ChEMBL BioAssay	754793	GI50	16160	nM	Growth inhibition of human NCI-H1944 cells after 72 hrs by alamar blue method
CURCUMIN	CHEMBL116438	ChEMBL	ChEMBL BioAssay	754794	GI50	12130	nM	Growth inhibition of human H460 cells after 72 hrs by alamar blue method
CURCUMIN	CHEMBL116438	ChEMBL	ChEMBL BioAssay	754795	GI50	19250	nM	Growth inhibition of human NCI-H157 cells after 72 hrs by alamar blue method
TROGLITAZONE	CHEMBL408	ChEMBL	ChEMBL BioAssay	311547	GI50	15000	nM	Inhibition of human lung cancer cell line (A549) by 50% in sulforhodamine B assay
ETOPOSIDE	CHEMBL44657	ChEMBL	ChEMBL BioAssay	102692	GI50	1023.29	nM	Tested for the in vitro cytotoxicity against MOLT-4 leukemia cell line
ETOPOSIDE	CHEMBL44657	ChEMBL	ChEMBL BioAssay	142311	GI50	8317.64	nM	Tested for the in vitro cytotoxicity against NCI-H23 non-small cell lung cancer cell line
ETOPOSIDE	CHEMBL44657	ChEMBL	ChEMBL BioAssay	76973	GI50	18197	nM	Tested for the in vitro cytotoxicity against HCC2998 colon cancer cell lines
ETOPOSIDE	CHEMBL44657	ChEMBL	ChEMBL BioAssay	198404	GI50	10000	nM	Tested for the in vitro cytotoxicity against SF-295 CNS tumor cell lines
ETOPOSIDE	CHEMBL44657	ChEMBL	ChEMBL BioAssay	100346	GI50	812.83	nM	Tested for the in vitro cytotoxicity against M-14 melanoma
ETOPOSIDE	CHEMBL44657	ChEMBL	ChEMBL BioAssay	143022	GI50	16595.9	nM	Tested for the in vitro cytotoxicity against OVCAR-8 ovarian cancer cell lines,
ETOPOSIDE	CHEMBL44657	ChEMBL	ChEMBL BioAssay	7158	GI50	870.96	nM	Tested for the in vitro cytotoxicity against ACHN renal cancer cell line
ETOPOSIDE	CHEMBL44657	ChEMBL	ChEMBL BioAssay	55049	GI50	851.14	nM	Tested for the in vitro cytotoxicity against DU-145 prostate cancer cell line
ETOPOSIDE	CHEMBL44657	ChEMBL	ChEMBL BioAssay	100788	GI50	4365.16	nM	Tested for the in vitro cytotoxicity against MCF-7 breast cancer cell line
ETOPOSIDE	CHEMBL44657	ChEMBL	ChEMBL BioAssay	230684	GI50	9772.37	nM	Average in vitro cytotoxicity was calculated from all cell lines tested,
ETOPOSIDE	CHEMBL44657	ChEMBL	ChEMBL BioAssay	199934	GI50	10	nM	In vitro cytotoxic activity against Ovarian (SK-OV3) cell line.
ETOPOSIDE	CHEMBL44657	ChEMBL	ChEMBL BioAssay	100956	GI50	25000	nM	In vitro cytotoxic activity against ADR resistant breast cancer (MCF-7-ADR) cell line.
ETOPOSIDE	CHEMBL44657	ChEMBL	ChEMBL BioAssay	54878	GI50	2000	nM	In vitro cytotoxic activity against prostate (DU-145) cancer cell line.
ETOPOSIDE	CHEMBL44657	ChEMBL	ChEMBL BioAssay	75899	GI50	900	nM	In vitro cytotoxic activity against lung (H 522) cancer cell line.
ETOPOSIDE	CHEMBL44657	ChEMBL	ChEMBL BioAssay	100194	GI50	10	nM	In vitro cytotoxic activity against melanoma (M 14) cancer cell line.
ETOPOSIDE	CHEMBL44657	ChEMBL	ChEMBL BioAssay	5725	GI50	8000	nM	In vitro cytotoxic activity against renal (A 498) cancer cell line.
ETOPOSIDE	CHEMBL44657	ChEMBL	ChEMBL BioAssay	43422	GI50	18100	nM	In vitro cytotoxicity against human colon cancer COLO 205 cell line
ETOPOSIDE	CHEMBL44657	ChEMBL	ChEMBL BioAssay	76947	GI50	3460	nM	In vitro cytotoxicity against human colon cancer HCC 2998 cell line
ETOPOSIDE	CHEMBL44657	ChEMBL	ChEMBL BioAssay	77426	GI50	6160	nM	In vitro cytotoxicity against human colon cancer HCT 116 cell line
ETOPOSIDE	CHEMBL44657	ChEMBL	ChEMBL BioAssay	82626	GI50	15130	nM	In vitro cytotoxicity against human colon cancer HT 29 cell line
ETOPOSIDE	CHEMBL44657	ChEMBL	ChEMBL BioAssay	91880	GI50	5620	nM	In vitro cytotoxicity against human colon cancer KM 12 cell line
ETOPOSIDE	CHEMBL44657	ChEMBL	ChEMBL BioAssay	100559	GI50	25000	nM	Compound was evaluated for in vitro cytotoxicity data against human breast cancer MCF-7 ADR cell line
ETOPOSIDE	CHEMBL44657	ChEMBL	ChEMBL BioAssay	98846	GI50	2000	nM	In vitro cytotoxicity against human breast cancer MDA-MB 231 cell line
ETOPOSIDE	CHEMBL44657	ChEMBL	ChEMBL BioAssay	82407	GI50	8000	nM	In vitro cytotoxicity against human breast cancer Hs 578.T cell line
ETOPOSIDE	CHEMBL44657	ChEMBL	ChEMBL BioAssay	98847	GI50	900	nM	In vitro cytotoxicity against human breast cancer MDA-MB 435 cell line
ETOPOSIDE	CHEMBL44657	ChEMBL	ChEMBL BioAssay	102424	GI50	10	nM	In vitro cytotoxicity against human breast cancer MDA-N cell line
ETOPOSIDE	CHEMBL44657	ChEMBL	ChEMBL BioAssay	91030	GI50	199.53	nM	GI values against KB cells (nasopharyngeal carcinoma)
ETOPOSIDE	CHEMBL44657	ChEMBL	ChEMBL BioAssay	39875	GI50	6309.57	nM	GI values against CAKI-1 cells(renal carcinoma)
ETOPOSIDE	CHEMBL44657	ChEMBL	ChEMBL BioAssay	6345	GI50	6309.57	nM	GI values against A549 cells (lung cancer)
ETOPOSIDE	CHEMBL44657	ChEMBL	ChEMBL BioAssay	84026	GI50	40000	nM	Growth inhibitory concentration of compound was determined against HeLa cells by alamar blue assay
ETOPOSIDE	CHEMBL44657	ChEMBL	ChEMBL BioAssay	446685	GI50	8000	nM	Growth inhibition of HeLa cells after 48 hrs by MTT assay
ETOPOSIDE	CHEMBL44657	ChEMBL	ChEMBL BioAssay	468463	GI50	140	nM	Cytotoxicity against human HL60 cells after 48 hrs by MTT assay
ETOPOSIDE	CHEMBL44657	ChEMBL	ChEMBL BioAssay	468464	GI50	5980	nM	Cytotoxicity against DNA topoisomerase-2 deficient human HL60/MX2 cells by MTT assay
ETOPOSIDE	CHEMBL44657	ChEMBL	ChEMBL BioAssay	475240	GI50	8700	nM	Cytotoxicity against human H520 cells after 72 hrs by Cell Titer 96 Aqueous Non-Radioactive assay
ETOPOSIDE	CHEMBL44657	ChEMBL	ChEMBL BioAssay	475242	GI50	11100	nM	Cytotoxicity against human PC3 cells after 72 hrs by Cell Titer 96 Aqueous Non-Radioactive assay
ETOPOSIDE	CHEMBL44657	ChEMBL	ChEMBL BioAssay	479372	GI50	13500	nM	Growth inhibition of human NCI-H520 cells
ETOPOSIDE	CHEMBL44657	ChEMBL	ChEMBL BioAssay	479373	GI50	12500	nM	Growth inhibition of human PC3 cells
ETOPOSIDE	CHEMBL44657	ChEMBL	ChEMBL BioAssay	547629	GI50	1023.29	nM	Cytotoxicity against human MOLT4 cells
ETOPOSIDE	CHEMBL44657	ChEMBL	ChEMBL BioAssay	547630	GI50	4365.16	nM	Cytotoxicity against human MCF7 cells
ETOPOSIDE	CHEMBL44657	ChEMBL	ChEMBL BioAssay	499357	GI50	210	nM	Antiproliferative activity against human MESSA cells by SRB assay
ETOPOSIDE	CHEMBL44657	ChEMBL	ChEMBL BioAssay	499358	GI50	9720	nM	Antiproliferative activity against multidrug resistant human MES-SA/Dx5 cells by SRB assay
ETOPOSIDE	CHEMBL44657	ChEMBL	ChEMBL BioAssay	499359	GI50	1250	nM	Antiproliferative activity against human HCT15 cells by SRB assay
ETOPOSIDE	CHEMBL44657	ChEMBL	ChEMBL BioAssay	499360	GI50	10020	nM	Antiproliferative activity against multidrug resistant human HCT15/CLO2 cells by SRB assay
ETOPOSIDE	CHEMBL44657	ChEMBL	ChEMBL BioAssay	578044	GI50	730	nM	Cytotoxicity against human HT-29 cells after 96 hrs by SRB assay
ETOPOSIDE	CHEMBL44657	ChEMBL	ChEMBL BioAssay	687479	GI50	38904.5	nM	Growth inhibition of human NCI60 cells by SBR assay
ETOPOSIDE	CHEMBL44657	ChEMBL	ChEMBL BioAssay	696605	GI50	1300	nM	Growth inhibition of human lung cancer cells after 72 hrs by sulforhodamine B assay
ETOPOSIDE	CHEMBL44657	ChEMBL	ChEMBL BioAssay	696606	GI50	1300	nM	Growth inhibition of human colon cancer cells after 72 hrs by sulforhodamine B assay
ETOPOSIDE	CHEMBL44657	ChEMBL	ChEMBL BioAssay	696604	GI50	1300	nM	Growth inhibition of human gastric cancer cells after 72 hrs by sulforhodamine B assay
ETOPOSIDE	CHEMBL44657	ChEMBL	ChEMBL BioAssay	715919	GI50	630	nM	Cytotoxicity against human PC3 cells after 72 hrs by MTT assay
ETOPOSIDE	CHEMBL44657	ChEMBL	ChEMBL BioAssay	715917	GI50	12590	nM	Cytotoxicity against human K562 cells after 72 hrs by MTT assay
ETOPOSIDE	CHEMBL44657	ChEMBL	ChEMBL BioAssay	715916	GI50	31620	nM	Cytotoxicity against human HT-29 cells after 72 hrs by MTT assay
ETOPOSIDE	CHEMBL44657	ChEMBL	ChEMBL BioAssay	715915	GI50	19950	nM	Cytotoxicity against human MCF7 cells after 72 hrs by MTT assay
ETOPOSIDE	CHEMBL44657	ChEMBL	ChEMBL BioAssay	742848	GI50	130	nM	Cytotoxicity against human COLO205 cells after 48 hrs by sulforhodamine B based ELISA
ETOPOSIDE	CHEMBL44657	ChEMBL	ChEMBL BioAssay	742847	GI50	300	nM	Cytotoxicity against human KB cells after 48 hrs by sulforhodamine B based ELISA
ETOPOSIDE	CHEMBL44657	ChEMBL	ChEMBL BioAssay	742850	GI50	1300	nM	Cytotoxicity against human A2780 cells after 48 hrs by sulforhodamine B based ELISA
ETOPOSIDE	CHEMBL44657	ChEMBL	ChEMBL BioAssay	742846	GI50	2100	nM	Cytotoxicity against human MCF7 cells after 48 hrs by sulforhodamine B based ELISA
ETOPOSIDE	CHEMBL44657	ChEMBL	ChEMBL BioAssay	742849	GI50	3080	nM	Cytotoxicity against human A549 cells after 48 hrs by sulforhodamine B based ELISA
ETOPOSIDE	CHEMBL44657	ChEMBL	ChEMBL BioAssay	745967	GI50	200	nM	Growth inhibition of human ZR-75-1 cells after 48 hrs by sulforhodamine B assay
ETOPOSIDE	CHEMBL44657	ChEMBL	ChEMBL BioAssay	745968	GI50	2100	nM	Growth inhibition of human MCF7 cells after 48 hrs by sulforhodamine B assay
ETOPOSIDE	CHEMBL44657	ChEMBL	ChEMBL BioAssay	745969	GI50	300	nM	Growth inhibition of human KB cells after 48 hrs by sulforhodamine B assay
ETOPOSIDE	CHEMBL44657	ChEMBL	ChEMBL BioAssay	745970	GI50	500	nM	Growth inhibition of human Gurav cells after 48 hrs by sulforhodamine B assay
ETOPOSIDE	CHEMBL44657	ChEMBL	ChEMBL BioAssay	745971	GI50	600	nM	Growth inhibition of human DWD cells after 48 hrs by sulforhodamine B assay
ETOPOSIDE	CHEMBL44657	ChEMBL	ChEMBL BioAssay	745972	GI50	130	nM	Growth inhibition of human COLO205 cells after 48 hrs by sulforhodamine B assay
ETOPOSIDE	CHEMBL44657	ChEMBL	ChEMBL BioAssay	745973	GI50	3080	nM	Growth inhibition of human A549 cells after 48 hrs by sulforhodamine B assay
ETOPOSIDE	CHEMBL44657	ChEMBL	ChEMBL BioAssay	745974	GI50	800	nM	Growth inhibition of human HOP62 cells after 48 hrs by sulforhodamine B assay
ETOPOSIDE	CHEMBL44657	ChEMBL	ChEMBL BioAssay	745975	GI50	2600	nM	Growth inhibition of human PC3 cells after 48 hrs by sulforhodamine B assay
ETOPOSIDE	CHEMBL44657	ChEMBL	ChEMBL BioAssay	745976	GI50	3100	nM	Growth inhibition of human SiHa cells after 48 hrs by sulforhodamine B assay
ETOPOSIDE	CHEMBL44657	ChEMBL	ChEMBL BioAssay	745977	GI50	1300	nM	Growth inhibition of human A2780 cells after 48 hrs by sulforhodamine B assay
ETOPOSIDE	CHEMBL44657	ChEMBL	ChEMBL BioAssay	761187	GI50	200	nM	Cytotoxicity against human ZR-75-1 cells after 48 hrs by sulforhodamine B assay
ETOPOSIDE	CHEMBL44657	ChEMBL	ChEMBL BioAssay	761188	GI50	2100	nM	Cytotoxicity against human MCF7 cells after 48 hrs by sulforhodamine B assay
ETOPOSIDE	CHEMBL44657	ChEMBL	ChEMBL BioAssay	761189	GI50	500	nM	Cytotoxicity against human Gurav cells after 48 hrs by sulforhodamine B assay
ETOPOSIDE	CHEMBL44657	ChEMBL	ChEMBL BioAssay	761190	GI50	600	nM	Cytotoxicity against human DWD cells after 48 hrs by sulforhodamine B assay
ETOPOSIDE	CHEMBL44657	ChEMBL	ChEMBL BioAssay	761191	GI50	130	nM	Cytotoxicity against human COLO205 cells after 48 hrs by sulforhodamine B assay
ETOPOSIDE	CHEMBL44657	ChEMBL	ChEMBL BioAssay	761192	GI50	3080	nM	Cytotoxicity against human A549 cells after 48 hrs by sulforhodamine B assay
ETOPOSIDE	CHEMBL44657	ChEMBL	ChEMBL BioAssay	761193	GI50	800	nM	Cytotoxicity against human HOP62 cells after 48 hrs by sulforhodamine B assay
ETOPOSIDE	CHEMBL44657	ChEMBL	ChEMBL BioAssay	761194	GI50	1300	nM	Cytotoxicity against human A2780 cells after 48 hrs by sulforhodamine B assay
ETOPOSIDE	CHEMBL44657	ChEMBL	ChEMBL BioAssay	775808	GI50	2300	nM	Growth inhibition of human HBL100 cells
ETOPOSIDE	CHEMBL44657	ChEMBL	ChEMBL BioAssay	775809	GI50	3000	nM	Growth inhibition of human HeLa cells
ETOPOSIDE	CHEMBL44657	ChEMBL	ChEMBL BioAssay	775810	GI50	11000	nM	Growth inhibition of human Ishikawa cells
ETOPOSIDE	CHEMBL44657	ChEMBL	ChEMBL BioAssay	775811	GI50	15000	nM	Growth inhibition of human SW1573 cells
ETOPOSIDE	CHEMBL44657	ChEMBL	ChEMBL BioAssay	775812	GI50	22000	nM	Growth inhibition of human T47D cells
ETOPOSIDE	CHEMBL44657	ChEMBL	ChEMBL BioAssay	775813	GI50	23000	nM	Growth inhibition of human WiDr cells
ETOPOSIDE	CHEMBL44657	ChEMBL	ChEMBL BioAssay	791814	GI50	12590	nM	Cytotoxicity against human CCRF-CEM cells after 72 hrs by MTT assay
ETOPOSIDE	CHEMBL44657	ChEMBL	ChEMBL BioAssay	791815	GI50	31620	nM	Cytotoxicity against human HT-29 cells after 72 hrs by MTT assay
ETOPOSIDE	CHEMBL44657	ChEMBL	ChEMBL BioAssay	791817	GI50	19950	nM	Cytotoxicity against human MCF7 cells after 72 hrs by MTT assay
ETOPOSIDE	CHEMBL44657	ChEMBL	ChEMBL BioAssay	806972	GI50	130	nM	Growth inhibition of human COLO205 cells after 48 hrs by sulforhodamine B assay
ETOPOSIDE	CHEMBL44657	ChEMBL	ChEMBL BioAssay	806968	GI50	200	nM	Growth inhibition of human ZR-75-1 cells after 48 hrs by sulforhodamine B assay
ETOPOSIDE	CHEMBL44657	ChEMBL	ChEMBL BioAssay	806970	GI50	310	nM	Growth inhibition of human KB cells after 48 hrs by sulforhodamine B assay
ETOPOSIDE	CHEMBL44657	ChEMBL	ChEMBL BioAssay	806971	GI50	620	nM	Growth inhibition of human DWD cells after 48 hrs by sulforhodamine B assay
ETOPOSIDE	CHEMBL44657	ChEMBL	ChEMBL BioAssay	806974	GI50	800	nM	Growth inhibition of human HOP62 cells after 48 hrs by sulforhodamine B assay
ETOPOSIDE	CHEMBL44657	ChEMBL	ChEMBL BioAssay	806975	GI50	1310	nM	Growth inhibition of human A2780 cells after 48 hrs by sulforhodamine B assay
ETOPOSIDE	CHEMBL44657	ChEMBL	ChEMBL BioAssay	806969	GI50	2110	nM	Growth inhibition of human MCF7 cells after 48 hrs by sulforhodamine B assay
ETOPOSIDE	CHEMBL44657	ChEMBL	ChEMBL BioAssay	806973	GI50	3080	nM	Growth inhibition of human A549 cells after 48 hrs by sulforhodamine B assay
ETOPOSIDE	CHEMBL44657	ChEMBL	ChEMBL BioAssay	827556	GI50	7190	nM	Antiproliferative activity against human TK10 cells after 48 hrs by SRB assay
ETOPOSIDE	CHEMBL44657	ChEMBL	ChEMBL BioAssay	827557	GI50	890	nM	Antiproliferative activity against human UACC62 cells after 48 hrs by SRB assay
ETOPOSIDE	CHEMBL44657	ChEMBL	ChEMBL BioAssay	827558	GI50	560	nM	Antiproliferative activity against human MCF7 cells after 48 hrs by SRB assay
ETOPOSIDE	CHEMBL44657	ChEMBL	ChEMBL BioAssay	827559	GI50	3560	nM	Antiproliferative activity against human HeLa cells after 48 hrs by SRB assay
ETOPOSIDE	CHEMBL44657	ChEMBL	ChEMBL BioAssay	832545	GI50	5890	nM	Cytotoxicity against human TK10 cells after 48 hrs by sulforhodamine B assay
ETOPOSIDE	CHEMBL44657	ChEMBL	ChEMBL BioAssay	832546	GI50	3410	nM	Cytotoxicity against human UACC62 cells after 48 hrs by sulforhodamine B assay
ETOPOSIDE	CHEMBL44657	ChEMBL	ChEMBL BioAssay	832547	GI50	830	nM	Cytotoxicity against human MCF7 cells after 48 hrs by sulforhodamine B assay
ETOPOSIDE	CHEMBL44657	ChEMBL	ChEMBL BioAssay	854299	GI50	7200	nM	Growth inhibition of human MDA-MB-231 cells after 72 hrs by SRB assay
ETOPOSIDE	CHEMBL44657	ChEMBL	ChEMBL BioAssay	854300	GI50	9400	nM	Growth inhibition of human HT-29 cells after 72 hrs by SRB assay
ETOPOSIDE	CHEMBL44657	ChEMBL	ChEMBL BioAssay	854301	GI50	2200	nM	Growth inhibition of human A549 cells after 72 hrs by SRB assay
ETOPOSIDE	CHEMBL44657	ChEMBL	ChEMBL BioAssay	857654	GI50	5000	nM	Growth inhibition of human MCF7 cells after 72 hrs by celltiter-blue viability assay
ETOPOSIDE	CHEMBL44657	ChEMBL	ChEMBL BioAssay	857659	GI50	5000	nM	Growth inhibition of human MCF10A cells after 72 hrs by celltiter-blue viability assay
ETOPOSIDE	CHEMBL44657	ChEMBL	ChEMBL BioAssay	972819	GI50	31620	nM	Cytotoxicity against human HT-29 cells after 72 hrs by MTT assay
ETOPOSIDE	CHEMBL44657	ChEMBL	ChEMBL BioAssay	972818	GI50	19950	nM	Cytotoxicity against human MCF7 cells after 72 hrs by MTT assay
ETOPOSIDE	CHEMBL44657	ChEMBL	ChEMBL BioAssay	977835	GI50	1310	nM	Growth inhibition of human A2780 cells after 48 hrs by sulforhodamine B assay
ETOPOSIDE	CHEMBL44657	ChEMBL	ChEMBL BioAssay	977838	GI50	800	nM	Growth inhibition of human HOP62 cells after 48 hrs by sulforhodamine B assay
ETOPOSIDE	CHEMBL44657	ChEMBL	ChEMBL BioAssay	977840	GI50	620	nM	Growth inhibition of human DWD cells after 48 hrs by sulforhodamine B assay
ETOPOSIDE	CHEMBL44657	ChEMBL	ChEMBL BioAssay	977841	GI50	510	nM	Growth inhibition of human Gurav cells after 48 hrs by sulforhodamine B assay
ETOPOSIDE	CHEMBL44657	ChEMBL	ChEMBL BioAssay	977842	GI50	310	nM	Growth inhibition of human KB cells after 48 hrs by sulforhodamine B assay
ETOPOSIDE	CHEMBL44657	ChEMBL	ChEMBL BioAssay	977844	GI50	200	nM	Growth inhibition of human ZR-75-1 cells after 48 hrs by sulforhodamine B assay
ETOPOSIDE	CHEMBL44657	ChEMBL	ChEMBL BioAssay	977839	GI50	130	nM	Growth inhibition of human COLO205 cells after 48 hrs by sulforhodamine B assay
ETOPOSIDE	CHEMBL44657	ChEMBL	ChEMBL BioAssay	977836	GI50	3110	nM	Growth inhibition of human SiHa cells after 48 hrs by sulforhodamine B assay
ETOPOSIDE	CHEMBL44657	ChEMBL	ChEMBL BioAssay	977837	GI50	3080	nM	Growth inhibition of human A549 cells after 48 hrs by sulforhodamine B assay
ETOPOSIDE	CHEMBL44657	ChEMBL	ChEMBL BioAssay	977843	GI50	2110	nM	Growth inhibition of human MCF7 cells after 48 hrs by sulforhodamine B assay
ETOPOSIDE	CHEMBL44657	ChEMBL	ChEMBL BioAssay	985892	GI50	1670	nM	Cytotoxicity against human MDA-MB-231 cells after 48 hrs by SRB assay
ETOPOSIDE	CHEMBL44657	ChEMBL	ChEMBL BioAssay	985891	GI50	870	nM	Cytotoxicity against human MCF7 cells after 48 hrs by SRB assay
ETOPOSIDE	CHEMBL44657	ChEMBL	ChEMBL BioAssay	985604	GI50	4210	nM	Cytotoxicity against human SF268 cells after 48 hrs by SRB assay
ETOPOSIDE	CHEMBL44657	ChEMBL	ChEMBL BioAssay	1275046	GI50	23000	nM	Growth inhibition of human WiDr cells after 48 hrs by SRB assay
ETOPOSIDE	CHEMBL44657	ChEMBL	ChEMBL BioAssay	1275047	GI50	22000	nM	Growth inhibition of human T47D cells after 48 hrs by SRB assay
ETOPOSIDE	CHEMBL44657	ChEMBL	ChEMBL BioAssay	1275048	GI50	15000	nM	Growth inhibition of human SW1573 cells after 48 hrs by SRB assay
ETOPOSIDE	CHEMBL44657	ChEMBL	ChEMBL BioAssay	1275049	GI50	3300	nM	Growth inhibition of human HeLa cells after 48 hrs by SRB assay
ETOPOSIDE	CHEMBL44657	ChEMBL	ChEMBL BioAssay	1275050	GI50	1400	nM	Growth inhibition of human HBL100 cells after 48 hrs by SRB assay
ETOPOSIDE	CHEMBL44657	ChEMBL	ChEMBL BioAssay	1292104	GI50	900	nM	Cytotoxicity against human RWPE1 cells after 72 hrs by MTT assay relative to untreated control
ETOPOSIDE	CHEMBL44657	ChEMBL	ChEMBL BioAssay	1292106	GI50	630	nM	Cytotoxicity against human PC3 cells after 72 hrs by MTT assay relative to untreated control
ETOPOSIDE	CHEMBL44657	ChEMBL	ChEMBL BioAssay	1292105	GI50	19950	nM	Cytotoxicity against human MCF7 cells after 72 hrs by MTT assay relative to untreated control
ETOPOSIDE	CHEMBL44657	ChEMBL	ChEMBL BioAssay	1292102	GI50	4460	nM	Cytotoxicity against human A549 cells after 72 hrs by MTT assay relative to untreated control
ETOPOSIDE	CHEMBL44657	ChEMBL	ChEMBL BioAssay	1292103	GI50	31620	nM	Cytotoxicity against human HT-29 cells after 72 hrs by MTT assay relative to untreated control
LOVASTATIN	CHEMBL503	ChEMBL	ChEMBL BioAssay	809014	GI50	1710.02	nM	PUBCHEM_BIOASSAY: NCI human tumor cell line growth inhibition assay. Data for the SN12C Renal cell line. (Class of assay: confirmatory)
LOVASTATIN	CHEMBL503	ChEMBL	ChEMBL BioAssay	809022	GI50	1761.98	nM	PUBCHEM_BIOASSAY: NCI human tumor cell line growth inhibition assay. Data for the ACHN Renal cell line. (Class of assay: confirmatory)
LOVASTATIN	CHEMBL503	ChEMBL	ChEMBL BioAssay	809018	GI50	1016.25	nM	PUBCHEM_BIOASSAY: NCI human tumor cell line growth inhibition assay. Data for the NCI-H23 Non-Small Cell Lung cell line. (Class of assay: confirmatory)
LOVASTATIN	CHEMBL503	ChEMBL	ChEMBL BioAssay	809024	GI50	30.83	nM	PUBCHEM_BIOASSAY: NCI human tumor cell line growth inhibition assay. Data for the HOP-92 Non-Small Cell Lung cell line. (Class of assay: confirmatory)
LOVASTATIN	CHEMBL503	ChEMBL	ChEMBL BioAssay	809023	GI50	6266.14	nM	PUBCHEM_BIOASSAY: NCI human tumor cell line growth inhibition assay. Data for the UO-31 Renal cell line. (Class of assay: confirmatory)
LOVASTATIN	CHEMBL503	ChEMBL	ChEMBL BioAssay	809027	GI50	8830.8	nM	PUBCHEM_BIOASSAY: NCI human tumor cell line growth inhibition assay. Data for the HL-60(TB) Leukemia cell line. (Class of assay: confirmatory)
LOVASTATIN	CHEMBL503	ChEMBL	ChEMBL BioAssay	809035	GI50	6698.85	nM	PUBCHEM_BIOASSAY: NCI human tumor cell line growth inhibition assay. Data for the SK-MEL-5 Melanoma cell line. (Class of assay: confirmatory)
LOVASTATIN	CHEMBL503	ChEMBL	ChEMBL BioAssay	809032	GI50	17179.1	nM	PUBCHEM_BIOASSAY: NCI human tumor cell line growth inhibition assay. Data for the SF-539 Central Nervous System cell line. (Class of assay: confirmatory)
LOVASTATIN	CHEMBL503	ChEMBL	ChEMBL BioAssay	809039	GI50	29991.6	nM	PUBCHEM_BIOASSAY: NCI human tumor cell line growth inhibition assay. Data for the MALME-3M Melanoma cell line. (Class of assay: confirmatory)
LOVASTATIN	CHEMBL503	ChEMBL	ChEMBL BioAssay	809044	GI50	19543.4	nM	PUBCHEM_BIOASSAY: NCI human tumor cell line growth inhibition assay. Data for the K-562 Leukemia cell line. (Class of assay: confirmatory)
LOVASTATIN	CHEMBL503	ChEMBL	ChEMBL BioAssay	809048	GI50	1205.04	nM	PUBCHEM_BIOASSAY: NCI human tumor cell line growth inhibition assay. Data for the A498 Renal cell line. (Class of assay: confirmatory)
LOVASTATIN	CHEMBL503	ChEMBL	ChEMBL BioAssay	809051	GI50	29991.6	nM	PUBCHEM_BIOASSAY: NCI human tumor cell line growth inhibition assay. Data for the OVCAR-3 Ovarian cell line. (Class of assay: confirmatory)
LOVASTATIN	CHEMBL503	ChEMBL	ChEMBL BioAssay	809054	GI50	26791.7	nM	PUBCHEM_BIOASSAY: NCI human tumor cell line growth inhibition assay. Data for the MOLT-4 Leukemia cell line. (Class of assay: confirmatory)
LOVASTATIN	CHEMBL503	ChEMBL	ChEMBL BioAssay	809057	GI50	13091.8	nM	PUBCHEM_BIOASSAY: NCI human tumor cell line growth inhibition assay. Data for the HOP-62 Non-Small Cell Lung cell line. (Class of assay: confirmatory)
LOVASTATIN	CHEMBL503	ChEMBL	ChEMBL BioAssay	809062	GI50	7834.3	nM	PUBCHEM_BIOASSAY: NCI human tumor cell line growth inhibition assay. Data for the OVCAR-8 Ovarian cell line. (Class of assay: confirmatory)
LOVASTATIN	CHEMBL503	ChEMBL	ChEMBL BioAssay	809061	GI50	549.54	nM	PUBCHEM_BIOASSAY: NCI human tumor cell line growth inhibition assay. Data for the U251 Central Nervous System cell line. (Class of assay: confirmatory)
LOVASTATIN	CHEMBL503	ChEMBL	ChEMBL BioAssay	809063	GI50	29991.6	nM	PUBCHEM_BIOASSAY: NCI human tumor cell line growth inhibition assay. Data for the OVCAR-5 Ovarian cell line. (Class of assay: confirmatory)
LOVASTATIN	CHEMBL503	ChEMBL	ChEMBL BioAssay	809076	GI50	8689.6	nM	PUBCHEM_BIOASSAY: NCI human tumor cell line growth inhibition assay. Data for the DMS 273 Small Cell Lung cell line. (Class of assay: confirmatory)
LOVASTATIN	CHEMBL503	ChEMBL	ChEMBL BioAssay	809079	GI50	2113.49	nM	PUBCHEM_BIOASSAY: NCI human tumor cell line growth inhibition assay. Data for the SR Leukemia cell line. (Class of assay: confirmatory)
LOVASTATIN	CHEMBL503	ChEMBL	ChEMBL BioAssay	809080	GI50	16218.1	nM	PUBCHEM_BIOASSAY: NCI human tumor cell line growth inhibition assay. Data for the TK-10 Renal cell line. (Class of assay: confirmatory)
LOVASTATIN	CHEMBL503	ChEMBL	ChEMBL BioAssay	809088	GI50	2421.03	nM	PUBCHEM_BIOASSAY: NCI human tumor cell line growth inhibition assay. Data for the M19-MEL Melanoma cell line. (Class of assay: confirmatory)
LOVASTATIN	CHEMBL503	ChEMBL	ChEMBL BioAssay	809086	GI50	7362.07	nM	PUBCHEM_BIOASSAY: NCI human tumor cell line growth inhibition assay. Data for the SW-620 Colon cell line. (Class of assay: confirmatory)
LOVASTATIN	CHEMBL503	ChEMBL	ChEMBL BioAssay	809091	GI50	29991.6	nM	PUBCHEM_BIOASSAY: NCI human tumor cell line growth inhibition assay. Data for the KM12 Colon cell line. (Class of assay: confirmatory)
LOVASTATIN	CHEMBL503	ChEMBL	ChEMBL BioAssay	809101	GI50	29991.6	nM	PUBCHEM_BIOASSAY: NCI human tumor cell line growth inhibition assay. Data for the NCI-H322M Non-Small Cell Lung cell line. (Class of assay: confirmatory)
LOVASTATIN	CHEMBL503	ChEMBL	ChEMBL BioAssay	809099	GI50	12302.7	nM	PUBCHEM_BIOASSAY: NCI human tumor cell line growth inhibition assay. Data for the M14 Melanoma cell line. (Class of assay: confirmatory)
LOVASTATIN	CHEMBL503	ChEMBL	ChEMBL BioAssay	809100	GI50	9246.98	nM	PUBCHEM_BIOASSAY: NCI human tumor cell line growth inhibition assay. Data for the XF 498 Central Nervous System cell line. (Class of assay: confirmatory)
LOVASTATIN	CHEMBL503	ChEMBL	ChEMBL BioAssay	809102	GI50	29991.6	nM	PUBCHEM_BIOASSAY: NCI human tumor cell line growth inhibition assay. Data for the RPMI-8226 Leukemia cell line. (Class of assay: confirmatory)
LOVASTATIN	CHEMBL503	ChEMBL	ChEMBL BioAssay	809105	GI50	29991.6	nM	PUBCHEM_BIOASSAY: NCI human tumor cell line growth inhibition assay. Data for the OVCAR-4 Ovarian cell line. (Class of assay: confirmatory)
LOVASTATIN	CHEMBL503	ChEMBL	ChEMBL BioAssay	809106	GI50	1577.61	nM	PUBCHEM_BIOASSAY: NCI human tumor cell line growth inhibition assay. Data for the LOX IMVI Melanoma cell line. (Class of assay: confirmatory)
LOVASTATIN	CHEMBL503	ChEMBL	ChEMBL BioAssay	809292	GI50	13243.4	nM	PUBCHEM_BIOASSAY: NCI human tumor cell line growth inhibition assay. Data for the SK-MEL-2 Melanoma cell line. (Class of assay: confirmatory)
LOVASTATIN	CHEMBL503	ChEMBL	ChEMBL BioAssay	809296	GI50	29991.6	nM	PUBCHEM_BIOASSAY: NCI human tumor cell line growth inhibition assay. Data for the KM20L2 Colon cell line. (Class of assay: confirmatory)
LOVASTATIN	CHEMBL503	ChEMBL	ChEMBL BioAssay	809308	GI50	15135.6	nM	PUBCHEM_BIOASSAY: NCI human tumor cell line growth inhibition assay. Data for the HCC-2998 Colon cell line. (Class of assay: confirmatory)
LOVASTATIN	CHEMBL503	ChEMBL	ChEMBL BioAssay	809302	GI50	21232.4	nM	PUBCHEM_BIOASSAY: NCI human tumor cell line growth inhibition assay. Data for the A549/ATCC Non-Small Cell Lung cell line. (Class of assay: confirmatory)
LOVASTATIN	CHEMBL503	ChEMBL	ChEMBL BioAssay	809314	GI50	2735.27	nM	PUBCHEM_BIOASSAY: NCI human tumor cell line growth inhibition assay. Data for the SNB-75 Central Nervous System cell line. (Class of assay: confirmatory)
LOVASTATIN	CHEMBL503	ChEMBL	ChEMBL BioAssay	809322	GI50	2999.16	nM	PUBCHEM_BIOASSAY: NCI human tumor cell line growth inhibition assay. Data for the HCT-116 Colon cell line. (Class of assay: confirmatory)
LOVASTATIN	CHEMBL503	ChEMBL	ChEMBL BioAssay	809316	GI50	3118.89	nM	PUBCHEM_BIOASSAY: NCI human tumor cell line growth inhibition assay. Data for the HCT-15 Colon cell line. (Class of assay: confirmatory)
LOVASTATIN	CHEMBL503	ChEMBL	ChEMBL BioAssay	809328	GI50	29991.6	nM	PUBCHEM_BIOASSAY: NCI human tumor cell line growth inhibition assay. Data for the EKVX Non-Small Cell Lung cell line. (Class of assay: confirmatory)
LOVASTATIN	CHEMBL503	ChEMBL	ChEMBL BioAssay	809324	GI50	12246.2	nM	PUBCHEM_BIOASSAY: NCI human tumor cell line growth inhibition assay. Data for the SF-268 Central Nervous System cell line. (Class of assay: confirmatory)
LOVASTATIN	CHEMBL503	ChEMBL	ChEMBL BioAssay	809343	GI50	11803.2	nM	PUBCHEM_BIOASSAY: NCI human tumor cell line growth inhibition assay. Data for the SK-OV-3 Ovarian cell line. (Class of assay: confirmatory)
LOVASTATIN	CHEMBL503	ChEMBL	ChEMBL BioAssay	809337	GI50	7762.47	nM	PUBCHEM_BIOASSAY: NCI human tumor cell line growth inhibition assay. Data for the LXFL 529 Non-Small Cell Lung cell line. (Class of assay: confirmatory)
LOVASTATIN	CHEMBL503	ChEMBL	ChEMBL BioAssay	809335	GI50	29991.6	nM	PUBCHEM_BIOASSAY: NCI human tumor cell line growth inhibition assay. Data for the DMS 114 Small Cell Lung cell line. (Class of assay: confirmatory)
LOVASTATIN	CHEMBL503	ChEMBL	ChEMBL BioAssay	809349	GI50	18030.2	nM	PUBCHEM_BIOASSAY: NCI human tumor cell line growth inhibition assay. Data for the NCI-H460 Non-Small Cell Lung cell line. (Class of assay: confirmatory)
LOVASTATIN	CHEMBL503	ChEMBL	ChEMBL BioAssay	809351	GI50	1531.09	nM	PUBCHEM_BIOASSAY: NCI human tumor cell line growth inhibition assay. Data for the UACC-62 Melanoma cell line. (Class of assay: confirmatory)
LOVASTATIN	CHEMBL503	ChEMBL	ChEMBL BioAssay	809359	GI50	1166.81	nM	PUBCHEM_BIOASSAY: NCI human tumor cell line growth inhibition assay. Data for the CAKI-1 Renal cell line. (Class of assay: confirmatory)
LOVASTATIN	CHEMBL503	ChEMBL	ChEMBL BioAssay	809370	GI50	1158.78	nM	PUBCHEM_BIOASSAY: NCI human tumor cell line growth inhibition assay. Data for the SF-295 Central Nervous System cell line. (Class of assay: confirmatory)
LOVASTATIN	CHEMBL503	ChEMBL	ChEMBL BioAssay	809377	GI50	5956.62	nM	PUBCHEM_BIOASSAY: NCI human tumor cell line growth inhibition assay. Data for the IGROV1 Ovarian cell line. (Class of assay: confirmatory)
LOVASTATIN	CHEMBL503	ChEMBL	ChEMBL BioAssay	809401	GI50	9772.37	nM	PUBCHEM_BIOASSAY: NCI human tumor cell line growth inhibition assay. Data for the 786-0 Renal cell line. (Class of assay: confirmatory)
LOVASTATIN	CHEMBL503	ChEMBL	ChEMBL BioAssay	809383	GI50	2546.83	nM	PUBCHEM_BIOASSAY: NCI human tumor cell line growth inhibition assay. Data for the RXF-631 Renal cell line. (Class of assay: confirmatory)
LOVASTATIN	CHEMBL503	ChEMBL	ChEMBL BioAssay	809402	GI50	29991.6	nM	PUBCHEM_BIOASSAY: NCI human tumor cell line growth inhibition assay. Data for the SNB-78 Central Nervous System cell line. (Class of assay: confirmatory)
LOVASTATIN	CHEMBL503	ChEMBL	ChEMBL BioAssay	809408	GI50	19952.6	nM	PUBCHEM_BIOASSAY: NCI human tumor cell line growth inhibition assay. Data for the UACC-257 Melanoma cell line. (Class of assay: confirmatory)
LOVASTATIN	CHEMBL503	ChEMBL	ChEMBL BioAssay	809409	GI50	18365.4	nM	PUBCHEM_BIOASSAY: NCI human tumor cell line growth inhibition assay. Data for the CCRF-CEM Leukemia cell line. (Class of assay: confirmatory)
LOVASTATIN	CHEMBL503	ChEMBL	ChEMBL BioAssay	809411	GI50	29991.6	nM	PUBCHEM_BIOASSAY: NCI human tumor cell line growth inhibition assay. Data for the DLD-1 Colon cell line. (Class of assay: confirmatory)
LOVASTATIN	CHEMBL503	ChEMBL	ChEMBL BioAssay	809425	GI50	11641.3	nM	PUBCHEM_BIOASSAY: NCI human tumor cell line growth inhibition assay. Data for the HT29 Colon cell line. (Class of assay: confirmatory)
LOVASTATIN	CHEMBL503	ChEMBL	ChEMBL BioAssay	809423	GI50	11857.7	nM	PUBCHEM_BIOASSAY: NCI human tumor cell line growth inhibition assay. Data for the NCI-H226 Non-Small Cell Lung cell line. (Class of assay: confirmatory)
LOVASTATIN	CHEMBL503	ChEMBL	ChEMBL BioAssay	809428	GI50	2517.68	nM	PUBCHEM_BIOASSAY: NCI human tumor cell line growth inhibition assay. Data for the RXF 393 Renal cell line. (Class of assay: confirmatory)
LOVASTATIN	CHEMBL503	ChEMBL	ChEMBL BioAssay	809426	GI50	25003.5	nM	PUBCHEM_BIOASSAY: NCI human tumor cell line growth inhibition assay. Data for the SK-MEL-28 Melanoma cell line. (Class of assay: confirmatory)
LOVASTATIN	CHEMBL503	ChEMBL	ChEMBL BioAssay	809431	GI50	5727.96	nM	PUBCHEM_BIOASSAY: NCI human tumor cell line growth inhibition assay. Data for the COLO 205 Colon cell line. (Class of assay: confirmatory)
LOVASTATIN	CHEMBL503	ChEMBL	ChEMBL BioAssay	809433	GI50	29991.6	nM	PUBCHEM_BIOASSAY: NCI human tumor cell line growth inhibition assay. Data for the HOP-18 Non-Small Cell Lung cell line. (Class of assay: confirmatory)
BORTEZOMIB	CHEMBL325041	ChEMBL	ChEMBL BioAssay	809009	GI50	10	nM	PUBCHEM_BIOASSAY: NCI human tumor cell line growth inhibition assay. Data for the MDA-N Breast cell line. (Class of assay: confirmatory)
BORTEZOMIB	CHEMBL325041	ChEMBL	ChEMBL BioAssay	809014	GI50	10	nM	PUBCHEM_BIOASSAY: NCI human tumor cell line growth inhibition assay. Data for the SN12C Renal cell line. (Class of assay: confirmatory)
BORTEZOMIB	CHEMBL325041	ChEMBL	ChEMBL BioAssay	809022	GI50	10	nM	PUBCHEM_BIOASSAY: NCI human tumor cell line growth inhibition assay. Data for the ACHN Renal cell line. (Class of assay: confirmatory)
BORTEZOMIB	CHEMBL325041	ChEMBL	ChEMBL BioAssay	809018	GI50	10	nM	PUBCHEM_BIOASSAY: NCI human tumor cell line growth inhibition assay. Data for the NCI-H23 Non-Small Cell Lung cell line. (Class of assay: confirmatory)
BORTEZOMIB	CHEMBL325041	ChEMBL	ChEMBL BioAssay	809023	GI50	10	nM	PUBCHEM_BIOASSAY: NCI human tumor cell line growth inhibition assay. Data for the UO-31 Renal cell line. (Class of assay: confirmatory)
BORTEZOMIB	CHEMBL325041	ChEMBL	ChEMBL BioAssay	809027	GI50	10	nM	PUBCHEM_BIOASSAY: NCI human tumor cell line growth inhibition assay. Data for the HL-60(TB) Leukemia cell line. (Class of assay: confirmatory)
BORTEZOMIB	CHEMBL325041	ChEMBL	ChEMBL BioAssay	809024	GI50	10	nM	PUBCHEM_BIOASSAY: NCI human tumor cell line growth inhibition assay. Data for the HOP-92 Non-Small Cell Lung cell line. (Class of assay: confirmatory)
BORTEZOMIB	CHEMBL325041	ChEMBL	ChEMBL BioAssay	809031	GI50	10	nM	PUBCHEM_BIOASSAY: NCI human tumor cell line growth inhibition assay. Data for the DU-145 Prostate cell line. (Class of assay: confirmatory)
BORTEZOMIB	CHEMBL325041	ChEMBL	ChEMBL BioAssay	809032	GI50	10	nM	PUBCHEM_BIOASSAY: NCI human tumor cell line growth inhibition assay. Data for the SF-539 Central Nervous System cell line. (Class of assay: confirmatory)
BORTEZOMIB	CHEMBL325041	ChEMBL	ChEMBL BioAssay	809035	GI50	31.62	nM	PUBCHEM_BIOASSAY: NCI human tumor cell line growth inhibition assay. Data for the SK-MEL-5 Melanoma cell line. (Class of assay: confirmatory)
BORTEZOMIB	CHEMBL325041	ChEMBL	ChEMBL BioAssay	809039	GI50	10	nM	PUBCHEM_BIOASSAY: NCI human tumor cell line growth inhibition assay. Data for the MALME-3M Melanoma cell line. (Class of assay: confirmatory)
BORTEZOMIB	CHEMBL325041	ChEMBL	ChEMBL BioAssay	809044	GI50	10	nM	PUBCHEM_BIOASSAY: NCI human tumor cell line growth inhibition assay. Data for the K-562 Leukemia cell line. (Class of assay: confirmatory)
BORTEZOMIB	CHEMBL325041	ChEMBL	ChEMBL BioAssay	809048	GI50	10	nM	PUBCHEM_BIOASSAY: NCI human tumor cell line growth inhibition assay. Data for the A498 Renal cell line. (Class of assay: confirmatory)
BORTEZOMIB	CHEMBL325041	ChEMBL	ChEMBL BioAssay	809051	GI50	10	nM	PUBCHEM_BIOASSAY: NCI human tumor cell line growth inhibition assay. Data for the OVCAR-3 Ovarian cell line. (Class of assay: confirmatory)
BORTEZOMIB	CHEMBL325041	ChEMBL	ChEMBL BioAssay	809054	GI50	10	nM	PUBCHEM_BIOASSAY: NCI human tumor cell line growth inhibition assay. Data for the MOLT-4 Leukemia cell line. (Class of assay: confirmatory)
BORTEZOMIB	CHEMBL325041	ChEMBL	ChEMBL BioAssay	809057	GI50	10	nM	PUBCHEM_BIOASSAY: NCI human tumor cell line growth inhibition assay. Data for the HOP-62 Non-Small Cell Lung cell line. (Class of assay: confirmatory)
BORTEZOMIB	CHEMBL325041	ChEMBL	ChEMBL BioAssay	809059	GI50	14.09	nM	PUBCHEM_BIOASSAY: NCI human tumor cell line growth inhibition assay. Data for the NCI/ADR-RES Breast cell line. (Class of assay: confirmatory)
BORTEZOMIB	CHEMBL325041	ChEMBL	ChEMBL BioAssay	809062	GI50	10	nM	PUBCHEM_BIOASSAY: NCI human tumor cell line growth inhibition assay. Data for the OVCAR-8 Ovarian cell line. (Class of assay: confirmatory)
BORTEZOMIB	CHEMBL325041	ChEMBL	ChEMBL BioAssay	809061	GI50	10	nM	PUBCHEM_BIOASSAY: NCI human tumor cell line growth inhibition assay. Data for the U251 Central Nervous System cell line. (Class of assay: confirmatory)
BORTEZOMIB	CHEMBL325041	ChEMBL	ChEMBL BioAssay	809063	GI50	10	nM	PUBCHEM_BIOASSAY: NCI human tumor cell line growth inhibition assay. Data for the OVCAR-5 Ovarian cell line. (Class of assay: confirmatory)
BORTEZOMIB	CHEMBL325041	ChEMBL	ChEMBL BioAssay	809073	GI50	43.55	nM	PUBCHEM_BIOASSAY: NCI human tumor cell line growth inhibition assay. Data for the SNB-19 Central Nervous System cell line. (Class of assay: confirmatory)
BORTEZOMIB	CHEMBL325041	ChEMBL	ChEMBL BioAssay	809077	GI50	10	nM	PUBCHEM_BIOASSAY: NCI human tumor cell line growth inhibition assay. Data for the MDA-MB-231/ATCC Breast cell line. (Class of assay: confirmatory)
BORTEZOMIB	CHEMBL325041	ChEMBL	ChEMBL BioAssay	809079	GI50	10	nM	PUBCHEM_BIOASSAY: NCI human tumor cell line growth inhibition assay. Data for the SR Leukemia cell line. (Class of assay: confirmatory)
BORTEZOMIB	CHEMBL325041	ChEMBL	ChEMBL BioAssay	809080	GI50	10	nM	PUBCHEM_BIOASSAY: NCI human tumor cell line growth inhibition assay. Data for the TK-10 Renal cell line. (Class of assay: confirmatory)
BORTEZOMIB	CHEMBL325041	ChEMBL	ChEMBL BioAssay	809086	GI50	10	nM	PUBCHEM_BIOASSAY: NCI human tumor cell line growth inhibition assay. Data for the SW-620 Colon cell line. (Class of assay: confirmatory)
BORTEZOMIB	CHEMBL325041	ChEMBL	ChEMBL BioAssay	809089	GI50	10	nM	PUBCHEM_BIOASSAY: NCI human tumor cell line growth inhibition assay. Data for the NCI-H522 Non-Small Cell Lung cell line. (Class of assay: confirmatory)
BORTEZOMIB	CHEMBL325041	ChEMBL	ChEMBL BioAssay	809091	GI50	10	nM	PUBCHEM_BIOASSAY: NCI human tumor cell line growth inhibition assay. Data for the KM12 Colon cell line. (Class of assay: confirmatory)
BORTEZOMIB	CHEMBL325041	ChEMBL	ChEMBL BioAssay	809099	GI50	10	nM	PUBCHEM_BIOASSAY: NCI human tumor cell line growth inhibition assay. Data for the M14 Melanoma cell line. (Class of assay: confirmatory)
BORTEZOMIB	CHEMBL325041	ChEMBL	ChEMBL BioAssay	809101	GI50	13.8	nM	PUBCHEM_BIOASSAY: NCI human tumor cell line growth inhibition assay. Data for the NCI-H322M Non-Small Cell Lung cell line. (Class of assay: confirmatory)
BORTEZOMIB	CHEMBL325041	ChEMBL	ChEMBL BioAssay	809102	GI50	10	nM	PUBCHEM_BIOASSAY: NCI human tumor cell line growth inhibition assay. Data for the RPMI-8226 Leukemia cell line. (Class of assay: confirmatory)
BORTEZOMIB	CHEMBL325041	ChEMBL	ChEMBL BioAssay	809105	GI50	10	nM	PUBCHEM_BIOASSAY: NCI human tumor cell line growth inhibition assay. Data for the OVCAR-4 Ovarian cell line. (Class of assay: confirmatory)
BORTEZOMIB	CHEMBL325041	ChEMBL	ChEMBL BioAssay	809106	GI50	10	nM	PUBCHEM_BIOASSAY: NCI human tumor cell line growth inhibition assay. Data for the LOX IMVI Melanoma cell line. (Class of assay: confirmatory)
BORTEZOMIB	CHEMBL325041	ChEMBL	ChEMBL BioAssay	809113	GI50	10	nM	PUBCHEM_BIOASSAY: NCI human tumor cell line growth inhibition assay. Data for the BT-549 Breast cell line. (Class of assay: confirmatory)
BORTEZOMIB	CHEMBL325041	ChEMBL	ChEMBL BioAssay	809292	GI50	10	nM	PUBCHEM_BIOASSAY: NCI human tumor cell line growth inhibition assay. Data for the SK-MEL-2 Melanoma cell line. (Class of assay: confirmatory)
BORTEZOMIB	CHEMBL325041	ChEMBL	ChEMBL BioAssay	809308	GI50	10	nM	PUBCHEM_BIOASSAY: NCI human tumor cell line growth inhibition assay. Data for the HCC-2998 Colon cell line. (Class of assay: confirmatory)
BORTEZOMIB	CHEMBL325041	ChEMBL	ChEMBL BioAssay	809302	GI50	10	nM	PUBCHEM_BIOASSAY: NCI human tumor cell line growth inhibition assay. Data for the A549/ATCC Non-Small Cell Lung cell line. (Class of assay: confirmatory)
BORTEZOMIB	CHEMBL325041	ChEMBL	ChEMBL BioAssay	809314	GI50	10	nM	PUBCHEM_BIOASSAY: NCI human tumor cell line growth inhibition assay. Data for the SNB-75 Central Nervous System cell line. (Class of assay: confirmatory)
BORTEZOMIB	CHEMBL325041	ChEMBL	ChEMBL BioAssay	809322	GI50	10	nM	PUBCHEM_BIOASSAY: NCI human tumor cell line growth inhibition assay. Data for the HCT-116 Colon cell line. (Class of assay: confirmatory)
BORTEZOMIB	CHEMBL325041	ChEMBL	ChEMBL BioAssay	809316	GI50	10	nM	PUBCHEM_BIOASSAY: NCI human tumor cell line growth inhibition assay. Data for the HCT-15 Colon cell line. (Class of assay: confirmatory)
BORTEZOMIB	CHEMBL325041	ChEMBL	ChEMBL BioAssay	809328	GI50	10	nM	PUBCHEM_BIOASSAY: NCI human tumor cell line growth inhibition assay. Data for the EKVX Non-Small Cell Lung cell line. (Class of assay: confirmatory)
BORTEZOMIB	CHEMBL325041	ChEMBL	ChEMBL BioAssay	809324	GI50	10	nM	PUBCHEM_BIOASSAY: NCI human tumor cell line growth inhibition assay. Data for the SF-268 Central Nervous System cell line. (Class of assay: confirmatory)
BORTEZOMIB	CHEMBL325041	ChEMBL	ChEMBL BioAssay	809333	GI50	10	nM	PUBCHEM_BIOASSAY: NCI human tumor cell line growth inhibition assay. Data for the PC-3 Prostate cell line. (Class of assay: confirmatory)
BORTEZOMIB	CHEMBL325041	ChEMBL	ChEMBL BioAssay	809330	GI50	10	nM	PUBCHEM_BIOASSAY: NCI human tumor cell line growth inhibition assay. Data for the MCF7 Breast cell line. (Class of assay: confirmatory)
BORTEZOMIB	CHEMBL325041	ChEMBL	ChEMBL BioAssay	809343	GI50	32.89	nM	PUBCHEM_BIOASSAY: NCI human tumor cell line growth inhibition assay. Data for the SK-OV-3 Ovarian cell line. (Class of assay: confirmatory)
BORTEZOMIB	CHEMBL325041	ChEMBL	ChEMBL BioAssay	809348	GI50	10	nM	PUBCHEM_BIOASSAY: NCI human tumor cell line growth inhibition assay. Data for the T-47D Breast cell line. (Class of assay: confirmatory)
BORTEZOMIB	CHEMBL325041	ChEMBL	ChEMBL BioAssay	809349	GI50	10	nM	PUBCHEM_BIOASSAY: NCI human tumor cell line growth inhibition assay. Data for the NCI-H460 Non-Small Cell Lung cell line. (Class of assay: confirmatory)
BORTEZOMIB	CHEMBL325041	ChEMBL	ChEMBL BioAssay	809351	GI50	10	nM	PUBCHEM_BIOASSAY: NCI human tumor cell line growth inhibition assay. Data for the UACC-62 Melanoma cell line. (Class of assay: confirmatory)
BORTEZOMIB	CHEMBL325041	ChEMBL	ChEMBL BioAssay	809359	GI50	10	nM	PUBCHEM_BIOASSAY: NCI human tumor cell line growth inhibition assay. Data for the CAKI-1 Renal cell line. (Class of assay: confirmatory)
BORTEZOMIB	CHEMBL325041	ChEMBL	ChEMBL BioAssay	809369	GI50	10	nM	PUBCHEM_BIOASSAY: NCI human tumor cell line growth inhibition assay. Data for the MDA-MB-435 Breast cell line. (Class of assay: confirmatory)
BORTEZOMIB	CHEMBL325041	ChEMBL	ChEMBL BioAssay	809370	GI50	10	nM	PUBCHEM_BIOASSAY: NCI human tumor cell line growth inhibition assay. Data for the SF-295 Central Nervous System cell line. (Class of assay: confirmatory)
BORTEZOMIB	CHEMBL325041	ChEMBL	ChEMBL BioAssay	809377	GI50	10	nM	PUBCHEM_BIOASSAY: NCI human tumor cell line growth inhibition assay. Data for the IGROV1 Ovarian cell line. (Class of assay: confirmatory)
BORTEZOMIB	CHEMBL325041	ChEMBL	ChEMBL BioAssay	809393	GI50	0.422	nM	PUBCHEM_BIOASSAY: NCI human tumor cell line growth inhibition assay. Data for the HS 578T Breast cell line. (Class of assay: confirmatory)
BORTEZOMIB	CHEMBL325041	ChEMBL	ChEMBL BioAssay	809401	GI50	10	nM	PUBCHEM_BIOASSAY: NCI human tumor cell line growth inhibition assay. Data for the 786-0 Renal cell line. (Class of assay: confirmatory)
BORTEZOMIB	CHEMBL325041	ChEMBL	ChEMBL BioAssay	809408	GI50	10	nM	PUBCHEM_BIOASSAY: NCI human tumor cell line growth inhibition assay. Data for the UACC-257 Melanoma cell line. (Class of assay: confirmatory)
BORTEZOMIB	CHEMBL325041	ChEMBL	ChEMBL BioAssay	809409	GI50	0.1	nM	PUBCHEM_BIOASSAY: NCI human tumor cell line growth inhibition assay. Data for the CCRF-CEM Leukemia cell line. (Class of assay: confirmatory)
BORTEZOMIB	CHEMBL325041	ChEMBL	ChEMBL BioAssay	809425	GI50	10	nM	PUBCHEM_BIOASSAY: NCI human tumor cell line growth inhibition assay. Data for the HT29 Colon cell line. (Class of assay: confirmatory)
BORTEZOMIB	CHEMBL325041	ChEMBL	ChEMBL BioAssay	809423	GI50	0.105	nM	PUBCHEM_BIOASSAY: NCI human tumor cell line growth inhibition assay. Data for the NCI-H226 Non-Small Cell Lung cell line. (Class of assay: confirmatory)
BORTEZOMIB	CHEMBL325041	ChEMBL	ChEMBL BioAssay	809426	GI50	10	nM	PUBCHEM_BIOASSAY: NCI human tumor cell line growth inhibition assay. Data for the SK-MEL-28 Melanoma cell line. (Class of assay: confirmatory)
BORTEZOMIB	CHEMBL325041	ChEMBL	ChEMBL BioAssay	809431	GI50	10	nM	PUBCHEM_BIOASSAY: NCI human tumor cell line growth inhibition assay. Data for the COLO 205 Colon cell line. (Class of assay: confirmatory)
BORTEZOMIB	CHEMBL325041	ChEMBL	ChEMBL BioAssay	809428	GI50	10	nM	PUBCHEM_BIOASSAY: NCI human tumor cell line growth inhibition assay. Data for the RXF 393 Renal cell line. (Class of assay: confirmatory)
VORINOSTAT	CHEMBL98	ChEMBL	ChEMBL BioAssay	387147	GI50	920	nM	Antiproliferative activity against human NCI-H23 cells by SRB assay
VORINOSTAT	CHEMBL98	ChEMBL	ChEMBL BioAssay	387146	GI50	660	nM	Antiproliferative activity against human MDA-MB-231 cells by SRB assay
VORINOSTAT	CHEMBL98	ChEMBL	ChEMBL BioAssay	387145	GI50	730	nM	Antiproliferative activity against human ACHN cells by SRB assay
VORINOSTAT	CHEMBL98	ChEMBL	ChEMBL BioAssay	387144	GI50	1390	nM	Antiproliferative activity against human LOX-IMVI cells by SRB assay
VORINOSTAT	CHEMBL98	ChEMBL	ChEMBL BioAssay	387143	GI50	820	nM	Antiproliferative activity against human HCT15 cells by SRB assay
VORINOSTAT	CHEMBL98	ChEMBL	ChEMBL BioAssay	387142	GI50	890	nM	Antiproliferative activity against human PC3 cells by SRB assay
VORINOSTAT	CHEMBL98	ChEMBL	ChEMBL BioAssay	436476	GI50	1390	nM	Growth inhibition of LOX-IMVI cells by SRB assay
VORINOSTAT	CHEMBL98	ChEMBL	ChEMBL BioAssay	436475	GI50	820	nM	Growth inhibition of HCT15 cells by SRB assay
VORINOSTAT	CHEMBL98	ChEMBL	ChEMBL BioAssay	436477	GI50	890	nM	Growth inhibition of PC3 cells by SRB assay
VORINOSTAT	CHEMBL98	ChEMBL	ChEMBL BioAssay	436478	GI50	730	nM	Growth inhibition of ACHN cells by SRB assay
VORINOSTAT	CHEMBL98	ChEMBL	ChEMBL BioAssay	436479	GI50	660	nM	Growth inhibition of human MDA-MB-231 cells by SRB assay
VORINOSTAT	CHEMBL98	ChEMBL	ChEMBL BioAssay	436480	GI50	920	nM	Growth inhibition of NCI-H23 cells by SRB assay
VORINOSTAT	CHEMBL98	ChEMBL	ChEMBL BioAssay	448859	GI50	710	nM	Growth inhibition of human PC3 cells after 21 hrs by MTT assay
VORINOSTAT	CHEMBL98	ChEMBL	ChEMBL BioAssay	448860	GI50	650	nM	Growth inhibition of human ACHN cells after 21 hrs by MTT assay
VORINOSTAT	CHEMBL98	ChEMBL	ChEMBL BioAssay	448861	GI50	1340	nM	Growth inhibition of human NCI-H23 cells after 21 hrs by MTT assay
VORINOSTAT	CHEMBL98	ChEMBL	ChEMBL BioAssay	448862	GI50	890	nM	Growth inhibition of human MDA-MB-231 cells after 21 hrs by MTT assay
VORINOSTAT	CHEMBL98	ChEMBL	ChEMBL BioAssay	448863	GI50	1600	nM	Growth inhibition of human LOX-IMVI cells after 21 hrs by MTT assay
VORINOSTAT	CHEMBL98	ChEMBL	ChEMBL BioAssay	448864	GI50	950	nM	Growth inhibition of human HCT15 cells after 21 hrs by MTT assay
VORINOSTAT	CHEMBL98	ChEMBL	ChEMBL BioAssay	458207	GI50	2690	nM	Growth inhibition of human PC3 cells by SRB assay
VORINOSTAT	CHEMBL98	ChEMBL	ChEMBL BioAssay	458208	GI50	2000	nM	Growth inhibition of human MDA-MB-231 cells by SRB assay
VORINOSTAT	CHEMBL98	ChEMBL	ChEMBL BioAssay	458209	GI50	2790	nM	Growth inhibition of human NUGC3 cells by SRB assay
VORINOSTAT	CHEMBL98	ChEMBL	ChEMBL BioAssay	458210	GI50	2490	nM	Growth inhibition of human HCT15 cells by SRB assay
VORINOSTAT	CHEMBL98	ChEMBL	ChEMBL BioAssay	458211	GI50	2220	nM	Growth inhibition of human ACHN cells by SRB assay
VORINOSTAT	CHEMBL98	ChEMBL	ChEMBL BioAssay	498750	GI50	7300	nM	Growth inhibition of human MKN45 cells after 48 hrs by sulforhodamine B assay
VORINOSTAT	CHEMBL98	ChEMBL	ChEMBL BioAssay	498754	GI50	17000	nM	Growth inhibition of human HBC5 cells after 48 hrs by sulforhodamine B assay
VORINOSTAT	CHEMBL98	ChEMBL	ChEMBL BioAssay	498755	GI50	16000	nM	Growth inhibition of human SNB78 cells after 48 hrs by sulforhodamine B assay
VORINOSTAT	CHEMBL98	ChEMBL	ChEMBL BioAssay	498756	GI50	580	nM	Growth inhibition of human HCT116 cells after 48 hrs by sulforhodamine B assay
VORINOSTAT	CHEMBL98	ChEMBL	ChEMBL BioAssay	498757	GI50	2900	nM	Growth inhibition of human DMS114 cells after 48 hrs by sulforhodamine B assay
VORINOSTAT	CHEMBL98	ChEMBL	ChEMBL BioAssay	498758	GI50	1300	nM	Growth inhibition of human LOXIMVI cells after 48 hrs by sulforhodamine B assay
VORINOSTAT	CHEMBL98	ChEMBL	ChEMBL BioAssay	498759	GI50	2500	nM	Growth inhibition of human SKOV3 cells after 48 hrs by sulforhodamine B assay
VORINOSTAT	CHEMBL98	ChEMBL	ChEMBL BioAssay	498760	GI50	2000	nM	Growth inhibition of human RXF631L cells after 48 hrs by sulforhodamine B assay
VORINOSTAT	CHEMBL98	ChEMBL	ChEMBL BioAssay	498761	GI50	4600	nM	Growth inhibition of human PC3 cells after 48 hrs by sulforhodamine B assay
VORINOSTAT	CHEMBL98	ChEMBL	ChEMBL BioAssay	596313	GI50	2690	nM	Antiproliferative activity against human HCT116 cells after 48 hrs by MTT assay
VORINOSTAT	CHEMBL98	ChEMBL	ChEMBL BioAssay	596312	GI50	8170	nM	Antiproliferative activity against human PC3 cells after 48 hrs by MTT assay
VORINOSTAT	CHEMBL98	ChEMBL	ChEMBL BioAssay	640314	GI50	8000	nM	Cytotoxicity against human NCI-H460 cells after 48 hrs by MTT assay
VORINOSTAT	CHEMBL98	ChEMBL	ChEMBL BioAssay	640315	GI50	600	nM	Cytotoxicity against human HCT116 cells after 48 hrs by MTT assay
VORINOSTAT	CHEMBL98	ChEMBL	ChEMBL BioAssay	640316	GI50	6500	nM	Cytotoxicity against human U251 cells after 48 hrs by MTT assay
VORINOSTAT	CHEMBL98	ChEMBL	ChEMBL BioAssay	674415	GI50	4220	nM	Growth inhibition of human ACHN cells
VORINOSTAT	CHEMBL98	ChEMBL	ChEMBL BioAssay	674416	GI50	2940	nM	Growth inhibition of human NUGC3 cells
VORINOSTAT	CHEMBL98	ChEMBL	ChEMBL BioAssay	674417	GI50	2490	nM	Growth inhibition of human HCT15 cells
VORINOSTAT	CHEMBL98	ChEMBL	ChEMBL BioAssay	674418	GI50	2340	nM	Growth inhibition of human NCI-H23 cells
VORINOSTAT	CHEMBL98	ChEMBL	ChEMBL BioAssay	675199	GI50	750	nM	Growth inhibition of human HCT116 cells after 72 hrs by SRB assay
VORINOSTAT	CHEMBL98	ChEMBL	ChEMBL BioAssay	675200	GI50	1460	nM	Growth inhibition of human HeLa cells after 72 hrs by SRB assay
VORINOSTAT	CHEMBL98	ChEMBL	ChEMBL BioAssay	675201	GI50	390	nM	Growth inhibition of human U937 cells after 72 hrs by SRB assay
VORINOSTAT	CHEMBL98	ChEMBL	ChEMBL BioAssay	675202	GI50	300	nM	Growth inhibition of human HUT78 cells after 72 hrs by SRB assay
VORINOSTAT	CHEMBL98	ChEMBL	ChEMBL BioAssay	755553	GI50	2100	nM	Antiproliferative activity against human MCR5-SV2 cells after 72 hrs by WST-1 assay
VORINOSTAT	CHEMBL98	ChEMBL	ChEMBL BioAssay	755552	GI50	450	nM	Antiproliferative activity against human U937 cells after 72 hrs by WST-1 assay
VORINOSTAT	CHEMBL98	ChEMBL	ChEMBL BioAssay	755551	GI50	295	nM	Antiproliferative activity against human HUT78 cells after 72 hrs by WST-1 assay
VORINOSTAT	CHEMBL98	ChEMBL	ChEMBL BioAssay	755550	GI50	670	nM	Antiproliferative activity against human MOLT4 cells after 72 hrs by WST-1 assay
VORINOSTAT	CHEMBL98	ChEMBL	ChEMBL BioAssay	755549	GI50	3300	nM	Antiproliferative activity against doxorubicin-resistant human COR-L23 cells after 72 hrs by WST-1 assay
VORINOSTAT	CHEMBL98	ChEMBL	ChEMBL BioAssay	755548	GI50	1100	nM	Antiproliferative activity against human COR-L23 cells after 72 hrs by WST-1 assay
VORINOSTAT	CHEMBL98	ChEMBL	ChEMBL BioAssay	755547	GI50	5700	nM	Antiproliferative activity against human A549 cells after 72 hrs by WST-1 assay
VORINOSTAT	CHEMBL98	ChEMBL	ChEMBL BioAssay	755546	GI50	3500	nM	Antiproliferative activity against human MIAPaCa2 cells after 72 hrs by WST-1 assay
VORINOSTAT	CHEMBL98	ChEMBL	ChEMBL BioAssay	755545	GI50	10000	nM	Antiproliferative activity against human MG63 cells after 72 hrs by WST-1 assay
VORINOSTAT	CHEMBL98	ChEMBL	ChEMBL BioAssay	755544	GI50	4600	nM	Antiproliferative activity against human HepG2 cells after 72 hrs by WST-1 assay
VORINOSTAT	CHEMBL98	ChEMBL	ChEMBL BioAssay	755543	GI50	2000	nM	Antiproliferative activity against human PC3 cells after 72 hrs by WST-1 assay
VORINOSTAT	CHEMBL98	ChEMBL	ChEMBL BioAssay	755542	GI50	1050	nM	Antiproliferative activity against human DU145 cells after 72 hrs by WST-1 assay
VORINOSTAT	CHEMBL98	ChEMBL	ChEMBL BioAssay	755541	GI50	3150	nM	Antiproliferative activity against human A2780 cells after 72 hrs by WST-1 assay
VORINOSTAT	CHEMBL98	ChEMBL	ChEMBL BioAssay	755540	GI50	1700	nM	Antiproliferative activity against human LoVo cells after 72 hrs by WST-1 assay
VORINOSTAT	CHEMBL98	ChEMBL	ChEMBL BioAssay	755310	GI50	740	nM	Antiproliferative activity against human HCT116 cells after 72 hrs by WST-1 assay
VORINOSTAT	CHEMBL98	ChEMBL	ChEMBL BioAssay	766010	GI50	1020	nM	Antiproliferative activity against human PC3 cells after 48 hrs by SRB assay
VORINOSTAT	CHEMBL98	ChEMBL	ChEMBL BioAssay	766011	GI50	790	nM	Antiproliferative activity against human A549 cells after 48 hrs by SRB assay
VORINOSTAT	CHEMBL98	ChEMBL	ChEMBL BioAssay	766012	GI50	1210	nM	Antiproliferative activity against human Hep3B cells after 48 hrs by SRB assay
VORINOSTAT	CHEMBL98	ChEMBL	ChEMBL BioAssay	776072	GI50	600	nM	Growth inhibition of human HCT116 cells after 5 days by alamar blue assay
VORINOSTAT	CHEMBL98	ChEMBL	ChEMBL BioAssay	820421	GI50	3100	nM	Growth inhibition of human A549 cells after 72 hrs by MTT assay
VORINOSTAT	CHEMBL98	ChEMBL	ChEMBL BioAssay	820422	GI50	3500	nM	Growth inhibition of human HepG2 cells after 72 hrs by MTT assay
VORINOSTAT	CHEMBL98	ChEMBL	ChEMBL BioAssay	820423	GI50	500	nM	Growth inhibition of human K562 cells after 72 hrs by MTS assay
VORINOSTAT	CHEMBL98	ChEMBL	ChEMBL BioAssay	820424	GI50	630	nM	Growth inhibition of human SW620 cells after 72 hrs by MTS assay
VORINOSTAT	CHEMBL98	ChEMBL	ChEMBL BioAssay	820425	GI50	4000	nM	Growth inhibition of human COLO205 cells after 72 hrs by MTS assay
VORINOSTAT	CHEMBL98	ChEMBL	ChEMBL BioAssay	820426	GI50	2000	nM	Growth inhibition of human OVCAR3 cells after 72 hrs by MTS assay
VORINOSTAT	CHEMBL98	ChEMBL	ChEMBL BioAssay	820427	GI50	1600	nM	Growth inhibition of human PC3 cells after 72 hrs by MTS assay
VORINOSTAT	CHEMBL98	ChEMBL	ChEMBL BioAssay	820428	GI50	1000	nM	Growth inhibition of human MDA-MB-231 cells after 72 hrs by MTT assay
VORINOSTAT	CHEMBL98	ChEMBL	ChEMBL BioAssay	820433	GI50	800	nM	Growth inhibition of human CCRF-CEM cells after 72 hrs by MTS assay
VORINOSTAT	CHEMBL98	ChEMBL	ChEMBL BioAssay	820434	GI50	1300	nM	Growth inhibition of human HL-60(TB) cells after 72 hrs by MTS assay
VORINOSTAT	CHEMBL98	ChEMBL	ChEMBL BioAssay	820435	GI50	500	nM	Growth inhibition of human K562 cells after 72 hrs by MTS assay
VORINOSTAT	CHEMBL98	ChEMBL	ChEMBL BioAssay	820436	GI50	400	nM	Growth inhibition of human MOLT4 cells after 72 hrs by MTS assay
VORINOSTAT	CHEMBL98	ChEMBL	ChEMBL BioAssay	820437	GI50	400	nM	Growth inhibition of human SR cells after 72 hrs by MTS assay
VORINOSTAT	CHEMBL98	ChEMBL	ChEMBL BioAssay	820438	GI50	1600	nM	Growth inhibition of human A549/ATCC cells after 72 hrs by MTS assay
VORINOSTAT	CHEMBL98	ChEMBL	ChEMBL BioAssay	820439	GI50	1300	nM	Growth inhibition of human EKVX cells after 72 hrs by MTS assay
VORINOSTAT	CHEMBL98	ChEMBL	ChEMBL BioAssay	820440	GI50	4000	nM	Growth inhibition of human HOP92 cells after 72 hrs by MTS assay
VORINOSTAT	CHEMBL98	ChEMBL	ChEMBL BioAssay	820441	GI50	4000	nM	Growth inhibition of human NCI-H226 cells after 72 hrs by MTS assay
VORINOSTAT	CHEMBL98	ChEMBL	ChEMBL BioAssay	820442	GI50	1000	nM	Growth inhibition of human NCI-H23 cells after 72 hrs by MTS assay
VORINOSTAT	CHEMBL98	ChEMBL	ChEMBL BioAssay	820443	GI50	790	nM	Growth inhibition of human NCI-H322M cells after 72 hrs by MTS assay
VORINOSTAT	CHEMBL98	ChEMBL	ChEMBL BioAssay	820444	GI50	790	nM	Growth inhibition of human NCI-H460 cells after 72 hrs by MTS assay
VORINOSTAT	CHEMBL98	ChEMBL	ChEMBL BioAssay	820445	GI50	500	nM	Growth inhibition of human NCI-H522 cells after 72 hrs by MTS assay
VORINOSTAT	CHEMBL98	ChEMBL	ChEMBL BioAssay	820446	GI50	790	nM	Growth inhibition of human COLO205 cells after 72 hrs by MTS assay
VORINOSTAT	CHEMBL98	ChEMBL	ChEMBL BioAssay	820447	GI50	400	nM	Growth inhibition of human HCT116 cells after 72 hrs by MTS assay
VORINOSTAT	CHEMBL98	ChEMBL	ChEMBL BioAssay	820448	GI50	2500	nM	Growth inhibition of human HCT15 cells after 72 hrs by MTS assay
VORINOSTAT	CHEMBL98	ChEMBL	ChEMBL BioAssay	820449	GI50	790	nM	Growth inhibition of human HT-29 cells after 72 hrs by MTS assay
VORINOSTAT	CHEMBL98	ChEMBL	ChEMBL BioAssay	820450	GI50	2000	nM	Growth inhibition of human KM12 cells after 72 hrs by MTS assay
VORINOSTAT	CHEMBL98	ChEMBL	ChEMBL BioAssay	820451	GI50	630	nM	Growth inhibition of human SW620 cells after 72 hrs by MTS assay
VORINOSTAT	CHEMBL98	ChEMBL	ChEMBL BioAssay	820452	GI50	1300	nM	Growth inhibition of human IGROV1 cells after 72 hrs by MTS assay
VORINOSTAT	CHEMBL98	ChEMBL	ChEMBL BioAssay	820453	GI50	1300	nM	Growth inhibition of human OVCAR3 cells after 72 hrs by MTS assay
VORINOSTAT	CHEMBL98	ChEMBL	ChEMBL BioAssay	820454	GI50	4000	nM	Growth inhibition of human OVCAR4 cells after 72 hrs by MTS assay
VORINOSTAT	CHEMBL98	ChEMBL	ChEMBL BioAssay	820455	GI50	790	nM	Growth inhibition of human OVCAR5 cells after 72 hrs by MTS assay
VORINOSTAT	CHEMBL98	ChEMBL	ChEMBL BioAssay	820456	GI50	500	nM	Growth inhibition of human OVCAR8 cells after 72 hrs by MTS assay
VORINOSTAT	CHEMBL98	ChEMBL	ChEMBL BioAssay	820457	GI50	160	nM	Growth inhibition of human NCI-ADR-RES cells after 72 hrs by MTS assay
VORINOSTAT	CHEMBL98	ChEMBL	ChEMBL BioAssay	820458	GI50	1000	nM	Growth inhibition of human SKOV3 cells after 72 hrs by MTS assay
VORINOSTAT	CHEMBL98	ChEMBL	ChEMBL BioAssay	820459	GI50	2000	nM	Growth inhibition of human PC3 cells after 72 hrs by MTS assay
VORINOSTAT	CHEMBL98	ChEMBL	ChEMBL BioAssay	820460	GI50	1300	nM	Growth inhibition of human DU145 cells after 72 hrs by MTS assay
VORINOSTAT	CHEMBL98	ChEMBL	ChEMBL BioAssay	820461	GI50	1600	nM	Growth inhibition of human SF268 cells after 72 hrs by MTS assay
VORINOSTAT	CHEMBL98	ChEMBL	ChEMBL BioAssay	820462	GI50	1600	nM	Growth inhibition of human SF295 cells after 72 hrs by MTS assay
VORINOSTAT	CHEMBL98	ChEMBL	ChEMBL BioAssay	820463	GI50	2000	nM	Growth inhibition of human SF539 cells after 72 hrs by MTS assay
VORINOSTAT	CHEMBL98	ChEMBL	ChEMBL BioAssay	820464	GI50	630	nM	Growth inhibition of human SNB19 cells after 72 hrs by MTS assay
VORINOSTAT	CHEMBL98	ChEMBL	ChEMBL BioAssay	820465	GI50	790	nM	Growth inhibition of human SNB75 cells after 72 hrs by MTS assay
VORINOSTAT	CHEMBL98	ChEMBL	ChEMBL BioAssay	820466	GI50	1600	nM	Growth inhibition of human U251 cells after 72 hrs by MTS assay
VORINOSTAT	CHEMBL98	ChEMBL	ChEMBL BioAssay	820467	GI50	1000	nM	Growth inhibition of human LOXIMVI cells after 72 hrs by MTS assay
VORINOSTAT	CHEMBL98	ChEMBL	ChEMBL BioAssay	820468	GI50	320	nM	Growth inhibition of human MALME-3M cells after 72 hrs by MTS assay
VORINOSTAT	CHEMBL98	ChEMBL	ChEMBL BioAssay	820469	GI50	1300	nM	Growth inhibition of human M14 cells after 72 hrs by MTS assay
VORINOSTAT	CHEMBL98	ChEMBL	ChEMBL BioAssay	820470	GI50	500	nM	Growth inhibition of human MDA-MB-435 cells after 72 hrs by MTS assay
VORINOSTAT	CHEMBL98	ChEMBL	ChEMBL BioAssay	820471	GI50	1300	nM	Growth inhibition of human SK-MEL-2 cells after 72 hrs by MTS assay
VORINOSTAT	CHEMBL98	ChEMBL	ChEMBL BioAssay	820472	GI50	1000	nM	Growth inhibition of human SK-MEL-28 cells after 72 hrs by MTS assay
VORINOSTAT	CHEMBL98	ChEMBL	ChEMBL BioAssay	820473	GI50	630	nM	Growth inhibition of human SK-MEL-5 cells after 72 hrs by MTS assay
VORINOSTAT	CHEMBL98	ChEMBL	ChEMBL BioAssay	820474	GI50	500	nM	Growth inhibition of human UACC257 cells after 72 hrs by MTS assay
VORINOSTAT	CHEMBL98	ChEMBL	ChEMBL BioAssay	820475	GI50	400	nM	Growth inhibition of human UACC62 cells after 72 hrs by MTS assay
VORINOSTAT	CHEMBL98	ChEMBL	ChEMBL BioAssay	820476	GI50	3200	nM	Growth inhibition of human 786-0 cells after 72 hrs by MTS assay
VORINOSTAT	CHEMBL98	ChEMBL	ChEMBL BioAssay	820477	GI50	1600	nM	Growth inhibition of human A498 cells after 72 hrs by MTS assay
VORINOSTAT	CHEMBL98	ChEMBL	ChEMBL BioAssay	820478	GI50	1300	nM	Growth inhibition of human ACHN cells after 72 hrs by MTS assay
VORINOSTAT	CHEMBL98	ChEMBL	ChEMBL BioAssay	820479	GI50	1300	nM	Growth inhibition of human RXF393 cells after 72 hrs by MTS assay
VORINOSTAT	CHEMBL98	ChEMBL	ChEMBL BioAssay	820480	GI50	2000	nM	Growth inhibition of human SN12C cells after 72 hrs by MTS assay
VORINOSTAT	CHEMBL98	ChEMBL	ChEMBL BioAssay	820481	GI50	630	nM	Growth inhibition of human TK10 cells after 72 hrs by MTS assay
VORINOSTAT	CHEMBL98	ChEMBL	ChEMBL BioAssay	820482	GI50	500	nM	Growth inhibition of human UO31 cells after 72 hrs by MTS assay
VORINOSTAT	CHEMBL98	ChEMBL	ChEMBL BioAssay	820483	GI50	9600	nM	Growth inhibition of human MCF10A cells after 48 hrs by MTT assay
VORINOSTAT	CHEMBL98	ChEMBL	ChEMBL BioAssay	820484	GI50	630	nM	Growth inhibition of human MDA-MB-468 cells after 72 hrs by MTS assay
VORINOSTAT	CHEMBL98	ChEMBL	ChEMBL BioAssay	820485	GI50	5000	nM	Growth inhibition of human Hs 578T cells after 72 hrs by MTS assay
VORINOSTAT	CHEMBL98	ChEMBL	ChEMBL BioAssay	820486	GI50	1300	nM	Growth inhibition of human BT549 cells after 72 hrs by MTS assay
VORINOSTAT	CHEMBL98	ChEMBL	ChEMBL BioAssay	820487	GI50	500	nM	Growth inhibition of human T47D cells after 72 hrs by MTS assay
VORINOSTAT	CHEMBL98	ChEMBL	ChEMBL BioAssay	820488	GI50	2500	nM	Growth inhibition of human MDA-MB-231 cells after 72 hrs by MTS assay
VORINOSTAT	CHEMBL98	ChEMBL	ChEMBL BioAssay	820489	GI50	2000	nM	Growth inhibition of human MCF7 cells after 48 hrs by MTT assay
VORINOSTAT	CHEMBL98	ChEMBL	ChEMBL BioAssay	826880	GI50	690	nM	Growth inhibition of human Hep3B cells after 48 hrs by SRB assay
VORINOSTAT	CHEMBL98	ChEMBL	ChEMBL BioAssay	826881	GI50	970	nM	Growth inhibition of human MDA-MB-231 cells after 48 hrs by SRB assay
VORINOSTAT	CHEMBL98	ChEMBL	ChEMBL BioAssay	826882	GI50	1210	nM	Growth inhibition of human PC3 cells after 48 hrs by SRB assay
VORINOSTAT	CHEMBL98	ChEMBL	ChEMBL BioAssay	826883	GI50	1850	nM	Growth inhibition of human A549 cells after 48 hrs by SRB assay
VORINOSTAT	CHEMBL98	ChEMBL	ChEMBL BioAssay	831138	GI50	8600	nM	Growth inhibition of human MCF7 cells after 72 hrs by XTT assay
VORINOSTAT	CHEMBL98	ChEMBL	ChEMBL BioAssay	831137	GI50	2500	nM	Growth inhibition of human HeLa cells after 72 hrs by XTT assay
VORINOSTAT	CHEMBL98	ChEMBL	ChEMBL BioAssay	831136	GI50	1100	nM	Growth inhibition of human Jurkat cells after 72 hrs by XTT assay
VORINOSTAT	CHEMBL98	ChEMBL	ChEMBL BioAssay	831135	GI50	930	nM	Growth inhibition of human HL60 cells after 72 hrs by XTT assay
VORINOSTAT	CHEMBL98	ChEMBL	ChEMBL BioAssay	831139	GI50	13000	nM	Growth inhibition of human HEK293 cells after 72 hrs by XTT assay
VORINOSTAT	CHEMBL98	ChEMBL	ChEMBL BioAssay	878577	GI50	2940	nM	Cytotoxicity against human NUGC3 cells assessed as growth inhibition by SRB assay
VORINOSTAT	CHEMBL98	ChEMBL	ChEMBL BioAssay	878579	GI50	2340	nM	Cytotoxicity against human NCI-H23 cells assessed as growth inhibition by SRB assay
VORINOSTAT	CHEMBL98	ChEMBL	ChEMBL BioAssay	878578	GI50	2490	nM	Cytotoxicity against human HCT15 cells assessed as growth inhibition by SRB assay
VORINOSTAT	CHEMBL98	ChEMBL	ChEMBL BioAssay	878581	GI50	4220	nM	Cytotoxicity against human ACHN cells assessed as growth inhibition by SRB assay
VORINOSTAT	CHEMBL98	ChEMBL	ChEMBL BioAssay	878580	GI50	2000	nM	Cytotoxicity against human MDA-MB-231 cells assessed as growth inhibition by SRB assay
VORINOSTAT	CHEMBL98	ChEMBL	ChEMBL BioAssay	878583	GI50	2690	nM	Cytotoxicity against human PC3 cells assessed as growth inhibition by SRB assay
VORINOSTAT	CHEMBL98	ChEMBL	ChEMBL BioAssay	957279	GI50	2000	nM	Cytotoxicity against human U251 cells by MTT assay
VORINOSTAT	CHEMBL98	ChEMBL	ChEMBL BioAssay	957280	GI50	1000	nM	Cytotoxicity against human HCT116 cells by MTT assay
VORINOSTAT	CHEMBL98	ChEMBL	ChEMBL BioAssay	957282	GI50	1000	nM	Cytotoxicity against human NCI-H460 cells by MTT assay
VORINOSTAT	CHEMBL98	ChEMBL	ChEMBL BioAssay	960350	GI50	6860	nM	Growth inhibition of human DU145 cells by MTT assay
VORINOSTAT	CHEMBL98	ChEMBL	ChEMBL BioAssay	960352	GI50	8130	nM	Growth inhibition of HUVEC by MTT assay
VORINOSTAT	CHEMBL98	ChEMBL	ChEMBL BioAssay	960356	GI50	4480	nM	Growth inhibition of human A431 cells by MTT assay
VORINOSTAT	CHEMBL98	ChEMBL	ChEMBL BioAssay	960357	GI50	4870	nM	Growth inhibition of human HT1080 cells by MTT assay
VORINOSTAT	CHEMBL98	ChEMBL	ChEMBL BioAssay	960358	GI50	1780	nM	Growth inhibition of human A549 cells by MTT assay
VORINOSTAT	CHEMBL98	ChEMBL	ChEMBL BioAssay	960361	GI50	3090	nM	Growth inhibition of human BGC823 cells by MTT assay
VORINOSTAT	CHEMBL98	ChEMBL	ChEMBL BioAssay	960363	GI50	3360	nM	Growth inhibition of human HeLa cells by MTT assay
VORINOSTAT	CHEMBL98	ChEMBL	ChEMBL BioAssay	961910	GI50	878	nM	Cytotoxicity against human HCT116 cells after 48 hrs by Sulforhodamine B assay
VORINOSTAT	CHEMBL98	ChEMBL	ChEMBL BioAssay	961909	GI50	689	nM	Cytotoxicity against human MCF7 cells after 48 hrs by Sulforhodamine B assay
VORINOSTAT	CHEMBL98	ChEMBL	ChEMBL BioAssay	972523	GI50	18950	nM	Cytotoxicity against HDF after 72 hrs by MTS assay
VORINOSTAT	CHEMBL98	ChEMBL	ChEMBL BioAssay	972525	GI50	5560	nM	Cytotoxicity against human BxPC3 cells after 72 hrs by MTS assay
VORINOSTAT	CHEMBL98	ChEMBL	ChEMBL BioAssay	972526	GI50	2500	nM	Cytotoxicity against human HCT116 cells after 72 hrs by MTS assay
VORINOSTAT	CHEMBL98	ChEMBL	ChEMBL BioAssay	972528	GI50	2100	nM	Cytotoxicity against human HUT78 cells after 72 hrs by MTS assay
VORINOSTAT	CHEMBL98	ChEMBL	ChEMBL BioAssay	972527	GI50	900	nM	Cytotoxicity against human Jurkat cells after 72 hrs by MTS assay
VORINOSTAT	CHEMBL98	ChEMBL	ChEMBL BioAssay	972641	GI50	540	nM	Cytotoxicity against human SW620 cells after 48 hrs by SRB assay
VORINOSTAT	CHEMBL98	ChEMBL	ChEMBL BioAssay	972642	GI50	370	nM	Cytotoxicity against human MALME-3M cells after 48 hrs by SRB assay
VORINOSTAT	CHEMBL98	ChEMBL	ChEMBL BioAssay	972643	GI50	370	nM	Cytotoxicity against human HCT116 cells after 48 hrs by SRB assay
VORINOSTAT	CHEMBL98	ChEMBL	ChEMBL BioAssay	972645	GI50	2320	nM	Cytotoxicity against human MDA-MB-231 cells after 48 hrs by SRB assay
VORINOSTAT	CHEMBL98	ChEMBL	ChEMBL BioAssay	972644	GI50	4830	nM	Cytotoxicity against human Hs578T cells after 48 hrs by SRB assay
VORINOSTAT	CHEMBL98	ChEMBL	ChEMBL BioAssay	972646	GI50	1360	nM	Cytotoxicity against human DU145 cells after 48 hrs by SRB assay
VORINOSTAT	CHEMBL98	ChEMBL	ChEMBL BioAssay	972648	GI50	1530	nM	Cytotoxicity against human U251 cells after 48 hrs by SRB assay
VORINOSTAT	CHEMBL98	ChEMBL	ChEMBL BioAssay	972647	GI50	2190	nM	Cytotoxicity against human MCF7 cells after 48 hrs by SRB assay
VORINOSTAT	CHEMBL98	ChEMBL	ChEMBL BioAssay	972649	GI50	1880	nM	Cytotoxicity against human KM12 cells after 48 hrs by SRB assay
VORINOSTAT	CHEMBL98	ChEMBL	ChEMBL BioAssay	972651	GI50	530	nM	Cytotoxicity against human NCI60 cells after 48 hrs by SRB assay
VORINOSTAT	CHEMBL98	ChEMBL	ChEMBL BioAssay	972670	GI50	1200	nM	Cytotoxicity against human SK-BR-3 cells after 72 hrs by WST1 assay
VORINOSTAT	CHEMBL98	ChEMBL	ChEMBL BioAssay	972669	GI50	5800	nM	Cytotoxicity against human HMEC after 72 hrs by WST1 assay
VORINOSTAT	CHEMBL98	ChEMBL	ChEMBL BioAssay	990077	GI50	1780	nM	Antiproliferative activity against human OVCAR5 cells after 48 hrs by sulforhodamine B assay
VORINOSTAT	CHEMBL98	ChEMBL	ChEMBL BioAssay	990078	GI50	850	nM	Antiproliferative activity against human NCI-H460 cells after 48 hrs by sulforhodamine B assay
VORINOSTAT	CHEMBL98	ChEMBL	ChEMBL BioAssay	990079	GI50	880	nM	Antiproliferative activity against human MDA-MB-435 cells after 48 hrs by sulforhodamine B assay
VORINOSTAT	CHEMBL98	ChEMBL	ChEMBL BioAssay	990080	GI50	450	nM	Antiproliferative activity against human MCF7 cells after 48 hrs by sulforhodamine B assay
VORINOSTAT	CHEMBL98	ChEMBL	ChEMBL BioAssay	990081	GI50	940	nM	Antiproliferative activity against human HCT116 cells after 48 hrs by sulforhodamine B assay
VORINOSTAT	CHEMBL98	ChEMBL	ChEMBL BioAssay	1276438	GI50	6100	nM	Cytotoxicity against human HDF after 72 hrs by MTS-PMS assay
VORINOSTAT	CHEMBL98	ChEMBL	ChEMBL BioAssay	1276440	GI50	3000	nM	Cytotoxicity against human HUT78 cells after 72 hrs by MTS-PMS assay
VORINOSTAT	CHEMBL98	ChEMBL	ChEMBL BioAssay	1276439	GI50	400	nM	Cytotoxicity against human HCT116 cells after 96 hrs by MTS-PMS assay
PACLITAXEL	CHEMBL428647	ChEMBL	ChEMBL BioAssay	100381	GI50	0.0024	nM	Inhibitory concentration against MBA-MB231 (breast) cells
PACLITAXEL	CHEMBL428647	ChEMBL	ChEMBL BioAssay	153892	GI50	0.015	nM	Inhibitory concentration against PC3 (prostrate) cells
PACLITAXEL	CHEMBL428647	ChEMBL	ChEMBL BioAssay	119	GI50	0.0092	nM	Inhibitory concentration against 2008 (ovarian) cells
PACLITAXEL	CHEMBL428647	ChEMBL	ChEMBL BioAssay	147618	GI50	0.00293	ug.mL-1	Cytotoxic activity against mouse leukemia P388 cell line
PACLITAXEL	CHEMBL428647	ChEMBL	ChEMBL BioAssay	153606	GI50	0.00127	ug.mL-1	Cytotoxic activity against human lung cancer PC-6 cell line
PACLITAXEL	CHEMBL428647	ChEMBL	ChEMBL BioAssay	153104	GI50	0.539	ug.mL-1	Cytotoxic activity against human lung cancer PC-12 cell line
PACLITAXEL	CHEMBL428647	ChEMBL	ChEMBL BioAssay	78841	GI50	5.01	nM	Compound was tested for growth inhibitory activity against HL-60 cell line
PACLITAXEL	CHEMBL428647	ChEMBL	ChEMBL BioAssay	102680	GI50	3.98	nM	Compound was tested for growth inhibitory activity against MOLT-4 cell line
PACLITAXEL	CHEMBL428647	ChEMBL	ChEMBL BioAssay	198292	GI50	2.51	nM	Compound was tested for growth inhibitory activity against SR cell line
PACLITAXEL	CHEMBL428647	ChEMBL	ChEMBL BioAssay	78690	GI50	15.85	nM	Compound was tested for growth inhibitory activity against HOP-62 cell line
PACLITAXEL	CHEMBL428647	ChEMBL	ChEMBL BioAssay	142184	GI50	31.62	nM	Compound was tested for growth inhibitory activity against NCI-H226 cell line
PACLITAXEL	CHEMBL428647	ChEMBL	ChEMBL BioAssay	140584	GI50	3.16	nM	Compound was tested for growth inhibitory activity against NCI-H522 cell line
PACLITAXEL	CHEMBL428647	ChEMBL	ChEMBL BioAssay	43435	GI50	3.16	nM	Compound was tested for growth inhibitory activity against COLO 205 cell line
PACLITAXEL	CHEMBL428647	ChEMBL	ChEMBL BioAssay	76948	GI50	3.98	nM	Compound was tested for growth inhibitory activity against HCC2998 cell line
PACLITAXEL	CHEMBL428647	ChEMBL	ChEMBL BioAssay	75815	GI50	199.53	nM	Compound was tested for growth inhibitory activity against HCT-15 cell line
PACLITAXEL	CHEMBL428647	ChEMBL	ChEMBL BioAssay	81647	GI50	2.51	nM	Compound was tested for growth inhibitory activity against HT-29 cell line
PACLITAXEL	CHEMBL428647	ChEMBL	ChEMBL BioAssay	92047	GI50	3.16	nM	Compound was tested for growth inhibitory activity against KM12 cell line
PACLITAXEL	CHEMBL428647	ChEMBL	ChEMBL BioAssay	198227	GI50	7.94	nM	Compound was tested for growth inhibitory activity against SF-268 cell line
PACLITAXEL	CHEMBL428647	ChEMBL	ChEMBL BioAssay	198390	GI50	15.85	nM	Compound was tested for growth inhibitory activity against SF-295 cell line
PACLITAXEL	CHEMBL428647	ChEMBL	ChEMBL BioAssay	198569	GI50	3.16	nM	Compound was tested for growth inhibitory activity against SF-539 cell line
PACLITAXEL	CHEMBL428647	ChEMBL	ChEMBL BioAssay	197758	GI50	10	nM	Compound was tested for growth inhibitory activity against SNB-19 cell line
PACLITAXEL	CHEMBL428647	ChEMBL	ChEMBL BioAssay	211559	GI50	3.98	nM	Compound was tested for growth inhibitory activity against U251 cell line
PACLITAXEL	CHEMBL428647	ChEMBL	ChEMBL BioAssay	153448	GI50	3.98	nM	Compound was tested for growth inhibitory activity against PC-3 cell line
PACLITAXEL	CHEMBL428647	ChEMBL	ChEMBL BioAssay	98717	GI50	10	nM	Compound was tested for growth inhibitory activity against M14 cell line
PACLITAXEL	CHEMBL428647	ChEMBL	ChEMBL BioAssay	199085	GI50	5.01	nM	Compound was tested for growth inhibitory activity against SK-MEL-2 cell line
PACLITAXEL	CHEMBL428647	ChEMBL	ChEMBL BioAssay	199445	GI50	3.98	nM	Compound was tested for growth inhibitory activity against SK-MEL-5 cell line
PACLITAXEL	CHEMBL428647	ChEMBL	ChEMBL BioAssay	212079	GI50	3.98	nM	Compound was tested for growth inhibitory activity against UACC-62 cell line
PACLITAXEL	CHEMBL428647	ChEMBL	ChEMBL BioAssay	142693	GI50	3.16	nM	Compound was tested for growth inhibitory activity against OVCAR-3 cell line
PACLITAXEL	CHEMBL428647	ChEMBL	ChEMBL BioAssay	143015	GI50	5.01	nM	Compound was tested for growth inhibitory activity against OVCAR-8 cell line
PACLITAXEL	CHEMBL428647	ChEMBL	ChEMBL BioAssay	199791	GI50	10	nM	Compound was tested for growth inhibitory activity against SK-OV-3 cell line
PACLITAXEL	CHEMBL428647	ChEMBL	ChEMBL BioAssay	4155	GI50	19.95	nM	Compound was tested for growth inhibitory activity against 786-0 cell line
PACLITAXEL	CHEMBL428647	ChEMBL	ChEMBL BioAssay	5368	GI50	79.43	nM	Compound was tested for growth inhibitory activity against A498 cell line
PACLITAXEL	CHEMBL428647	ChEMBL	ChEMBL BioAssay	164678	GI50	7.94	nM	Compound was tested for growth inhibitory activity against RXF 393 cell line
PACLITAXEL	CHEMBL428647	ChEMBL	ChEMBL BioAssay	212446	GI50	1000	nM	Compound was tested for growth inhibitory activity against UO-31 cell line
PACLITAXEL	CHEMBL428647	ChEMBL	ChEMBL BioAssay	100781	GI50	3.16	nM	Compound was tested for growth inhibitory activity against MCF-7 cell line
PACLITAXEL	CHEMBL428647	ChEMBL	ChEMBL BioAssay	100982	GI50	3162.28	nM	Compound was tested for growth inhibitory activity against MCF-7/ADR cell line
PACLITAXEL	CHEMBL428647	ChEMBL	ChEMBL BioAssay	82401	GI50	3.16	nM	Compound was tested for growth inhibitory activity against HS 578T cell line
PACLITAXEL	CHEMBL428647	ChEMBL	ChEMBL BioAssay	102235	GI50	2.51	nM	Compound was tested for growth inhibitory activity against MDA-MB-435 cell line
PACLITAXEL	CHEMBL428647	ChEMBL	ChEMBL BioAssay	39429	GI50	6.31	nM	Compound was tested for growth inhibitory activity against BT-549 cell line
PACLITAXEL	CHEMBL428647	ChEMBL	ChEMBL BioAssay	100929	GI50	1.1	nM	Compound was tested in vitro for growth inhibition of MCF-7 cells derived from human breast tumor.
PACLITAXEL	CHEMBL428647	ChEMBL	ChEMBL BioAssay	100278	GI50	15000	nM	Compound was tested in vitro for growth inhibition of MCF-7/ADR cells that exhibit MDR phenotype.
PACLITAXEL	CHEMBL428647	ChEMBL	ChEMBL BioAssay	147615	GI50	16	nM	Compound was tested in vitro for growth inhibition of murine leukemic P388 cells
PACLITAXEL	CHEMBL428647	ChEMBL	ChEMBL BioAssay	150636	GI50	15000	nM	Compound was tested in vitro for growth inhibition of murine leukemic P388/ADR cells that exhibit MDR phenotype.
PACLITAXEL	CHEMBL428647	ChEMBL	ChEMBL BioAssay	103542	GI50	63	nM	Tested for inhibition of cell proliferation activity in human uterus sarcoma MES-SA cell
PACLITAXEL	CHEMBL428647	ChEMBL	ChEMBL BioAssay	103549	GI50	10000	nM	Tested for inhibition of cell proliferation activity in doxorubicin resistant human uterus sarcoma MES-SA/DX5 cell
PACLITAXEL	CHEMBL428647	ChEMBL	ChEMBL BioAssay	83870	GI50	7	nM	Cytotoxic activity against human cervical adenocarcinoma-derived HeLa cell lines
PACLITAXEL	CHEMBL428647	ChEMBL	ChEMBL BioAssay	99303	GI50	1.1	nM	Cytotoxic activity against human breast tumor-derived MCF-7 cell lines
PACLITAXEL	CHEMBL428647	ChEMBL	ChEMBL BioAssay	100281	GI50	50000	nM	Cytotoxic activity against MCF-7/ADR cell lines
PACLITAXEL	CHEMBL428647	ChEMBL	ChEMBL BioAssay	311496	GI50	0.1	nM	Growth inhibitory activity against human cancer cell line in the NCI's anticancer drug screening program
PACLITAXEL	CHEMBL428647	ChEMBL	ChEMBL BioAssay	311389	GI50	20000	nM	Compound was tested for growth inhibition of multidrug resistant tumor NCI-H226 cell line
PACLITAXEL	CHEMBL428647	ChEMBL	ChEMBL BioAssay	311354	GI50	1	nM	Compound was tested for growth inhibition of human colon carcinoma HCT116 cell line
PACLITAXEL	CHEMBL428647	ChEMBL	ChEMBL BioAssay	311408	GI50	10	nM	Inhibition of human non-small cell lung cancer A549 cell proliferation
PACLITAXEL	CHEMBL428647	ChEMBL	ChEMBL BioAssay	311457	GI50	7	nM	Compound was tested for growth inhibition of human non-small cell lung cancer NCI-H460 cell line
PACLITAXEL	CHEMBL428647	ChEMBL	ChEMBL BioAssay	311361	GI50	10	nM	Compound was tested for growth inhibition of MCF-7 cell line (non multidrug resistant)
PACLITAXEL	CHEMBL428647	ChEMBL	ChEMBL BioAssay	311388	GI50	8000	nM	Compound was tested for growth inhibition of multidrug resistant tumor MCF-7/ADR cell line
PACLITAXEL	CHEMBL428647	ChEMBL	ChEMBL BioAssay	311374	GI50	300	nM	Compound was tested for growth inhibition of multidrug resistant tumor HCT-15 cell line
PACLITAXEL	CHEMBL428647	ChEMBL	ChEMBL BioAssay	311362	GI50	3500	nM	Compound was tested for growth inhibition of multidrug resistant tumor A498 cell line
PACLITAXEL	CHEMBL428647	ChEMBL	ChEMBL BioAssay	422738	GI50	10	nM	Growth inhibition of Jurkat cell
PACLITAXEL	CHEMBL428647	ChEMBL	ChEMBL BioAssay	422739	GI50	10000	nM	Growth inhibition of Jurkat cell overexpressing Bcl2
PACLITAXEL	CHEMBL428647	ChEMBL	ChEMBL BioAssay	422740	GI50	10000	nM	Growth inhibition of Jurkat cell overexpressing BclXL
PACLITAXEL	CHEMBL428647	ChEMBL	ChEMBL BioAssay	436720	GI50	15	nM	Growth inhibition of human HT29 cells after 48 hrs
PACLITAXEL	CHEMBL428647	ChEMBL	ChEMBL BioAssay	436721	GI50	37	nM	Growth inhibition of human M21 cells after 48 hrs
PACLITAXEL	CHEMBL428647	ChEMBL	ChEMBL BioAssay	436722	GI50	54	nM	Growth inhibition of human MCF7 cells after 48 hrs
PACLITAXEL	CHEMBL428647	ChEMBL	ChEMBL BioAssay	436762	GI50	0.1	ug.mL-1	Antiproliferative activity against mouse L929 cells
PACLITAXEL	CHEMBL428647	ChEMBL	ChEMBL BioAssay	436763	GI50	0.01	ug.mL-1	Antiproliferative activity against human K562 cells
PACLITAXEL	CHEMBL428647	ChEMBL	ChEMBL BioAssay	439103	GI50	0.71	nM	Growth inhibition of human 1A9 cells after 72 hrs
PACLITAXEL	CHEMBL428647	ChEMBL	ChEMBL BioAssay	439104	GI50	64	nM	Growth inhibition of beta tubulin Phe270Val mutant expressing human 1A9/Ptx10 cells after 72 hrs
PACLITAXEL	CHEMBL428647	ChEMBL	ChEMBL BioAssay	439105	GI50	51	nM	Growth inhibition of beta tubulin A364T mutant expressing human 1A9/Ptx22 cells after 72 hrs
PACLITAXEL	CHEMBL428647	ChEMBL	ChEMBL BioAssay	445553	GI50	4	nM	Cytotoxicity against human A549 cells
PACLITAXEL	CHEMBL428647	ChEMBL	ChEMBL BioAssay	445554	GI50	13	nM	Cytotoxicity against human NCI-H322M cells
PACLITAXEL	CHEMBL428647	ChEMBL	ChEMBL BioAssay	445555	GI50	2	nM	Cytotoxicity against human RPMI8226 cells
PACLITAXEL	CHEMBL428647	ChEMBL	ChEMBL BioAssay	445556	GI50	3	nM	Cytotoxicity against human COLO205 cells
PACLITAXEL	CHEMBL428647	ChEMBL	ChEMBL BioAssay	445557	GI50	3	nM	Cytotoxicity against human HCC2998 cells
PACLITAXEL	CHEMBL428647	ChEMBL	ChEMBL BioAssay	445558	GI50	158	nM	Cytotoxicity against human HCT15 cells
PACLITAXEL	CHEMBL428647	ChEMBL	ChEMBL BioAssay	445559	GI50	2	nM	Cytotoxicity against human HT29 cells
PACLITAXEL	CHEMBL428647	ChEMBL	ChEMBL BioAssay	445560	GI50	4	nM	Cytotoxicity against human KM12 cells
PACLITAXEL	CHEMBL428647	ChEMBL	ChEMBL BioAssay	445561	GI50	4	nM	Cytotoxicity against human SNB75 cells
PACLITAXEL	CHEMBL428647	ChEMBL	ChEMBL BioAssay	445562	GI50	40	nM	Cytotoxicity against human UACC257 cells
PACLITAXEL	CHEMBL428647	ChEMBL	ChEMBL BioAssay	445563	GI50	8	nM	Cytotoxicity against human SK-OV3 cells
PACLITAXEL	CHEMBL428647	ChEMBL	ChEMBL BioAssay	445564	GI50	398	nM	Cytotoxicity against human ACHN cells
PACLITAXEL	CHEMBL428647	ChEMBL	ChEMBL BioAssay	445565	GI50	4	nM	Cytotoxicity against human PC3 cells
PACLITAXEL	CHEMBL428647	ChEMBL	ChEMBL BioAssay	445566	GI50	5	nM	Cytotoxicity against human DU145 cells
PACLITAXEL	CHEMBL428647	ChEMBL	ChEMBL BioAssay	445568	GI50	3	nM	Cytotoxicity against human HS578T cells
PACLITAXEL	CHEMBL428647	ChEMBL	ChEMBL BioAssay	470422	GI50	6100	nM	Antiproliferative activity against human SK-BR3 cells after 96 hrs by MTS assay
PACLITAXEL	CHEMBL428647	ChEMBL	ChEMBL BioAssay	479422	GI50	15	nM	Antiproliferative activity against human HT29 cells
PACLITAXEL	CHEMBL428647	ChEMBL	ChEMBL BioAssay	479423	GI50	37	nM	Antiproliferative activity against human M21 cells
PACLITAXEL	CHEMBL428647	ChEMBL	ChEMBL BioAssay	479424	GI50	54	nM	Antiproliferative activity against human MCF7 cells
PACLITAXEL	CHEMBL428647	ChEMBL	ChEMBL BioAssay	566816	GI50	10	nM	Induction of apoptosis in human SNU398 cells assessed as caspase activation after 48 hrs
PACLITAXEL	CHEMBL428647	ChEMBL	ChEMBL BioAssay	547451	GI50	0.65	nM	Cytotoxicity against human NCI60 cells
PACLITAXEL	CHEMBL428647	ChEMBL	ChEMBL BioAssay	481372	GI50	0.1	ug.mL-1	Growth inhibition of mouse L929 cells
PACLITAXEL	CHEMBL428647	ChEMBL	ChEMBL BioAssay	481373	GI50	0.01	ug.mL-1	Growth inhibition of human K562 cells
PACLITAXEL	CHEMBL428647	ChEMBL	ChEMBL BioAssay	481027	GI50	67.1	nM	Cytotoxicity against human HOP62 cells
PACLITAXEL	CHEMBL428647	ChEMBL	ChEMBL BioAssay	481028	GI50	21.9	nM	Cytotoxicity against human NCI-H460 cells
PACLITAXEL	CHEMBL428647	ChEMBL	ChEMBL BioAssay	481029	GI50	12.3	nM	Cytotoxicity against human DMS114 cells
PACLITAXEL	CHEMBL428647	ChEMBL	ChEMBL BioAssay	481030	GI50	1.76	nM	Cytotoxicity against human COLO205 cells
PACLITAXEL	CHEMBL428647	ChEMBL	ChEMBL BioAssay	481031	GI50	3.66	nM	Cytotoxicity against human SF539 cells
PACLITAXEL	CHEMBL428647	ChEMBL	ChEMBL BioAssay	481032	GI50	8.08	nM	Cytotoxicity against human SNB75 cells
PACLITAXEL	CHEMBL428647	ChEMBL	ChEMBL BioAssay	481033	GI50	19.7	nM	Cytotoxicity against human OVCAR-3 cells
PACLITAXEL	CHEMBL428647	ChEMBL	ChEMBL BioAssay	526829	GI50	0.04	ug.mL-1	Growth inhibition of human Bre-04 cells after 48 hrs by SRB assay
PACLITAXEL	CHEMBL428647	ChEMBL	ChEMBL BioAssay	526830	GI50	0.03	ug.mL-1	Growth inhibition of human Lu-04 cells after 48 hrs by SRB assay
PACLITAXEL	CHEMBL428647	ChEMBL	ChEMBL BioAssay	526831	GI50	0.04	ug.mL-1	Growth inhibition of human N-04 cells after 48 hrs by SRB assay
PACLITAXEL	CHEMBL428647	ChEMBL	ChEMBL BioAssay	489712	GI50	4	nM	Antiproliferative activity against human MDA-MB-435 cells after 72 hrs
PACLITAXEL	CHEMBL428647	ChEMBL	ChEMBL BioAssay	490618	GI50	54	nM	Antiproliferative activity against human MCF7 cells after 48 hrs by sulforhodamine B method
PACLITAXEL	CHEMBL428647	ChEMBL	ChEMBL BioAssay	490619	GI50	37	nM	Antiproliferative activity against human M21 cells after 48 hrs by sulforhodamine B method
PACLITAXEL	CHEMBL428647	ChEMBL	ChEMBL BioAssay	490620	GI50	15	nM	Antiproliferative activity against human HT29 cells after 48 hrs by sulforhodamine B method
PACLITAXEL	CHEMBL428647	ChEMBL	ChEMBL BioAssay	490521	GI50	15	nM	Growth inhibition of human HT29 cells after 48 hrs by sulforhodamine B assay
PACLITAXEL	CHEMBL428647	ChEMBL	ChEMBL BioAssay	490522	GI50	37	nM	Growth inhibition of human M21 cells after 48 hrs by sulforhodamine B assay
PACLITAXEL	CHEMBL428647	ChEMBL	ChEMBL BioAssay	490523	GI50	54	nM	Growth inhibition of human MCF7 cells after 48 hrs by sulforhodamine B assay
PACLITAXEL	CHEMBL428647	ChEMBL	ChEMBL BioAssay	541200	GI50	1	nM	Cytotoxicity against human HepG2 cells
PACLITAXEL	CHEMBL428647	ChEMBL	ChEMBL BioAssay	541201	GI50	13.7	nM	Cytotoxicity against human WI38 cells
PACLITAXEL	CHEMBL428647	ChEMBL	ChEMBL BioAssay	540332	GI50	10	nM	Cytotoxicity against human DLD1 cells after 72 hrs by MTT colorimetric assay
PACLITAXEL	CHEMBL428647	ChEMBL	ChEMBL BioAssay	540333	GI50	20	nM	Cytotoxicity against human U87 cells after 72 hrs by MTT colorimetric assay
PACLITAXEL	CHEMBL428647	ChEMBL	ChEMBL BioAssay	540334	GI50	20	nM	Cytotoxicity against human HeLa cells after 72 hrs by MTT colorimetric assay
PACLITAXEL	CHEMBL428647	ChEMBL	ChEMBL BioAssay	540335	GI50	30	nM	Cytotoxicity against human SiHa cells after 72 hrs by MTT colorimetric assay
PACLITAXEL	CHEMBL428647	ChEMBL	ChEMBL BioAssay	540336	GI50	10	nM	Cytotoxicity against human A172 cells after 72 hrs by MTT colorimetric assay
PACLITAXEL	CHEMBL428647	ChEMBL	ChEMBL BioAssay	540337	GI50	10	nM	Cytotoxicity against mouse B16 cells after 72 hrs by MTT colorimetric assay
PACLITAXEL	CHEMBL428647	ChEMBL	ChEMBL BioAssay	523858	GI50	26	nM	Growth inhibition of human T47D cells after 48 hrs
PACLITAXEL	CHEMBL428647	ChEMBL	ChEMBL BioAssay	523859	GI50	60	nM	Growth inhibition of human HCT116 cells after 48 hrs
PACLITAXEL	CHEMBL428647	ChEMBL	ChEMBL BioAssay	523860	GI50	61	nM	Growth inhibition of human SNU398 cells after 48 hrs
PACLITAXEL	CHEMBL428647	ChEMBL	ChEMBL BioAssay	499357	GI50	0.01	nM	Antiproliferative activity against human MESSA cells by SRB assay
PACLITAXEL	CHEMBL428647	ChEMBL	ChEMBL BioAssay	499358	GI50	160	nM	Antiproliferative activity against multidrug resistant human MES-SA/Dx5 cells by SRB assay
PACLITAXEL	CHEMBL428647	ChEMBL	ChEMBL BioAssay	499359	GI50	11	nM	Antiproliferative activity against human HCT15 cells by SRB assay
PACLITAXEL	CHEMBL428647	ChEMBL	ChEMBL BioAssay	499360	GI50	830	nM	Antiproliferative activity against multidrug resistant human HCT15/CLO2 cells by SRB assay
PACLITAXEL	CHEMBL428647	ChEMBL	ChEMBL BioAssay	499362	GI50	0.01	nM	Antiproliferative activity against human A431 cells by SRB assay
PACLITAXEL	CHEMBL428647	ChEMBL	ChEMBL BioAssay	579257	GI50	26	nM	Growth inhibition of human T47D cells after 48 hrs
PACLITAXEL	CHEMBL428647	ChEMBL	ChEMBL BioAssay	579345	GI50	23	nM	Growth inhibition of human H1299 cells after 48 hrs
PACLITAXEL	CHEMBL428647	ChEMBL	ChEMBL BioAssay	600762	GI50	7540	nM	Intrinsic cytotoxicity against human MES-SA/Dx5 cells
PACLITAXEL	CHEMBL428647	ChEMBL	ChEMBL BioAssay	610180	GI50	26	nM	Growth inhibition of human T47D cells after 48 hrs
PACLITAXEL	CHEMBL428647	ChEMBL	ChEMBL BioAssay	610181	GI50	60	nM	Growth inhibition of human HCT116 cells after 48 hrs
PACLITAXEL	CHEMBL428647	ChEMBL	ChEMBL BioAssay	610182	GI50	61	nM	Growth inhibition of human SNU398 cells after 48 hrs
PACLITAXEL	CHEMBL428647	ChEMBL	ChEMBL BioAssay	618112	GI50	59	nM	Cytotoxicity against human HepG2 cells by SRB assay
PACLITAXEL	CHEMBL428647	ChEMBL	ChEMBL BioAssay	639753	GI50	10	nM	Cytotoxicity against human DLD1 cells after 72 hrs by MTT assay
PACLITAXEL	CHEMBL428647	ChEMBL	ChEMBL BioAssay	639754	GI50	20	nM	Cytotoxicity against human U87 cells after 72 hrs by MTT assay
PACLITAXEL	CHEMBL428647	ChEMBL	ChEMBL BioAssay	639755	GI50	20	nM	Cytotoxicity against human HeLa cells after 72 hrs by MTT assay
PACLITAXEL	CHEMBL428647	ChEMBL	ChEMBL BioAssay	639756	GI50	30	nM	Cytotoxicity against human SiHa cells after 72 hrs by MTT assay
PACLITAXEL	CHEMBL428647	ChEMBL	ChEMBL BioAssay	639757	GI50	10	nM	Cytotoxicity against human A172 cells after 72 hrs by MTT assay
PACLITAXEL	CHEMBL428647	ChEMBL	ChEMBL BioAssay	639758	GI50	10	nM	Cytotoxicity against mouse B16 cells after 72 hrs by MTT assay
PACLITAXEL	CHEMBL428647	ChEMBL	ChEMBL BioAssay	663431	GI50	16170	nM	Anticancer activity against vincristine-resistant human Hep3B cells after 3 days by SRB assay
PACLITAXEL	CHEMBL428647	ChEMBL	ChEMBL BioAssay	663430	GI50	0.4	nM	Anticancer activity against human Hep3B cells after 3 days by SRB assay
PACLITAXEL	CHEMBL428647	ChEMBL	ChEMBL BioAssay	715919	GI50	4	nM	Cytotoxicity against human PC3 cells after 72 hrs by MTT assay
PACLITAXEL	CHEMBL428647	ChEMBL	ChEMBL BioAssay	715917	GI50	4	nM	Cytotoxicity against human K562 cells after 72 hrs by MTT assay
PACLITAXEL	CHEMBL428647	ChEMBL	ChEMBL BioAssay	715916	GI50	3	nM	Cytotoxicity against human HT-29 cells after 72 hrs by MTT assay
PACLITAXEL	CHEMBL428647	ChEMBL	ChEMBL BioAssay	715915	GI50	3	nM	Cytotoxicity against human MCF7 cells after 72 hrs by MTT assay
PACLITAXEL	CHEMBL428647	ChEMBL	ChEMBL BioAssay	727401	GI50	5.16	nM	Cytotoxicity against human KB cells after 3 days
PACLITAXEL	CHEMBL428647	ChEMBL	ChEMBL BioAssay	727404	GI50	5.23	nM	Cytotoxicity against human DU145 cells after 3 days
PACLITAXEL	CHEMBL428647	ChEMBL	ChEMBL BioAssay	727402	GI50	7.6	nM	Cytotoxicity against human A549 cells after 3 days
PACLITAXEL	CHEMBL428647	ChEMBL	ChEMBL BioAssay	728168	GI50	4.87	nM	Cytotoxicity activity against human KB cells assessed as growth inhibition at 10 ug/ml after 72 hrs sulforhodamine B assay
PACLITAXEL	CHEMBL428647	ChEMBL	ChEMBL BioAssay	728169	GI50	5.58	nM	Cytotoxicity activity against human A549 cells assessed as growth inhibition at 10 ug/ml after 72 hrs sulforhodamine B assay
PACLITAXEL	CHEMBL428647	ChEMBL	ChEMBL BioAssay	728170	GI50	5.55	nM	Cytotoxicity activity against human DU145 cells assessed as growth inhibition at 10 ug/ml after 72 hrs sulforhodamine B assay
PACLITAXEL	CHEMBL428647	ChEMBL	ChEMBL BioAssay	727403	GI50	100	nM	Cytotoxicity against human HCT8 cells after 3 days
PACLITAXEL	CHEMBL428647	ChEMBL	ChEMBL BioAssay	728171	GI50	1000	nM	Cytotoxicity activity against human KBVIN cells assessed as growth inhibition at 10 ug/ml after 72 hrs sulforhodamine B assay
PACLITAXEL	CHEMBL428647	ChEMBL	ChEMBL BioAssay	751698	GI50	12	nM	Cytotoxicity against human SF268 cells after 48 hrs by SRB assay
PACLITAXEL	CHEMBL428647	ChEMBL	ChEMBL BioAssay	751699	GI50	12	nM	Cytotoxicity against human MCF7 cells after 48 hrs by SRB assay
PACLITAXEL	CHEMBL428647	ChEMBL	ChEMBL BioAssay	751700	GI50	24	nM	Cytotoxicity against human H460 cells after 48 hrs by SRB assay
PACLITAXEL	CHEMBL428647	ChEMBL	ChEMBL BioAssay	751701	GI50	12	nM	Cytotoxicity against human HT-29 cells after 48 hrs by SRB assay
PACLITAXEL	CHEMBL428647	ChEMBL	ChEMBL BioAssay	751702	GI50	5900	nM	Cytotoxicity against human CHOK1 cells after 48 hrs by SRB assay
PACLITAXEL	CHEMBL428647	ChEMBL	ChEMBL BioAssay	772261	GI50	2820	nM	Cytotoxicity against human HeLa cells assessed as growth inhibition after 3 days by MTT assay
PACLITAXEL	CHEMBL428647	ChEMBL	ChEMBL BioAssay	772262	GI50	1460	nM	Cytotoxicity against human PC3 cells assessed as growth inhibition after 3 days by MTT assay
PACLITAXEL	CHEMBL428647	ChEMBL	ChEMBL BioAssay	772263	GI50	2190	nM	Cytotoxicity against human SK-N-SH cells assessed as growth inhibition after 3 days by MTT assay
PACLITAXEL	CHEMBL428647	ChEMBL	ChEMBL BioAssay	772264	GI50	1070	nM	Cytotoxicity against human MCF7 cells assessed as growth inhibition after 3 days by MTT assay
PACLITAXEL	CHEMBL428647	ChEMBL	ChEMBL BioAssay	775807	GI50	0.27	nM	Growth inhibition of human A2780 cells
PACLITAXEL	CHEMBL428647	ChEMBL	ChEMBL BioAssay	775808	GI50	0.017	nM	Growth inhibition of human HBL100 cells
PACLITAXEL	CHEMBL428647	ChEMBL	ChEMBL BioAssay	775809	GI50	0.033	nM	Growth inhibition of human HeLa cells
PACLITAXEL	CHEMBL428647	ChEMBL	ChEMBL BioAssay	775811	GI50	5	nM	Growth inhibition of human SW1573 cells
PACLITAXEL	CHEMBL428647	ChEMBL	ChEMBL BioAssay	775812	GI50	0.15	nM	Growth inhibition of human T47D cells
PACLITAXEL	CHEMBL428647	ChEMBL	ChEMBL BioAssay	775813	GI50	0.22	nM	Growth inhibition of human WiDr cells
PACLITAXEL	CHEMBL428647	ChEMBL	ChEMBL BioAssay	788643	GI50	2	nM	Cytotoxicity against human RPMI8226 cells by sulforhodamine B assay
PACLITAXEL	CHEMBL428647	ChEMBL	ChEMBL BioAssay	788645	GI50	4	nM	Cytotoxicity against human A549 cells by sulforhodamine B assay
PACLITAXEL	CHEMBL428647	ChEMBL	ChEMBL BioAssay	788650	GI50	13	nM	Cytotoxicity against human NCI-H322M cells by sulforhodamine B assay
PACLITAXEL	CHEMBL428647	ChEMBL	ChEMBL BioAssay	788653	GI50	3	nM	Cytotoxicity against human COLO205 cells by sulforhodamine B assay
PACLITAXEL	CHEMBL428647	ChEMBL	ChEMBL BioAssay	788654	GI50	3	nM	Cytotoxicity against human HCC2998 cells by sulforhodamine B assay
PACLITAXEL	CHEMBL428647	ChEMBL	ChEMBL BioAssay	788656	GI50	158	nM	Cytotoxicity against human HCT15 cells by sulforhodamine B assay
PACLITAXEL	CHEMBL428647	ChEMBL	ChEMBL BioAssay	788657	GI50	2	nM	Cytotoxicity against human HT-29 cells by sulforhodamine B assay
PACLITAXEL	CHEMBL428647	ChEMBL	ChEMBL BioAssay	788658	GI50	4	nM	Cytotoxicity against human KM12 cells by sulforhodamine B assay
PACLITAXEL	CHEMBL428647	ChEMBL	ChEMBL BioAssay	788664	GI50	4	nM	Cytotoxicity against human SNB75 cells by sulforhodamine B assay
PACLITAXEL	CHEMBL428647	ChEMBL	ChEMBL BioAssay	788693	GI50	40	nM	Cytotoxicity against human UACC257 cells by sulforhodamine B assay
PACLITAXEL	CHEMBL428647	ChEMBL	ChEMBL BioAssay	788700	GI50	8	nM	Cytotoxicity against human SKOV3 cells by sulforhodamine B assay
PACLITAXEL	CHEMBL428647	ChEMBL	ChEMBL BioAssay	788703	GI50	398	nM	Cytotoxicity against human ACHN cells by sulforhodamine B assay
PACLITAXEL	CHEMBL428647	ChEMBL	ChEMBL BioAssay	788709	GI50	4	nM	Cytotoxicity against human PC3 cells by sulforhodamine B assay
PACLITAXEL	CHEMBL428647	ChEMBL	ChEMBL BioAssay	788710	GI50	5	nM	Cytotoxicity against human DU145 cells by sulforhodamine B assay
PACLITAXEL	CHEMBL428647	ChEMBL	ChEMBL BioAssay	788714	GI50	3	nM	Cytotoxicity against human Hs578T cells by sulforhodamine B assay
PACLITAXEL	CHEMBL428647	ChEMBL	ChEMBL BioAssay	801691	GI50	4.12	nM	Antiproliferative activity against human KB cells after 72 hrs by SRB assay
PACLITAXEL	CHEMBL428647	ChEMBL	ChEMBL BioAssay	801692	GI50	1000	nM	Antiproliferative activity against human KBVIN cells after 72 hrs by SRB assay
PACLITAXEL	CHEMBL428647	ChEMBL	ChEMBL BioAssay	801693	GI50	5.46	nM	Antiproliferative activity against human A549 cells after 72 hrs by SRB assay
PACLITAXEL	CHEMBL428647	ChEMBL	ChEMBL BioAssay	801694	GI50	3.86	nM	Antiproliferative activity against human DU145 cells after 72 hrs by SRB assay
PACLITAXEL	CHEMBL428647	ChEMBL	ChEMBL BioAssay	809014	GI50	4.81	nM	PUBCHEM_BIOASSAY: NCI human tumor cell line growth inhibition assay. Data for the SN12C Renal cell line. (Class of assay: confirmatory)
PACLITAXEL	CHEMBL428647	ChEMBL	ChEMBL BioAssay	809009	GI50	3.07	nM	PUBCHEM_BIOASSAY: NCI human tumor cell line growth inhibition assay. Data for the MDA-N Breast cell line. (Class of assay: confirmatory)
PACLITAXEL	CHEMBL428647	ChEMBL	ChEMBL BioAssay	809022	GI50	660.69	nM	PUBCHEM_BIOASSAY: NCI human tumor cell line growth inhibition assay. Data for the ACHN Renal cell line. (Class of assay: confirmatory)
PACLITAXEL	CHEMBL428647	ChEMBL	ChEMBL BioAssay	809018	GI50	3.96	nM	PUBCHEM_BIOASSAY: NCI human tumor cell line growth inhibition assay. Data for the NCI-H23 Non-Small Cell Lung cell line. (Class of assay: confirmatory)
PACLITAXEL	CHEMBL428647	ChEMBL	ChEMBL BioAssay	809023	GI50	1093.96	nM	PUBCHEM_BIOASSAY: NCI human tumor cell line growth inhibition assay. Data for the UO-31 Renal cell line. (Class of assay: confirmatory)
PACLITAXEL	CHEMBL428647	ChEMBL	ChEMBL BioAssay	809024	GI50	73.79	nM	PUBCHEM_BIOASSAY: NCI human tumor cell line growth inhibition assay. Data for the HOP-92 Non-Small Cell Lung cell line. (Class of assay: confirmatory)
PACLITAXEL	CHEMBL428647	ChEMBL	ChEMBL BioAssay	809027	GI50	4.27	nM	PUBCHEM_BIOASSAY: NCI human tumor cell line growth inhibition assay. Data for the HL-60(TB) Leukemia cell line. (Class of assay: confirmatory)
PACLITAXEL	CHEMBL428647	ChEMBL	ChEMBL BioAssay	809031	GI50	23.93	nM	PUBCHEM_BIOASSAY: NCI human tumor cell line growth inhibition assay. Data for the DU-145 Prostate cell line. (Class of assay: confirmatory)
PACLITAXEL	CHEMBL428647	ChEMBL	ChEMBL BioAssay	809032	GI50	3.73	nM	PUBCHEM_BIOASSAY: NCI human tumor cell line growth inhibition assay. Data for the SF-539 Central Nervous System cell line. (Class of assay: confirmatory)
PACLITAXEL	CHEMBL428647	ChEMBL	ChEMBL BioAssay	809035	GI50	3.88	nM	PUBCHEM_BIOASSAY: NCI human tumor cell line growth inhibition assay. Data for the SK-MEL-5 Melanoma cell line. (Class of assay: confirmatory)
PACLITAXEL	CHEMBL428647	ChEMBL	ChEMBL BioAssay	809039	GI50	29.04	nM	PUBCHEM_BIOASSAY: NCI human tumor cell line growth inhibition assay. Data for the MALME-3M Melanoma cell line. (Class of assay: confirmatory)
PACLITAXEL	CHEMBL428647	ChEMBL	ChEMBL BioAssay	809048	GI50	107.4	nM	PUBCHEM_BIOASSAY: NCI human tumor cell line growth inhibition assay. Data for the A498 Renal cell line. (Class of assay: confirmatory)
PACLITAXEL	CHEMBL428647	ChEMBL	ChEMBL BioAssay	809044	GI50	3.24	nM	PUBCHEM_BIOASSAY: NCI human tumor cell line growth inhibition assay. Data for the K-562 Leukemia cell line. (Class of assay: confirmatory)
PACLITAXEL	CHEMBL428647	ChEMBL	ChEMBL BioAssay	809051	GI50	3.21	nM	PUBCHEM_BIOASSAY: NCI human tumor cell line growth inhibition assay. Data for the OVCAR-3 Ovarian cell line. (Class of assay: confirmatory)
PACLITAXEL	CHEMBL428647	ChEMBL	ChEMBL BioAssay	809054	GI50	4.43	nM	PUBCHEM_BIOASSAY: NCI human tumor cell line growth inhibition assay. Data for the MOLT-4 Leukemia cell line. (Class of assay: confirmatory)
PACLITAXEL	CHEMBL428647	ChEMBL	ChEMBL BioAssay	809059	GI50	3111.72	nM	PUBCHEM_BIOASSAY: NCI human tumor cell line growth inhibition assay. Data for the NCI/ADR-RES Breast cell line. (Class of assay: confirmatory)
PACLITAXEL	CHEMBL428647	ChEMBL	ChEMBL BioAssay	809057	GI50	12.88	nM	PUBCHEM_BIOASSAY: NCI human tumor cell line growth inhibition assay. Data for the HOP-62 Non-Small Cell Lung cell line. (Class of assay: confirmatory)
PACLITAXEL	CHEMBL428647	ChEMBL	ChEMBL BioAssay	809061	GI50	3.84	nM	PUBCHEM_BIOASSAY: NCI human tumor cell line growth inhibition assay. Data for the U251 Central Nervous System cell line. (Class of assay: confirmatory)
PACLITAXEL	CHEMBL428647	ChEMBL	ChEMBL BioAssay	809063	GI50	78.34	nM	PUBCHEM_BIOASSAY: NCI human tumor cell line growth inhibition assay. Data for the OVCAR-5 Ovarian cell line. (Class of assay: confirmatory)
PACLITAXEL	CHEMBL428647	ChEMBL	ChEMBL BioAssay	809062	GI50	4.54	nM	PUBCHEM_BIOASSAY: NCI human tumor cell line growth inhibition assay. Data for the OVCAR-8 Ovarian cell line. (Class of assay: confirmatory)
PACLITAXEL	CHEMBL428647	ChEMBL	ChEMBL BioAssay	809077	GI50	53.95	nM	PUBCHEM_BIOASSAY: NCI human tumor cell line growth inhibition assay. Data for the MDA-MB-231/ATCC Breast cell line. (Class of assay: confirmatory)
PACLITAXEL	CHEMBL428647	ChEMBL	ChEMBL BioAssay	809073	GI50	12.11	nM	PUBCHEM_BIOASSAY: NCI human tumor cell line growth inhibition assay. Data for the SNB-19 Central Nervous System cell line. (Class of assay: confirmatory)
PACLITAXEL	CHEMBL428647	ChEMBL	ChEMBL BioAssay	809076	GI50	3.13	nM	PUBCHEM_BIOASSAY: NCI human tumor cell line growth inhibition assay. Data for the DMS 273 Small Cell Lung cell line. (Class of assay: confirmatory)
PACLITAXEL	CHEMBL428647	ChEMBL	ChEMBL BioAssay	809079	GI50	16.67	nM	PUBCHEM_BIOASSAY: NCI human tumor cell line growth inhibition assay. Data for the SR Leukemia cell line. (Class of assay: confirmatory)
PACLITAXEL	CHEMBL428647	ChEMBL	ChEMBL BioAssay	809080	GI50	113.24	nM	PUBCHEM_BIOASSAY: NCI human tumor cell line growth inhibition assay. Data for the TK-10 Renal cell line. (Class of assay: confirmatory)
PACLITAXEL	CHEMBL428647	ChEMBL	ChEMBL BioAssay	809086	GI50	3.26	nM	PUBCHEM_BIOASSAY: NCI human tumor cell line growth inhibition assay. Data for the SW-620 Colon cell line. (Class of assay: confirmatory)
PACLITAXEL	CHEMBL428647	ChEMBL	ChEMBL BioAssay	809088	GI50	3.08	nM	PUBCHEM_BIOASSAY: NCI human tumor cell line growth inhibition assay. Data for the M19-MEL Melanoma cell line. (Class of assay: confirmatory)
PACLITAXEL	CHEMBL428647	ChEMBL	ChEMBL BioAssay	809089	GI50	4.65	nM	PUBCHEM_BIOASSAY: NCI human tumor cell line growth inhibition assay. Data for the NCI-H522 Non-Small Cell Lung cell line. (Class of assay: confirmatory)
PACLITAXEL	CHEMBL428647	ChEMBL	ChEMBL BioAssay	809091	GI50	3.06	nM	PUBCHEM_BIOASSAY: NCI human tumor cell line growth inhibition assay. Data for the KM12 Colon cell line. (Class of assay: confirmatory)
PACLITAXEL	CHEMBL428647	ChEMBL	ChEMBL BioAssay	809099	GI50	22.91	nM	PUBCHEM_BIOASSAY: NCI human tumor cell line growth inhibition assay. Data for the M14 Melanoma cell line. (Class of assay: confirmatory)
PACLITAXEL	CHEMBL428647	ChEMBL	ChEMBL BioAssay	809100	GI50	3.48	nM	PUBCHEM_BIOASSAY: NCI human tumor cell line growth inhibition assay. Data for the XF 498 Central Nervous System cell line. (Class of assay: confirmatory)
PACLITAXEL	CHEMBL428647	ChEMBL	ChEMBL BioAssay	809101	GI50	8.85	nM	PUBCHEM_BIOASSAY: NCI human tumor cell line growth inhibition assay. Data for the NCI-H322M Non-Small Cell Lung cell line. (Class of assay: confirmatory)
PACLITAXEL	CHEMBL428647	ChEMBL	ChEMBL BioAssay	809102	GI50	2.67	nM	PUBCHEM_BIOASSAY: NCI human tumor cell line growth inhibition assay. Data for the RPMI-8226 Leukemia cell line. (Class of assay: confirmatory)
PACLITAXEL	CHEMBL428647	ChEMBL	ChEMBL BioAssay	809105	GI50	486.41	nM	PUBCHEM_BIOASSAY: NCI human tumor cell line growth inhibition assay. Data for the OVCAR-4 Ovarian cell line. (Class of assay: confirmatory)
PACLITAXEL	CHEMBL428647	ChEMBL	ChEMBL BioAssay	809106	GI50	3.55	nM	PUBCHEM_BIOASSAY: NCI human tumor cell line growth inhibition assay. Data for the LOX IMVI Melanoma cell line. (Class of assay: confirmatory)
PACLITAXEL	CHEMBL428647	ChEMBL	ChEMBL BioAssay	809109	GI50	5.69	nM	PUBCHEM_BIOASSAY: NCI human tumor cell line growth inhibition assay. Data for the P388 Leukemia cell line. (Class of assay: confirmatory)
PACLITAXEL	CHEMBL428647	ChEMBL	ChEMBL BioAssay	809113	GI50	32.66	nM	PUBCHEM_BIOASSAY: NCI human tumor cell line growth inhibition assay. Data for the BT-549 Breast cell line. (Class of assay: confirmatory)
PACLITAXEL	CHEMBL428647	ChEMBL	ChEMBL BioAssay	809292	GI50	50.7	nM	PUBCHEM_BIOASSAY: NCI human tumor cell line growth inhibition assay. Data for the SK-MEL-2 Melanoma cell line. (Class of assay: confirmatory)
PACLITAXEL	CHEMBL428647	ChEMBL	ChEMBL BioAssay	809296	GI50	2.81	nM	PUBCHEM_BIOASSAY: NCI human tumor cell line growth inhibition assay. Data for the KM20L2 Colon cell line. (Class of assay: confirmatory)
PACLITAXEL	CHEMBL428647	ChEMBL	ChEMBL BioAssay	809302	GI50	3.54	nM	PUBCHEM_BIOASSAY: NCI human tumor cell line growth inhibition assay. Data for the A549/ATCC Non-Small Cell Lung cell line. (Class of assay: confirmatory)
PACLITAXEL	CHEMBL428647	ChEMBL	ChEMBL BioAssay	809308	GI50	3.41	nM	PUBCHEM_BIOASSAY: NCI human tumor cell line growth inhibition assay. Data for the HCC-2998 Colon cell line. (Class of assay: confirmatory)
PACLITAXEL	CHEMBL428647	ChEMBL	ChEMBL BioAssay	809314	GI50	3.78	nM	PUBCHEM_BIOASSAY: NCI human tumor cell line growth inhibition assay. Data for the SNB-75 Central Nervous System cell line. (Class of assay: confirmatory)
PACLITAXEL	CHEMBL428647	ChEMBL	ChEMBL BioAssay	809316	GI50	157.04	nM	PUBCHEM_BIOASSAY: NCI human tumor cell line growth inhibition assay. Data for the HCT-15 Colon cell line. (Class of assay: confirmatory)
PACLITAXEL	CHEMBL428647	ChEMBL	ChEMBL BioAssay	809322	GI50	2.68	nM	PUBCHEM_BIOASSAY: NCI human tumor cell line growth inhibition assay. Data for the HCT-116 Colon cell line. (Class of assay: confirmatory)
PACLITAXEL	CHEMBL428647	ChEMBL	ChEMBL BioAssay	809324	GI50	6.58	nM	PUBCHEM_BIOASSAY: NCI human tumor cell line growth inhibition assay. Data for the SF-268 Central Nervous System cell line. (Class of assay: confirmatory)
PACLITAXEL	CHEMBL428647	ChEMBL	ChEMBL BioAssay	809333	GI50	18.16	nM	PUBCHEM_BIOASSAY: NCI human tumor cell line growth inhibition assay. Data for the PC-3 Prostate cell line. (Class of assay: confirmatory)
PACLITAXEL	CHEMBL428647	ChEMBL	ChEMBL BioAssay	809330	GI50	2.92	nM	PUBCHEM_BIOASSAY: NCI human tumor cell line growth inhibition assay. Data for the MCF7 Breast cell line. (Class of assay: confirmatory)
PACLITAXEL	CHEMBL428647	ChEMBL	ChEMBL BioAssay	809328	GI50	127.94	nM	PUBCHEM_BIOASSAY: NCI human tumor cell line growth inhibition assay. Data for the EKVX Non-Small Cell Lung cell line. (Class of assay: confirmatory)
PACLITAXEL	CHEMBL428647	ChEMBL	ChEMBL BioAssay	809337	GI50	528.45	nM	PUBCHEM_BIOASSAY: NCI human tumor cell line growth inhibition assay. Data for the LXFL 529 Non-Small Cell Lung cell line. (Class of assay: confirmatory)
PACLITAXEL	CHEMBL428647	ChEMBL	ChEMBL BioAssay	809343	GI50	8.81	nM	PUBCHEM_BIOASSAY: NCI human tumor cell line growth inhibition assay. Data for the SK-OV-3 Ovarian cell line. (Class of assay: confirmatory)
PACLITAXEL	CHEMBL428647	ChEMBL	ChEMBL BioAssay	809335	GI50	2.9	nM	PUBCHEM_BIOASSAY: NCI human tumor cell line growth inhibition assay. Data for the DMS 114 Small Cell Lung cell line. (Class of assay: confirmatory)
PACLITAXEL	CHEMBL428647	ChEMBL	ChEMBL BioAssay	809349	GI50	2.96	nM	PUBCHEM_BIOASSAY: NCI human tumor cell line growth inhibition assay. Data for the NCI-H460 Non-Small Cell Lung cell line. (Class of assay: confirmatory)
PACLITAXEL	CHEMBL428647	ChEMBL	ChEMBL BioAssay	809348	GI50	53.95	nM	PUBCHEM_BIOASSAY: NCI human tumor cell line growth inhibition assay. Data for the T-47D Breast cell line. (Class of assay: confirmatory)
PACLITAXEL	CHEMBL428647	ChEMBL	ChEMBL BioAssay	809351	GI50	4.19	nM	PUBCHEM_BIOASSAY: NCI human tumor cell line growth inhibition assay. Data for the UACC-62 Melanoma cell line. (Class of assay: confirmatory)
PACLITAXEL	CHEMBL428647	ChEMBL	ChEMBL BioAssay	809366	GI50	605.34	nM	PUBCHEM_BIOASSAY: NCI human tumor cell line growth inhibition assay. Data for the P388/ADR Leukemia cell line. (Class of assay: confirmatory)
PACLITAXEL	CHEMBL428647	ChEMBL	ChEMBL BioAssay	809369	GI50	3.95	nM	PUBCHEM_BIOASSAY: NCI human tumor cell line growth inhibition assay. Data for the MDA-MB-435 Breast cell line. (Class of assay: confirmatory)
PACLITAXEL	CHEMBL428647	ChEMBL	ChEMBL BioAssay	809359	GI50	203.24	nM	PUBCHEM_BIOASSAY: NCI human tumor cell line growth inhibition assay. Data for the CAKI-1 Renal cell line. (Class of assay: confirmatory)
PACLITAXEL	CHEMBL428647	ChEMBL	ChEMBL BioAssay	809377	GI50	7.08	nM	PUBCHEM_BIOASSAY: NCI human tumor cell line growth inhibition assay. Data for the IGROV1 Ovarian cell line. (Class of assay: confirmatory)
PACLITAXEL	CHEMBL428647	ChEMBL	ChEMBL BioAssay	809370	GI50	12.08	nM	PUBCHEM_BIOASSAY: NCI human tumor cell line growth inhibition assay. Data for the SF-295 Central Nervous System cell line. (Class of assay: confirmatory)
PACLITAXEL	CHEMBL428647	ChEMBL	ChEMBL BioAssay	809401	GI50	33.73	nM	PUBCHEM_BIOASSAY: NCI human tumor cell line growth inhibition assay. Data for the 786-0 Renal cell line. (Class of assay: confirmatory)
PACLITAXEL	CHEMBL428647	ChEMBL	ChEMBL BioAssay	809393	GI50	5.97	nM	PUBCHEM_BIOASSAY: NCI human tumor cell line growth inhibition assay. Data for the HS 578T Breast cell line. (Class of assay: confirmatory)
PACLITAXEL	CHEMBL428647	ChEMBL	ChEMBL BioAssay	809408	GI50	21.23	nM	PUBCHEM_BIOASSAY: NCI human tumor cell line growth inhibition assay. Data for the UACC-257 Melanoma cell line. (Class of assay: confirmatory)
PACLITAXEL	CHEMBL428647	ChEMBL	ChEMBL BioAssay	809402	GI50	9.82	nM	PUBCHEM_BIOASSAY: NCI human tumor cell line growth inhibition assay. Data for the SNB-78 Central Nervous System cell line. (Class of assay: confirmatory)
PACLITAXEL	CHEMBL428647	ChEMBL	ChEMBL BioAssay	809409	GI50	2.67	nM	PUBCHEM_BIOASSAY: NCI human tumor cell line growth inhibition assay. Data for the CCRF-CEM Leukemia cell line. (Class of assay: confirmatory)
PACLITAXEL	CHEMBL428647	ChEMBL	ChEMBL BioAssay	809411	GI50	44.77	nM	PUBCHEM_BIOASSAY: NCI human tumor cell line growth inhibition assay. Data for the DLD-1 Colon cell line. (Class of assay: confirmatory)
PACLITAXEL	CHEMBL428647	ChEMBL	ChEMBL BioAssay	809423	GI50	21.48	nM	PUBCHEM_BIOASSAY: NCI human tumor cell line growth inhibition assay. Data for the NCI-H226 Non-Small Cell Lung cell line. (Class of assay: confirmatory)
PACLITAXEL	CHEMBL428647	ChEMBL	ChEMBL BioAssay	809426	GI50	179.89	nM	PUBCHEM_BIOASSAY: NCI human tumor cell line growth inhibition assay. Data for the SK-MEL-28 Melanoma cell line. (Class of assay: confirmatory)
PACLITAXEL	CHEMBL428647	ChEMBL	ChEMBL BioAssay	809425	GI50	2.73	nM	PUBCHEM_BIOASSAY: NCI human tumor cell line growth inhibition assay. Data for the HT29 Colon cell line. (Class of assay: confirmatory)
PACLITAXEL	CHEMBL428647	ChEMBL	ChEMBL BioAssay	809428	GI50	6.49	nM	PUBCHEM_BIOASSAY: NCI human tumor cell line growth inhibition assay. Data for the RXF 393 Renal cell line. (Class of assay: confirmatory)
PACLITAXEL	CHEMBL428647	ChEMBL	ChEMBL BioAssay	809431	GI50	3.03	nM	PUBCHEM_BIOASSAY: NCI human tumor cell line growth inhibition assay. Data for the COLO 205 Colon cell line. (Class of assay: confirmatory)
PACLITAXEL	CHEMBL428647	ChEMBL	ChEMBL BioAssay	809433	GI50	157.4	nM	PUBCHEM_BIOASSAY: NCI human tumor cell line growth inhibition assay. Data for the HOP-18 Non-Small Cell Lung cell line. (Class of assay: confirmatory)
PACLITAXEL	CHEMBL428647	ChEMBL	ChEMBL BioAssay	809434	GI50	3.27	nM	PUBCHEM_BIOASSAY: NCI human tumor cell line growth inhibition assay. Data for the SN12K1 Renal cell line. (Class of assay: confirmatory)
PACLITAXEL	CHEMBL428647	ChEMBL	ChEMBL BioAssay	840120	GI50	4.89	nM	Cytotoxicity against human A549 cells after 72 hrs by SRB assay
PACLITAXEL	CHEMBL428647	ChEMBL	ChEMBL BioAssay	840121	GI50	2.65	nM	Cytotoxicity against human KB cells after 72 hrs by SRB assay
PACLITAXEL	CHEMBL428647	ChEMBL	ChEMBL BioAssay	840122	GI50	948	nM	Cytotoxicity against human KBVIN cells after 72 hrs by SRB assay
PACLITAXEL	CHEMBL428647	ChEMBL	ChEMBL BioAssay	840123	GI50	2.55	nM	Cytotoxicity against human DU145 cells after 72 hrs by SRB assay
PACLITAXEL	CHEMBL428647	ChEMBL	ChEMBL BioAssay	878628	GI50	180	nM	Growth inhibition of human HepG2 cells
PACLITAXEL	CHEMBL428647	ChEMBL	ChEMBL BioAssay	878627	GI50	60	nM	Growth inhibition of human A549 cells
PACLITAXEL	CHEMBL428647	ChEMBL	ChEMBL BioAssay	878740	GI50	30	nM	Growth inhibition of human MCF7 cells
PACLITAXEL	CHEMBL428647	ChEMBL	ChEMBL BioAssay	878739	GI50	30	nM	Growth inhibition of human NCI-H460 cells
PACLITAXEL	CHEMBL428647	ChEMBL	ChEMBL BioAssay	878737	GI50	20	nM	Growth inhibition of human NUGC3 cells
PACLITAXEL	CHEMBL428647	ChEMBL	ChEMBL BioAssay	878736	GI50	20	nM	Growth inhibition of human HONE1 cells
PACLITAXEL	CHEMBL428647	ChEMBL	ChEMBL BioAssay	934852	GI50	6.5	nM	Growth inhibition of human DU145 cells by SRB assay
PACLITAXEL	CHEMBL428647	ChEMBL	ChEMBL BioAssay	934853	GI50	1803	nM	Growth inhibition of human KBVIN cells by SRB assay
PACLITAXEL	CHEMBL428647	ChEMBL	ChEMBL BioAssay	934854	GI50	7.77	nM	Growth inhibition of human KB cells by SRB assay
PACLITAXEL	CHEMBL428647	ChEMBL	ChEMBL BioAssay	934855	GI50	8.18	nM	Growth inhibition of human A549 cells by SRB assay
PACLITAXEL	CHEMBL428647	ChEMBL	ChEMBL BioAssay	962552	GI50	50	nM	Cytotoxicity against human RXF393 cells
PACLITAXEL	CHEMBL428647	ChEMBL	ChEMBL BioAssay	962555	GI50	50	nM	Cytotoxicity against human NCI-H322M cells
PACLITAXEL	CHEMBL428647	ChEMBL	ChEMBL BioAssay	962554	GI50	40	nM	Cytotoxicity against human SNB19 cells
PACLITAXEL	CHEMBL428647	ChEMBL	ChEMBL BioAssay	962550	GI50	32	nM	Cytotoxicity against human DU145 cells
PACLITAXEL	CHEMBL428647	ChEMBL	ChEMBL BioAssay	962558	GI50	32	nM	Cytotoxicity against human MOLT4 cells
PACLITAXEL	CHEMBL428647	ChEMBL	ChEMBL BioAssay	962551	GI50	20	nM	Cytotoxicity against human OVCAR3 cells
PACLITAXEL	CHEMBL428647	ChEMBL	ChEMBL BioAssay	962553	GI50	16	nM	Cytotoxicity against human LOXIMVI cells
PACLITAXEL	CHEMBL428647	ChEMBL	ChEMBL BioAssay	962556	GI50	10	nM	Cytotoxicity against human HCT116 cells
PACLITAXEL	CHEMBL428647	ChEMBL	ChEMBL BioAssay	962549	GI50	10	nM	Cytotoxicity against human T47D cells
PACLITAXEL	CHEMBL428647	ChEMBL	ChEMBL BioAssay	967200	GI50	2000	nM	Growth inhibition of paclitaxel-resistant human 2008/17/4 cells
PACLITAXEL	CHEMBL428647	ChEMBL	ChEMBL BioAssay	967206	GI50	750	nM	Growth inhibition of multidrug-resistant human MES-SA/Dx5 cells
PACLITAXEL	CHEMBL428647	ChEMBL	ChEMBL BioAssay	967205	GI50	4	nM	Growth inhibition of human MES-SA cells
PACLITAXEL	CHEMBL428647	ChEMBL	ChEMBL BioAssay	967199	GI50	3	nM	Growth inhibition of human 2008 cells
PACLITAXEL	CHEMBL428647	ChEMBL	ChEMBL BioAssay	972819	GI50	3	nM	Cytotoxicity against human HT-29 cells after 72 hrs by MTT assay
PACLITAXEL	CHEMBL428647	ChEMBL	ChEMBL BioAssay	972818	GI50	3	nM	Cytotoxicity against human MCF7 cells after 72 hrs by MTT assay
PACLITAXEL	CHEMBL428647	ChEMBL	ChEMBL BioAssay	979010	GI50	9800	nM	Growth inhibition of human doxorubicin-resistant MES-SA/Dx5 cells after 48 hrs by MTT assay
PACLITAXEL	CHEMBL428647	ChEMBL	ChEMBL BioAssay	979011	GI50	7	nM	Growth inhibition of human MES-SA cells after 48 hrs by MTT assay
PACLITAXEL	CHEMBL428647	ChEMBL	ChEMBL BioAssay	979781	GI50	6	nM	Cytotoxicity against human DU145 cells by SRB method
PACLITAXEL	CHEMBL428647	ChEMBL	ChEMBL BioAssay	979784	GI50	1210	nM	Cytotoxicity against human KBVIN cells by SRB method
PACLITAXEL	CHEMBL428647	ChEMBL	ChEMBL BioAssay	979783	GI50	6.4	nM	Cytotoxicity against human KB cells by SRB method
PACLITAXEL	CHEMBL428647	ChEMBL	ChEMBL BioAssay	979785	GI50	7.6	nM	Cytotoxicity against human A549 cells by SRB method
PACLITAXEL	CHEMBL428647	ChEMBL	ChEMBL BioAssay	1282822	GI50	1800	nM	Cytotoxicity against human KBVIN cells by SRB assay
PACLITAXEL	CHEMBL428647	ChEMBL	ChEMBL BioAssay	1282823	GI50	8	nM	Cytotoxicity against human KB cells by SRB assay
PACLITAXEL	CHEMBL428647	ChEMBL	ChEMBL BioAssay	1282825	GI50	6	nM	Cytotoxicity against human DU145 cells by SRB assay
PACLITAXEL	CHEMBL428647	ChEMBL	ChEMBL BioAssay	1282824	GI50	7.6	nM	Cytotoxicity against human A549 cells by SRB assay
PACLITAXEL	CHEMBL428647	ChEMBL	ChEMBL BioAssay	1291283	GI50	2.23	nM	Growth inhibition of human MOLT4 cells by MTT assay
PACLITAXEL	CHEMBL428647	ChEMBL	ChEMBL BioAssay	1291286	GI50	3.61	nM	Growth inhibition of human BGC823 cells by MTT assay
PACLITAXEL	CHEMBL428647	ChEMBL	ChEMBL BioAssay	1291285	GI50	2.41	nM	Growth inhibition of human PANC1 cells by MTT assay
PACLITAXEL	CHEMBL428647	ChEMBL	ChEMBL BioAssay	1291287	GI50	7.01	nM	Growth inhibition of human K562 cells by MTT assay
PACLITAXEL	CHEMBL428647	ChEMBL	ChEMBL BioAssay	1291289	GI50	3.09	nM	Growth inhibition of human SGC7901 cells by MTT assay
PACLITAXEL	CHEMBL428647	ChEMBL	ChEMBL BioAssay	1291288	GI50	1.79	nM	Growth inhibition of human Bel7402 cells by MTT assay
PACLITAXEL	CHEMBL428647	ChEMBL	ChEMBL BioAssay	1291290	GI50	2.39	nM	Growth inhibition of human U937 cells by MTT assay
PACLITAXEL	CHEMBL428647	ChEMBL	ChEMBL BioAssay	1291292	GI50	5.57	nM	Growth inhibition of human DU145 cells by MTT assay
PACLITAXEL	CHEMBL428647	ChEMBL	ChEMBL BioAssay	1291291	GI50	1.29	nM	Growth inhibition of human MCF7 cells by MTT assay
PACLITAXEL	CHEMBL428647	ChEMBL	ChEMBL BioAssay	1291293	GI50	2.36	nM	Growth inhibition of human A431 cells by MTT assay
PACLITAXEL	CHEMBL428647	ChEMBL	ChEMBL BioAssay	1291294	GI50	3.21	nM	Growth inhibition of human HeLa cells by MTT assay
PACLITAXEL	CHEMBL428647	ChEMBL	ChEMBL BioAssay	1291297	GI50	18.73	nM	Growth inhibition of human A549 cells by MTT assay
PACLITAXEL	CHEMBL428647	ChEMBL	ChEMBL BioAssay	1291296	GI50	206.7	nM	Growth inhibition of human HuH7 cells by MTT assay
PACLITAXEL	CHEMBL428647	ChEMBL	ChEMBL BioAssay	1291298	GI50	3.89	nM	Growth inhibition of human HT1080 cells by MTT assay
PACLITAXEL	CHEMBL428647	ChEMBL	ChEMBL BioAssay	1295359	GI50	6	nM	Cytotoxicity against human DU145 cells by SRB assay
PACLITAXEL	CHEMBL428647	ChEMBL	ChEMBL BioAssay	1295360	GI50	1210	nM	Cytotoxicity against human KBVIN cells by SRB assay
PACLITAXEL	CHEMBL428647	ChEMBL	ChEMBL BioAssay	1295361	GI50	6.4	nM	Cytotoxicity against human KB cells by SRB assay
PACLITAXEL	CHEMBL428647	ChEMBL	ChEMBL BioAssay	1295362	GI50	7.6	nM	Cytotoxicity against human A549 cells by SRB assay
DASATINIB	CHEMBL1421	ChEMBL	ChEMBL BioAssay	972641	GI50	8430	nM	Cytotoxicity against human SW620 cells after 48 hrs by SRB assay
DASATINIB	CHEMBL1421	ChEMBL	ChEMBL BioAssay	972642	GI50	6610	nM	Cytotoxicity against human MALME-3M cells after 48 hrs by SRB assay
DASATINIB	CHEMBL1421	ChEMBL	ChEMBL BioAssay	972643	GI50	3700	nM	Cytotoxicity against human HCT116 cells after 48 hrs by SRB assay
DASATINIB	CHEMBL1421	ChEMBL	ChEMBL BioAssay	972645	GI50	20	nM	Cytotoxicity against human MDA-MB-231 cells after 48 hrs by SRB assay
DASATINIB	CHEMBL1421	ChEMBL	ChEMBL BioAssay	972644	GI50	30	nM	Cytotoxicity against human Hs578T cells after 48 hrs by SRB assay
DASATINIB	CHEMBL1421	ChEMBL	ChEMBL BioAssay	972646	GI50	160	nM	Cytotoxicity against human DU145 cells after 48 hrs by SRB assay
DASATINIB	CHEMBL1421	ChEMBL	ChEMBL BioAssay	972648	GI50	2810	nM	Cytotoxicity against human U251 cells after 48 hrs by SRB assay
DASATINIB	CHEMBL1421	ChEMBL	ChEMBL BioAssay	972647	GI50	8320	nM	Cytotoxicity against human MCF7 cells after 48 hrs by SRB assay
DASATINIB	CHEMBL1421	ChEMBL	ChEMBL BioAssay	972649	GI50	7440	nM	Cytotoxicity against human KM12 cells after 48 hrs by SRB assay
DASATINIB	CHEMBL1421	ChEMBL	ChEMBL BioAssay	972651	GI50	5700	nM	Cytotoxicity against human NCI60 cells after 48 hrs by SRB assay
DASATINIB	CHEMBL1421	ChEMBL	ChEMBL BioAssay	972669	GI50	1800	nM	Cytotoxicity against human HMEC after 72 hrs by WST1 assay
DOCETAXEL	CHEMBL92	ChEMBL	ChEMBL BioAssay	147618	GI50	0.00078	ug.mL-1	Cytotoxic activity against mouse leukemia P388 cell line
DOCETAXEL	CHEMBL92	ChEMBL	ChEMBL BioAssay	153606	GI50	0.00041	ug.mL-1	Cytotoxic activity against human lung cancer PC-6 cell line
DOCETAXEL	CHEMBL92	ChEMBL	ChEMBL BioAssay	153104	GI50	0.0149	ug.mL-1	Cytotoxic activity against human lung cancer PC-12 cell line
DOCETAXEL	CHEMBL92	ChEMBL	ChEMBL BioAssay	147617	GI50	0.00674	ug.mL-1	Concentration required to inhibit the growth of mouse leukemia (P388) cell lines by 50% on 72 h continuous exposure
DOCETAXEL	CHEMBL92	ChEMBL	ChEMBL BioAssay	153605	GI50	0.00113	ug.mL-1	Concentration required to inhibit the growth of human lung cancer (PC-6)cell lines by 50% on 72 hr continuous exposure
DOCETAXEL	CHEMBL92	ChEMBL	ChEMBL BioAssay	153103	GI50	0.0534	ug.mL-1	Concentration required to inhibit the growth of human lung cancer (PC-12)cell lines by 50% on 72 hr continuous exposure
DOCETAXEL	CHEMBL92	ChEMBL	ChEMBL BioAssay	153603	GI50	0.00116	ug.mL-1	Compound was tested for growth inhibitory activity after 72 hr of continuous exposure against human lung cancer cell line PC-6
DOCETAXEL	CHEMBL92	ChEMBL	ChEMBL BioAssay	153724	GI50	0.173	ug.mL-1	Compound was tested for growth inhibitory activity after 72 hr of continuous exposure against vincristine resistant cancer cell line PC-6/VCR
DOCETAXEL	CHEMBL92	ChEMBL	ChEMBL BioAssay	153101	GI50	0.0191	ug.mL-1	Compound was tested for growth inhibitory activity after 72 hr of continuous exposure against human lung cancer cell line PC-12
DOCETAXEL	CHEMBL92	ChEMBL	ChEMBL BioAssay	147614	GI50	0.00162	ug.mL-1	Compound was tested for growth inhibitory activity after 72 hr of continuous exposure against mouse leukemia P388
DOCETAXEL	CHEMBL92	ChEMBL	ChEMBL BioAssay	153608	GI50	0.000408	ug.mL-1	Growth inhibition of 50% of human small cell lung cancer (PC-6) cell line in MTT assay; 0.408-2.55
DOCETAXEL	CHEMBL92	ChEMBL	ChEMBL BioAssay	153106	GI50	0.0117	ug.mL-1	Growth inhibition of 50% of human non-small cell lung cancer (PC-12) cell line in MTT assay; 11.7-72.7
DOCETAXEL	CHEMBL92	ChEMBL	ChEMBL BioAssay	153726	GI50	0.0396	ug.mL-1	Growth inhibition of 50% of vincristine-resistant cell line expressing P-glycoprotein (PC-6/VCR) in MTT assay; 39.6-230
DOCETAXEL	CHEMBL92	ChEMBL	ChEMBL BioAssay	153612	GI50	0.00148	ug.mL-1	Concentration required to obtain half of the maximal inhibition for cell growth in human small cell lung cancer(PC-6) was determined by using MTT assay when the cells were exposed to compound for 72 hr
DOCETAXEL	CHEMBL92	ChEMBL	ChEMBL BioAssay	153116	GI50	0.0422	ug.mL-1	Concentration required to obtain half of the maximal inhibition for cell growth in human non-small cell lung cancer cell line(PC-12) was determined by using MTT assay when the cells were exposed to compound for 72 hr
DOCETAXEL	CHEMBL92	ChEMBL	ChEMBL BioAssay	153727	GI50	0.135	ug.mL-1	Concentration required to obtain half of the maximal inhibition for cell growth in vincristine-resistant cell line expressing P-glycoprotein (PC-6/VCR29-9) was determined by using MTT assay when the cells were exposed to compound for 72 hr
DOCETAXEL	CHEMBL92	ChEMBL	ChEMBL BioAssay	153602	GI50	0.000408	ug.mL-1	Cytotoxic activity against PC-6 human small cell lung cancer
DOCETAXEL	CHEMBL92	ChEMBL	ChEMBL BioAssay	153100	GI50	0.0117	ug.mL-1	Cytotoxic activity against PC-12 human non-small cell lung cancer cell line
DOCETAXEL	CHEMBL92	ChEMBL	ChEMBL BioAssay	153731	GI50	0.0396	ug.mL-1	Cytotoxic activity against PC-6/VCR29-9 vincristine resistant cell line expressing P-gp
DOCETAXEL	CHEMBL92	ChEMBL	ChEMBL BioAssay	809009	GI50	0.1	nM	PUBCHEM_BIOASSAY: NCI human tumor cell line growth inhibition assay. Data for the MDA-N Breast cell line. (Class of assay: confirmatory)
DOCETAXEL	CHEMBL92	ChEMBL	ChEMBL BioAssay	809014	GI50	10	nM	PUBCHEM_BIOASSAY: NCI human tumor cell line growth inhibition assay. Data for the SN12C Renal cell line. (Class of assay: confirmatory)
DOCETAXEL	CHEMBL92	ChEMBL	ChEMBL BioAssay	809018	GI50	10	nM	PUBCHEM_BIOASSAY: NCI human tumor cell line growth inhibition assay. Data for the NCI-H23 Non-Small Cell Lung cell line. (Class of assay: confirmatory)
DOCETAXEL	CHEMBL92	ChEMBL	ChEMBL BioAssay	809023	GI50	885.12	nM	PUBCHEM_BIOASSAY: NCI human tumor cell line growth inhibition assay. Data for the UO-31 Renal cell line. (Class of assay: confirmatory)
DOCETAXEL	CHEMBL92	ChEMBL	ChEMBL BioAssay	809022	GI50	590.2	nM	PUBCHEM_BIOASSAY: NCI human tumor cell line growth inhibition assay. Data for the ACHN Renal cell line. (Class of assay: confirmatory)
DOCETAXEL	CHEMBL92	ChEMBL	ChEMBL BioAssay	809027	GI50	63.1	nM	PUBCHEM_BIOASSAY: NCI human tumor cell line growth inhibition assay. Data for the HL-60(TB) Leukemia cell line. (Class of assay: confirmatory)
DOCETAXEL	CHEMBL92	ChEMBL	ChEMBL BioAssay	809024	GI50	9036.49	nM	PUBCHEM_BIOASSAY: NCI human tumor cell line growth inhibition assay. Data for the HOP-92 Non-Small Cell Lung cell line. (Class of assay: confirmatory)
DOCETAXEL	CHEMBL92	ChEMBL	ChEMBL BioAssay	809032	GI50	10	nM	PUBCHEM_BIOASSAY: NCI human tumor cell line growth inhibition assay. Data for the SF-539 Central Nervous System cell line. (Class of assay: confirmatory)
DOCETAXEL	CHEMBL92	ChEMBL	ChEMBL BioAssay	809035	GI50	10	nM	PUBCHEM_BIOASSAY: NCI human tumor cell line growth inhibition assay. Data for the SK-MEL-5 Melanoma cell line. (Class of assay: confirmatory)
DOCETAXEL	CHEMBL92	ChEMBL	ChEMBL BioAssay	809039	GI50	10000	nM	PUBCHEM_BIOASSAY: NCI human tumor cell line growth inhibition assay. Data for the MALME-3M Melanoma cell line. (Class of assay: confirmatory)
DOCETAXEL	CHEMBL92	ChEMBL	ChEMBL BioAssay	809048	GI50	85.11	nM	PUBCHEM_BIOASSAY: NCI human tumor cell line growth inhibition assay. Data for the A498 Renal cell line. (Class of assay: confirmatory)
DOCETAXEL	CHEMBL92	ChEMBL	ChEMBL BioAssay	809044	GI50	10	nM	PUBCHEM_BIOASSAY: NCI human tumor cell line growth inhibition assay. Data for the K-562 Leukemia cell line. (Class of assay: confirmatory)
DOCETAXEL	CHEMBL92	ChEMBL	ChEMBL BioAssay	809051	GI50	10	nM	PUBCHEM_BIOASSAY: NCI human tumor cell line growth inhibition assay. Data for the OVCAR-3 Ovarian cell line. (Class of assay: confirmatory)
DOCETAXEL	CHEMBL92	ChEMBL	ChEMBL BioAssay	809054	GI50	63.1	nM	PUBCHEM_BIOASSAY: NCI human tumor cell line growth inhibition assay. Data for the MOLT-4 Leukemia cell line. (Class of assay: confirmatory)
DOCETAXEL	CHEMBL92	ChEMBL	ChEMBL BioAssay	809057	GI50	10	nM	PUBCHEM_BIOASSAY: NCI human tumor cell line growth inhibition assay. Data for the HOP-62 Non-Small Cell Lung cell line. (Class of assay: confirmatory)
DOCETAXEL	CHEMBL92	ChEMBL	ChEMBL BioAssay	809061	GI50	10	nM	PUBCHEM_BIOASSAY: NCI human tumor cell line growth inhibition assay. Data for the U251 Central Nervous System cell line. (Class of assay: confirmatory)
DOCETAXEL	CHEMBL92	ChEMBL	ChEMBL BioAssay	809059	GI50	1000	nM	PUBCHEM_BIOASSAY: NCI human tumor cell line growth inhibition assay. Data for the NCI/ADR-RES Breast cell line. (Class of assay: confirmatory)
DOCETAXEL	CHEMBL92	ChEMBL	ChEMBL BioAssay	809062	GI50	10	nM	PUBCHEM_BIOASSAY: NCI human tumor cell line growth inhibition assay. Data for the OVCAR-8 Ovarian cell line. (Class of assay: confirmatory)
DOCETAXEL	CHEMBL92	ChEMBL	ChEMBL BioAssay	809063	GI50	10	nM	PUBCHEM_BIOASSAY: NCI human tumor cell line growth inhibition assay. Data for the OVCAR-5 Ovarian cell line. (Class of assay: confirmatory)
DOCETAXEL	CHEMBL92	ChEMBL	ChEMBL BioAssay	809073	GI50	43151.9	nM	PUBCHEM_BIOASSAY: NCI human tumor cell line growth inhibition assay. Data for the SNB-19 Central Nervous System cell line. (Class of assay: confirmatory)
DOCETAXEL	CHEMBL92	ChEMBL	ChEMBL BioAssay	809076	GI50	10	nM	PUBCHEM_BIOASSAY: NCI human tumor cell line growth inhibition assay. Data for the DMS 273 Small Cell Lung cell line. (Class of assay: confirmatory)
DOCETAXEL	CHEMBL92	ChEMBL	ChEMBL BioAssay	809077	GI50	21.58	nM	PUBCHEM_BIOASSAY: NCI human tumor cell line growth inhibition assay. Data for the MDA-MB-231/ATCC Breast cell line. (Class of assay: confirmatory)
DOCETAXEL	CHEMBL92	ChEMBL	ChEMBL BioAssay	809079	GI50	10	nM	PUBCHEM_BIOASSAY: NCI human tumor cell line growth inhibition assay. Data for the SR Leukemia cell line. (Class of assay: confirmatory)
DOCETAXEL	CHEMBL92	ChEMBL	ChEMBL BioAssay	809086	GI50	10	nM	PUBCHEM_BIOASSAY: NCI human tumor cell line growth inhibition assay. Data for the SW-620 Colon cell line. (Class of assay: confirmatory)
DOCETAXEL	CHEMBL92	ChEMBL	ChEMBL BioAssay	809088	GI50	10	nM	PUBCHEM_BIOASSAY: NCI human tumor cell line growth inhibition assay. Data for the M19-MEL Melanoma cell line. (Class of assay: confirmatory)
DOCETAXEL	CHEMBL92	ChEMBL	ChEMBL BioAssay	809080	GI50	225.42	nM	PUBCHEM_BIOASSAY: NCI human tumor cell line growth inhibition assay. Data for the TK-10 Renal cell line. (Class of assay: confirmatory)
DOCETAXEL	CHEMBL92	ChEMBL	ChEMBL BioAssay	809089	GI50	10	nM	PUBCHEM_BIOASSAY: NCI human tumor cell line growth inhibition assay. Data for the NCI-H522 Non-Small Cell Lung cell line. (Class of assay: confirmatory)
DOCETAXEL	CHEMBL92	ChEMBL	ChEMBL BioAssay	809099	GI50	10	nM	PUBCHEM_BIOASSAY: NCI human tumor cell line growth inhibition assay. Data for the M14 Melanoma cell line. (Class of assay: confirmatory)
DOCETAXEL	CHEMBL92	ChEMBL	ChEMBL BioAssay	809100	GI50	10	nM	PUBCHEM_BIOASSAY: NCI human tumor cell line growth inhibition assay. Data for the XF 498 Central Nervous System cell line. (Class of assay: confirmatory)
DOCETAXEL	CHEMBL92	ChEMBL	ChEMBL BioAssay	809091	GI50	10	nM	PUBCHEM_BIOASSAY: NCI human tumor cell line growth inhibition assay. Data for the KM12 Colon cell line. (Class of assay: confirmatory)
DOCETAXEL	CHEMBL92	ChEMBL	ChEMBL BioAssay	809101	GI50	10	nM	PUBCHEM_BIOASSAY: NCI human tumor cell line growth inhibition assay. Data for the NCI-H322M Non-Small Cell Lung cell line. (Class of assay: confirmatory)
DOCETAXEL	CHEMBL92	ChEMBL	ChEMBL BioAssay	809102	GI50	10	nM	PUBCHEM_BIOASSAY: NCI human tumor cell line growth inhibition assay. Data for the RPMI-8226 Leukemia cell line. (Class of assay: confirmatory)
DOCETAXEL	CHEMBL92	ChEMBL	ChEMBL BioAssay	809105	GI50	21827.3	nM	PUBCHEM_BIOASSAY: NCI human tumor cell line growth inhibition assay. Data for the OVCAR-4 Ovarian cell line. (Class of assay: confirmatory)
DOCETAXEL	CHEMBL92	ChEMBL	ChEMBL BioAssay	809113	GI50	3.42	nM	PUBCHEM_BIOASSAY: NCI human tumor cell line growth inhibition assay. Data for the BT-549 Breast cell line. (Class of assay: confirmatory)
DOCETAXEL	CHEMBL92	ChEMBL	ChEMBL BioAssay	809106	GI50	58.48	nM	PUBCHEM_BIOASSAY: NCI human tumor cell line growth inhibition assay. Data for the LOX IMVI Melanoma cell line. (Class of assay: confirmatory)
DOCETAXEL	CHEMBL92	ChEMBL	ChEMBL BioAssay	809292	GI50	71.12	nM	PUBCHEM_BIOASSAY: NCI human tumor cell line growth inhibition assay. Data for the SK-MEL-2 Melanoma cell line. (Class of assay: confirmatory)
DOCETAXEL	CHEMBL92	ChEMBL	ChEMBL BioAssay	809296	GI50	10	nM	PUBCHEM_BIOASSAY: NCI human tumor cell line growth inhibition assay. Data for the KM20L2 Colon cell line. (Class of assay: confirmatory)
DOCETAXEL	CHEMBL92	ChEMBL	ChEMBL BioAssay	809302	GI50	10	nM	PUBCHEM_BIOASSAY: NCI human tumor cell line growth inhibition assay. Data for the A549/ATCC Non-Small Cell Lung cell line. (Class of assay: confirmatory)
DOCETAXEL	CHEMBL92	ChEMBL	ChEMBL BioAssay	809308	GI50	10	nM	PUBCHEM_BIOASSAY: NCI human tumor cell line growth inhibition assay. Data for the HCC-2998 Colon cell line. (Class of assay: confirmatory)
DOCETAXEL	CHEMBL92	ChEMBL	ChEMBL BioAssay	809314	GI50	10	nM	PUBCHEM_BIOASSAY: NCI human tumor cell line growth inhibition assay. Data for the SNB-75 Central Nervous System cell line. (Class of assay: confirmatory)
DOCETAXEL	CHEMBL92	ChEMBL	ChEMBL BioAssay	809316	GI50	49.32	nM	PUBCHEM_BIOASSAY: NCI human tumor cell line growth inhibition assay. Data for the HCT-15 Colon cell line. (Class of assay: confirmatory)
DOCETAXEL	CHEMBL92	ChEMBL	ChEMBL BioAssay	809322	GI50	10	nM	PUBCHEM_BIOASSAY: NCI human tumor cell line growth inhibition assay. Data for the HCT-116 Colon cell line. (Class of assay: confirmatory)
DOCETAXEL	CHEMBL92	ChEMBL	ChEMBL BioAssay	809324	GI50	10	nM	PUBCHEM_BIOASSAY: NCI human tumor cell line growth inhibition assay. Data for the SF-268 Central Nervous System cell line. (Class of assay: confirmatory)
DOCETAXEL	CHEMBL92	ChEMBL	ChEMBL BioAssay	809328	GI50	3715.35	nM	PUBCHEM_BIOASSAY: NCI human tumor cell line growth inhibition assay. Data for the EKVX Non-Small Cell Lung cell line. (Class of assay: confirmatory)
DOCETAXEL	CHEMBL92	ChEMBL	ChEMBL BioAssay	809330	GI50	0.409	nM	PUBCHEM_BIOASSAY: NCI human tumor cell line growth inhibition assay. Data for the MCF7 Breast cell line. (Class of assay: confirmatory)
DOCETAXEL	CHEMBL92	ChEMBL	ChEMBL BioAssay	809337	GI50	10	nM	PUBCHEM_BIOASSAY: NCI human tumor cell line growth inhibition assay. Data for the LXFL 529 Non-Small Cell Lung cell line. (Class of assay: confirmatory)
DOCETAXEL	CHEMBL92	ChEMBL	ChEMBL BioAssay	809333	GI50	5.78	nM	PUBCHEM_BIOASSAY: NCI human tumor cell line growth inhibition assay. Data for the PC-3 Prostate cell line. (Class of assay: confirmatory)
DOCETAXEL	CHEMBL92	ChEMBL	ChEMBL BioAssay	809335	GI50	10	nM	PUBCHEM_BIOASSAY: NCI human tumor cell line growth inhibition assay. Data for the DMS 114 Small Cell Lung cell line. (Class of assay: confirmatory)
DOCETAXEL	CHEMBL92	ChEMBL	ChEMBL BioAssay	809343	GI50	13.21	nM	PUBCHEM_BIOASSAY: NCI human tumor cell line growth inhibition assay. Data for the SK-OV-3 Ovarian cell line. (Class of assay: confirmatory)
DOCETAXEL	CHEMBL92	ChEMBL	ChEMBL BioAssay	809349	GI50	2.91	nM	PUBCHEM_BIOASSAY: NCI human tumor cell line growth inhibition assay. Data for the NCI-H460 Non-Small Cell Lung cell line. (Class of assay: confirmatory)
DOCETAXEL	CHEMBL92	ChEMBL	ChEMBL BioAssay	809351	GI50	10	nM	PUBCHEM_BIOASSAY: NCI human tumor cell line growth inhibition assay. Data for the UACC-62 Melanoma cell line. (Class of assay: confirmatory)
DOCETAXEL	CHEMBL92	ChEMBL	ChEMBL BioAssay	809359	GI50	41.69	nM	PUBCHEM_BIOASSAY: NCI human tumor cell line growth inhibition assay. Data for the CAKI-1 Renal cell line. (Class of assay: confirmatory)
DOCETAXEL	CHEMBL92	ChEMBL	ChEMBL BioAssay	809369	GI50	0.149	nM	PUBCHEM_BIOASSAY: NCI human tumor cell line growth inhibition assay. Data for the MDA-MB-435 Breast cell line. (Class of assay: confirmatory)
DOCETAXEL	CHEMBL92	ChEMBL	ChEMBL BioAssay	809377	GI50	10	nM	PUBCHEM_BIOASSAY: NCI human tumor cell line growth inhibition assay. Data for the IGROV1 Ovarian cell line. (Class of assay: confirmatory)
DOCETAXEL	CHEMBL92	ChEMBL	ChEMBL BioAssay	809370	GI50	10.74	nM	PUBCHEM_BIOASSAY: NCI human tumor cell line growth inhibition assay. Data for the SF-295 Central Nervous System cell line. (Class of assay: confirmatory)
DOCETAXEL	CHEMBL92	ChEMBL	ChEMBL BioAssay	809393	GI50	1.04	nM	PUBCHEM_BIOASSAY: NCI human tumor cell line growth inhibition assay. Data for the HS 578T Breast cell line. (Class of assay: confirmatory)
DOCETAXEL	CHEMBL92	ChEMBL	ChEMBL BioAssay	809383	GI50	10	nM	PUBCHEM_BIOASSAY: NCI human tumor cell line growth inhibition assay. Data for the RXF-631 Renal cell line. (Class of assay: confirmatory)
DOCETAXEL	CHEMBL92	ChEMBL	ChEMBL BioAssay	809408	GI50	454.99	nM	PUBCHEM_BIOASSAY: NCI human tumor cell line growth inhibition assay. Data for the UACC-257 Melanoma cell line. (Class of assay: confirmatory)
DOCETAXEL	CHEMBL92	ChEMBL	ChEMBL BioAssay	809401	GI50	10	nM	PUBCHEM_BIOASSAY: NCI human tumor cell line growth inhibition assay. Data for the 786-0 Renal cell line. (Class of assay: confirmatory)
DOCETAXEL	CHEMBL92	ChEMBL	ChEMBL BioAssay	809402	GI50	100	nM	PUBCHEM_BIOASSAY: NCI human tumor cell line growth inhibition assay. Data for the SNB-78 Central Nervous System cell line. (Class of assay: confirmatory)
DOCETAXEL	CHEMBL92	ChEMBL	ChEMBL BioAssay	809409	GI50	10	nM	PUBCHEM_BIOASSAY: NCI human tumor cell line growth inhibition assay. Data for the CCRF-CEM Leukemia cell line. (Class of assay: confirmatory)
DOCETAXEL	CHEMBL92	ChEMBL	ChEMBL BioAssay	809411	GI50	10	nM	PUBCHEM_BIOASSAY: NCI human tumor cell line growth inhibition assay. Data for the DLD-1 Colon cell line. (Class of assay: confirmatory)
DOCETAXEL	CHEMBL92	ChEMBL	ChEMBL BioAssay	809423	GI50	366.44	nM	PUBCHEM_BIOASSAY: NCI human tumor cell line growth inhibition assay. Data for the NCI-H226 Non-Small Cell Lung cell line. (Class of assay: confirmatory)
DOCETAXEL	CHEMBL92	ChEMBL	ChEMBL BioAssay	809425	GI50	10	nM	PUBCHEM_BIOASSAY: NCI human tumor cell line growth inhibition assay. Data for the HT29 Colon cell line. (Class of assay: confirmatory)
DOCETAXEL	CHEMBL92	ChEMBL	ChEMBL BioAssay	809426	GI50	417.83	nM	PUBCHEM_BIOASSAY: NCI human tumor cell line growth inhibition assay. Data for the SK-MEL-28 Melanoma cell line. (Class of assay: confirmatory)
DOCETAXEL	CHEMBL92	ChEMBL	ChEMBL BioAssay	809431	GI50	10	nM	PUBCHEM_BIOASSAY: NCI human tumor cell line growth inhibition assay. Data for the COLO 205 Colon cell line. (Class of assay: confirmatory)
DOCETAXEL	CHEMBL92	ChEMBL	ChEMBL BioAssay	809428	GI50	242.1	nM	PUBCHEM_BIOASSAY: NCI human tumor cell line growth inhibition assay. Data for the RXF 393 Renal cell line. (Class of assay: confirmatory)
DOCETAXEL	CHEMBL92	ChEMBL	ChEMBL BioAssay	809433	GI50	29922.7	nM	PUBCHEM_BIOASSAY: NCI human tumor cell line growth inhibition assay. Data for the HOP-18 Non-Small Cell Lung cell line. (Class of assay: confirmatory)
CHEMBL34704	CHEMBL34704	ChEMBL	ChEMBL BioAssay	311515	GI50	19400	nM	Ability of compound to inhibit anchorage independent colony formation (soft agar growth assay) in HCT116 cells
TANESPIMYCIN	CHEMBL109480	ChEMBL	ChEMBL BioAssay	311320	GI50	21	nM	Inhibition of HCT116 human colon cancer cell proliferation
TANESPIMYCIN	CHEMBL109480	ChEMBL	ChEMBL BioAssay	311316	GI50	160	nM	Inhibitory concentration against cell proliferation of human HCT116 cell
TANESPIMYCIN	CHEMBL109480	ChEMBL	ChEMBL BioAssay	326116	GI50	160	nM	Inhibition of cell proliferation in HCT116 human colon cancer cell line
TANESPIMYCIN	CHEMBL109480	ChEMBL	ChEMBL BioAssay	365494	GI50	15	nM	Inhibition of human SKOV3 cell growth
TANESPIMYCIN	CHEMBL109480	ChEMBL	ChEMBL BioAssay	365493	GI50	17	nM	Inhibition of human SKBR3 cell growth
TANESPIMYCIN	CHEMBL109480	ChEMBL	ChEMBL BioAssay	459937	GI50	160	nM	Growth inhibition of human HCT116 cells after 24 hrs by SRB assay
TANESPIMYCIN	CHEMBL109480	ChEMBL	ChEMBL BioAssay	462532	GI50	7	nM	Growth inhibition of human KPL4 cells
TANESPIMYCIN	CHEMBL109480	ChEMBL	ChEMBL BioAssay	581140	GI50	56	nM	Growth inhibition of human tarceva and iressa-resistant HCC827 cells assessed as ATP level after 4 days
TANESPIMYCIN	CHEMBL109480	ChEMBL	ChEMBL BioAssay	581141	GI50	35	nM	Growth inhibition of human tarceva and iressa-resistant NCI-H1975 cells assessed as ATP level after 4 days
TANESPIMYCIN	CHEMBL109480	ChEMBL	ChEMBL BioAssay	581143	GI50	32	nM	Binding affinity to human HSP90alpha
TANESPIMYCIN	CHEMBL109480	ChEMBL	ChEMBL BioAssay	581133	GI50	5	nM	Growth inhibition of human BT474 cells assessed as ATP level after 4 days
TANESPIMYCIN	CHEMBL109480	ChEMBL	ChEMBL BioAssay	581135	GI50	780	nM	Growth inhibition of human MDA-MB-468 cells assessed as ATP level after 4 days
TANESPIMYCIN	CHEMBL109480	ChEMBL	ChEMBL BioAssay	581136	GI50	1	nM	Growth inhibition of human NCI-N87 cells assessed as ATP level after 4 days
TANESPIMYCIN	CHEMBL109480	ChEMBL	ChEMBL BioAssay	581137	GI50	48	nM	Growth inhibition of human K562 cells assessed as ATP level after 4 days
TANESPIMYCIN	CHEMBL109480	ChEMBL	ChEMBL BioAssay	581138	GI50	11	nM	Growth inhibition of human MV4-11 cells assessed as ATP level after 4 days
TANESPIMYCIN	CHEMBL109480	ChEMBL	ChEMBL BioAssay	809009	GI50	19.91	nM	PUBCHEM_BIOASSAY: NCI human tumor cell line growth inhibition assay. Data for the MDA-N Breast cell line. (Class of assay: confirmatory)
TANESPIMYCIN	CHEMBL109480	ChEMBL	ChEMBL BioAssay	809018	GI50	13.96	nM	PUBCHEM_BIOASSAY: NCI human tumor cell line growth inhibition assay. Data for the NCI-H23 Non-Small Cell Lung cell line. (Class of assay: confirmatory)
TANESPIMYCIN	CHEMBL109480	ChEMBL	ChEMBL BioAssay	809014	GI50	30.76	nM	PUBCHEM_BIOASSAY: NCI human tumor cell line growth inhibition assay. Data for the SN12C Renal cell line. (Class of assay: confirmatory)
TANESPIMYCIN	CHEMBL109480	ChEMBL	ChEMBL BioAssay	809022	GI50	127.35	nM	PUBCHEM_BIOASSAY: NCI human tumor cell line growth inhibition assay. Data for the ACHN Renal cell line. (Class of assay: confirmatory)
TANESPIMYCIN	CHEMBL109480	ChEMBL	ChEMBL BioAssay	809023	GI50	427.56	nM	PUBCHEM_BIOASSAY: NCI human tumor cell line growth inhibition assay. Data for the UO-31 Renal cell line. (Class of assay: confirmatory)
TANESPIMYCIN	CHEMBL109480	ChEMBL	ChEMBL BioAssay	809027	GI50	48.87	nM	PUBCHEM_BIOASSAY: NCI human tumor cell line growth inhibition assay. Data for the HL-60(TB) Leukemia cell line. (Class of assay: confirmatory)
TANESPIMYCIN	CHEMBL109480	ChEMBL	ChEMBL BioAssay	809024	GI50	3689.78	nM	PUBCHEM_BIOASSAY: NCI human tumor cell line growth inhibition assay. Data for the HOP-92 Non-Small Cell Lung cell line. (Class of assay: confirmatory)
TANESPIMYCIN	CHEMBL109480	ChEMBL	ChEMBL BioAssay	809031	GI50	56.89	nM	PUBCHEM_BIOASSAY: NCI human tumor cell line growth inhibition assay. Data for the DU-145 Prostate cell line. (Class of assay: confirmatory)
TANESPIMYCIN	CHEMBL109480	ChEMBL	ChEMBL BioAssay	809032	GI50	42.76	nM	PUBCHEM_BIOASSAY: NCI human tumor cell line growth inhibition assay. Data for the SF-539 Central Nervous System cell line. (Class of assay: confirmatory)
TANESPIMYCIN	CHEMBL109480	ChEMBL	ChEMBL BioAssay	809039	GI50	61.94	nM	PUBCHEM_BIOASSAY: NCI human tumor cell line growth inhibition assay. Data for the MALME-3M Melanoma cell line. (Class of assay: confirmatory)
TANESPIMYCIN	CHEMBL109480	ChEMBL	ChEMBL BioAssay	809035	GI50	25.88	nM	PUBCHEM_BIOASSAY: NCI human tumor cell line growth inhibition assay. Data for the SK-MEL-5 Melanoma cell line. (Class of assay: confirmatory)
TANESPIMYCIN	CHEMBL109480	ChEMBL	ChEMBL BioAssay	809044	GI50	40.46	nM	PUBCHEM_BIOASSAY: NCI human tumor cell line growth inhibition assay. Data for the K-562 Leukemia cell line. (Class of assay: confirmatory)
TANESPIMYCIN	CHEMBL109480	ChEMBL	ChEMBL BioAssay	809048	GI50	5069.91	nM	PUBCHEM_BIOASSAY: NCI human tumor cell line growth inhibition assay. Data for the A498 Renal cell line. (Class of assay: confirmatory)
TANESPIMYCIN	CHEMBL109480	ChEMBL	ChEMBL BioAssay	809051	GI50	115.08	nM	PUBCHEM_BIOASSAY: NCI human tumor cell line growth inhibition assay. Data for the OVCAR-3 Ovarian cell line. (Class of assay: confirmatory)
TANESPIMYCIN	CHEMBL109480	ChEMBL	ChEMBL BioAssay	809057	GI50	150.31	nM	PUBCHEM_BIOASSAY: NCI human tumor cell line growth inhibition assay. Data for the HOP-62 Non-Small Cell Lung cell line. (Class of assay: confirmatory)
TANESPIMYCIN	CHEMBL109480	ChEMBL	ChEMBL BioAssay	809054	GI50	527.23	nM	PUBCHEM_BIOASSAY: NCI human tumor cell line growth inhibition assay. Data for the MOLT-4 Leukemia cell line. (Class of assay: confirmatory)
TANESPIMYCIN	CHEMBL109480	ChEMBL	ChEMBL BioAssay	809059	GI50	5688.53	nM	PUBCHEM_BIOASSAY: NCI human tumor cell line growth inhibition assay. Data for the NCI/ADR-RES Breast cell line. (Class of assay: confirmatory)
TANESPIMYCIN	CHEMBL109480	ChEMBL	ChEMBL BioAssay	809061	GI50	158.12	nM	PUBCHEM_BIOASSAY: NCI human tumor cell line growth inhibition assay. Data for the U251 Central Nervous System cell line. (Class of assay: confirmatory)
TANESPIMYCIN	CHEMBL109480	ChEMBL	ChEMBL BioAssay	809062	GI50	60.67	nM	PUBCHEM_BIOASSAY: NCI human tumor cell line growth inhibition assay. Data for the OVCAR-8 Ovarian cell line. (Class of assay: confirmatory)
TANESPIMYCIN	CHEMBL109480	ChEMBL	ChEMBL BioAssay	809063	GI50	176.6	nM	PUBCHEM_BIOASSAY: NCI human tumor cell line growth inhibition assay. Data for the OVCAR-5 Ovarian cell line. (Class of assay: confirmatory)
TANESPIMYCIN	CHEMBL109480	ChEMBL	ChEMBL BioAssay	809073	GI50	524.81	nM	PUBCHEM_BIOASSAY: NCI human tumor cell line growth inhibition assay. Data for the SNB-19 Central Nervous System cell line. (Class of assay: confirmatory)
TANESPIMYCIN	CHEMBL109480	ChEMBL	ChEMBL BioAssay	809079	GI50	15.81	nM	PUBCHEM_BIOASSAY: NCI human tumor cell line growth inhibition assay. Data for the SR Leukemia cell line. (Class of assay: confirmatory)
TANESPIMYCIN	CHEMBL109480	ChEMBL	ChEMBL BioAssay	809077	GI50	1114.29	nM	PUBCHEM_BIOASSAY: NCI human tumor cell line growth inhibition assay. Data for the MDA-MB-231/ATCC Breast cell line. (Class of assay: confirmatory)
TANESPIMYCIN	CHEMBL109480	ChEMBL	ChEMBL BioAssay	809080	GI50	88.1	nM	PUBCHEM_BIOASSAY: NCI human tumor cell line growth inhibition assay. Data for the TK-10 Renal cell line. (Class of assay: confirmatory)
TANESPIMYCIN	CHEMBL109480	ChEMBL	ChEMBL BioAssay	809086	GI50	278.61	nM	PUBCHEM_BIOASSAY: NCI human tumor cell line growth inhibition assay. Data for the SW-620 Colon cell line. (Class of assay: confirmatory)
TANESPIMYCIN	CHEMBL109480	ChEMBL	ChEMBL BioAssay	809089	GI50	43.15	nM	PUBCHEM_BIOASSAY: NCI human tumor cell line growth inhibition assay. Data for the NCI-H522 Non-Small Cell Lung cell line. (Class of assay: confirmatory)
TANESPIMYCIN	CHEMBL109480	ChEMBL	ChEMBL BioAssay	809091	GI50	16.52	nM	PUBCHEM_BIOASSAY: NCI human tumor cell line growth inhibition assay. Data for the KM12 Colon cell line. (Class of assay: confirmatory)
TANESPIMYCIN	CHEMBL109480	ChEMBL	ChEMBL BioAssay	809099	GI50	21.43	nM	PUBCHEM_BIOASSAY: NCI human tumor cell line growth inhibition assay. Data for the M14 Melanoma cell line. (Class of assay: confirmatory)
TANESPIMYCIN	CHEMBL109480	ChEMBL	ChEMBL BioAssay	809101	GI50	97.72	nM	PUBCHEM_BIOASSAY: NCI human tumor cell line growth inhibition assay. Data for the NCI-H322M Non-Small Cell Lung cell line. (Class of assay: confirmatory)
TANESPIMYCIN	CHEMBL109480	ChEMBL	ChEMBL BioAssay	809105	GI50	4385.31	nM	PUBCHEM_BIOASSAY: NCI human tumor cell line growth inhibition assay. Data for the OVCAR-4 Ovarian cell line. (Class of assay: confirmatory)
TANESPIMYCIN	CHEMBL109480	ChEMBL	ChEMBL BioAssay	809102	GI50	73.11	nM	PUBCHEM_BIOASSAY: NCI human tumor cell line growth inhibition assay. Data for the RPMI-8226 Leukemia cell line. (Class of assay: confirmatory)
TANESPIMYCIN	CHEMBL109480	ChEMBL	ChEMBL BioAssay	809113	GI50	5727.96	nM	PUBCHEM_BIOASSAY: NCI human tumor cell line growth inhibition assay. Data for the BT-549 Breast cell line. (Class of assay: confirmatory)
TANESPIMYCIN	CHEMBL109480	ChEMBL	ChEMBL BioAssay	809106	GI50	18.58	nM	PUBCHEM_BIOASSAY: NCI human tumor cell line growth inhibition assay. Data for the LOX IMVI Melanoma cell line. (Class of assay: confirmatory)
TANESPIMYCIN	CHEMBL109480	ChEMBL	ChEMBL BioAssay	809292	GI50	291.74	nM	PUBCHEM_BIOASSAY: NCI human tumor cell line growth inhibition assay. Data for the SK-MEL-2 Melanoma cell line. (Class of assay: confirmatory)
TANESPIMYCIN	CHEMBL109480	ChEMBL	ChEMBL BioAssay	809302	GI50	36.9	nM	PUBCHEM_BIOASSAY: NCI human tumor cell line growth inhibition assay. Data for the A549/ATCC Non-Small Cell Lung cell line. (Class of assay: confirmatory)
TANESPIMYCIN	CHEMBL109480	ChEMBL	ChEMBL BioAssay	809314	GI50	17.34	nM	PUBCHEM_BIOASSAY: NCI human tumor cell line growth inhibition assay. Data for the SNB-75 Central Nervous System cell line. (Class of assay: confirmatory)
TANESPIMYCIN	CHEMBL109480	ChEMBL	ChEMBL BioAssay	809308	GI50	66.37	nM	PUBCHEM_BIOASSAY: NCI human tumor cell line growth inhibition assay. Data for the HCC-2998 Colon cell line. (Class of assay: confirmatory)
TANESPIMYCIN	CHEMBL109480	ChEMBL	ChEMBL BioAssay	809316	GI50	204.17	nM	PUBCHEM_BIOASSAY: NCI human tumor cell line growth inhibition assay. Data for the HCT-15 Colon cell line. (Class of assay: confirmatory)
TANESPIMYCIN	CHEMBL109480	ChEMBL	ChEMBL BioAssay	809324	GI50	592.93	nM	PUBCHEM_BIOASSAY: NCI human tumor cell line growth inhibition assay. Data for the SF-268 Central Nervous System cell line. (Class of assay: confirmatory)
TANESPIMYCIN	CHEMBL109480	ChEMBL	ChEMBL BioAssay	809322	GI50	31.05	nM	PUBCHEM_BIOASSAY: NCI human tumor cell line growth inhibition assay. Data for the HCT-116 Colon cell line. (Class of assay: confirmatory)
TANESPIMYCIN	CHEMBL109480	ChEMBL	ChEMBL BioAssay	809330	GI50	13.74	nM	PUBCHEM_BIOASSAY: NCI human tumor cell line growth inhibition assay. Data for the MCF7 Breast cell line. (Class of assay: confirmatory)
TANESPIMYCIN	CHEMBL109480	ChEMBL	ChEMBL BioAssay	809328	GI50	4008.67	nM	PUBCHEM_BIOASSAY: NCI human tumor cell line growth inhibition assay. Data for the EKVX Non-Small Cell Lung cell line. (Class of assay: confirmatory)
TANESPIMYCIN	CHEMBL109480	ChEMBL	ChEMBL BioAssay	809333	GI50	46.99	nM	PUBCHEM_BIOASSAY: NCI human tumor cell line growth inhibition assay. Data for the PC-3 Prostate cell line. (Class of assay: confirmatory)
TANESPIMYCIN	CHEMBL109480	ChEMBL	ChEMBL BioAssay	809343	GI50	26.24	nM	PUBCHEM_BIOASSAY: NCI human tumor cell line growth inhibition assay. Data for the SK-OV-3 Ovarian cell line. (Class of assay: confirmatory)
TANESPIMYCIN	CHEMBL109480	ChEMBL	ChEMBL BioAssay	809348	GI50	847.23	nM	PUBCHEM_BIOASSAY: NCI human tumor cell line growth inhibition assay. Data for the T-47D Breast cell line. (Class of assay: confirmatory)
TANESPIMYCIN	CHEMBL109480	ChEMBL	ChEMBL BioAssay	809351	GI50	32.58	nM	PUBCHEM_BIOASSAY: NCI human tumor cell line growth inhibition assay. Data for the UACC-62 Melanoma cell line. (Class of assay: confirmatory)
TANESPIMYCIN	CHEMBL109480	ChEMBL	ChEMBL BioAssay	809349	GI50	13.61	nM	PUBCHEM_BIOASSAY: NCI human tumor cell line growth inhibition assay. Data for the NCI-H460 Non-Small Cell Lung cell line. (Class of assay: confirmatory)
TANESPIMYCIN	CHEMBL109480	ChEMBL	ChEMBL BioAssay	809359	GI50	1285.29	nM	PUBCHEM_BIOASSAY: NCI human tumor cell line growth inhibition assay. Data for the CAKI-1 Renal cell line. (Class of assay: confirmatory)
TANESPIMYCIN	CHEMBL109480	ChEMBL	ChEMBL BioAssay	809369	GI50	42.66	nM	PUBCHEM_BIOASSAY: NCI human tumor cell line growth inhibition assay. Data for the MDA-MB-435 Breast cell line. (Class of assay: confirmatory)
TANESPIMYCIN	CHEMBL109480	ChEMBL	ChEMBL BioAssay	809370	GI50	74.47	nM	PUBCHEM_BIOASSAY: NCI human tumor cell line growth inhibition assay. Data for the SF-295 Central Nervous System cell line. (Class of assay: confirmatory)
TANESPIMYCIN	CHEMBL109480	ChEMBL	ChEMBL BioAssay	809393	GI50	575.44	nM	PUBCHEM_BIOASSAY: NCI human tumor cell line growth inhibition assay. Data for the HS 578T Breast cell line. (Class of assay: confirmatory)
TANESPIMYCIN	CHEMBL109480	ChEMBL	ChEMBL BioAssay	809377	GI50	33.11	nM	PUBCHEM_BIOASSAY: NCI human tumor cell line growth inhibition assay. Data for the IGROV1 Ovarian cell line. (Class of assay: confirmatory)
TANESPIMYCIN	CHEMBL109480	ChEMBL	ChEMBL BioAssay	809401	GI50	63.83	nM	PUBCHEM_BIOASSAY: NCI human tumor cell line growth inhibition assay. Data for the 786-0 Renal cell line. (Class of assay: confirmatory)
TANESPIMYCIN	CHEMBL109480	ChEMBL	ChEMBL BioAssay	809408	GI50	53.21	nM	PUBCHEM_BIOASSAY: NCI human tumor cell line growth inhibition assay. Data for the UACC-257 Melanoma cell line. (Class of assay: confirmatory)
TANESPIMYCIN	CHEMBL109480	ChEMBL	ChEMBL BioAssay	809409	GI50	493.17	nM	PUBCHEM_BIOASSAY: NCI human tumor cell line growth inhibition assay. Data for the CCRF-CEM Leukemia cell line. (Class of assay: confirmatory)
TANESPIMYCIN	CHEMBL109480	ChEMBL	ChEMBL BioAssay	809423	GI50	4487.45	nM	PUBCHEM_BIOASSAY: NCI human tumor cell line growth inhibition assay. Data for the NCI-H226 Non-Small Cell Lung cell line. (Class of assay: confirmatory)
TANESPIMYCIN	CHEMBL109480	ChEMBL	ChEMBL BioAssay	809425	GI50	11.32	nM	PUBCHEM_BIOASSAY: NCI human tumor cell line growth inhibition assay. Data for the HT29 Colon cell line. (Class of assay: confirmatory)
TANESPIMYCIN	CHEMBL109480	ChEMBL	ChEMBL BioAssay	809426	GI50	396.28	nM	PUBCHEM_BIOASSAY: NCI human tumor cell line growth inhibition assay. Data for the SK-MEL-28 Melanoma cell line. (Class of assay: confirmatory)
TANESPIMYCIN	CHEMBL109480	ChEMBL	ChEMBL BioAssay	809428	GI50	81.28	nM	PUBCHEM_BIOASSAY: NCI human tumor cell line growth inhibition assay. Data for the RXF 393 Renal cell line. (Class of assay: confirmatory)
TANESPIMYCIN	CHEMBL109480	ChEMBL	ChEMBL BioAssay	809431	GI50	12.36	nM	PUBCHEM_BIOASSAY: NCI human tumor cell line growth inhibition assay. Data for the COLO 205 Colon cell line. (Class of assay: confirmatory)
CELECOXIB	CHEMBL118	ChEMBL	ChEMBL BioAssay	540075	GI50	47000	nM	Anticancer activity against human PC3 cells
CELECOXIB	CHEMBL118	ChEMBL	ChEMBL BioAssay	630732	GI50	17500	nM	Growth inhibition of human NCI60 cells after 48 hrs by sulforhodamine B assay
CELECOXIB	CHEMBL118	ChEMBL	ChEMBL BioAssay	809014	GI50	15631.5	nM	PUBCHEM_BIOASSAY: NCI human tumor cell line growth inhibition assay. Data for the SN12C Renal cell line. (Class of assay: confirmatory)
CELECOXIB	CHEMBL118	ChEMBL	ChEMBL BioAssay	809009	GI50	17139.6	nM	PUBCHEM_BIOASSAY: NCI human tumor cell line growth inhibition assay. Data for the MDA-N Breast cell line. (Class of assay: confirmatory)
CELECOXIB	CHEMBL118	ChEMBL	ChEMBL BioAssay	809022	GI50	17538.8	nM	PUBCHEM_BIOASSAY: NCI human tumor cell line growth inhibition assay. Data for the ACHN Renal cell line. (Class of assay: confirmatory)
CELECOXIB	CHEMBL118	ChEMBL	ChEMBL BioAssay	809018	GI50	17139.6	nM	PUBCHEM_BIOASSAY: NCI human tumor cell line growth inhibition assay. Data for the NCI-H23 Non-Small Cell Lung cell line. (Class of assay: confirmatory)
CELECOXIB	CHEMBL118	ChEMBL	ChEMBL BioAssay	809023	GI50	14825.2	nM	PUBCHEM_BIOASSAY: NCI human tumor cell line growth inhibition assay. Data for the UO-31 Renal cell line. (Class of assay: confirmatory)
CELECOXIB	CHEMBL118	ChEMBL	ChEMBL BioAssay	809027	GI50	14757.1	nM	PUBCHEM_BIOASSAY: NCI human tumor cell line growth inhibition assay. Data for the HL-60(TB) Leukemia cell line. (Class of assay: confirmatory)
CELECOXIB	CHEMBL118	ChEMBL	ChEMBL BioAssay	809032	GI50	18113.4	nM	PUBCHEM_BIOASSAY: NCI human tumor cell line growth inhibition assay. Data for the SF-539 Central Nervous System cell line. (Class of assay: confirmatory)
CELECOXIB	CHEMBL118	ChEMBL	ChEMBL BioAssay	809031	GI50	16255.5	nM	PUBCHEM_BIOASSAY: NCI human tumor cell line growth inhibition assay. Data for the DU-145 Prostate cell line. (Class of assay: confirmatory)
CELECOXIB	CHEMBL118	ChEMBL	ChEMBL BioAssay	809035	GI50	14791.1	nM	PUBCHEM_BIOASSAY: NCI human tumor cell line growth inhibition assay. Data for the SK-MEL-5 Melanoma cell line. (Class of assay: confirmatory)
CELECOXIB	CHEMBL118	ChEMBL	ChEMBL BioAssay	809039	GI50	18620.9	nM	PUBCHEM_BIOASSAY: NCI human tumor cell line growth inhibition assay. Data for the MALME-3M Melanoma cell line. (Class of assay: confirmatory)
CELECOXIB	CHEMBL118	ChEMBL	ChEMBL BioAssay	809048	GI50	15135.6	nM	PUBCHEM_BIOASSAY: NCI human tumor cell line growth inhibition assay. Data for the A498 Renal cell line. (Class of assay: confirmatory)
CELECOXIB	CHEMBL118	ChEMBL	ChEMBL BioAssay	809044	GI50	10069.3	nM	PUBCHEM_BIOASSAY: NCI human tumor cell line growth inhibition assay. Data for the K-562 Leukemia cell line. (Class of assay: confirmatory)
CELECOXIB	CHEMBL118	ChEMBL	ChEMBL BioAssay	809054	GI50	17258.4	nM	PUBCHEM_BIOASSAY: NCI human tumor cell line growth inhibition assay. Data for the MOLT-4 Leukemia cell line. (Class of assay: confirmatory)
CELECOXIB	CHEMBL118	ChEMBL	ChEMBL BioAssay	809051	GI50	17579.2	nM	PUBCHEM_BIOASSAY: NCI human tumor cell line growth inhibition assay. Data for the OVCAR-3 Ovarian cell line. (Class of assay: confirmatory)
CELECOXIB	CHEMBL118	ChEMBL	ChEMBL BioAssay	809061	GI50	16143.6	nM	PUBCHEM_BIOASSAY: NCI human tumor cell line growth inhibition assay. Data for the U251 Central Nervous System cell line. (Class of assay: confirmatory)
CELECOXIB	CHEMBL118	ChEMBL	ChEMBL BioAssay	809059	GI50	16180.8	nM	PUBCHEM_BIOASSAY: NCI human tumor cell line growth inhibition assay. Data for the NCI/ADR-RES Breast cell line. (Class of assay: confirmatory)
CELECOXIB	CHEMBL118	ChEMBL	ChEMBL BioAssay	809062	GI50	19724.2	nM	PUBCHEM_BIOASSAY: NCI human tumor cell line growth inhibition assay. Data for the OVCAR-8 Ovarian cell line. (Class of assay: confirmatory)
CELECOXIB	CHEMBL118	ChEMBL	ChEMBL BioAssay	809063	GI50	19724.2	nM	PUBCHEM_BIOASSAY: NCI human tumor cell line growth inhibition assay. Data for the OVCAR-5 Ovarian cell line. (Class of assay: confirmatory)
CELECOXIB	CHEMBL118	ChEMBL	ChEMBL BioAssay	809073	GI50	17988.7	nM	PUBCHEM_BIOASSAY: NCI human tumor cell line growth inhibition assay. Data for the SNB-19 Central Nervous System cell line. (Class of assay: confirmatory)
CELECOXIB	CHEMBL118	ChEMBL	ChEMBL BioAssay	809077	GI50	15595.5	nM	PUBCHEM_BIOASSAY: NCI human tumor cell line growth inhibition assay. Data for the MDA-MB-231/ATCC Breast cell line. (Class of assay: confirmatory)
CELECOXIB	CHEMBL118	ChEMBL	ChEMBL BioAssay	809080	GI50	18836.5	nM	PUBCHEM_BIOASSAY: NCI human tumor cell line growth inhibition assay. Data for the TK-10 Renal cell line. (Class of assay: confirmatory)
CELECOXIB	CHEMBL118	ChEMBL	ChEMBL BioAssay	809079	GI50	16069.4	nM	PUBCHEM_BIOASSAY: NCI human tumor cell line growth inhibition assay. Data for the SR Leukemia cell line. (Class of assay: confirmatory)
CELECOXIB	CHEMBL118	ChEMBL	ChEMBL BioAssay	809086	GI50	16865.5	nM	PUBCHEM_BIOASSAY: NCI human tumor cell line growth inhibition assay. Data for the SW-620 Colon cell line. (Class of assay: confirmatory)
CELECOXIB	CHEMBL118	ChEMBL	ChEMBL BioAssay	809091	GI50	15066.1	nM	PUBCHEM_BIOASSAY: NCI human tumor cell line growth inhibition assay. Data for the KM12 Colon cell line. (Class of assay: confirmatory)
CELECOXIB	CHEMBL118	ChEMBL	ChEMBL BioAssay	809101	GI50	18155.2	nM	PUBCHEM_BIOASSAY: NCI human tumor cell line growth inhibition assay. Data for the NCI-H322M Non-Small Cell Lung cell line. (Class of assay: confirmatory)
CELECOXIB	CHEMBL118	ChEMBL	ChEMBL BioAssay	809102	GI50	3845.92	nM	PUBCHEM_BIOASSAY: NCI human tumor cell line growth inhibition assay. Data for the RPMI-8226 Leukemia cell line. (Class of assay: confirmatory)
CELECOXIB	CHEMBL118	ChEMBL	ChEMBL BioAssay	809105	GI50	12388	nM	PUBCHEM_BIOASSAY: NCI human tumor cell line growth inhibition assay. Data for the OVCAR-4 Ovarian cell line. (Class of assay: confirmatory)
CELECOXIB	CHEMBL118	ChEMBL	ChEMBL BioAssay	809106	GI50	18155.2	nM	PUBCHEM_BIOASSAY: NCI human tumor cell line growth inhibition assay. Data for the LOX IMVI Melanoma cell line. (Class of assay: confirmatory)
CELECOXIB	CHEMBL118	ChEMBL	ChEMBL BioAssay	809113	GI50	18450.2	nM	PUBCHEM_BIOASSAY: NCI human tumor cell line growth inhibition assay. Data for the BT-549 Breast cell line. (Class of assay: confirmatory)
CELECOXIB	CHEMBL118	ChEMBL	ChEMBL BioAssay	809292	GI50	16106.5	nM	PUBCHEM_BIOASSAY: NCI human tumor cell line growth inhibition assay. Data for the SK-MEL-2 Melanoma cell line. (Class of assay: confirmatory)
CELECOXIB	CHEMBL118	ChEMBL	ChEMBL BioAssay	809302	GI50	14354.9	nM	PUBCHEM_BIOASSAY: NCI human tumor cell line growth inhibition assay. Data for the A549/ATCC Non-Small Cell Lung cell line. (Class of assay: confirmatory)
CELECOXIB	CHEMBL118	ChEMBL	ChEMBL BioAssay	809314	GI50	15559.7	nM	PUBCHEM_BIOASSAY: NCI human tumor cell line growth inhibition assay. Data for the SNB-75 Central Nervous System cell line. (Class of assay: confirmatory)
CELECOXIB	CHEMBL118	ChEMBL	ChEMBL BioAssay	809308	GI50	15667.5	nM	PUBCHEM_BIOASSAY: NCI human tumor cell line growth inhibition assay. Data for the HCC-2998 Colon cell line. (Class of assay: confirmatory)
CELECOXIB	CHEMBL118	ChEMBL	ChEMBL BioAssay	809316	GI50	15922.1	nM	PUBCHEM_BIOASSAY: NCI human tumor cell line growth inhibition assay. Data for the HCT-15 Colon cell line. (Class of assay: confirmatory)
CELECOXIB	CHEMBL118	ChEMBL	ChEMBL BioAssay	809324	GI50	16865.5	nM	PUBCHEM_BIOASSAY: NCI human tumor cell line growth inhibition assay. Data for the SF-268 Central Nervous System cell line. (Class of assay: confirmatory)
CELECOXIB	CHEMBL118	ChEMBL	ChEMBL BioAssay	809328	GI50	17947.3	nM	PUBCHEM_BIOASSAY: NCI human tumor cell line growth inhibition assay. Data for the EKVX Non-Small Cell Lung cell line. (Class of assay: confirmatory)
CELECOXIB	CHEMBL118	ChEMBL	ChEMBL BioAssay	809330	GI50	17538.8	nM	PUBCHEM_BIOASSAY: NCI human tumor cell line growth inhibition assay. Data for the MCF7 Breast cell line. (Class of assay: confirmatory)
CELECOXIB	CHEMBL118	ChEMBL	ChEMBL BioAssay	809333	GI50	13396.8	nM	PUBCHEM_BIOASSAY: NCI human tumor cell line growth inhibition assay. Data for the PC-3 Prostate cell line. (Class of assay: confirmatory)
CELECOXIB	CHEMBL118	ChEMBL	ChEMBL BioAssay	809348	GI50	16788	nM	PUBCHEM_BIOASSAY: NCI human tumor cell line growth inhibition assay. Data for the T-47D Breast cell line. (Class of assay: confirmatory)
CELECOXIB	CHEMBL118	ChEMBL	ChEMBL BioAssay	809343	GI50	18281	nM	PUBCHEM_BIOASSAY: NCI human tumor cell line growth inhibition assay. Data for the SK-OV-3 Ovarian cell line. (Class of assay: confirmatory)
CELECOXIB	CHEMBL118	ChEMBL	ChEMBL BioAssay	809349	GI50	15848.9	nM	PUBCHEM_BIOASSAY: NCI human tumor cell line growth inhibition assay. Data for the NCI-H460 Non-Small Cell Lung cell line. (Class of assay: confirmatory)
CELECOXIB	CHEMBL118	ChEMBL	ChEMBL BioAssay	809351	GI50	15381.5	nM	PUBCHEM_BIOASSAY: NCI human tumor cell line growth inhibition assay. Data for the UACC-62 Melanoma cell line. (Class of assay: confirmatory)
CELECOXIB	CHEMBL118	ChEMBL	ChEMBL BioAssay	809369	GI50	17458.2	nM	PUBCHEM_BIOASSAY: NCI human tumor cell line growth inhibition assay. Data for the MDA-MB-435 Breast cell line. (Class of assay: confirmatory)
CELECOXIB	CHEMBL118	ChEMBL	ChEMBL BioAssay	809359	GI50	19633.6	nM	PUBCHEM_BIOASSAY: NCI human tumor cell line growth inhibition assay. Data for the CAKI-1 Renal cell line. (Class of assay: confirmatory)
CELECOXIB	CHEMBL118	ChEMBL	ChEMBL BioAssay	809377	GI50	15417	nM	PUBCHEM_BIOASSAY: NCI human tumor cell line growth inhibition assay. Data for the IGROV1 Ovarian cell line. (Class of assay: confirmatory)
CELECOXIB	CHEMBL118	ChEMBL	ChEMBL BioAssay	809370	GI50	16557.7	nM	PUBCHEM_BIOASSAY: NCI human tumor cell line growth inhibition assay. Data for the SF-295 Central Nervous System cell line. (Class of assay: confirmatory)
CELECOXIB	CHEMBL118	ChEMBL	ChEMBL BioAssay	809393	GI50	18535.3	nM	PUBCHEM_BIOASSAY: NCI human tumor cell line growth inhibition assay. Data for the HS 578T Breast cell line. (Class of assay: confirmatory)
CELECOXIB	CHEMBL118	ChEMBL	ChEMBL BioAssay	809401	GI50	37068.1	nM	PUBCHEM_BIOASSAY: NCI human tumor cell line growth inhibition assay. Data for the 786-0 Renal cell line. (Class of assay: confirmatory)
CELECOXIB	CHEMBL118	ChEMBL	ChEMBL BioAssay	809408	GI50	19724.2	nM	PUBCHEM_BIOASSAY: NCI human tumor cell line growth inhibition assay. Data for the UACC-257 Melanoma cell line. (Class of assay: confirmatory)
CELECOXIB	CHEMBL118	ChEMBL	ChEMBL BioAssay	809409	GI50	13963.7	nM	PUBCHEM_BIOASSAY: NCI human tumor cell line growth inhibition assay. Data for the CCRF-CEM Leukemia cell line. (Class of assay: confirmatory)
CELECOXIB	CHEMBL118	ChEMBL	ChEMBL BioAssay	809425	GI50	16519.6	nM	PUBCHEM_BIOASSAY: NCI human tumor cell line growth inhibition assay. Data for the HT29 Colon cell line. (Class of assay: confirmatory)
CELECOXIB	CHEMBL118	ChEMBL	ChEMBL BioAssay	809426	GI50	17619.8	nM	PUBCHEM_BIOASSAY: NCI human tumor cell line growth inhibition assay. Data for the SK-MEL-28 Melanoma cell line. (Class of assay: confirmatory)
CELECOXIB	CHEMBL118	ChEMBL	ChEMBL BioAssay	809431	GI50	16069.4	nM	PUBCHEM_BIOASSAY: NCI human tumor cell line growth inhibition assay. Data for the COLO 205 Colon cell line. (Class of assay: confirmatory)
CELECOXIB	CHEMBL118	ChEMBL	ChEMBL BioAssay	809428	GI50	17100.2	nM	PUBCHEM_BIOASSAY: NCI human tumor cell line growth inhibition assay. Data for the RXF 393 Renal cell line. (Class of assay: confirmatory)
PTEROSTILBENE	CHEMBL83527	ChEMBL	ChEMBL BioAssay	37156	GI50	6.5	ug.mL-1	In vitro growth inhibition of BXPC-3 (human pancreatic adenocarcinoma) cell line.
PTEROSTILBENE	CHEMBL83527	ChEMBL	ChEMBL BioAssay	100413	GI50	2.3	ug.mL-1	Cell growth inhibition of breast MCF-7 cells, expressed as 50% reduction in the net protein increase
PTEROSTILBENE	CHEMBL83527	ChEMBL	ChEMBL BioAssay	54856	GI50	4.3	ug.mL-1	The concentration causing 50% reduction in the net protein increase (cell growth inhibition, GI50) against central nervous system (CNS) SF-268 cells
PTEROSTILBENE	CHEMBL83527	ChEMBL	ChEMBL BioAssay	143795	GI50	2.7	ug.mL-1	In vitro growth inhibition of NCI-H460 (human non-small cell lung carcinoma) cell line.
PTEROSTILBENE	CHEMBL83527	ChEMBL	ChEMBL BioAssay	92064	GI50	3.4	ug.mL-1	In vitro growth inhibition of KM20L2 cell line.
PTEROSTILBENE	CHEMBL83527	ChEMBL	ChEMBL BioAssay	54854	GI50	2.7	ug.mL-1	In vitro growth inhibition of DU-145 (human prostate carcinoma) cell line.
STAUROSPORINE	CHEMBL388978	ChEMBL	ChEMBL BioAssay	553731	GI50	2.4	nM	Cytotoxicity against human A549 cells after 72 hrs by sulforhodamine B method
STAUROSPORINE	CHEMBL388978	ChEMBL	ChEMBL BioAssay	553730	GI50	10.9	nM	Cytotoxicity against human HT29 cells after 72 hrs by sulforhodamine B method
STAUROSPORINE	CHEMBL388978	ChEMBL	ChEMBL BioAssay	553732	GI50	7.1	nM	Cytotoxicity against human MDA-MB-231 cells after 72 hrs by sulforhodamine B method
STAUROSPORINE	CHEMBL388978	ChEMBL	ChEMBL BioAssay	751698	GI50	44	nM	Cytotoxicity against human SF268 cells after 48 hrs by SRB assay
STAUROSPORINE	CHEMBL388978	ChEMBL	ChEMBL BioAssay	751699	GI50	11000	nM	Cytotoxicity against human MCF7 cells after 48 hrs by SRB assay
STAUROSPORINE	CHEMBL388978	ChEMBL	ChEMBL BioAssay	751700	GI50	3600	nM	Cytotoxicity against human H460 cells after 48 hrs by SRB assay
STAUROSPORINE	CHEMBL388978	ChEMBL	ChEMBL BioAssay	751701	GI50	3600	nM	Cytotoxicity against human HT-29 cells after 48 hrs by SRB assay
STAUROSPORINE	CHEMBL388978	ChEMBL	ChEMBL BioAssay	751702	GI50	130	nM	Cytotoxicity against human CHOK1 cells after 48 hrs by SRB assay
LY-294002	CHEMBL98350	ChEMBL	ChEMBL BioAssay	511670	GI50	39370	nM	Cytotoxicity against human 184B5 cells by SRB assay
LY-294002	CHEMBL98350	ChEMBL	ChEMBL BioAssay	511671	GI50	32370	nM	Cytotoxicity against human 184B5 cells at 10 uM chloroquine by SRB assay
LY-294002	CHEMBL98350	ChEMBL	ChEMBL BioAssay	511673	GI50	29370	nM	Cytotoxicity against human 184B5 cells at 20 uM chloroquine by SRB assay
LY-294002	CHEMBL98350	ChEMBL	ChEMBL BioAssay	511655	GI50	10400	nM	Cytotoxicity against human MDA-MB-468 cells by SRB assay
LY-294002	CHEMBL98350	ChEMBL	ChEMBL BioAssay	511656	GI50	8200	nM	Cytotoxicity against human MDA-MB-468 cells in presence of 10 uM chloroquine by SRB assay
LY-294002	CHEMBL98350	ChEMBL	ChEMBL BioAssay	511661	GI50	4350	nM	Cytotoxicity against human MDA-MB-231 cells in presence of 10 uM chloroquine by SRB assay
LY-294002	CHEMBL98350	ChEMBL	ChEMBL BioAssay	511658	GI50	4760	nM	Cytotoxicity against human MDA-MB-468 cells in presence of 20 uM chloroquine by SRB assay
LY-294002	CHEMBL98350	ChEMBL	ChEMBL BioAssay	511660	GI50	6710	nM	Cytotoxicity against human MDA-MB-231 cells by SRB assay
LY-294002	CHEMBL98350	ChEMBL	ChEMBL BioAssay	511663	GI50	3320	nM	Cytotoxicity against human MDA-MB-231 cells in presence of 20 uM chloroquine by SRB assay
LY-294002	CHEMBL98350	ChEMBL	ChEMBL BioAssay	511665	GI50	3160	nM	Cytotoxicity against human MCF7 cells by SRB assay
LY-294002	CHEMBL98350	ChEMBL	ChEMBL BioAssay	511666	GI50	3080	nM	Cytotoxicity against human MCF7 cells in presence of 10 uM chloroquine by SRB assay
LY-294002	CHEMBL98350	ChEMBL	ChEMBL BioAssay	511668	GI50	2630	nM	Cytotoxicity against human MCF7 cells in presence of 20 uM chloroquine by SRB assay
LY-294002	CHEMBL98350	ChEMBL	ChEMBL BioAssay	809009	GI50	11803.2	nM	PUBCHEM_BIOASSAY: NCI human tumor cell line growth inhibition assay. Data for the MDA-N Breast cell line. (Class of assay: confirmatory)
LY-294002	CHEMBL98350	ChEMBL	ChEMBL BioAssay	809014	GI50	5357.97	nM	PUBCHEM_BIOASSAY: NCI human tumor cell line growth inhibition assay. Data for the SN12C Renal cell line. (Class of assay: confirmatory)
LY-294002	CHEMBL98350	ChEMBL	ChEMBL BioAssay	809018	GI50	3758.37	nM	PUBCHEM_BIOASSAY: NCI human tumor cell line growth inhibition assay. Data for the NCI-H23 Non-Small Cell Lung cell line. (Class of assay: confirmatory)
LY-294002	CHEMBL98350	ChEMBL	ChEMBL BioAssay	809023	GI50	15848.9	nM	PUBCHEM_BIOASSAY: NCI human tumor cell line growth inhibition assay. Data for the UO-31 Renal cell line. (Class of assay: confirmatory)
LY-294002	CHEMBL98350	ChEMBL	ChEMBL BioAssay	809022	GI50	7447.32	nM	PUBCHEM_BIOASSAY: NCI human tumor cell line growth inhibition assay. Data for the ACHN Renal cell line. (Class of assay: confirmatory)
LY-294002	CHEMBL98350	ChEMBL	ChEMBL BioAssay	809027	GI50	14689.3	nM	PUBCHEM_BIOASSAY: NCI human tumor cell line growth inhibition assay. Data for the HL-60(TB) Leukemia cell line. (Class of assay: confirmatory)
LY-294002	CHEMBL98350	ChEMBL	ChEMBL BioAssay	809024	GI50	9036.49	nM	PUBCHEM_BIOASSAY: NCI human tumor cell line growth inhibition assay. Data for the HOP-92 Non-Small Cell Lung cell line. (Class of assay: confirmatory)
LY-294002	CHEMBL98350	ChEMBL	ChEMBL BioAssay	809031	GI50	12445.1	nM	PUBCHEM_BIOASSAY: NCI human tumor cell line growth inhibition assay. Data for the DU-145 Prostate cell line. (Class of assay: confirmatory)
LY-294002	CHEMBL98350	ChEMBL	ChEMBL BioAssay	809032	GI50	7979.95	nM	PUBCHEM_BIOASSAY: NCI human tumor cell line growth inhibition assay. Data for the SF-539 Central Nervous System cell line. (Class of assay: confirmatory)
LY-294002	CHEMBL98350	ChEMBL	ChEMBL BioAssay	809039	GI50	286.42	nM	PUBCHEM_BIOASSAY: NCI human tumor cell line growth inhibition assay. Data for the MALME-3M Melanoma cell line. (Class of assay: confirmatory)
LY-294002	CHEMBL98350	ChEMBL	ChEMBL BioAssay	809044	GI50	14190.6	nM	PUBCHEM_BIOASSAY: NCI human tumor cell line growth inhibition assay. Data for the K-562 Leukemia cell line. (Class of assay: confirmatory)
LY-294002	CHEMBL98350	ChEMBL	ChEMBL BioAssay	809048	GI50	2477.42	nM	PUBCHEM_BIOASSAY: NCI human tumor cell line growth inhibition assay. Data for the A498 Renal cell line. (Class of assay: confirmatory)
LY-294002	CHEMBL98350	ChEMBL	ChEMBL BioAssay	809051	GI50	7161.43	nM	PUBCHEM_BIOASSAY: NCI human tumor cell line growth inhibition assay. Data for the OVCAR-3 Ovarian cell line. (Class of assay: confirmatory)
LY-294002	CHEMBL98350	ChEMBL	ChEMBL BioAssay	809057	GI50	4591.98	nM	PUBCHEM_BIOASSAY: NCI human tumor cell line growth inhibition assay. Data for the HOP-62 Non-Small Cell Lung cell line. (Class of assay: confirmatory)
LY-294002	CHEMBL98350	ChEMBL	ChEMBL BioAssay	809054	GI50	11376.3	nM	PUBCHEM_BIOASSAY: NCI human tumor cell line growth inhibition assay. Data for the MOLT-4 Leukemia cell line. (Class of assay: confirmatory)
LY-294002	CHEMBL98350	ChEMBL	ChEMBL BioAssay	809061	GI50	19453.6	nM	PUBCHEM_BIOASSAY: NCI human tumor cell line growth inhibition assay. Data for the U251 Central Nervous System cell line. (Class of assay: confirmatory)
LY-294002	CHEMBL98350	ChEMBL	ChEMBL BioAssay	809059	GI50	4764.31	nM	PUBCHEM_BIOASSAY: NCI human tumor cell line growth inhibition assay. Data for the NCI/ADR-RES Breast cell line. (Class of assay: confirmatory)
LY-294002	CHEMBL98350	ChEMBL	ChEMBL BioAssay	809063	GI50	12078.1	nM	PUBCHEM_BIOASSAY: NCI human tumor cell line growth inhibition assay. Data for the OVCAR-5 Ovarian cell line. (Class of assay: confirmatory)
LY-294002	CHEMBL98350	ChEMBL	ChEMBL BioAssay	809062	GI50	4581.42	nM	PUBCHEM_BIOASSAY: NCI human tumor cell line growth inhibition assay. Data for the OVCAR-8 Ovarian cell line. (Class of assay: confirmatory)
LY-294002	CHEMBL98350	ChEMBL	ChEMBL BioAssay	809073	GI50	14621.8	nM	PUBCHEM_BIOASSAY: NCI human tumor cell line growth inhibition assay. Data for the SNB-19 Central Nervous System cell line. (Class of assay: confirmatory)
LY-294002	CHEMBL98350	ChEMBL	ChEMBL BioAssay	809079	GI50	3357.38	nM	PUBCHEM_BIOASSAY: NCI human tumor cell line growth inhibition assay. Data for the SR Leukemia cell line. (Class of assay: confirmatory)
LY-294002	CHEMBL98350	ChEMBL	ChEMBL BioAssay	809077	GI50	3133.29	nM	PUBCHEM_BIOASSAY: NCI human tumor cell line growth inhibition assay. Data for the MDA-MB-231/ATCC Breast cell line. (Class of assay: confirmatory)
LY-294002	CHEMBL98350	ChEMBL	ChEMBL BioAssay	809080	GI50	23659.2	nM	PUBCHEM_BIOASSAY: NCI human tumor cell line growth inhibition assay. Data for the TK-10 Renal cell line. (Class of assay: confirmatory)
LY-294002	CHEMBL98350	ChEMBL	ChEMBL BioAssay	809086	GI50	21727	nM	PUBCHEM_BIOASSAY: NCI human tumor cell line growth inhibition assay. Data for the SW-620 Colon cell line. (Class of assay: confirmatory)
LY-294002	CHEMBL98350	ChEMBL	ChEMBL BioAssay	809089	GI50	2213.09	nM	PUBCHEM_BIOASSAY: NCI human tumor cell line growth inhibition assay. Data for the NCI-H522 Non-Small Cell Lung cell line. (Class of assay: confirmatory)
LY-294002	CHEMBL98350	ChEMBL	ChEMBL BioAssay	809099	GI50	11143	nM	PUBCHEM_BIOASSAY: NCI human tumor cell line growth inhibition assay. Data for the M14 Melanoma cell line. (Class of assay: confirmatory)
LY-294002	CHEMBL98350	ChEMBL	ChEMBL BioAssay	809091	GI50	12078.1	nM	PUBCHEM_BIOASSAY: NCI human tumor cell line growth inhibition assay. Data for the KM12 Colon cell line. (Class of assay: confirmatory)
LY-294002	CHEMBL98350	ChEMBL	ChEMBL BioAssay	809102	GI50	2958.01	nM	PUBCHEM_BIOASSAY: NCI human tumor cell line growth inhibition assay. Data for the RPMI-8226 Leukemia cell line. (Class of assay: confirmatory)
LY-294002	CHEMBL98350	ChEMBL	ChEMBL BioAssay	809101	GI50	12705.7	nM	PUBCHEM_BIOASSAY: NCI human tumor cell line growth inhibition assay. Data for the NCI-H322M Non-Small Cell Lung cell line. (Class of assay: confirmatory)
LY-294002	CHEMBL98350	ChEMBL	ChEMBL BioAssay	809105	GI50	2703.96	nM	PUBCHEM_BIOASSAY: NCI human tumor cell line growth inhibition assay. Data for the OVCAR-4 Ovarian cell line. (Class of assay: confirmatory)
LY-294002	CHEMBL98350	ChEMBL	ChEMBL BioAssay	809113	GI50	5701.64	nM	PUBCHEM_BIOASSAY: NCI human tumor cell line growth inhibition assay. Data for the BT-549 Breast cell line. (Class of assay: confirmatory)
LY-294002	CHEMBL98350	ChEMBL	ChEMBL BioAssay	809106	GI50	3715.35	nM	PUBCHEM_BIOASSAY: NCI human tumor cell line growth inhibition assay. Data for the LOX IMVI Melanoma cell line. (Class of assay: confirmatory)
LY-294002	CHEMBL98350	ChEMBL	ChEMBL BioAssay	809292	GI50	9931.16	nM	PUBCHEM_BIOASSAY: NCI human tumor cell line growth inhibition assay. Data for the SK-MEL-2 Melanoma cell line. (Class of assay: confirmatory)
LY-294002	CHEMBL98350	ChEMBL	ChEMBL BioAssay	809302	GI50	4786.3	nM	PUBCHEM_BIOASSAY: NCI human tumor cell line growth inhibition assay. Data for the A549/ATCC Non-Small Cell Lung cell line. (Class of assay: confirmatory)
LY-294002	CHEMBL98350	ChEMBL	ChEMBL BioAssay	809314	GI50	1111.73	nM	PUBCHEM_BIOASSAY: NCI human tumor cell line growth inhibition assay. Data for the SNB-75 Central Nervous System cell line. (Class of assay: confirmatory)
LY-294002	CHEMBL98350	ChEMBL	ChEMBL BioAssay	809316	GI50	7906.79	nM	PUBCHEM_BIOASSAY: NCI human tumor cell line growth inhibition assay. Data for the HCT-15 Colon cell line. (Class of assay: confirmatory)
LY-294002	CHEMBL98350	ChEMBL	ChEMBL BioAssay	809324	GI50	2280.34	nM	PUBCHEM_BIOASSAY: NCI human tumor cell line growth inhibition assay. Data for the SF-268 Central Nervous System cell line. (Class of assay: confirmatory)
LY-294002	CHEMBL98350	ChEMBL	ChEMBL BioAssay	809322	GI50	12618.3	nM	PUBCHEM_BIOASSAY: NCI human tumor cell line growth inhibition assay. Data for the HCT-116 Colon cell line. (Class of assay: confirmatory)
LY-294002	CHEMBL98350	ChEMBL	ChEMBL BioAssay	809328	GI50	3491.4	nM	PUBCHEM_BIOASSAY: NCI human tumor cell line growth inhibition assay. Data for the EKVX Non-Small Cell Lung cell line. (Class of assay: confirmatory)
LY-294002	CHEMBL98350	ChEMBL	ChEMBL BioAssay	809330	GI50	3090.3	nM	PUBCHEM_BIOASSAY: NCI human tumor cell line growth inhibition assay. Data for the MCF7 Breast cell line. (Class of assay: confirmatory)
LY-294002	CHEMBL98350	ChEMBL	ChEMBL BioAssay	809333	GI50	2338.84	nM	PUBCHEM_BIOASSAY: NCI human tumor cell line growth inhibition assay. Data for the PC-3 Prostate cell line. (Class of assay: confirmatory)
LY-294002	CHEMBL98350	ChEMBL	ChEMBL BioAssay	809343	GI50	14157.9	nM	PUBCHEM_BIOASSAY: NCI human tumor cell line growth inhibition assay. Data for the SK-OV-3 Ovarian cell line. (Class of assay: confirmatory)
LY-294002	CHEMBL98350	ChEMBL	ChEMBL BioAssay	809348	GI50	2488.86	nM	PUBCHEM_BIOASSAY: NCI human tumor cell line growth inhibition assay. Data for the T-47D Breast cell line. (Class of assay: confirmatory)
LY-294002	CHEMBL98350	ChEMBL	ChEMBL BioAssay	809349	GI50	11402.5	nM	PUBCHEM_BIOASSAY: NCI human tumor cell line growth inhibition assay. Data for the NCI-H460 Non-Small Cell Lung cell line. (Class of assay: confirmatory)
LY-294002	CHEMBL98350	ChEMBL	ChEMBL BioAssay	809351	GI50	3793.15	nM	PUBCHEM_BIOASSAY: NCI human tumor cell line growth inhibition assay. Data for the UACC-62 Melanoma cell line. (Class of assay: confirmatory)
LY-294002	CHEMBL98350	ChEMBL	ChEMBL BioAssay	809369	GI50	7798.3	nM	PUBCHEM_BIOASSAY: NCI human tumor cell line growth inhibition assay. Data for the MDA-MB-435 Breast cell line. (Class of assay: confirmatory)
LY-294002	CHEMBL98350	ChEMBL	ChEMBL BioAssay	809359	GI50	2393.32	nM	PUBCHEM_BIOASSAY: NCI human tumor cell line growth inhibition assay. Data for the CAKI-1 Renal cell line. (Class of assay: confirmatory)
LY-294002	CHEMBL98350	ChEMBL	ChEMBL BioAssay	809370	GI50	6531.31	nM	PUBCHEM_BIOASSAY: NCI human tumor cell line growth inhibition assay. Data for the SF-295 Central Nervous System cell line. (Class of assay: confirmatory)
LY-294002	CHEMBL98350	ChEMBL	ChEMBL BioAssay	809377	GI50	2494.59	nM	PUBCHEM_BIOASSAY: NCI human tumor cell line growth inhibition assay. Data for the IGROV1 Ovarian cell line. (Class of assay: confirmatory)
LY-294002	CHEMBL98350	ChEMBL	ChEMBL BioAssay	809393	GI50	1901.08	nM	PUBCHEM_BIOASSAY: NCI human tumor cell line growth inhibition assay. Data for the HS 578T Breast cell line. (Class of assay: confirmatory)
LY-294002	CHEMBL98350	ChEMBL	ChEMBL BioAssay	809408	GI50	14521.1	nM	PUBCHEM_BIOASSAY: NCI human tumor cell line growth inhibition assay. Data for the UACC-257 Melanoma cell line. (Class of assay: confirmatory)
LY-294002	CHEMBL98350	ChEMBL	ChEMBL BioAssay	809401	GI50	9682.78	nM	PUBCHEM_BIOASSAY: NCI human tumor cell line growth inhibition assay. Data for the 786-0 Renal cell line. (Class of assay: confirmatory)
LY-294002	CHEMBL98350	ChEMBL	ChEMBL BioAssay	809409	GI50	39084.1	nM	PUBCHEM_BIOASSAY: NCI human tumor cell line growth inhibition assay. Data for the CCRF-CEM Leukemia cell line. (Class of assay: confirmatory)
LY-294002	CHEMBL98350	ChEMBL	ChEMBL BioAssay	809423	GI50	3926.45	nM	PUBCHEM_BIOASSAY: NCI human tumor cell line growth inhibition assay. Data for the NCI-H226 Non-Small Cell Lung cell line. (Class of assay: confirmatory)
LY-294002	CHEMBL98350	ChEMBL	ChEMBL BioAssay	809425	GI50	6251.73	nM	PUBCHEM_BIOASSAY: NCI human tumor cell line growth inhibition assay. Data for the HT29 Colon cell line. (Class of assay: confirmatory)
LY-294002	CHEMBL98350	ChEMBL	ChEMBL BioAssay	809426	GI50	16943.4	nM	PUBCHEM_BIOASSAY: NCI human tumor cell line growth inhibition assay. Data for the SK-MEL-28 Melanoma cell line. (Class of assay: confirmatory)
LY-294002	CHEMBL98350	ChEMBL	ChEMBL BioAssay	809428	GI50	2766.94	nM	PUBCHEM_BIOASSAY: NCI human tumor cell line growth inhibition assay. Data for the RXF 393 Renal cell line. (Class of assay: confirmatory)
LY-294002	CHEMBL98350	ChEMBL	ChEMBL BioAssay	809431	GI50	13489.6	nM	PUBCHEM_BIOASSAY: NCI human tumor cell line growth inhibition assay. Data for the COLO 205 Colon cell line. (Class of assay: confirmatory)
CAMPTOTHECIN	CHEMBL65	ChEMBL	ChEMBL BioAssay	220294	GI50	44	nM	Mean GI50 against variety of human tumor cell lines
CAMPTOTHECIN	CHEMBL65	ChEMBL	ChEMBL BioAssay	78676	GI50	10	nM	Antiproliferative activity was determined for 50% growth inhibition against human lung HOP-62 cell line
CAMPTOTHECIN	CHEMBL65	ChEMBL	ChEMBL BioAssay	77694	GI50	30	nM	Antiproliferative activity was determined for 50% growth inhibition against human colon HCT116 cell line
CAMPTOTHECIN	CHEMBL65	ChEMBL	ChEMBL BioAssay	43090	GI50	10	nM	Antiproliferative activity was determined for 50% growth inhibition against human CNS SF-539 cell line
CAMPTOTHECIN	CHEMBL65	ChEMBL	ChEMBL BioAssay	212061	GI50	10	nM	Antiproliferative activity was determined for 50% growth inhibition against human melanoma UACC-62 cell line
CAMPTOTHECIN	CHEMBL65	ChEMBL	ChEMBL BioAssay	142656	GI50	220	nM	Antiproliferative activity was determined for 50% growth inhibition against human ovarian OVCAR-3 cell line
CAMPTOTHECIN	CHEMBL65	ChEMBL	ChEMBL BioAssay	197726	GI50	20	nM	Antiproliferative activity was determined for 50% growth inhibition against human renal SN12C cell line
CAMPTOTHECIN	CHEMBL65	ChEMBL	ChEMBL BioAssay	54867	GI50	10	nM	Antiproliferative activity was determined for 50% growth inhibition against human Prostate DU-145 cell line
CAMPTOTHECIN	CHEMBL65	ChEMBL	ChEMBL BioAssay	99337	GI50	40	nM	Antiproliferative activity was determined for 50% growth inhibition against human breast MDA-MB-435 cell line
CAMPTOTHECIN	CHEMBL65	ChEMBL	ChEMBL BioAssay	84026	GI50	600	nM	Growth inhibitory concentration of compound was determined against HeLa cells by alamar blue assay
CAMPTOTHECIN	CHEMBL65	ChEMBL	ChEMBL BioAssay	311496	GI50	10	nM	Growth inhibitory activity against human cancer cell line in the NCI's anticancer drug screening program
CAMPTOTHECIN	CHEMBL65	ChEMBL	ChEMBL BioAssay	311336	GI50	10	nM	Growth inhibitory activity against human lung HOP-62 cell line
CAMPTOTHECIN	CHEMBL65	ChEMBL	ChEMBL BioAssay	311344	GI50	30	nM	Growth inhibitory activity against human colon HCT116 cell line
CAMPTOTHECIN	CHEMBL65	ChEMBL	ChEMBL BioAssay	311328	GI50	10	nM	Growth inhibitory activity against human CNSSF-539 cell line
CAMPTOTHECIN	CHEMBL65	ChEMBL	ChEMBL BioAssay	311355	GI50	10	nM	Growth inhibitory activity against human melanoma UACC-62 cell line
CAMPTOTHECIN	CHEMBL65	ChEMBL	ChEMBL BioAssay	311351	GI50	220	nM	Growth inhibitory activity against human ovarian OVCAR-3 cell line
CAMPTOTHECIN	CHEMBL65	ChEMBL	ChEMBL BioAssay	311337	GI50	20	nM	Growth inhibitory activity against human renal SN12C cell line
CAMPTOTHECIN	CHEMBL65	ChEMBL	ChEMBL BioAssay	311352	GI50	10	nM	Growth inhibitory activity against human prostate DU-145 cell line
CAMPTOTHECIN	CHEMBL65	ChEMBL	ChEMBL BioAssay	311360	GI50	40	nM	Growth inhibitory activity against human breast MDA-MB-435 cell line
CAMPTOTHECIN	CHEMBL65	ChEMBL	ChEMBL BioAssay	311371	GI50	10	nM	Concentration required to inhibit the growth of human LungHOP-62 cells
CAMPTOTHECIN	CHEMBL65	ChEMBL	ChEMBL BioAssay	311375	GI50	30	nM	Concentration required to inhibit the growth of human ColonHCT-11 cells
CAMPTOTHECIN	CHEMBL65	ChEMBL	ChEMBL BioAssay	311363	GI50	10	nM	Concentration required to inhibit the growth of human CNSSF-539 cells
CAMPTOTHECIN	CHEMBL65	ChEMBL	ChEMBL BioAssay	311402	GI50	10	nM	Concentration required to inhibit the growth of human Melanoma UACC-62 cells
CAMPTOTHECIN	CHEMBL65	ChEMBL	ChEMBL BioAssay	311384	GI50	220	nM	Concentration required to inhibit the growth of human OvarianOVCAR cells
CAMPTOTHECIN	CHEMBL65	ChEMBL	ChEMBL BioAssay	311372	GI50	20	nM	Concentration required to inhibit the growth of human Renal SN12C cells
CAMPTOTHECIN	CHEMBL65	ChEMBL	ChEMBL BioAssay	311398	GI50	10	nM	Concentration required to inhibit the growth of human ProstateDU-145 cells
CAMPTOTHECIN	CHEMBL65	ChEMBL	ChEMBL BioAssay	311409	GI50	40	nM	Concentration required to inhibit the growth of human Breast MDA-MB-435 cells
CAMPTOTHECIN	CHEMBL65	ChEMBL	ChEMBL BioAssay	345543	GI50	10	nM	Antiproliferative activity against human HOP62 cell line
CAMPTOTHECIN	CHEMBL65	ChEMBL	ChEMBL BioAssay	345544	GI50	30	nM	Antiproliferative activity against human HCT116 cell line
CAMPTOTHECIN	CHEMBL65	ChEMBL	ChEMBL BioAssay	345545	GI50	10	nM	Antiproliferative activity against human SF268 cell line
CAMPTOTHECIN	CHEMBL65	ChEMBL	ChEMBL BioAssay	345546	GI50	10	nM	Antiproliferative activity against human UACC62 cell line
CAMPTOTHECIN	CHEMBL65	ChEMBL	ChEMBL BioAssay	345547	GI50	220	nM	Antiproliferative activity against human OVCAR-3 cell line
CAMPTOTHECIN	CHEMBL65	ChEMBL	ChEMBL BioAssay	345548	GI50	20	nM	Antiproliferative activity against human SN12C cell line
CAMPTOTHECIN	CHEMBL65	ChEMBL	ChEMBL BioAssay	345549	GI50	10	nM	Antiproliferative activity against human DU145 cell line
CAMPTOTHECIN	CHEMBL65	ChEMBL	ChEMBL BioAssay	345550	GI50	40	nM	Antiproliferative activity against human MDA-MB-435 cell line
CAMPTOTHECIN	CHEMBL65	ChEMBL	ChEMBL BioAssay	382430	GI50	220	nM	Antiproliferative activity against human OVCAR-3 cell line
CAMPTOTHECIN	CHEMBL65	ChEMBL	ChEMBL BioAssay	382429	GI50	10	nM	Antiproliferative activity against human UACC62 cell line
CAMPTOTHECIN	CHEMBL65	ChEMBL	ChEMBL BioAssay	382428	GI50	10	nM	Antiproliferative activity against human SF539 cell line
CAMPTOTHECIN	CHEMBL65	ChEMBL	ChEMBL BioAssay	382427	GI50	30	nM	Antiproliferative activity against human HCT116 cell line
CAMPTOTHECIN	CHEMBL65	ChEMBL	ChEMBL BioAssay	382433	GI50	40	nM	Antiproliferative activity against human MDA-MB-435 cell line
CAMPTOTHECIN	CHEMBL65	ChEMBL	ChEMBL BioAssay	382432	GI50	10	nM	Antiproliferative activity against human DU145 cell line
CAMPTOTHECIN	CHEMBL65	ChEMBL	ChEMBL BioAssay	382431	GI50	20	nM	Antiproliferative activity against human SN12C cell line
CAMPTOTHECIN	CHEMBL65	ChEMBL	ChEMBL BioAssay	382426	GI50	10	nM	Antiproliferative activity against human HOP62 cell line
CAMPTOTHECIN	CHEMBL65	ChEMBL	ChEMBL BioAssay	434280	GI50	10	nM	Cytotoxicity against human HOP62 cells
CAMPTOTHECIN	CHEMBL65	ChEMBL	ChEMBL BioAssay	434281	GI50	30	nM	Cytotoxicity against human HCT116 cells
CAMPTOTHECIN	CHEMBL65	ChEMBL	ChEMBL BioAssay	434282	GI50	10	nM	Cytotoxicity against human SF268 cells
CAMPTOTHECIN	CHEMBL65	ChEMBL	ChEMBL BioAssay	434283	GI50	10	nM	Cytotoxicity against human UACC62 cells
CAMPTOTHECIN	CHEMBL65	ChEMBL	ChEMBL BioAssay	434284	GI50	220	nM	Cytotoxicity against human OVCAR-3 cells
CAMPTOTHECIN	CHEMBL65	ChEMBL	ChEMBL BioAssay	434285	GI50	20	nM	Cytotoxicity against human SN12C cells
CAMPTOTHECIN	CHEMBL65	ChEMBL	ChEMBL BioAssay	434286	GI50	10	nM	Cytotoxicity against human DU145 cells
CAMPTOTHECIN	CHEMBL65	ChEMBL	ChEMBL BioAssay	434287	GI50	40	nM	Cytotoxicity against human MDA-MA-435 cells
CAMPTOTHECIN	CHEMBL65	ChEMBL	ChEMBL BioAssay	445423	GI50	10	nM	Cytotoxicity against human HOP62 cells
CAMPTOTHECIN	CHEMBL65	ChEMBL	ChEMBL BioAssay	445424	GI50	30	nM	Cytotoxicity against human HCT116 cells
CAMPTOTHECIN	CHEMBL65	ChEMBL	ChEMBL BioAssay	445425	GI50	10	nM	Cytotoxicity against human SF539 cells
CAMPTOTHECIN	CHEMBL65	ChEMBL	ChEMBL BioAssay	445426	GI50	10	nM	Cytotoxicity against human UACC62 cells
CAMPTOTHECIN	CHEMBL65	ChEMBL	ChEMBL BioAssay	445427	GI50	220	nM	Cytotoxicity against human OVCAR-3 cells
CAMPTOTHECIN	CHEMBL65	ChEMBL	ChEMBL BioAssay	445428	GI50	20	nM	Cytotoxicity against human SN12C cells
CAMPTOTHECIN	CHEMBL65	ChEMBL	ChEMBL BioAssay	445430	GI50	40	nM	Cytotoxicity against human MDA-MB-435 cells
CAMPTOTHECIN	CHEMBL65	ChEMBL	ChEMBL BioAssay	445671	GI50	10	nM	Cytotoxicity against human HOP62 cells
CAMPTOTHECIN	CHEMBL65	ChEMBL	ChEMBL BioAssay	445429	GI50	10	nM	Cytotoxicity against human DU145 cells
CAMPTOTHECIN	CHEMBL65	ChEMBL	ChEMBL BioAssay	445672	GI50	30	nM	Cytotoxicity against human HCT116 cells
CAMPTOTHECIN	CHEMBL65	ChEMBL	ChEMBL BioAssay	445673	GI50	10	nM	Cytotoxicity against human SF539 cells
CAMPTOTHECIN	CHEMBL65	ChEMBL	ChEMBL BioAssay	445674	GI50	10	nM	Cytotoxicity against human UACC62 cells
CAMPTOTHECIN	CHEMBL65	ChEMBL	ChEMBL BioAssay	445675	GI50	220	nM	Cytotoxicity against human OVCAR-3 cells
CAMPTOTHECIN	CHEMBL65	ChEMBL	ChEMBL BioAssay	445676	GI50	20	nM	Cytotoxicity against human SN12C cells
CAMPTOTHECIN	CHEMBL65	ChEMBL	ChEMBL BioAssay	445677	GI50	10	nM	Cytotoxicity against human DU145 cells
CAMPTOTHECIN	CHEMBL65	ChEMBL	ChEMBL BioAssay	445678	GI50	40	nM	Cytotoxicity against human MDA-MB-435 cells
CAMPTOTHECIN	CHEMBL65	ChEMBL	ChEMBL BioAssay	455346	GI50	10	nM	Growth inhibition of adriamycin-resistant MCF7 cells after 4 days
CAMPTOTHECIN	CHEMBL65	ChEMBL	ChEMBL BioAssay	455347	GI50	10	nM	Growth inhibition of HeLa cells after 4 days
CAMPTOTHECIN	CHEMBL65	ChEMBL	ChEMBL BioAssay	455348	GI50	10	nM	Growth inhibition of MCF7 cells after 4 days
CAMPTOTHECIN	CHEMBL65	ChEMBL	ChEMBL BioAssay	455349	GI50	2	nM	Growth inhibition of human CEM cells by Alamar blue assay
CAMPTOTHECIN	CHEMBL65	ChEMBL	ChEMBL BioAssay	455350	GI50	1000	nM	Growth inhibition of topoisomerase 1 mutated CEM/C2 cells by Alamar blue assay
CAMPTOTHECIN	CHEMBL65	ChEMBL	ChEMBL BioAssay	455351	GI50	30	nM	Growth inhibition of human HL60 cells by Almar blue assay
CAMPTOTHECIN	CHEMBL65	ChEMBL	ChEMBL BioAssay	455352	GI50	20	nM	Growth inhibition of topoisomerase 2 mutated mitoxantrone-resistant MX2 cells by Alamar blue assay
CAMPTOTHECIN	CHEMBL65	ChEMBL	ChEMBL BioAssay	468463	GI50	1.7	nM	Cytotoxicity against human HL60 cells after 48 hrs by MTT assay
CAMPTOTHECIN	CHEMBL65	ChEMBL	ChEMBL BioAssay	468464	GI50	1.5	nM	Cytotoxicity against DNA topoisomerase-2 deficient human HL60/MX2 cells by MTT assay
CAMPTOTHECIN	CHEMBL65	ChEMBL	ChEMBL BioAssay	470939	GI50	180	nM	Antiproliferative activity against human HeLa cells after 48 hrs by MTT assay
CAMPTOTHECIN	CHEMBL65	ChEMBL	ChEMBL BioAssay	470940	GI50	6000	nM	Antiproliferative activity against human SAS cells after 48 hrs by MTT assay
CAMPTOTHECIN	CHEMBL65	ChEMBL	ChEMBL BioAssay	470941	GI50	220	nM	Antiproliferative activity against human SKHep cells after 48 hrs by MTT assay
CAMPTOTHECIN	CHEMBL65	ChEMBL	ChEMBL BioAssay	470942	GI50	23760	nM	Antiproliferative activity against human AGS cells after 48 hrs by MTT assay
CAMPTOTHECIN	CHEMBL65	ChEMBL	ChEMBL BioAssay	470943	GI50	90	nM	Antiproliferative activity against human PC3 cells after 48 hrs by MTT assay
CAMPTOTHECIN	CHEMBL65	ChEMBL	ChEMBL BioAssay	470944	GI50	2800	nM	Antiproliferative activity against human A549 cells after 48 hrs by MTT assay
CAMPTOTHECIN	CHEMBL65	ChEMBL	ChEMBL BioAssay	514229	GI50	10	nM	Antiproliferative activity against human HOP62 cells
CAMPTOTHECIN	CHEMBL65	ChEMBL	ChEMBL BioAssay	514230	GI50	30	nM	Antiproliferative activity against human HCT116 cells
CAMPTOTHECIN	CHEMBL65	ChEMBL	ChEMBL BioAssay	514231	GI50	10	nM	Antiproliferative activity against human SF539 cells
CAMPTOTHECIN	CHEMBL65	ChEMBL	ChEMBL BioAssay	514232	GI50	10	nM	Antiproliferative activity against human UACC62 cells
CAMPTOTHECIN	CHEMBL65	ChEMBL	ChEMBL BioAssay	514233	GI50	220	nM	Antiproliferative activity against human OVCAR-3 cells
CAMPTOTHECIN	CHEMBL65	ChEMBL	ChEMBL BioAssay	514234	GI50	20	nM	Antiproliferative activity against human SN12C cells
CAMPTOTHECIN	CHEMBL65	ChEMBL	ChEMBL BioAssay	514235	GI50	10	nM	Antiproliferative activity against human DU145 cells
CAMPTOTHECIN	CHEMBL65	ChEMBL	ChEMBL BioAssay	514236	GI50	40	nM	Antiproliferative activity against human MDA-MB-435 cells
CAMPTOTHECIN	CHEMBL65	ChEMBL	ChEMBL BioAssay	583159	GI50	40	nM	Cytotoxicity against p53-deficient human HeLa cells after 48 hrs by SRB assay
CAMPTOTHECIN	CHEMBL65	ChEMBL	ChEMBL BioAssay	583160	GI50	30	nM	Cytotoxicity against human HT-29 cells expressing p53 mutant after 48 hrs by SRB assay
CAMPTOTHECIN	CHEMBL65	ChEMBL	ChEMBL BioAssay	583161	GI50	10	nM	Cytotoxicity against human AGS cells expressing wild type p53 after 48 hrs by SRB assay
CAMPTOTHECIN	CHEMBL65	ChEMBL	ChEMBL BioAssay	583162	GI50	10	nM	Cytotoxicity against estrogen receptor-positive human MCF7 cells expressing wild type p53 after 48 hrs by SRB assay
CAMPTOTHECIN	CHEMBL65	ChEMBL	ChEMBL BioAssay	583153	GI50	80	nM	Cytotoxicity against estrogen receptor-negative human MDA-MB-261 cells expressing p53 mutant after 48 hrs by SRB assay
CAMPTOTHECIN	CHEMBL65	ChEMBL	ChEMBL BioAssay	583154	GI50	10	nM	Cytotoxicity against human A549 cells expressing wild type p53 after 48 hrs by SRB assay
CAMPTOTHECIN	CHEMBL65	ChEMBL	ChEMBL BioAssay	583155	GI50	100	nM	Cytotoxicity against human HepG2 cells expressing wild type p53 after 48 hrs by SRB assay
CAMPTOTHECIN	CHEMBL65	ChEMBL	ChEMBL BioAssay	583163	GI50	10	nM	Cytotoxicity against p53-deficient human Hep3B cells after 48 hrs by SRB assay
CAMPTOTHECIN	CHEMBL65	ChEMBL	ChEMBL BioAssay	583164	GI50	700	nM	Cytotoxicity against p53-deficient human PC3 cells after 48 hrs by SRB assay
CAMPTOTHECIN	CHEMBL65	ChEMBL	ChEMBL BioAssay	582739	GI50	0.023	nM	Cytotoxicity against human CCRF-CEM cells after 48 hrs by cell titer-blue assay
CAMPTOTHECIN	CHEMBL65	ChEMBL	ChEMBL BioAssay	582740	GI50	43.21	nM	Cytotoxicity against human CCRF-CEM/C2 cells after 48 hrs by cell titer-blue assay
CAMPTOTHECIN	CHEMBL65	ChEMBL	ChEMBL BioAssay	602041	GI50	1900	nM	Growth inhibition of human T47D cells after 48 hrs by sulforhodamine B assay
CAMPTOTHECIN	CHEMBL65	ChEMBL	ChEMBL BioAssay	602042	GI50	1700	nM	Growth inhibition of human WiDr cells after 48 hrs by sulforhodamine B assay
CAMPTOTHECIN	CHEMBL65	ChEMBL	ChEMBL BioAssay	602039	GI50	1300	nM	Growth inhibition of human HeLa cells after 48 hrs by sulforhodamine B assay
CAMPTOTHECIN	CHEMBL65	ChEMBL	ChEMBL BioAssay	602037	GI50	460	nM	Growth inhibition of human A2780 cells after 48 hrs by sulforhodamine B assay
CAMPTOTHECIN	CHEMBL65	ChEMBL	ChEMBL BioAssay	602038	GI50	230	nM	Growth inhibition of human HBL100 cells after 48 hrs by sulforhodamine B assay
CAMPTOTHECIN	CHEMBL65	ChEMBL	ChEMBL BioAssay	602040	GI50	210	nM	Growth inhibition of human SW1573 cells after 48 hrs by sulforhodamine B assay
CAMPTOTHECIN	CHEMBL65	ChEMBL	ChEMBL BioAssay	604856	GI50	10	nM	Cytotoxicity against human HOP62 cells
CAMPTOTHECIN	CHEMBL65	ChEMBL	ChEMBL BioAssay	604858	GI50	10	nM	Cytotoxicity against human SF539 cells
CAMPTOTHECIN	CHEMBL65	ChEMBL	ChEMBL BioAssay	604859	GI50	10	nM	Cytotoxicity against human UACC62 cells
CAMPTOTHECIN	CHEMBL65	ChEMBL	ChEMBL BioAssay	604862	GI50	10	nM	Cytotoxicity against human DU145 cells
CAMPTOTHECIN	CHEMBL65	ChEMBL	ChEMBL BioAssay	604861	GI50	20	nM	Cytotoxicity against human SN12C cells
CAMPTOTHECIN	CHEMBL65	ChEMBL	ChEMBL BioAssay	604857	GI50	30	nM	Cytotoxicity against human HCT116 cells
CAMPTOTHECIN	CHEMBL65	ChEMBL	ChEMBL BioAssay	604863	GI50	40	nM	Cytotoxicity against human MDA-MB-435 cells
CAMPTOTHECIN	CHEMBL65	ChEMBL	ChEMBL BioAssay	604860	GI50	220	nM	Cytotoxicity against human OVCAR-3 cells
CAMPTOTHECIN	CHEMBL65	ChEMBL	ChEMBL BioAssay	609104	GI50	10	nM	Antiproliferative activity against human HOP62 cells
CAMPTOTHECIN	CHEMBL65	ChEMBL	ChEMBL BioAssay	609105	GI50	10	nM	Antiproliferative activity against human SF539 cells
CAMPTOTHECIN	CHEMBL65	ChEMBL	ChEMBL BioAssay	609102	GI50	10	nM	Antiproliferative activity against human UACC62 cells
CAMPTOTHECIN	CHEMBL65	ChEMBL	ChEMBL BioAssay	609108	GI50	10	nM	Antiproliferative activity against human DU145 cells
CAMPTOTHECIN	CHEMBL65	ChEMBL	ChEMBL BioAssay	609107	GI50	20	nM	Antiproliferative activity against human SN12C cells
CAMPTOTHECIN	CHEMBL65	ChEMBL	ChEMBL BioAssay	609103	GI50	30	nM	Antiproliferative activity against human HCT116 cells
CAMPTOTHECIN	CHEMBL65	ChEMBL	ChEMBL BioAssay	609109	GI50	40	nM	Antiproliferative activity against human MDA-MB-435 cells
CAMPTOTHECIN	CHEMBL65	ChEMBL	ChEMBL BioAssay	609106	GI50	220	nM	Antiproliferative activity against human OVCAR-3 cells
CAMPTOTHECIN	CHEMBL65	ChEMBL	ChEMBL BioAssay	631768	GI50	1300	nM	Antiproliferative activity against estrogen receptor deficient human MDA-MB-231 cells after 48 hrs by SRB assay
CAMPTOTHECIN	CHEMBL65	ChEMBL	ChEMBL BioAssay	631767	GI50	210	nM	Antiproliferative activity against human MCF7/BUS cells expressing estrogen receptor after 48 hrs by SRB assay
CAMPTOTHECIN	CHEMBL65	ChEMBL	ChEMBL BioAssay	631765	GI50	280	nM	Antiproliferative activity against human MCF7 cells expressing estrogen receptor after 48 hrs by SRB assay
CAMPTOTHECIN	CHEMBL65	ChEMBL	ChEMBL BioAssay	631766	GI50	2000	nM	Antiproliferative activity against human T47D cells expressing estrogen receptor after 48 hrs by SRB assay
CAMPTOTHECIN	CHEMBL65	ChEMBL	ChEMBL BioAssay	631769	GI50	150	nM	Antiproliferative activity against estrogen receptor deficient human SKBR3 cells after 48 hrs by SRB assay
CAMPTOTHECIN	CHEMBL65	ChEMBL	ChEMBL BioAssay	642633	GI50	570	nM	Cytotoxicity against human MCF7 cells after 72 hrs by XTT assay
CAMPTOTHECIN	CHEMBL65	ChEMBL	ChEMBL BioAssay	642634	GI50	30	nM	Cytotoxicity against human NCI-H460 cells after 72 hrs by XTT assay
CAMPTOTHECIN	CHEMBL65	ChEMBL	ChEMBL BioAssay	642635	GI50	190	nM	Cytotoxicity against human SF268 cells after 72 hrs by XTT assay
CAMPTOTHECIN	CHEMBL65	ChEMBL	ChEMBL BioAssay	642636	GI50	990	nM	Cytotoxicity against human Detroit 551 cells after 72 hrs by XTT assay
CAMPTOTHECIN	CHEMBL65	ChEMBL	ChEMBL BioAssay	642640	GI50	60	nM	Cytotoxicity against human K562 cells after 72 hrs by XTT assay
CAMPTOTHECIN	CHEMBL65	ChEMBL	ChEMBL BioAssay	647176	GI50	10	nM	Cytotoxicity against human HOP62 cells
CAMPTOTHECIN	CHEMBL65	ChEMBL	ChEMBL BioAssay	647178	GI50	30	nM	Cytotoxicity against human HCT116 cells
CAMPTOTHECIN	CHEMBL65	ChEMBL	ChEMBL BioAssay	647180	GI50	10	nM	Cytotoxicity against human SF539 cells
CAMPTOTHECIN	CHEMBL65	ChEMBL	ChEMBL BioAssay	647182	GI50	10	nM	Cytotoxicity against human UACC62 cells
CAMPTOTHECIN	CHEMBL65	ChEMBL	ChEMBL BioAssay	647184	GI50	220	nM	Cytotoxicity against human OVCAR-3 cells
CAMPTOTHECIN	CHEMBL65	ChEMBL	ChEMBL BioAssay	647186	GI50	20	nM	Cytotoxicity against human SN12C cells
CAMPTOTHECIN	CHEMBL65	ChEMBL	ChEMBL BioAssay	647188	GI50	10	nM	Cytotoxicity against human DU145 cells
CAMPTOTHECIN	CHEMBL65	ChEMBL	ChEMBL BioAssay	647190	GI50	10	nM	Cytotoxicity against human MCF7 cells
CAMPTOTHECIN	CHEMBL65	ChEMBL	ChEMBL BioAssay	659069	GI50	6000	nM	Cytotoxicity against human SAS cells after 48 hrs by MTT assay
CAMPTOTHECIN	CHEMBL65	ChEMBL	ChEMBL BioAssay	659070	GI50	2800	nM	Cytotoxicity against human A549 cells after 48 hrs by MTT assay
CAMPTOTHECIN	CHEMBL65	ChEMBL	ChEMBL BioAssay	659073	GI50	1030	nM	Cytotoxicity against human BT-483 cells after 48 hrs by MTT assay
CAMPTOTHECIN	CHEMBL65	ChEMBL	ChEMBL BioAssay	659072	GI50	220	nM	Cytotoxicity against human SKHep cells after 48 hrs by MTT assay
CAMPTOTHECIN	CHEMBL65	ChEMBL	ChEMBL BioAssay	659068	GI50	80	nM	Cytotoxicity against human HeLa cells after 48 hrs by MTT assay
CAMPTOTHECIN	CHEMBL65	ChEMBL	ChEMBL BioAssay	659074	GI50	990	nM	Cytotoxicity against human Detroit 551 cells after 48 hrs by MTT assay
CAMPTOTHECIN	CHEMBL65	ChEMBL	ChEMBL BioAssay	659071	GI50	90	nM	Cytotoxicity against human PC3 cells after 48 hrs by MTT assay
CAMPTOTHECIN	CHEMBL65	ChEMBL	ChEMBL BioAssay	715919	GI50	60	nM	Cytotoxicity against human PC3 cells after 72 hrs by MTT assay
CAMPTOTHECIN	CHEMBL65	ChEMBL	ChEMBL BioAssay	715917	GI50	60	nM	Cytotoxicity against human K562 cells after 72 hrs by MTT assay
CAMPTOTHECIN	CHEMBL65	ChEMBL	ChEMBL BioAssay	715916	GI50	50	nM	Cytotoxicity against human HT-29 cells after 72 hrs by MTT assay
CAMPTOTHECIN	CHEMBL65	ChEMBL	ChEMBL BioAssay	715915	GI50	10	nM	Cytotoxicity against human MCF7 cells after 72 hrs by MTT assay
CAMPTOTHECIN	CHEMBL65	ChEMBL	ChEMBL BioAssay	742308	GI50	8	nM	Cytotoxicity against human LoVo cells after 72 hrs by MTT assay
CAMPTOTHECIN	CHEMBL65	ChEMBL	ChEMBL BioAssay	742309	GI50	33	nM	Cytotoxicity against human U373 cells after 72 hrs by MTT assay
CAMPTOTHECIN	CHEMBL65	ChEMBL	ChEMBL BioAssay	742310	GI50	47	nM	Cytotoxicity against human SK-MEL cells after 72 hrs by MTT assay
CAMPTOTHECIN	CHEMBL65	ChEMBL	ChEMBL BioAssay	742305	GI50	90	nM	Cytotoxicity against human Jurkat cells after 72 hrs by MTT assay
CAMPTOTHECIN	CHEMBL65	ChEMBL	ChEMBL BioAssay	742307	GI50	200	nM	Cytotoxicity against human A549 cells after 72 hrs by MTT assay
CAMPTOTHECIN	CHEMBL65	ChEMBL	ChEMBL BioAssay	742311	GI50	480	nM	Cytotoxicity against human PC3 cells after 72 hrs by MTT assay
CAMPTOTHECIN	CHEMBL65	ChEMBL	ChEMBL BioAssay	742304	GI50	1300	nM	Cytotoxicity against human HeLa cells after 72 hrs by MTT assay
CAMPTOTHECIN	CHEMBL65	ChEMBL	ChEMBL BioAssay	742306	GI50	6000	nM	Cytotoxicity against human MCF7 cells after 72 hrs by MTT assay
CAMPTOTHECIN	CHEMBL65	ChEMBL	ChEMBL BioAssay	766001	GI50	10	nM	Antiproliferative activity against human HOP62 cells by SRB assay
CAMPTOTHECIN	CHEMBL65	ChEMBL	ChEMBL BioAssay	766002	GI50	30	nM	Antiproliferative activity against human HCT116 cells by SRB assay
CAMPTOTHECIN	CHEMBL65	ChEMBL	ChEMBL BioAssay	766003	GI50	10	nM	Antiproliferative activity against human SF539 cells by SRB assay
CAMPTOTHECIN	CHEMBL65	ChEMBL	ChEMBL BioAssay	766004	GI50	10	nM	Antiproliferative activity against human UACC62 cells by SRB assay
CAMPTOTHECIN	CHEMBL65	ChEMBL	ChEMBL BioAssay	766005	GI50	220	nM	Antiproliferative activity against human OVCAR3 cells by SRB assay
CAMPTOTHECIN	CHEMBL65	ChEMBL	ChEMBL BioAssay	766006	GI50	20	nM	Antiproliferative activity against human SN12C cells by SRB assay
CAMPTOTHECIN	CHEMBL65	ChEMBL	ChEMBL BioAssay	766007	GI50	10	nM	Antiproliferative activity against human DU145 cells by SRB assay
CAMPTOTHECIN	CHEMBL65	ChEMBL	ChEMBL BioAssay	766008	GI50	10	nM	Antiproliferative activity against human MCF7 cells by SRB assay
CAMPTOTHECIN	CHEMBL65	ChEMBL	ChEMBL BioAssay	770811	GI50	10	nM	Cytotoxicity against human HOP62 cells after 48 hrs by SRB assay
CAMPTOTHECIN	CHEMBL65	ChEMBL	ChEMBL BioAssay	770812	GI50	30	nM	Cytotoxicity against human HCT116 cells after 48 hrs by SRB assay
CAMPTOTHECIN	CHEMBL65	ChEMBL	ChEMBL BioAssay	770813	GI50	10	nM	Cytotoxicity against human SF539 cells after 48 hrs by SRB assay
CAMPTOTHECIN	CHEMBL65	ChEMBL	ChEMBL BioAssay	770814	GI50	10	nM	Cytotoxicity against human UACC62 cells after 48 hrs by SRB assay
CAMPTOTHECIN	CHEMBL65	ChEMBL	ChEMBL BioAssay	770815	GI50	220	nM	Cytotoxicity against human OVCAR3 cells after 48 hrs by SRB assay
CAMPTOTHECIN	CHEMBL65	ChEMBL	ChEMBL BioAssay	770816	GI50	20	nM	Cytotoxicity against human SN12C cells after 48 hrs by SRB assay
CAMPTOTHECIN	CHEMBL65	ChEMBL	ChEMBL BioAssay	770817	GI50	10	nM	Cytotoxicity against human DU145 cells after 48 hrs by SRB assay
CAMPTOTHECIN	CHEMBL65	ChEMBL	ChEMBL BioAssay	770818	GI50	13	nM	Cytotoxicity against human MCF7 cells after 48 hrs by SRB assay
CAMPTOTHECIN	CHEMBL65	ChEMBL	ChEMBL BioAssay	809014	GI50	14.03	nM	PUBCHEM_BIOASSAY: NCI human tumor cell line growth inhibition assay. Data for the SN12C Renal cell line. (Class of assay: confirmatory)
CAMPTOTHECIN	CHEMBL65	ChEMBL	ChEMBL BioAssay	809009	GI50	145.21	nM	PUBCHEM_BIOASSAY: NCI human tumor cell line growth inhibition assay. Data for the MDA-N Breast cell line. (Class of assay: confirmatory)
CAMPTOTHECIN	CHEMBL65	ChEMBL	ChEMBL BioAssay	809018	GI50	19.41	nM	PUBCHEM_BIOASSAY: NCI human tumor cell line growth inhibition assay. Data for the NCI-H23 Non-Small Cell Lung cell line. (Class of assay: confirmatory)
CAMPTOTHECIN	CHEMBL65	ChEMBL	ChEMBL BioAssay	809023	GI50	30.27	nM	PUBCHEM_BIOASSAY: NCI human tumor cell line growth inhibition assay. Data for the UO-31 Renal cell line. (Class of assay: confirmatory)
CAMPTOTHECIN	CHEMBL65	ChEMBL	ChEMBL BioAssay	809022	GI50	11.64	nM	PUBCHEM_BIOASSAY: NCI human tumor cell line growth inhibition assay. Data for the ACHN Renal cell line. (Class of assay: confirmatory)
CAMPTOTHECIN	CHEMBL65	ChEMBL	ChEMBL BioAssay	809024	GI50	33.73	nM	PUBCHEM_BIOASSAY: NCI human tumor cell line growth inhibition assay. Data for the HOP-92 Non-Small Cell Lung cell line. (Class of assay: confirmatory)
CAMPTOTHECIN	CHEMBL65	ChEMBL	ChEMBL BioAssay	809027	GI50	14.96	nM	PUBCHEM_BIOASSAY: NCI human tumor cell line growth inhibition assay. Data for the HL-60(TB) Leukemia cell line. (Class of assay: confirmatory)
CAMPTOTHECIN	CHEMBL65	ChEMBL	ChEMBL BioAssay	809032	GI50	14.49	nM	PUBCHEM_BIOASSAY: NCI human tumor cell line growth inhibition assay. Data for the SF-539 Central Nervous System cell line. (Class of assay: confirmatory)
CAMPTOTHECIN	CHEMBL65	ChEMBL	ChEMBL BioAssay	809031	GI50	10	nM	PUBCHEM_BIOASSAY: NCI human tumor cell line growth inhibition assay. Data for the DU-145 Prostate cell line. (Class of assay: confirmatory)
CAMPTOTHECIN	CHEMBL65	ChEMBL	ChEMBL BioAssay	809035	GI50	27.16	nM	PUBCHEM_BIOASSAY: NCI human tumor cell line growth inhibition assay. Data for the SK-MEL-5 Melanoma cell line. (Class of assay: confirmatory)
CAMPTOTHECIN	CHEMBL65	ChEMBL	ChEMBL BioAssay	809039	GI50	173.78	nM	PUBCHEM_BIOASSAY: NCI human tumor cell line growth inhibition assay. Data for the MALME-3M Melanoma cell line. (Class of assay: confirmatory)
CAMPTOTHECIN	CHEMBL65	ChEMBL	ChEMBL BioAssay	809044	GI50	76.38	nM	PUBCHEM_BIOASSAY: NCI human tumor cell line growth inhibition assay. Data for the K-562 Leukemia cell line. (Class of assay: confirmatory)
CAMPTOTHECIN	CHEMBL65	ChEMBL	ChEMBL BioAssay	809051	GI50	176.6	nM	PUBCHEM_BIOASSAY: NCI human tumor cell line growth inhibition assay. Data for the OVCAR-3 Ovarian cell line. (Class of assay: confirmatory)
CAMPTOTHECIN	CHEMBL65	ChEMBL	ChEMBL BioAssay	809048	GI50	32.21	nM	PUBCHEM_BIOASSAY: NCI human tumor cell line growth inhibition assay. Data for the A498 Renal cell line. (Class of assay: confirmatory)
CAMPTOTHECIN	CHEMBL65	ChEMBL	ChEMBL BioAssay	809057	GI50	11.56	nM	PUBCHEM_BIOASSAY: NCI human tumor cell line growth inhibition assay. Data for the HOP-62 Non-Small Cell Lung cell line. (Class of assay: confirmatory)
CAMPTOTHECIN	CHEMBL65	ChEMBL	ChEMBL BioAssay	809054	GI50	10	nM	PUBCHEM_BIOASSAY: NCI human tumor cell line growth inhibition assay. Data for the MOLT-4 Leukemia cell line. (Class of assay: confirmatory)
CAMPTOTHECIN	CHEMBL65	ChEMBL	ChEMBL BioAssay	809059	GI50	11.97	nM	PUBCHEM_BIOASSAY: NCI human tumor cell line growth inhibition assay. Data for the NCI/ADR-RES Breast cell line. (Class of assay: confirmatory)
CAMPTOTHECIN	CHEMBL65	ChEMBL	ChEMBL BioAssay	809061	GI50	11.07	nM	PUBCHEM_BIOASSAY: NCI human tumor cell line growth inhibition assay. Data for the U251 Central Nervous System cell line. (Class of assay: confirmatory)
CAMPTOTHECIN	CHEMBL65	ChEMBL	ChEMBL BioAssay	809062	GI50	38.82	nM	PUBCHEM_BIOASSAY: NCI human tumor cell line growth inhibition assay. Data for the OVCAR-8 Ovarian cell line. (Class of assay: confirmatory)
CAMPTOTHECIN	CHEMBL65	ChEMBL	ChEMBL BioAssay	809063	GI50	80.91	nM	PUBCHEM_BIOASSAY: NCI human tumor cell line growth inhibition assay. Data for the OVCAR-5 Ovarian cell line. (Class of assay: confirmatory)
CAMPTOTHECIN	CHEMBL65	ChEMBL	ChEMBL BioAssay	809073	GI50	18.16	nM	PUBCHEM_BIOASSAY: NCI human tumor cell line growth inhibition assay. Data for the SNB-19 Central Nervous System cell line. (Class of assay: confirmatory)
CAMPTOTHECIN	CHEMBL65	ChEMBL	ChEMBL BioAssay	809076	GI50	10	nM	PUBCHEM_BIOASSAY: NCI human tumor cell line growth inhibition assay. Data for the DMS 273 Small Cell Lung cell line. (Class of assay: confirmatory)
CAMPTOTHECIN	CHEMBL65	ChEMBL	ChEMBL BioAssay	809079	GI50	10	nM	PUBCHEM_BIOASSAY: NCI human tumor cell line growth inhibition assay. Data for the SR Leukemia cell line. (Class of assay: confirmatory)
CAMPTOTHECIN	CHEMBL65	ChEMBL	ChEMBL BioAssay	809077	GI50	937.56	nM	PUBCHEM_BIOASSAY: NCI human tumor cell line growth inhibition assay. Data for the MDA-MB-231/ATCC Breast cell line. (Class of assay: confirmatory)
CAMPTOTHECIN	CHEMBL65	ChEMBL	ChEMBL BioAssay	809080	GI50	1324.34	nM	PUBCHEM_BIOASSAY: NCI human tumor cell line growth inhibition assay. Data for the TK-10 Renal cell line. (Class of assay: confirmatory)
CAMPTOTHECIN	CHEMBL65	ChEMBL	ChEMBL BioAssay	809086	GI50	36.64	nM	PUBCHEM_BIOASSAY: NCI human tumor cell line growth inhibition assay. Data for the SW-620 Colon cell line. (Class of assay: confirmatory)
CAMPTOTHECIN	CHEMBL65	ChEMBL	ChEMBL BioAssay	809088	GI50	47.97	nM	PUBCHEM_BIOASSAY: NCI human tumor cell line growth inhibition assay. Data for the M19-MEL Melanoma cell line. (Class of assay: confirmatory)
CAMPTOTHECIN	CHEMBL65	ChEMBL	ChEMBL BioAssay	809089	GI50	22.34	nM	PUBCHEM_BIOASSAY: NCI human tumor cell line growth inhibition assay. Data for the NCI-H522 Non-Small Cell Lung cell line. (Class of assay: confirmatory)
CAMPTOTHECIN	CHEMBL65	ChEMBL	ChEMBL BioAssay	809099	GI50	20.65	nM	PUBCHEM_BIOASSAY: NCI human tumor cell line growth inhibition assay. Data for the M14 Melanoma cell line. (Class of assay: confirmatory)
CAMPTOTHECIN	CHEMBL65	ChEMBL	ChEMBL BioAssay	809091	GI50	159.22	nM	PUBCHEM_BIOASSAY: NCI human tumor cell line growth inhibition assay. Data for the KM12 Colon cell line. (Class of assay: confirmatory)
CAMPTOTHECIN	CHEMBL65	ChEMBL	ChEMBL BioAssay	809100	GI50	48.31	nM	PUBCHEM_BIOASSAY: NCI human tumor cell line growth inhibition assay. Data for the XF 498 Central Nervous System cell line. (Class of assay: confirmatory)
CAMPTOTHECIN	CHEMBL65	ChEMBL	ChEMBL BioAssay	809101	GI50	106.66	nM	PUBCHEM_BIOASSAY: NCI human tumor cell line growth inhibition assay. Data for the NCI-H322M Non-Small Cell Lung cell line. (Class of assay: confirmatory)
CAMPTOTHECIN	CHEMBL65	ChEMBL	ChEMBL BioAssay	809102	GI50	33.65	nM	PUBCHEM_BIOASSAY: NCI human tumor cell line growth inhibition assay. Data for the RPMI-8226 Leukemia cell line. (Class of assay: confirmatory)
CAMPTOTHECIN	CHEMBL65	ChEMBL	ChEMBL BioAssay	809105	GI50	209.41	nM	PUBCHEM_BIOASSAY: NCI human tumor cell line growth inhibition assay. Data for the OVCAR-4 Ovarian cell line. (Class of assay: confirmatory)
CAMPTOTHECIN	CHEMBL65	ChEMBL	ChEMBL BioAssay	809106	GI50	26.06	nM	PUBCHEM_BIOASSAY: NCI human tumor cell line growth inhibition assay. Data for the LOX IMVI Melanoma cell line. (Class of assay: confirmatory)
CAMPTOTHECIN	CHEMBL65	ChEMBL	ChEMBL BioAssay	809109	GI50	26.67	nM	PUBCHEM_BIOASSAY: NCI human tumor cell line growth inhibition assay. Data for the P388 Leukemia cell line. (Class of assay: confirmatory)
CAMPTOTHECIN	CHEMBL65	ChEMBL	ChEMBL BioAssay	809113	GI50	114.82	nM	PUBCHEM_BIOASSAY: NCI human tumor cell line growth inhibition assay. Data for the BT-549 Breast cell line. (Class of assay: confirmatory)
CAMPTOTHECIN	CHEMBL65	ChEMBL	ChEMBL BioAssay	809292	GI50	297.85	nM	PUBCHEM_BIOASSAY: NCI human tumor cell line growth inhibition assay. Data for the SK-MEL-2 Melanoma cell line. (Class of assay: confirmatory)
CAMPTOTHECIN	CHEMBL65	ChEMBL	ChEMBL BioAssay	809302	GI50	18.11	nM	PUBCHEM_BIOASSAY: NCI human tumor cell line growth inhibition assay. Data for the A549/ATCC Non-Small Cell Lung cell line. (Class of assay: confirmatory)
CAMPTOTHECIN	CHEMBL65	ChEMBL	ChEMBL BioAssay	809296	GI50	77.62	nM	PUBCHEM_BIOASSAY: NCI human tumor cell line growth inhibition assay. Data for the KM20L2 Colon cell line. (Class of assay: confirmatory)
CAMPTOTHECIN	CHEMBL65	ChEMBL	ChEMBL BioAssay	809314	GI50	27.16	nM	PUBCHEM_BIOASSAY: NCI human tumor cell line growth inhibition assay. Data for the SNB-75 Central Nervous System cell line. (Class of assay: confirmatory)
CAMPTOTHECIN	CHEMBL65	ChEMBL	ChEMBL BioAssay	809308	GI50	158.85	nM	PUBCHEM_BIOASSAY: NCI human tumor cell line growth inhibition assay. Data for the HCC-2998 Colon cell line. (Class of assay: confirmatory)
CAMPTOTHECIN	CHEMBL65	ChEMBL	ChEMBL BioAssay	809316	GI50	151.71	nM	PUBCHEM_BIOASSAY: NCI human tumor cell line growth inhibition assay. Data for the HCT-15 Colon cell line. (Class of assay: confirmatory)
CAMPTOTHECIN	CHEMBL65	ChEMBL	ChEMBL BioAssay	809322	GI50	23.01	nM	PUBCHEM_BIOASSAY: NCI human tumor cell line growth inhibition assay. Data for the HCT-116 Colon cell line. (Class of assay: confirmatory)
CAMPTOTHECIN	CHEMBL65	ChEMBL	ChEMBL BioAssay	809324	GI50	11.51	nM	PUBCHEM_BIOASSAY: NCI human tumor cell line growth inhibition assay. Data for the SF-268 Central Nervous System cell line. (Class of assay: confirmatory)
CAMPTOTHECIN	CHEMBL65	ChEMBL	ChEMBL BioAssay	809330	GI50	11.35	nM	PUBCHEM_BIOASSAY: NCI human tumor cell line growth inhibition assay. Data for the MCF7 Breast cell line. (Class of assay: confirmatory)
CAMPTOTHECIN	CHEMBL65	ChEMBL	ChEMBL BioAssay	809328	GI50	95.06	nM	PUBCHEM_BIOASSAY: NCI human tumor cell line growth inhibition assay. Data for the EKVX Non-Small Cell Lung cell line. (Class of assay: confirmatory)
CAMPTOTHECIN	CHEMBL65	ChEMBL	ChEMBL BioAssay	809337	GI50	372.39	nM	PUBCHEM_BIOASSAY: NCI human tumor cell line growth inhibition assay. Data for the LXFL 529 Non-Small Cell Lung cell line. (Class of assay: confirmatory)
CAMPTOTHECIN	CHEMBL65	ChEMBL	ChEMBL BioAssay	809335	GI50	20.56	nM	PUBCHEM_BIOASSAY: NCI human tumor cell line growth inhibition assay. Data for the DMS 114 Small Cell Lung cell line. (Class of assay: confirmatory)
CAMPTOTHECIN	CHEMBL65	ChEMBL	ChEMBL BioAssay	809333	GI50	64.42	nM	PUBCHEM_BIOASSAY: NCI human tumor cell line growth inhibition assay. Data for the PC-3 Prostate cell line. (Class of assay: confirmatory)
CAMPTOTHECIN	CHEMBL65	ChEMBL	ChEMBL BioAssay	809348	GI50	22.54	nM	PUBCHEM_BIOASSAY: NCI human tumor cell line growth inhibition assay. Data for the T-47D Breast cell line. (Class of assay: confirmatory)
CAMPTOTHECIN	CHEMBL65	ChEMBL	ChEMBL BioAssay	809343	GI50	20.18	nM	PUBCHEM_BIOASSAY: NCI human tumor cell line growth inhibition assay. Data for the SK-OV-3 Ovarian cell line. (Class of assay: confirmatory)
CAMPTOTHECIN	CHEMBL65	ChEMBL	ChEMBL BioAssay	809349	GI50	15.78	nM	PUBCHEM_BIOASSAY: NCI human tumor cell line growth inhibition assay. Data for the NCI-H460 Non-Small Cell Lung cell line. (Class of assay: confirmatory)
CAMPTOTHECIN	CHEMBL65	ChEMBL	ChEMBL BioAssay	809351	GI50	10.64	nM	PUBCHEM_BIOASSAY: NCI human tumor cell line growth inhibition assay. Data for the UACC-62 Melanoma cell line. (Class of assay: confirmatory)
CAMPTOTHECIN	CHEMBL65	ChEMBL	ChEMBL BioAssay	809369	GI50	65.77	nM	PUBCHEM_BIOASSAY: NCI human tumor cell line growth inhibition assay. Data for the MDA-MB-435 Breast cell line. (Class of assay: confirmatory)
CAMPTOTHECIN	CHEMBL65	ChEMBL	ChEMBL BioAssay	809366	GI50	25.35	nM	PUBCHEM_BIOASSAY: NCI human tumor cell line growth inhibition assay. Data for the P388/ADR Leukemia cell line. (Class of assay: confirmatory)
CAMPTOTHECIN	CHEMBL65	ChEMBL	ChEMBL BioAssay	809359	GI50	11.8	nM	PUBCHEM_BIOASSAY: NCI human tumor cell line growth inhibition assay. Data for the CAKI-1 Renal cell line. (Class of assay: confirmatory)
CAMPTOTHECIN	CHEMBL65	ChEMBL	ChEMBL BioAssay	809377	GI50	184.08	nM	PUBCHEM_BIOASSAY: NCI human tumor cell line growth inhibition assay. Data for the IGROV1 Ovarian cell line. (Class of assay: confirmatory)
CAMPTOTHECIN	CHEMBL65	ChEMBL	ChEMBL BioAssay	809370	GI50	11.53	nM	PUBCHEM_BIOASSAY: NCI human tumor cell line growth inhibition assay. Data for the SF-295 Central Nervous System cell line. (Class of assay: confirmatory)
CAMPTOTHECIN	CHEMBL65	ChEMBL	ChEMBL BioAssay	809393	GI50	816.58	nM	PUBCHEM_BIOASSAY: NCI human tumor cell line growth inhibition assay. Data for the HS 578T Breast cell line. (Class of assay: confirmatory)
CAMPTOTHECIN	CHEMBL65	ChEMBL	ChEMBL BioAssay	809402	GI50	332.66	nM	PUBCHEM_BIOASSAY: NCI human tumor cell line growth inhibition assay. Data for the SNB-78 Central Nervous System cell line. (Class of assay: confirmatory)
CAMPTOTHECIN	CHEMBL65	ChEMBL	ChEMBL BioAssay	809401	GI50	21.38	nM	PUBCHEM_BIOASSAY: NCI human tumor cell line growth inhibition assay. Data for the 786-0 Renal cell line. (Class of assay: confirmatory)
CAMPTOTHECIN	CHEMBL65	ChEMBL	ChEMBL BioAssay	809411	GI50	242.66	nM	PUBCHEM_BIOASSAY: NCI human tumor cell line growth inhibition assay. Data for the DLD-1 Colon cell line. (Class of assay: confirmatory)
CAMPTOTHECIN	CHEMBL65	ChEMBL	ChEMBL BioAssay	809409	GI50	10	nM	PUBCHEM_BIOASSAY: NCI human tumor cell line growth inhibition assay. Data for the CCRF-CEM Leukemia cell line. (Class of assay: confirmatory)
CAMPTOTHECIN	CHEMBL65	ChEMBL	ChEMBL BioAssay	809408	GI50	54.33	nM	PUBCHEM_BIOASSAY: NCI human tumor cell line growth inhibition assay. Data for the UACC-257 Melanoma cell line. (Class of assay: confirmatory)
CAMPTOTHECIN	CHEMBL65	ChEMBL	ChEMBL BioAssay	809423	GI50	17.95	nM	PUBCHEM_BIOASSAY: NCI human tumor cell line growth inhibition assay. Data for the NCI-H226 Non-Small Cell Lung cell line. (Class of assay: confirmatory)
CAMPTOTHECIN	CHEMBL65	ChEMBL	ChEMBL BioAssay	809425	GI50	44.87	nM	PUBCHEM_BIOASSAY: NCI human tumor cell line growth inhibition assay. Data for the HT29 Colon cell line. (Class of assay: confirmatory)
CAMPTOTHECIN	CHEMBL65	ChEMBL	ChEMBL BioAssay	809426	GI50	227.51	nM	PUBCHEM_BIOASSAY: NCI human tumor cell line growth inhibition assay. Data for the SK-MEL-28 Melanoma cell line. (Class of assay: confirmatory)
CAMPTOTHECIN	CHEMBL65	ChEMBL	ChEMBL BioAssay	809431	GI50	285.76	nM	PUBCHEM_BIOASSAY: NCI human tumor cell line growth inhibition assay. Data for the COLO 205 Colon cell line. (Class of assay: confirmatory)
CAMPTOTHECIN	CHEMBL65	ChEMBL	ChEMBL BioAssay	809428	GI50	25.64	nM	PUBCHEM_BIOASSAY: NCI human tumor cell line growth inhibition assay. Data for the RXF 393 Renal cell line. (Class of assay: confirmatory)
CAMPTOTHECIN	CHEMBL65	ChEMBL	ChEMBL BioAssay	809434	GI50	24.49	nM	PUBCHEM_BIOASSAY: NCI human tumor cell line growth inhibition assay. Data for the SN12K1 Renal cell line. (Class of assay: confirmatory)
CAMPTOTHECIN	CHEMBL65	ChEMBL	ChEMBL BioAssay	809433	GI50	122.18	nM	PUBCHEM_BIOASSAY: NCI human tumor cell line growth inhibition assay. Data for the HOP-18 Non-Small Cell Lung cell line. (Class of assay: confirmatory)
CAMPTOTHECIN	CHEMBL65	ChEMBL	ChEMBL BioAssay	814991	GI50	10	nM	Growth inhibition of human HOP62 cells after 48 hrs by sulforhodamine B assay
CAMPTOTHECIN	CHEMBL65	ChEMBL	ChEMBL BioAssay	814992	GI50	30	nM	Growth inhibition of human HCT116 cells after 48 hrs by sulforhodamine B assay
CAMPTOTHECIN	CHEMBL65	ChEMBL	ChEMBL BioAssay	814993	GI50	10	nM	Growth inhibition of human SF539 cells after 48 hrs by sulforhodamine B assay
CAMPTOTHECIN	CHEMBL65	ChEMBL	ChEMBL BioAssay	814994	GI50	10	nM	Growth inhibition of human UACC62 cells after 48 hrs by sulforhodamine B assay
CAMPTOTHECIN	CHEMBL65	ChEMBL	ChEMBL BioAssay	814995	GI50	220	nM	Growth inhibition of human OVCAR3 cells after 48 hrs by sulforhodamine B assay
CAMPTOTHECIN	CHEMBL65	ChEMBL	ChEMBL BioAssay	814996	GI50	20	nM	Growth inhibition of human SN12C cells after 48 hrs by sulforhodamine B assay
CAMPTOTHECIN	CHEMBL65	ChEMBL	ChEMBL BioAssay	814997	GI50	10	nM	Growth inhibition of human DU145 cells after 48 hrs by sulforhodamine B assay
CAMPTOTHECIN	CHEMBL65	ChEMBL	ChEMBL BioAssay	814998	GI50	13	nM	Growth inhibition of human MCF7 cells after 48 hrs by sulforhodamine B assay
CAMPTOTHECIN	CHEMBL65	ChEMBL	ChEMBL BioAssay	863576	GI50	3	nM	Cytotoxicity against human HL60 cells incubated for 72 hrs by MTT assay
CAMPTOTHECIN	CHEMBL65	ChEMBL	ChEMBL BioAssay	863578	GI50	220	nM	Cytotoxicity against human HepG2 cells incubated for 72 hrs by MTT assay
CAMPTOTHECIN	CHEMBL65	ChEMBL	ChEMBL BioAssay	863580	GI50	6290	nM	Cytotoxicity against human PANC1 cells incubated for 72 hrs by MTT assay
CAMPTOTHECIN	CHEMBL65	ChEMBL	ChEMBL BioAssay	863585	GI50	83	nM	Cytotoxicity against human HCT116 cells incubated for 72 hrs by MTT assay
CAMPTOTHECIN	CHEMBL65	ChEMBL	ChEMBL BioAssay	863584	GI50	33	nM	Cytotoxicity against human MDA-MB-435 cells incubated for 72 hrs by MTT assay
CAMPTOTHECIN	CHEMBL65	ChEMBL	ChEMBL BioAssay	863586	GI50	170	nM	Cytotoxicity against human A549 cells incubated for 72 hrs by MTT assay
CAMPTOTHECIN	CHEMBL65	ChEMBL	ChEMBL BioAssay	948586	GI50	50	nM	Growth inhibition of human HeLa cells after 48 hrs by MTT assay
CAMPTOTHECIN	CHEMBL65	ChEMBL	ChEMBL BioAssay	948587	GI50	7	nM	Growth inhibition of human A549 cells after 48 hrs by MTT assay
CAMPTOTHECIN	CHEMBL65	ChEMBL	ChEMBL BioAssay	948588	GI50	2	nM	Growth inhibition of human MCF7 cells after 48 hrs by MTT assay
CAMPTOTHECIN	CHEMBL65	ChEMBL	ChEMBL BioAssay	967203	GI50	1000	nM	Growth inhibition of multidrug-resistant human CEM/C2 cells
CAMPTOTHECIN	CHEMBL65	ChEMBL	ChEMBL BioAssay	967202	GI50	2	nM	Growth inhibition of human CEM cells
CAMPTOTHECIN	CHEMBL65	ChEMBL	ChEMBL BioAssay	972819	GI50	50	nM	Cytotoxicity against human HT-29 cells after 72 hrs by MTT assay
CAMPTOTHECIN	CHEMBL65	ChEMBL	ChEMBL BioAssay	972818	GI50	10	nM	Cytotoxicity against human MCF7 cells after 72 hrs by MTT assay
CAMPTOTHECIN	CHEMBL65	ChEMBL	ChEMBL BioAssay	980018	GI50	1800	nM	Antiproliferative activity against human WiDr cells after 48 hrs by SRB assay
CAMPTOTHECIN	CHEMBL65	ChEMBL	ChEMBL BioAssay	980019	GI50	2000	nM	Antiproliferative activity against human T47D cells after 48 hrs by SRB assay
CAMPTOTHECIN	CHEMBL65	ChEMBL	ChEMBL BioAssay	980021	GI50	250	nM	Antiproliferative activity against human SW1573 cells after 48 hrs by SRB assay
CAMPTOTHECIN	CHEMBL65	ChEMBL	ChEMBL BioAssay	980020	GI50	600	nM	Antiproliferative activity against human HeLa cells after 48 hrs by SRB assay
CAMPTOTHECIN	CHEMBL65	ChEMBL	ChEMBL BioAssay	980022	GI50	230	nM	Antiproliferative activity against human HBL100 cells after 48 hrs by SRB assay
CAMPTOTHECIN	CHEMBL65	ChEMBL	ChEMBL BioAssay	1295370	GI50	35.48	nM	Cytotoxicity against human HCT116 cells transfected with Top1-siRNA after 72 hrs by MTT assay
CAMPTOTHECIN	CHEMBL65	ChEMBL	ChEMBL BioAssay	1295371	GI50	17.38	nM	Cytotoxicity against human HCT116 cells after 72 hrs by MTT assay
CAMPTOTHECIN	CHEMBL65	ChEMBL	ChEMBL BioAssay	1295373	GI50	1000	nM	Cytotoxicity against human RC0.1 cells after 72 hrs by MTT assay
CAMPTOTHECIN	CHEMBL65	ChEMBL	ChEMBL BioAssay	1295374	GI50	18.2	nM	Cytotoxicity against human DU145 cells after 72 hrs by MTT assay
CAMPTOTHECIN	CHEMBL65	ChEMBL	ChEMBL BioAssay	1295386	GI50	13	nM	Cytotoxicity against human MCF7 cells by SRB assay
CAMPTOTHECIN	CHEMBL65	ChEMBL	ChEMBL BioAssay	1295385	GI50	10	nM	Cytotoxicity against human DU145 cells by SRB assay
CAMPTOTHECIN	CHEMBL65	ChEMBL	ChEMBL BioAssay	1295387	GI50	20	nM	Cytotoxicity against human SN12C cells by SRB assay
CAMPTOTHECIN	CHEMBL65	ChEMBL	ChEMBL BioAssay	1295388	GI50	220	nM	Cytotoxicity against human OVCAR3 cells by SRB assay
CAMPTOTHECIN	CHEMBL65	ChEMBL	ChEMBL BioAssay	1295389	GI50	10	nM	Cytotoxicity against human UACC62 cells by SRB assay
CAMPTOTHECIN	CHEMBL65	ChEMBL	ChEMBL BioAssay	1295390	GI50	10	nM	Cytotoxicity against human SF539 cells by SRB assay
CAMPTOTHECIN	CHEMBL65	ChEMBL	ChEMBL BioAssay	1295391	GI50	30	nM	Cytotoxicity against human HCT116 cells by SRB assay
CAMPTOTHECIN	CHEMBL65	ChEMBL	ChEMBL BioAssay	1295392	GI50	10	nM	Cytotoxicity against human HOP62 cells by SRB assay
DIGITOXIN	CHEMBL254219	ChEMBL	ChEMBL BioAssay	701932	GI50	10.7	nM	Growth inhibition of human NCI-H460 cells after 48 hrs by MTT assay
CHEMBL2372235	CHEMBL2372235	ChEMBL	ChEMBL BioAssay	35631	GI50	3	nM	Growth inhibitory activity was tested against B104-1-1 cells
GELDANAMYCIN	CHEMBL278315	ChEMBL	ChEMBL BioAssay	219474	GI50	327	nM	Inhibition of proliferation in NCI panel of 60 human cell lines (Range is 20-80 uM)
GELDANAMYCIN	CHEMBL278315	ChEMBL	ChEMBL BioAssay	311320	GI50	67	nM	Inhibition of HCT116 human colon cancer cell proliferation
GELDANAMYCIN	CHEMBL278315	ChEMBL	ChEMBL BioAssay	457754	GI50	35600	nM	Growth inhibition of human MCF7 cells after days by SRB assay
GELDANAMYCIN	CHEMBL278315	ChEMBL	ChEMBL BioAssay	462529	GI50	21	nM	Growth inhibition of human HCT116 cells
GELDANAMYCIN	CHEMBL278315	ChEMBL	ChEMBL BioAssay	462530	GI50	37	nM	Growth inhibition of human DLD1 cells
GELDANAMYCIN	CHEMBL278315	ChEMBL	ChEMBL BioAssay	462531	GI50	64	nM	Growth inhibition of human A549 cells
GELDANAMYCIN	CHEMBL278315	ChEMBL	ChEMBL BioAssay	462532	GI50	59	nM	Growth inhibition of human KPL4 cells
AFIMOXIFENE	CHEMBL489	ChEMBL	ChEMBL BioAssay	747423	GI50	3311.31	nM	Antiproliferative activity against estrogen receptor-deficient human MCF12A cells incubated with 0.003 nM of estradiol and 0.01 nM of testosterone after 48 hrs by sulforhodamine B assay in presence of 5% fetal bovine serum
AFIMOXIFENE	CHEMBL489	ChEMBL	ChEMBL BioAssay	747424	GI50	3890.45	nM	Antiproliferative activity against estrogen receptor-deficient human MCF12A cells incubated with 0.06 nM of estradiol and 0.07 nM of testosterone after 48 hrs by sulforhodamine B assay in presence of fetal bovine serum and NuSerum
AFIMOXIFENE	CHEMBL489	ChEMBL	ChEMBL BioAssay	747425	GI50	3235.94	nM	Antiproliferative activity against estrogen receptor-deficient human MCF12A cells incubated with 100 nM of estradiol and 0.07 nM of testosterone after 48 hrs by sulforhodamine B assay in presence of fetal bovine serum and NuSerum
AFIMOXIFENE	CHEMBL489	ChEMBL	ChEMBL BioAssay	747417	GI50	4466.84	nM	Antiproliferative activity against estrogen receptor-deficient human NCI-ADR-RES cells incubated with 0.003 nM of estradiol and 0.01 nM of testosterone after 48 hrs by sulforhodamine B assay in presence of 5% fetal bovine serum
AFIMOXIFENE	CHEMBL489	ChEMBL	ChEMBL BioAssay	747420	GI50	6165.95	nM	Antiproliferative activity against estrogen receptor-deficient human NCI-ADR-RES cells incubated with 0.06 nM of estradiol and 0.07 nM of testosterone after 48 hrs by sulforhodamine B assay in presence of fetal bovine serum and NuSerum
AFIMOXIFENE	CHEMBL489	ChEMBL	ChEMBL BioAssay	747419	GI50	7762.47	nM	Antiproliferative activity against estrogen receptor-deficient human NCI-ADR-RES cells incubated with 100 nM of estradiol and 0.07 nM of testosterone after 48 hrs by sulforhodamine B assay in presence of fetal bovine serum and NuSerum
AFIMOXIFENE	CHEMBL489	ChEMBL	ChEMBL BioAssay	747421	GI50	1412.54	nM	Antiproliferative activity against human MCF7 cells expressing estrogen receptor incubated with 0.003 nM of estradiol and 0.01 nM of testosterone after 48 hrs by sulforhodamine B assay in presence of 5% fetal bovine serum
AFIMOXIFENE	CHEMBL489	ChEMBL	ChEMBL BioAssay	747418	GI50	1905.46	nM	Antiproliferative activity against human MCF7 cells expressing estrogen receptor incubated with 0.06 nM of estradiol and 0.07 nM of testosterone after 48 hrs by sulforhodamine B assay in presence of fetal bovine serum and NuSerum
AFIMOXIFENE	CHEMBL489	ChEMBL	ChEMBL BioAssay	747422	GI50	3467.37	nM	Antiproliferative activity against human MCF7 cells expressing estrogen receptor incubated with 100 nM of estradiol and 0.07 nM of testosterone after 48 hrs by sulforhodamine B assay in presence of fetal bovine serum and NuSerum
AFIMOXIFENE	CHEMBL489	ChEMBL	ChEMBL BioAssay	747426	GI50	7585.78	nM	Antiproliferative activity against androgen receptor-deficient human PC3 cells incubated with 0.6 nM of estradiol and 0.7 nM of testosterone after 48 hrs by sulforhodamine B assay
AFIMOXIFENE	CHEMBL489	ChEMBL	ChEMBL BioAssay	747427	GI50	10715.2	nM	Antiproliferative activity against androgen receptor-deficient human DU145 cells incubated with 0.6 nM of estradiol and 0.7 nM of testosterone after 48 hrs by sulforhodamine B assay
AFIMOXIFENE	CHEMBL489	ChEMBL	ChEMBL BioAssay	747428	GI50	8317.64	nM	Antiproliferative activity against human LNCAP cells expressing androgen receptor incubated with 0.6 nM of estradiol and 0.7 nM of testosterone after 48 hrs by sulforhodamine B assay
AFIMOXIFENE	CHEMBL489	ChEMBL	ChEMBL BioAssay	966970	GI50	107	nM	Antiproliferative activity against human MCF7 cells after 72 hrs by trypan blue assay
GOSSYPOL	CHEMBL51483	ChEMBL	ChEMBL BioAssay	809014	GI50	5093.31	nM	PUBCHEM_BIOASSAY: NCI human tumor cell line growth inhibition assay. Data for the SN12C Renal cell line. (Class of assay: confirmatory)
GOSSYPOL	CHEMBL51483	ChEMBL	ChEMBL BioAssay	809022	GI50	3019.95	nM	PUBCHEM_BIOASSAY: NCI human tumor cell line growth inhibition assay. Data for the ACHN Renal cell line. (Class of assay: confirmatory)
GOSSYPOL	CHEMBL51483	ChEMBL	ChEMBL BioAssay	809018	GI50	2535.13	nM	PUBCHEM_BIOASSAY: NCI human tumor cell line growth inhibition assay. Data for the NCI-H23 Non-Small Cell Lung cell line. (Class of assay: confirmatory)
GOSSYPOL	CHEMBL51483	ChEMBL	ChEMBL BioAssay	809024	GI50	3689.78	nM	PUBCHEM_BIOASSAY: NCI human tumor cell line growth inhibition assay. Data for the HOP-92 Non-Small Cell Lung cell line. (Class of assay: confirmatory)
GOSSYPOL	CHEMBL51483	ChEMBL	ChEMBL BioAssay	809023	GI50	3483.37	nM	PUBCHEM_BIOASSAY: NCI human tumor cell line growth inhibition assay. Data for the UO-31 Renal cell line. (Class of assay: confirmatory)
GOSSYPOL	CHEMBL51483	ChEMBL	ChEMBL BioAssay	809027	GI50	2208	nM	PUBCHEM_BIOASSAY: NCI human tumor cell line growth inhibition assay. Data for the HL-60(TB) Leukemia cell line. (Class of assay: confirmatory)
GOSSYPOL	CHEMBL51483	ChEMBL	ChEMBL BioAssay	809035	GI50	2851.02	nM	PUBCHEM_BIOASSAY: NCI human tumor cell line growth inhibition assay. Data for the SK-MEL-5 Melanoma cell line. (Class of assay: confirmatory)
GOSSYPOL	CHEMBL51483	ChEMBL	ChEMBL BioAssay	809032	GI50	2376.84	nM	PUBCHEM_BIOASSAY: NCI human tumor cell line growth inhibition assay. Data for the SF-539 Central Nervous System cell line. (Class of assay: confirmatory)
GOSSYPOL	CHEMBL51483	ChEMBL	ChEMBL BioAssay	809039	GI50	5457.58	nM	PUBCHEM_BIOASSAY: NCI human tumor cell line growth inhibition assay. Data for the MALME-3M Melanoma cell line. (Class of assay: confirmatory)
GOSSYPOL	CHEMBL51483	ChEMBL	ChEMBL BioAssay	809044	GI50	3076.1	nM	PUBCHEM_BIOASSAY: NCI human tumor cell line growth inhibition assay. Data for the K-562 Leukemia cell line. (Class of assay: confirmatory)
GOSSYPOL	CHEMBL51483	ChEMBL	ChEMBL BioAssay	809048	GI50	4345.1	nM	PUBCHEM_BIOASSAY: NCI human tumor cell line growth inhibition assay. Data for the A498 Renal cell line. (Class of assay: confirmatory)
GOSSYPOL	CHEMBL51483	ChEMBL	ChEMBL BioAssay	809051	GI50	3243.4	nM	PUBCHEM_BIOASSAY: NCI human tumor cell line growth inhibition assay. Data for the OVCAR-3 Ovarian cell line. (Class of assay: confirmatory)
GOSSYPOL	CHEMBL51483	ChEMBL	ChEMBL BioAssay	809054	GI50	1909.85	nM	PUBCHEM_BIOASSAY: NCI human tumor cell line growth inhibition assay. Data for the MOLT-4 Leukemia cell line. (Class of assay: confirmatory)
GOSSYPOL	CHEMBL51483	ChEMBL	ChEMBL BioAssay	809057	GI50	2654.61	nM	PUBCHEM_BIOASSAY: NCI human tumor cell line growth inhibition assay. Data for the HOP-62 Non-Small Cell Lung cell line. (Class of assay: confirmatory)
GOSSYPOL	CHEMBL51483	ChEMBL	ChEMBL BioAssay	809062	GI50	3523.71	nM	PUBCHEM_BIOASSAY: NCI human tumor cell line growth inhibition assay. Data for the OVCAR-8 Ovarian cell line. (Class of assay: confirmatory)
GOSSYPOL	CHEMBL51483	ChEMBL	ChEMBL BioAssay	809061	GI50	2523.48	nM	PUBCHEM_BIOASSAY: NCI human tumor cell line growth inhibition assay. Data for the U251 Central Nervous System cell line. (Class of assay: confirmatory)
GOSSYPOL	CHEMBL51483	ChEMBL	ChEMBL BioAssay	809073	GI50	3863.67	nM	PUBCHEM_BIOASSAY: NCI human tumor cell line growth inhibition assay. Data for the SNB-19 Central Nervous System cell line. (Class of assay: confirmatory)
GOSSYPOL	CHEMBL51483	ChEMBL	ChEMBL BioAssay	809063	GI50	3580.96	nM	PUBCHEM_BIOASSAY: NCI human tumor cell line growth inhibition assay. Data for the OVCAR-5 Ovarian cell line. (Class of assay: confirmatory)
GOSSYPOL	CHEMBL51483	ChEMBL	ChEMBL BioAssay	809076	GI50	4395.42	nM	PUBCHEM_BIOASSAY: NCI human tumor cell line growth inhibition assay. Data for the DMS 273 Small Cell Lung cell line. (Class of assay: confirmatory)
GOSSYPOL	CHEMBL51483	ChEMBL	ChEMBL BioAssay	809080	GI50	721.11	nM	PUBCHEM_BIOASSAY: NCI human tumor cell line growth inhibition assay. Data for the TK-10 Renal cell line. (Class of assay: confirmatory)
GOSSYPOL	CHEMBL51483	ChEMBL	ChEMBL BioAssay	809079	GI50	2864.18	nM	PUBCHEM_BIOASSAY: NCI human tumor cell line growth inhibition assay. Data for the SR Leukemia cell line. (Class of assay: confirmatory)
GOSSYPOL	CHEMBL51483	ChEMBL	ChEMBL BioAssay	809088	GI50	3341.95	nM	PUBCHEM_BIOASSAY: NCI human tumor cell line growth inhibition assay. Data for the M19-MEL Melanoma cell line. (Class of assay: confirmatory)
GOSSYPOL	CHEMBL51483	ChEMBL	ChEMBL BioAssay	809086	GI50	4591.98	nM	PUBCHEM_BIOASSAY: NCI human tumor cell line growth inhibition assay. Data for the SW-620 Colon cell line. (Class of assay: confirmatory)
GOSSYPOL	CHEMBL51483	ChEMBL	ChEMBL BioAssay	809091	GI50	1972.42	nM	PUBCHEM_BIOASSAY: NCI human tumor cell line growth inhibition assay. Data for the KM12 Colon cell line. (Class of assay: confirmatory)
GOSSYPOL	CHEMBL51483	ChEMBL	ChEMBL BioAssay	809089	GI50	2844.46	nM	PUBCHEM_BIOASSAY: NCI human tumor cell line growth inhibition assay. Data for the NCI-H522 Non-Small Cell Lung cell line. (Class of assay: confirmatory)
GOSSYPOL	CHEMBL51483	ChEMBL	ChEMBL BioAssay	809099	GI50	2660.73	nM	PUBCHEM_BIOASSAY: NCI human tumor cell line growth inhibition assay. Data for the M14 Melanoma cell line. (Class of assay: confirmatory)
GOSSYPOL	CHEMBL51483	ChEMBL	ChEMBL BioAssay	809100	GI50	2259.44	nM	PUBCHEM_BIOASSAY: NCI human tumor cell line growth inhibition assay. Data for the XF 498 Central Nervous System cell line. (Class of assay: confirmatory)
GOSSYPOL	CHEMBL51483	ChEMBL	ChEMBL BioAssay	809101	GI50	3243.4	nM	PUBCHEM_BIOASSAY: NCI human tumor cell line growth inhibition assay. Data for the NCI-H322M Non-Small Cell Lung cell line. (Class of assay: confirmatory)
GOSSYPOL	CHEMBL51483	ChEMBL	ChEMBL BioAssay	809102	GI50	2494.59	nM	PUBCHEM_BIOASSAY: NCI human tumor cell line growth inhibition assay. Data for the RPMI-8226 Leukemia cell line. (Class of assay: confirmatory)
GOSSYPOL	CHEMBL51483	ChEMBL	ChEMBL BioAssay	809105	GI50	2924.15	nM	PUBCHEM_BIOASSAY: NCI human tumor cell line growth inhibition assay. Data for the OVCAR-4 Ovarian cell line. (Class of assay: confirmatory)
GOSSYPOL	CHEMBL51483	ChEMBL	ChEMBL BioAssay	809106	GI50	1710.02	nM	PUBCHEM_BIOASSAY: NCI human tumor cell line growth inhibition assay. Data for the LOX IMVI Melanoma cell line. (Class of assay: confirmatory)
GOSSYPOL	CHEMBL51483	ChEMBL	ChEMBL BioAssay	809296	GI50	3326.6	nM	PUBCHEM_BIOASSAY: NCI human tumor cell line growth inhibition assay. Data for the KM20L2 Colon cell line. (Class of assay: confirmatory)
GOSSYPOL	CHEMBL51483	ChEMBL	ChEMBL BioAssay	809292	GI50	2041.74	nM	PUBCHEM_BIOASSAY: NCI human tumor cell line growth inhibition assay. Data for the SK-MEL-2 Melanoma cell line. (Class of assay: confirmatory)
GOSSYPOL	CHEMBL51483	ChEMBL	ChEMBL BioAssay	809308	GI50	3639.15	nM	PUBCHEM_BIOASSAY: NCI human tumor cell line growth inhibition assay. Data for the HCC-2998 Colon cell line. (Class of assay: confirmatory)
GOSSYPOL	CHEMBL51483	ChEMBL	ChEMBL BioAssay	809302	GI50	2978.52	nM	PUBCHEM_BIOASSAY: NCI human tumor cell line growth inhibition assay. Data for the A549/ATCC Non-Small Cell Lung cell line. (Class of assay: confirmatory)
GOSSYPOL	CHEMBL51483	ChEMBL	ChEMBL BioAssay	809314	GI50	3054.92	nM	PUBCHEM_BIOASSAY: NCI human tumor cell line growth inhibition assay. Data for the SNB-75 Central Nervous System cell line. (Class of assay: confirmatory)
GOSSYPOL	CHEMBL51483	ChEMBL	ChEMBL BioAssay	809322	GI50	2488.86	nM	PUBCHEM_BIOASSAY: NCI human tumor cell line growth inhibition assay. Data for the HCT-116 Colon cell line. (Class of assay: confirmatory)
GOSSYPOL	CHEMBL51483	ChEMBL	ChEMBL BioAssay	809316	GI50	3515.6	nM	PUBCHEM_BIOASSAY: NCI human tumor cell line growth inhibition assay. Data for the HCT-15 Colon cell line. (Class of assay: confirmatory)
GOSSYPOL	CHEMBL51483	ChEMBL	ChEMBL BioAssay	809328	GI50	2152.78	nM	PUBCHEM_BIOASSAY: NCI human tumor cell line growth inhibition assay. Data for the EKVX Non-Small Cell Lung cell line. (Class of assay: confirmatory)
GOSSYPOL	CHEMBL51483	ChEMBL	ChEMBL BioAssay	809324	GI50	2992.26	nM	PUBCHEM_BIOASSAY: NCI human tumor cell line growth inhibition assay. Data for the SF-268 Central Nervous System cell line. (Class of assay: confirmatory)
GOSSYPOL	CHEMBL51483	ChEMBL	ChEMBL BioAssay	809337	GI50	2735.27	nM	PUBCHEM_BIOASSAY: NCI human tumor cell line growth inhibition assay. Data for the LXFL 529 Non-Small Cell Lung cell line. (Class of assay: confirmatory)
GOSSYPOL	CHEMBL51483	ChEMBL	ChEMBL BioAssay	809335	GI50	2582.26	nM	PUBCHEM_BIOASSAY: NCI human tumor cell line growth inhibition assay. Data for the DMS 114 Small Cell Lung cell line. (Class of assay: confirmatory)
GOSSYPOL	CHEMBL51483	ChEMBL	ChEMBL BioAssay	809343	GI50	2728.98	nM	PUBCHEM_BIOASSAY: NCI human tumor cell line growth inhibition assay. Data for the SK-OV-3 Ovarian cell line. (Class of assay: confirmatory)
GOSSYPOL	CHEMBL51483	ChEMBL	ChEMBL BioAssay	809349	GI50	1663.41	nM	PUBCHEM_BIOASSAY: NCI human tumor cell line growth inhibition assay. Data for the NCI-H460 Non-Small Cell Lung cell line. (Class of assay: confirmatory)
GOSSYPOL	CHEMBL51483	ChEMBL	ChEMBL BioAssay	809351	GI50	2355.05	nM	PUBCHEM_BIOASSAY: NCI human tumor cell line growth inhibition assay. Data for the UACC-62 Melanoma cell line. (Class of assay: confirmatory)
GOSSYPOL	CHEMBL51483	ChEMBL	ChEMBL BioAssay	809359	GI50	4140	nM	PUBCHEM_BIOASSAY: NCI human tumor cell line growth inhibition assay. Data for the CAKI-1 Renal cell line. (Class of assay: confirmatory)
GOSSYPOL	CHEMBL51483	ChEMBL	ChEMBL BioAssay	809370	GI50	2371.37	nM	PUBCHEM_BIOASSAY: NCI human tumor cell line growth inhibition assay. Data for the SF-295 Central Nervous System cell line. (Class of assay: confirmatory)
GOSSYPOL	CHEMBL51483	ChEMBL	ChEMBL BioAssay	809377	GI50	2157.74	nM	PUBCHEM_BIOASSAY: NCI human tumor cell line growth inhibition assay. Data for the IGROV1 Ovarian cell line. (Class of assay: confirmatory)
GOSSYPOL	CHEMBL51483	ChEMBL	ChEMBL BioAssay	809401	GI50	2992.26	nM	PUBCHEM_BIOASSAY: NCI human tumor cell line growth inhibition assay. Data for the 786-0 Renal cell line. (Class of assay: confirmatory)
GOSSYPOL	CHEMBL51483	ChEMBL	ChEMBL BioAssay	809383	GI50	5321.08	nM	PUBCHEM_BIOASSAY: NCI human tumor cell line growth inhibition assay. Data for the RXF-631 Renal cell line. (Class of assay: confirmatory)
GOSSYPOL	CHEMBL51483	ChEMBL	ChEMBL BioAssay	809402	GI50	5140.44	nM	PUBCHEM_BIOASSAY: NCI human tumor cell line growth inhibition assay. Data for the SNB-78 Central Nervous System cell line. (Class of assay: confirmatory)
GOSSYPOL	CHEMBL51483	ChEMBL	ChEMBL BioAssay	809408	GI50	3706.81	nM	PUBCHEM_BIOASSAY: NCI human tumor cell line growth inhibition assay. Data for the UACC-257 Melanoma cell line. (Class of assay: confirmatory)
GOSSYPOL	CHEMBL51483	ChEMBL	ChEMBL BioAssay	809411	GI50	3837.07	nM	PUBCHEM_BIOASSAY: NCI human tumor cell line growth inhibition assay. Data for the DLD-1 Colon cell line. (Class of assay: confirmatory)
GOSSYPOL	CHEMBL51483	ChEMBL	ChEMBL BioAssay	809409	GI50	1857.8	nM	PUBCHEM_BIOASSAY: NCI human tumor cell line growth inhibition assay. Data for the CCRF-CEM Leukemia cell line. (Class of assay: confirmatory)
GOSSYPOL	CHEMBL51483	ChEMBL	ChEMBL BioAssay	809425	GI50	3047.89	nM	PUBCHEM_BIOASSAY: NCI human tumor cell line growth inhibition assay. Data for the HT29 Colon cell line. (Class of assay: confirmatory)
GOSSYPOL	CHEMBL51483	ChEMBL	ChEMBL BioAssay	809423	GI50	2992.26	nM	PUBCHEM_BIOASSAY: NCI human tumor cell line growth inhibition assay. Data for the NCI-H226 Non-Small Cell Lung cell line. (Class of assay: confirmatory)
GOSSYPOL	CHEMBL51483	ChEMBL	ChEMBL BioAssay	809428	GI50	2208	nM	PUBCHEM_BIOASSAY: NCI human tumor cell line growth inhibition assay. Data for the RXF 393 Renal cell line. (Class of assay: confirmatory)
GOSSYPOL	CHEMBL51483	ChEMBL	ChEMBL BioAssay	809426	GI50	4655.86	nM	PUBCHEM_BIOASSAY: NCI human tumor cell line growth inhibition assay. Data for the SK-MEL-28 Melanoma cell line. (Class of assay: confirmatory)
GOSSYPOL	CHEMBL51483	ChEMBL	ChEMBL BioAssay	809431	GI50	2630.27	nM	PUBCHEM_BIOASSAY: NCI human tumor cell line growth inhibition assay. Data for the COLO 205 Colon cell line. (Class of assay: confirmatory)
GOSSYPOL	CHEMBL51483	ChEMBL	ChEMBL BioAssay	809433	GI50	3689.78	nM	PUBCHEM_BIOASSAY: NCI human tumor cell line growth inhibition assay. Data for the HOP-18 Non-Small Cell Lung cell line. (Class of assay: confirmatory)
CHEMBL218382	CHEMBL218382	ChEMBL	ChEMBL BioAssay	423909	GI50	250	nM	Antiproliferative activity against human MCF7 cell line
CHEMBL218382	CHEMBL218382	ChEMBL	ChEMBL BioAssay	423911	GI50	51	nM	Growth inhibition of human HOP62 cell line
CHEMBL218382	CHEMBL218382	ChEMBL	ChEMBL BioAssay	423912	GI50	45	nM	Growth inhibition of human HCT116 cell line
CHEMBL218382	CHEMBL218382	ChEMBL	ChEMBL BioAssay	423913	GI50	10	nM	Growth inhibition of human UACC62 cell line
CHEMBL218382	CHEMBL218382	ChEMBL	ChEMBL BioAssay	423914	GI50	10	nM	Growth inhibition of human OVCAR-3 cell line
CHEMBL218382	CHEMBL218382	ChEMBL	ChEMBL BioAssay	423915	GI50	126	nM	Growth inhibition of human SN12-C cell line
CHEMBL218382	CHEMBL218382	ChEMBL	ChEMBL BioAssay	423916	GI50	83	nM	Growth inhibition of human DU145 cell line
CHEMBL218382	CHEMBL218382	ChEMBL	ChEMBL BioAssay	423917	GI50	10	nM	Growth inhibition of human MDA-MB-435 cell line
CHEMBL218382	CHEMBL218382	ChEMBL	ChEMBL BioAssay	423918	GI50	36	nM	Growth inhibition of human SF539 cell line
CHEMBL218382	CHEMBL218382	ChEMBL	ChEMBL BioAssay	445679	GI50	340	nM	Antiproliferative activity against human DU145 cells after 96 hrs by WST1 assay
CHEMBL218382	CHEMBL218382	ChEMBL	ChEMBL BioAssay	445680	GI50	280	nM	Antiproliferative activity against human MDA-MB-231 cells after 96 hrs by WST1 assay
CHEMBL218382	CHEMBL218382	ChEMBL	ChEMBL BioAssay	465996	GI50	340	nM	Antiproliferative activity against human DU145 cells
CHEMBL218382	CHEMBL218382	ChEMBL	ChEMBL BioAssay	465997	GI50	250	nM	Antiproliferative activity against estrogen receptor positive human MCF7 cells
CHEMBL218382	CHEMBL218382	ChEMBL	ChEMBL BioAssay	465998	GI50	280	nM	Antiproliferative activity against estrogen receptor negative human MDA-MB-231 cells
CHEMBL218382	CHEMBL218382	ChEMBL	ChEMBL BioAssay	465999	GI50	51	nM	Antiproliferative activity against human HOP62 cells
CHEMBL218382	CHEMBL218382	ChEMBL	ChEMBL BioAssay	466000	GI50	45	nM	Antiproliferative activity against human HCT116 cells
CHEMBL218382	CHEMBL218382	ChEMBL	ChEMBL BioAssay	466001	GI50	36	nM	Antiproliferative activity against human SF539 cells at
CHEMBL218382	CHEMBL218382	ChEMBL	ChEMBL BioAssay	466002	GI50	10	nM	Antiproliferative activity against human UACC62 cells
CHEMBL218382	CHEMBL218382	ChEMBL	ChEMBL BioAssay	466004	GI50	126	nM	Antiproliferative activity against human SN12-C cells
CHEMBL218382	CHEMBL218382	ChEMBL	ChEMBL BioAssay	466005	GI50	10	nM	Antiproliferative activity against human MDA-MB-435 cells
CHEMBL218382	CHEMBL218382	ChEMBL	ChEMBL BioAssay	466003	GI50	10	nM	Antiproliferative activity against human OVCAR-3 cells
CHEMBL218382	CHEMBL218382	ChEMBL	ChEMBL BioAssay	624714	GI50	340	nM	Antiproliferative activity against human DU145 cells after 96 hrs by WST-1 assay
CHEMBL218382	CHEMBL218382	ChEMBL	ChEMBL BioAssay	624715	GI50	280	nM	Antiproliferative activity against human MDA-MB-231 cells after 96 hrs by WST-1 assay
CHEMBL218382	CHEMBL218382	ChEMBL	ChEMBL BioAssay	624716	GI50	51	nM	Antiproliferative activity against human HOP62 cells after 96 hrs by WST-1 assay
CHEMBL218382	CHEMBL218382	ChEMBL	ChEMBL BioAssay	624717	GI50	45	nM	Antiproliferative activity against human HCT116 cells after 96 hrs by WST-1 assay
CHEMBL218382	CHEMBL218382	ChEMBL	ChEMBL BioAssay	624718	GI50	36	nM	Antiproliferative activity against human SF539 cells after 96 hrs by WST-1 assay
CHEMBL218382	CHEMBL218382	ChEMBL	ChEMBL BioAssay	624719	GI50	10	nM	Antiproliferative activity against human UACC62 cells after 96 hrs by WST-1 assay
CHEMBL218382	CHEMBL218382	ChEMBL	ChEMBL BioAssay	624720	GI50	10	nM	Antiproliferative activity against human OVCAR-3 cells after 96 hrs by WST-1 assay
CHEMBL218382	CHEMBL218382	ChEMBL	ChEMBL BioAssay	624721	GI50	126	nM	Antiproliferative activity against human SN12C cells after 96 hrs by WST-1 assay
IMATINIB	CHEMBL941	ChEMBL	ChEMBL BioAssay	608381	GI50	10.9	ug.mL-1	Antiproliferative activity against HUVEC after 72 hrs by resazurin dye reduction assay
IMATINIB	CHEMBL941	ChEMBL	ChEMBL BioAssay	608382	GI50	0.0001	ug.mL-1	Antiproliferative activity against human K562 cells after 72 hrs by resazurin dye reduction assay
IMATINIB	CHEMBL941	ChEMBL	ChEMBL BioAssay	820568	GI50	170	nM	Antiproliferative activity against human K562 cells
IMATINIB	CHEMBL941	ChEMBL	ChEMBL BioAssay	820569	GI50	18500	nM	Antiproliferative activity against HUVEC cells
IMATINIB	CHEMBL941	ChEMBL	ChEMBL BioAssay	841374	GI50	390	nM	Cytotoxicity against human K562 cells after 72 hrs by MTS assay
IMATINIB	CHEMBL941	ChEMBL	ChEMBL BioAssay	970133	GI50	20000	nM	Growth inhibition of human GIST48B cells after 72 hrs by SRB assay
IMATINIB	CHEMBL941	ChEMBL	ChEMBL BioAssay	970135	GI50	30000	nM	Inhibition of KIT T670I mutant in human GISTT1 cells assessed as growth inhibition after 72 hrs by SRB assay
IMATINIB	CHEMBL941	ChEMBL	ChEMBL BioAssay	970136	GI50	10	nM	Inhibition of KIT in human GISTT1 cells assessed as growth inhibition after 72 hrs by SRB assay
COLCHICINE	CHEMBL107	ChEMBL	ChEMBL BioAssay	99638	GI50	50	nM	Compound was evaluated for growth inhibition against MCF-7 cells using cellular assay
COLCHICINE	CHEMBL107	ChEMBL	ChEMBL BioAssay	153585	GI50	50	nM	Compound was evaluated for growth inhibition against PC-3 cells using cellular assay
COLCHICINE	CHEMBL107	ChEMBL	ChEMBL BioAssay	140448	GI50	50	nM	Compound was evaluated for growth inhibition against NCI-H520 cells using cellular assay
COLCHICINE	CHEMBL107	ChEMBL	ChEMBL BioAssay	153118	GI50	0.0315	ug.mL-1	In vitro cytotoxic activity (growth inhibition) of compound against PC-12 human cancer cell line was determined
COLCHICINE	CHEMBL107	ChEMBL	ChEMBL BioAssay	77421	GI50	0.0084	ug.mL-1	In vitro cytotoxic activity (growth inhibition) of compound against HCT 116 cancer cell line was determined
COLCHICINE	CHEMBL107	ChEMBL	ChEMBL BioAssay	153900	GI50	50	nM	In vivo growth inhibitory activity against human neoplastic PC3 cell line
COLCHICINE	CHEMBL107	ChEMBL	ChEMBL BioAssay	100629	GI50	50	nM	In vivo growth inhibitory activity against human neoplastic MCF-7 cell line
COLCHICINE	CHEMBL107	ChEMBL	ChEMBL BioAssay	140447	GI50	50	nM	In vivo growth inhibitory activity against human neoplastic NCI-H520 cell line
COLCHICINE	CHEMBL107	ChEMBL	ChEMBL BioAssay	89318	GI50	57.54	nM	Cytotoxic effect in human tumor cell lines, tested by the National Cancer Institute
COLCHICINE	CHEMBL107	ChEMBL	ChEMBL BioAssay	89317	GI50	57.54	nM	in vitro antitumor activity against NCI 's human tumor cell lines
COLCHICINE	CHEMBL107	ChEMBL	ChEMBL BioAssay	6383	GI50	63.1	nM	In vitro cytotoxicity against A549/ATCC cell line.
COLCHICINE	CHEMBL107	ChEMBL	ChEMBL BioAssay	51248	GI50	112.2	nM	In vitro cytotoxicity against DMS114 cell line.
COLCHICINE	CHEMBL107	ChEMBL	ChEMBL BioAssay	75965	GI50	63.1	nM	In vitro cytotoxicity against HCT-15 cell line.
COLCHICINE	CHEMBL107	ChEMBL	ChEMBL BioAssay	197912	GI50	63.1	nM	In vitro cytotoxicity against SNB-19 cell line.
COLCHICINE	CHEMBL107	ChEMBL	ChEMBL BioAssay	199588	GI50	63.1	nM	In vitro cytotoxicity against SK-MEL-5 cell line.
COLCHICINE	CHEMBL107	ChEMBL	ChEMBL BioAssay	145048	GI50	63.1	nM	In vitro cytotoxicity against OVCAR cell line.
COLCHICINE	CHEMBL107	ChEMBL	ChEMBL BioAssay	311496	GI50	1.7	nM	Growth inhibitory activity against human cancer cell line in the NCI's anticancer drug screening program
COLCHICINE	CHEMBL107	ChEMBL	ChEMBL BioAssay	436720	GI50	4	nM	Growth inhibition of human HT29 cells after 48 hrs
COLCHICINE	CHEMBL107	ChEMBL	ChEMBL BioAssay	436721	GI50	15	nM	Growth inhibition of human M21 cells after 48 hrs
COLCHICINE	CHEMBL107	ChEMBL	ChEMBL BioAssay	436722	GI50	9	nM	Growth inhibition of human MCF7 cells after 48 hrs
COLCHICINE	CHEMBL107	ChEMBL	ChEMBL BioAssay	461000	GI50	7	nM	Growth inhibition of human T47D cells after 48 hrs
COLCHICINE	CHEMBL107	ChEMBL	ChEMBL BioAssay	479422	GI50	4	nM	Antiproliferative activity against human HT29 cells
COLCHICINE	CHEMBL107	ChEMBL	ChEMBL BioAssay	479423	GI50	15	nM	Antiproliferative activity against human M21 cells
COLCHICINE	CHEMBL107	ChEMBL	ChEMBL BioAssay	479424	GI50	9	nM	Antiproliferative activity against human MCF7 cells
COLCHICINE	CHEMBL107	ChEMBL	ChEMBL BioAssay	531988	GI50	12.59	nM	Cytotoxicity against human K562 cells
COLCHICINE	CHEMBL107	ChEMBL	ChEMBL BioAssay	531989	GI50	125.89	nM	Cytotoxicity against human HCT15 cells
COLCHICINE	CHEMBL107	ChEMBL	ChEMBL BioAssay	531990	GI50	25.12	nM	Cytotoxicity against human SNB75 cells
COLCHICINE	CHEMBL107	ChEMBL	ChEMBL BioAssay	531991	GI50	25.12	nM	Cytotoxicity against human UACC62 cells
COLCHICINE	CHEMBL107	ChEMBL	ChEMBL BioAssay	531992	GI50	15.85	nM	Cytotoxicity against human OVCAR-3 cells
COLCHICINE	CHEMBL107	ChEMBL	ChEMBL BioAssay	531993	GI50	316.23	nM	Cytotoxicity against human MDA-MB-231 cells
COLCHICINE	CHEMBL107	ChEMBL	ChEMBL BioAssay	531994	GI50	10	nM	Cytotoxicity against human MDA-MB-435 cells
COLCHICINE	CHEMBL107	ChEMBL	ChEMBL BioAssay	566818	GI50	7	nM	Growth inhibition of human T47D cells after 48 hrs
COLCHICINE	CHEMBL107	ChEMBL	ChEMBL BioAssay	490618	GI50	9	nM	Antiproliferative activity against human MCF7 cells after 48 hrs by sulforhodamine B method
COLCHICINE	CHEMBL107	ChEMBL	ChEMBL BioAssay	490619	GI50	15	nM	Antiproliferative activity against human M21 cells after 48 hrs by sulforhodamine B method
COLCHICINE	CHEMBL107	ChEMBL	ChEMBL BioAssay	490620	GI50	4	nM	Antiproliferative activity against human HT29 cells after 48 hrs by sulforhodamine B method
COLCHICINE	CHEMBL107	ChEMBL	ChEMBL BioAssay	490521	GI50	4	nM	Growth inhibition of human HT29 cells after 48 hrs by sulforhodamine B assay
COLCHICINE	CHEMBL107	ChEMBL	ChEMBL BioAssay	490522	GI50	15	nM	Growth inhibition of human M21 cells after 48 hrs by sulforhodamine B assay
COLCHICINE	CHEMBL107	ChEMBL	ChEMBL BioAssay	490523	GI50	9	nM	Growth inhibition of human MCF7 cells after 48 hrs by sulforhodamine B assay
COLCHICINE	CHEMBL107	ChEMBL	ChEMBL BioAssay	579257	GI50	140	nM	Growth inhibition of human T47D cells after 48 hrs
COLCHICINE	CHEMBL107	ChEMBL	ChEMBL BioAssay	579345	GI50	63	nM	Growth inhibition of human H1299 cells after 48 hrs
COLCHICINE	CHEMBL107	ChEMBL	ChEMBL BioAssay	809009	GI50	10	nM	PUBCHEM_BIOASSAY: NCI human tumor cell line growth inhibition assay. Data for the MDA-N Breast cell line. (Class of assay: confirmatory)
COLCHICINE	CHEMBL107	ChEMBL	ChEMBL BioAssay	809014	GI50	41.3	nM	PUBCHEM_BIOASSAY: NCI human tumor cell line growth inhibition assay. Data for the SN12C Renal cell line. (Class of assay: confirmatory)
COLCHICINE	CHEMBL107	ChEMBL	ChEMBL BioAssay	809022	GI50	199.07	nM	PUBCHEM_BIOASSAY: NCI human tumor cell line growth inhibition assay. Data for the ACHN Renal cell line. (Class of assay: confirmatory)
COLCHICINE	CHEMBL107	ChEMBL	ChEMBL BioAssay	809018	GI50	16.41	nM	PUBCHEM_BIOASSAY: NCI human tumor cell line growth inhibition assay. Data for the NCI-H23 Non-Small Cell Lung cell line. (Class of assay: confirmatory)
COLCHICINE	CHEMBL107	ChEMBL	ChEMBL BioAssay	809024	GI50	62.52	nM	PUBCHEM_BIOASSAY: NCI human tumor cell line growth inhibition assay. Data for the HOP-92 Non-Small Cell Lung cell line. (Class of assay: confirmatory)
COLCHICINE	CHEMBL107	ChEMBL	ChEMBL BioAssay	809023	GI50	559.76	nM	PUBCHEM_BIOASSAY: NCI human tumor cell line growth inhibition assay. Data for the UO-31 Renal cell line. (Class of assay: confirmatory)
COLCHICINE	CHEMBL107	ChEMBL	ChEMBL BioAssay	809027	GI50	62.52	nM	PUBCHEM_BIOASSAY: NCI human tumor cell line growth inhibition assay. Data for the HL-60(TB) Leukemia cell line. (Class of assay: confirmatory)
COLCHICINE	CHEMBL107	ChEMBL	ChEMBL BioAssay	809031	GI50	659.17	nM	PUBCHEM_BIOASSAY: NCI human tumor cell line growth inhibition assay. Data for the DU-145 Prostate cell line. (Class of assay: confirmatory)
COLCHICINE	CHEMBL107	ChEMBL	ChEMBL BioAssay	809035	GI50	11.38	nM	PUBCHEM_BIOASSAY: NCI human tumor cell line growth inhibition assay. Data for the SK-MEL-5 Melanoma cell line. (Class of assay: confirmatory)
COLCHICINE	CHEMBL107	ChEMBL	ChEMBL BioAssay	809032	GI50	14.59	nM	PUBCHEM_BIOASSAY: NCI human tumor cell line growth inhibition assay. Data for the SF-539 Central Nervous System cell line. (Class of assay: confirmatory)
COLCHICINE	CHEMBL107	ChEMBL	ChEMBL BioAssay	809044	GI50	13.46	nM	PUBCHEM_BIOASSAY: NCI human tumor cell line growth inhibition assay. Data for the K-562 Leukemia cell line. (Class of assay: confirmatory)
COLCHICINE	CHEMBL107	ChEMBL	ChEMBL BioAssay	809039	GI50	19.19	nM	PUBCHEM_BIOASSAY: NCI human tumor cell line growth inhibition assay. Data for the MALME-3M Melanoma cell line. (Class of assay: confirmatory)
COLCHICINE	CHEMBL107	ChEMBL	ChEMBL BioAssay	809048	GI50	30.69	nM	PUBCHEM_BIOASSAY: NCI human tumor cell line growth inhibition assay. Data for the A498 Renal cell line. (Class of assay: confirmatory)
COLCHICINE	CHEMBL107	ChEMBL	ChEMBL BioAssay	809051	GI50	62.52	nM	PUBCHEM_BIOASSAY: NCI human tumor cell line growth inhibition assay. Data for the OVCAR-3 Ovarian cell line. (Class of assay: confirmatory)
COLCHICINE	CHEMBL107	ChEMBL	ChEMBL BioAssay	809054	GI50	23.71	nM	PUBCHEM_BIOASSAY: NCI human tumor cell line growth inhibition assay. Data for the MOLT-4 Leukemia cell line. (Class of assay: confirmatory)
COLCHICINE	CHEMBL107	ChEMBL	ChEMBL BioAssay	809059	GI50	845.28	nM	PUBCHEM_BIOASSAY: NCI human tumor cell line growth inhibition assay. Data for the NCI/ADR-RES Breast cell line. (Class of assay: confirmatory)
COLCHICINE	CHEMBL107	ChEMBL	ChEMBL BioAssay	809057	GI50	25.82	nM	PUBCHEM_BIOASSAY: NCI human tumor cell line growth inhibition assay. Data for the HOP-62 Non-Small Cell Lung cell line. (Class of assay: confirmatory)
COLCHICINE	CHEMBL107	ChEMBL	ChEMBL BioAssay	809061	GI50	24.15	nM	PUBCHEM_BIOASSAY: NCI human tumor cell line growth inhibition assay. Data for the U251 Central Nervous System cell line. (Class of assay: confirmatory)
COLCHICINE	CHEMBL107	ChEMBL	ChEMBL BioAssay	809062	GI50	21.13	nM	PUBCHEM_BIOASSAY: NCI human tumor cell line growth inhibition assay. Data for the OVCAR-8 Ovarian cell line. (Class of assay: confirmatory)
COLCHICINE	CHEMBL107	ChEMBL	ChEMBL BioAssay	809073	GI50	28.18	nM	PUBCHEM_BIOASSAY: NCI human tumor cell line growth inhibition assay. Data for the SNB-19 Central Nervous System cell line. (Class of assay: confirmatory)
COLCHICINE	CHEMBL107	ChEMBL	ChEMBL BioAssay	809063	GI50	7177.94	nM	PUBCHEM_BIOASSAY: NCI human tumor cell line growth inhibition assay. Data for the OVCAR-5 Ovarian cell line. (Class of assay: confirmatory)
COLCHICINE	CHEMBL107	ChEMBL	ChEMBL BioAssay	809076	GI50	14.29	nM	PUBCHEM_BIOASSAY: NCI human tumor cell line growth inhibition assay. Data for the DMS 273 Small Cell Lung cell line. (Class of assay: confirmatory)
COLCHICINE	CHEMBL107	ChEMBL	ChEMBL BioAssay	809077	GI50	345.14	nM	PUBCHEM_BIOASSAY: NCI human tumor cell line growth inhibition assay. Data for the MDA-MB-231/ATCC Breast cell line. (Class of assay: confirmatory)
COLCHICINE	CHEMBL107	ChEMBL	ChEMBL BioAssay	809080	GI50	23659.2	nM	PUBCHEM_BIOASSAY: NCI human tumor cell line growth inhibition assay. Data for the TK-10 Renal cell line. (Class of assay: confirmatory)
COLCHICINE	CHEMBL107	ChEMBL	ChEMBL BioAssay	809079	GI50	22.13	nM	PUBCHEM_BIOASSAY: NCI human tumor cell line growth inhibition assay. Data for the SR Leukemia cell line. (Class of assay: confirmatory)
COLCHICINE	CHEMBL107	ChEMBL	ChEMBL BioAssay	809089	GI50	11.94	nM	PUBCHEM_BIOASSAY: NCI human tumor cell line growth inhibition assay. Data for the NCI-H522 Non-Small Cell Lung cell line. (Class of assay: confirmatory)
COLCHICINE	CHEMBL107	ChEMBL	ChEMBL BioAssay	809086	GI50	14.26	nM	PUBCHEM_BIOASSAY: NCI human tumor cell line growth inhibition assay. Data for the SW-620 Colon cell line. (Class of assay: confirmatory)
COLCHICINE	CHEMBL107	ChEMBL	ChEMBL BioAssay	809088	GI50	62.52	nM	PUBCHEM_BIOASSAY: NCI human tumor cell line growth inhibition assay. Data for the M19-MEL Melanoma cell line. (Class of assay: confirmatory)
COLCHICINE	CHEMBL107	ChEMBL	ChEMBL BioAssay	809091	GI50	14.55	nM	PUBCHEM_BIOASSAY: NCI human tumor cell line growth inhibition assay. Data for the KM12 Colon cell line. (Class of assay: confirmatory)
COLCHICINE	CHEMBL107	ChEMBL	ChEMBL BioAssay	809099	GI50	17.26	nM	PUBCHEM_BIOASSAY: NCI human tumor cell line growth inhibition assay. Data for the M14 Melanoma cell line. (Class of assay: confirmatory)
COLCHICINE	CHEMBL107	ChEMBL	ChEMBL BioAssay	809101	GI50	24.66	nM	PUBCHEM_BIOASSAY: NCI human tumor cell line growth inhibition assay. Data for the NCI-H322M Non-Small Cell Lung cell line. (Class of assay: confirmatory)
COLCHICINE	CHEMBL107	ChEMBL	ChEMBL BioAssay	809100	GI50	18.54	nM	PUBCHEM_BIOASSAY: NCI human tumor cell line growth inhibition assay. Data for the XF 498 Central Nervous System cell line. (Class of assay: confirmatory)
COLCHICINE	CHEMBL107	ChEMBL	ChEMBL BioAssay	809102	GI50	62.52	nM	PUBCHEM_BIOASSAY: NCI human tumor cell line growth inhibition assay. Data for the RPMI-8226 Leukemia cell line. (Class of assay: confirmatory)
COLCHICINE	CHEMBL107	ChEMBL	ChEMBL BioAssay	809105	GI50	12882.5	nM	PUBCHEM_BIOASSAY: NCI human tumor cell line growth inhibition assay. Data for the OVCAR-4 Ovarian cell line. (Class of assay: confirmatory)
COLCHICINE	CHEMBL107	ChEMBL	ChEMBL BioAssay	809106	GI50	17.46	nM	PUBCHEM_BIOASSAY: NCI human tumor cell line growth inhibition assay. Data for the LOX IMVI Melanoma cell line. (Class of assay: confirmatory)
COLCHICINE	CHEMBL107	ChEMBL	ChEMBL BioAssay	809109	GI50	62.52	nM	PUBCHEM_BIOASSAY: NCI human tumor cell line growth inhibition assay. Data for the P388 Leukemia cell line. (Class of assay: confirmatory)
COLCHICINE	CHEMBL107	ChEMBL	ChEMBL BioAssay	809113	GI50	20.61	nM	PUBCHEM_BIOASSAY: NCI human tumor cell line growth inhibition assay. Data for the BT-549 Breast cell line. (Class of assay: confirmatory)
COLCHICINE	CHEMBL107	ChEMBL	ChEMBL BioAssay	809292	GI50	11.67	nM	PUBCHEM_BIOASSAY: NCI human tumor cell line growth inhibition assay. Data for the SK-MEL-2 Melanoma cell line. (Class of assay: confirmatory)
COLCHICINE	CHEMBL107	ChEMBL	ChEMBL BioAssay	809296	GI50	62.52	nM	PUBCHEM_BIOASSAY: NCI human tumor cell line growth inhibition assay. Data for the KM20L2 Colon cell line. (Class of assay: confirmatory)
COLCHICINE	CHEMBL107	ChEMBL	ChEMBL BioAssay	809308	GI50	17.54	nM	PUBCHEM_BIOASSAY: NCI human tumor cell line growth inhibition assay. Data for the HCC-2998 Colon cell line. (Class of assay: confirmatory)
COLCHICINE	CHEMBL107	ChEMBL	ChEMBL BioAssay	809302	GI50	59.43	nM	PUBCHEM_BIOASSAY: NCI human tumor cell line growth inhibition assay. Data for the A549/ATCC Non-Small Cell Lung cell line. (Class of assay: confirmatory)
COLCHICINE	CHEMBL107	ChEMBL	ChEMBL BioAssay	809314	GI50	25.88	nM	PUBCHEM_BIOASSAY: NCI human tumor cell line growth inhibition assay. Data for the SNB-75 Central Nervous System cell line. (Class of assay: confirmatory)
COLCHICINE	CHEMBL107	ChEMBL	ChEMBL BioAssay	809316	GI50	121.9	nM	PUBCHEM_BIOASSAY: NCI human tumor cell line growth inhibition assay. Data for the HCT-15 Colon cell line. (Class of assay: confirmatory)
COLCHICINE	CHEMBL107	ChEMBL	ChEMBL BioAssay	809322	GI50	16.83	nM	PUBCHEM_BIOASSAY: NCI human tumor cell line growth inhibition assay. Data for the HCT-116 Colon cell line. (Class of assay: confirmatory)
COLCHICINE	CHEMBL107	ChEMBL	ChEMBL BioAssay	809324	GI50	64.27	nM	PUBCHEM_BIOASSAY: NCI human tumor cell line growth inhibition assay. Data for the SF-268 Central Nervous System cell line. (Class of assay: confirmatory)
COLCHICINE	CHEMBL107	ChEMBL	ChEMBL BioAssay	809328	GI50	48977.9	nM	PUBCHEM_BIOASSAY: NCI human tumor cell line growth inhibition assay. Data for the EKVX Non-Small Cell Lung cell line. (Class of assay: confirmatory)
COLCHICINE	CHEMBL107	ChEMBL	ChEMBL BioAssay	809333	GI50	23.17	nM	PUBCHEM_BIOASSAY: NCI human tumor cell line growth inhibition assay. Data for the PC-3 Prostate cell line. (Class of assay: confirmatory)
COLCHICINE	CHEMBL107	ChEMBL	ChEMBL BioAssay	809330	GI50	62.52	nM	PUBCHEM_BIOASSAY: NCI human tumor cell line growth inhibition assay. Data for the MCF7 Breast cell line. (Class of assay: confirmatory)
COLCHICINE	CHEMBL107	ChEMBL	ChEMBL BioAssay	809337	GI50	11.22	nM	PUBCHEM_BIOASSAY: NCI human tumor cell line growth inhibition assay. Data for the LXFL 529 Non-Small Cell Lung cell line. (Class of assay: confirmatory)
COLCHICINE	CHEMBL107	ChEMBL	ChEMBL BioAssay	809335	GI50	44.77	nM	PUBCHEM_BIOASSAY: NCI human tumor cell line growth inhibition assay. Data for the DMS 114 Small Cell Lung cell line. (Class of assay: confirmatory)
COLCHICINE	CHEMBL107	ChEMBL	ChEMBL BioAssay	809343	GI50	75.68	nM	PUBCHEM_BIOASSAY: NCI human tumor cell line growth inhibition assay. Data for the SK-OV-3 Ovarian cell line. (Class of assay: confirmatory)
COLCHICINE	CHEMBL107	ChEMBL	ChEMBL BioAssay	809349	GI50	20.56	nM	PUBCHEM_BIOASSAY: NCI human tumor cell line growth inhibition assay. Data for the NCI-H460 Non-Small Cell Lung cell line. (Class of assay: confirmatory)
COLCHICINE	CHEMBL107	ChEMBL	ChEMBL BioAssay	809359	GI50	100.93	nM	PUBCHEM_BIOASSAY: NCI human tumor cell line growth inhibition assay. Data for the CAKI-1 Renal cell line. (Class of assay: confirmatory)
COLCHICINE	CHEMBL107	ChEMBL	ChEMBL BioAssay	809351	GI50	24.6	nM	PUBCHEM_BIOASSAY: NCI human tumor cell line growth inhibition assay. Data for the UACC-62 Melanoma cell line. (Class of assay: confirmatory)
COLCHICINE	CHEMBL107	ChEMBL	ChEMBL BioAssay	809370	GI50	14.39	nM	PUBCHEM_BIOASSAY: NCI human tumor cell line growth inhibition assay. Data for the SF-295 Central Nervous System cell line. (Class of assay: confirmatory)
COLCHICINE	CHEMBL107	ChEMBL	ChEMBL BioAssay	809366	GI50	1361.44	nM	PUBCHEM_BIOASSAY: NCI human tumor cell line growth inhibition assay. Data for the P388/ADR Leukemia cell line. (Class of assay: confirmatory)
COLCHICINE	CHEMBL107	ChEMBL	ChEMBL BioAssay	809369	GI50	10	nM	PUBCHEM_BIOASSAY: NCI human tumor cell line growth inhibition assay. Data for the MDA-MB-435 Breast cell line. (Class of assay: confirmatory)
COLCHICINE	CHEMBL107	ChEMBL	ChEMBL BioAssay	809377	GI50	24.77	nM	PUBCHEM_BIOASSAY: NCI human tumor cell line growth inhibition assay. Data for the IGROV1 Ovarian cell line. (Class of assay: confirmatory)
COLCHICINE	CHEMBL107	ChEMBL	ChEMBL BioAssay	809383	GI50	36.31	nM	PUBCHEM_BIOASSAY: NCI human tumor cell line growth inhibition assay. Data for the RXF-631 Renal cell line. (Class of assay: confirmatory)
COLCHICINE	CHEMBL107	ChEMBL	ChEMBL BioAssay	809401	GI50	32.43	nM	PUBCHEM_BIOASSAY: NCI human tumor cell line growth inhibition assay. Data for the 786-0 Renal cell line. (Class of assay: confirmatory)
COLCHICINE	CHEMBL107	ChEMBL	ChEMBL BioAssay	809402	GI50	62.52	nM	PUBCHEM_BIOASSAY: NCI human tumor cell line growth inhibition assay. Data for the SNB-78 Central Nervous System cell line. (Class of assay: confirmatory)
COLCHICINE	CHEMBL107	ChEMBL	ChEMBL BioAssay	809408	GI50	341.19	nM	PUBCHEM_BIOASSAY: NCI human tumor cell line growth inhibition assay. Data for the UACC-257 Melanoma cell line. (Class of assay: confirmatory)
COLCHICINE	CHEMBL107	ChEMBL	ChEMBL BioAssay	809411	GI50	62.52	nM	PUBCHEM_BIOASSAY: NCI human tumor cell line growth inhibition assay. Data for the DLD-1 Colon cell line. (Class of assay: confirmatory)
COLCHICINE	CHEMBL107	ChEMBL	ChEMBL BioAssay	809409	GI50	13.24	nM	PUBCHEM_BIOASSAY: NCI human tumor cell line growth inhibition assay. Data for the CCRF-CEM Leukemia cell line. (Class of assay: confirmatory)
COLCHICINE	CHEMBL107	ChEMBL	ChEMBL BioAssay	809425	GI50	18.97	nM	PUBCHEM_BIOASSAY: NCI human tumor cell line growth inhibition assay. Data for the HT29 Colon cell line. (Class of assay: confirmatory)
COLCHICINE	CHEMBL107	ChEMBL	ChEMBL BioAssay	809423	GI50	99.08	nM	PUBCHEM_BIOASSAY: NCI human tumor cell line growth inhibition assay. Data for the NCI-H226 Non-Small Cell Lung cell line. (Class of assay: confirmatory)
COLCHICINE	CHEMBL107	ChEMBL	ChEMBL BioAssay	809426	GI50	56.62	nM	PUBCHEM_BIOASSAY: NCI human tumor cell line growth inhibition assay. Data for the SK-MEL-28 Melanoma cell line. (Class of assay: confirmatory)
COLCHICINE	CHEMBL107	ChEMBL	ChEMBL BioAssay	809428	GI50	11.91	nM	PUBCHEM_BIOASSAY: NCI human tumor cell line growth inhibition assay. Data for the RXF 393 Renal cell line. (Class of assay: confirmatory)
COLCHICINE	CHEMBL107	ChEMBL	ChEMBL BioAssay	809431	GI50	25.47	nM	PUBCHEM_BIOASSAY: NCI human tumor cell line growth inhibition assay. Data for the COLO 205 Colon cell line. (Class of assay: confirmatory)
COLCHICINE	CHEMBL107	ChEMBL	ChEMBL BioAssay	809434	GI50	62.52	nM	PUBCHEM_BIOASSAY: NCI human tumor cell line growth inhibition assay. Data for the SN12K1 Renal cell line. (Class of assay: confirmatory)
TOPOTECAN	CHEMBL84	ChEMBL	ChEMBL BioAssay	198054	GI50	80	nM	In vitro anti-cancer activity against SF 268(CNS) human tumor cell line
TOPOTECAN	CHEMBL84	ChEMBL	ChEMBL BioAssay	145043	GI50	200	nM	In vitro anti-cancer activity against OVCAR 8(Ovarian) human tumor cell line
TOPOTECAN	CHEMBL84	ChEMBL	ChEMBL BioAssay	101114	GI50	70	nM	In vitro anti-cancer activity against MCF-7/ADR (Breast) human tumor cell line
TOPOTECAN	CHEMBL84	ChEMBL	ChEMBL BioAssay	55051	GI50	40	nM	In vitro anti-cancer activity against DU-145 (Prostate) human tumor cell line
TOPOTECAN	CHEMBL84	ChEMBL	ChEMBL BioAssay	7162	GI50	40	nM	In vitro anti-cancer activity against ACHN(Renal) human tumor cell line
TOPOTECAN	CHEMBL84	ChEMBL	ChEMBL BioAssay	78526	GI50	50	nM	In vitro anti-cancer activity against HOP 62(Lung) human tumor cell line
TOPOTECAN	CHEMBL84	ChEMBL	ChEMBL BioAssay	211897	GI50	30	nM	In vitro anti-cancer activity against UACC 62(Melanoma) human tumor cell line
TOPOTECAN	CHEMBL84	ChEMBL	ChEMBL BioAssay	198212	GI50	80	nM	Tested in vitro for cytotoxicity against human tumor cell line SF-268 (CNS).
TOPOTECAN	CHEMBL84	ChEMBL	ChEMBL BioAssay	143153	GI50	200	nM	Tested in vitro for cytotoxicity against human tumor cell line OVCAR8 (ovarian).
TOPOTECAN	CHEMBL84	ChEMBL	ChEMBL BioAssay	100980	GI50	70	nM	Tested in vitro for cytotoxicity against human tumor cell line MCF-7/ADR (breast)
TOPOTECAN	CHEMBL84	ChEMBL	ChEMBL BioAssay	55024	GI50	40	nM	Tested in vitro for cytotoxicity against human tumor cell line DU-145 (prostate)
TOPOTECAN	CHEMBL84	ChEMBL	ChEMBL BioAssay	6981	GI50	40	nM	Tested in vitro for cytotoxicity against human tumor cell line ACHN (renal).
TOPOTECAN	CHEMBL84	ChEMBL	ChEMBL BioAssay	81542	GI50	50	nM	Tested in vitro for cytotoxicity against human tumor cell line HOP62 (lung)
TOPOTECAN	CHEMBL84	ChEMBL	ChEMBL BioAssay	211895	GI50	30	nM	Tested in vitro for cytotoxicity against human tumor cell line UACC 62 (melanoma)
TOPOTECAN	CHEMBL84	ChEMBL	ChEMBL BioAssay	455346	GI50	40	nM	Growth inhibition of adriamycin-resistant MCF7 cells after 4 days
TOPOTECAN	CHEMBL84	ChEMBL	ChEMBL BioAssay	455347	GI50	30	nM	Growth inhibition of HeLa cells after 4 days
TOPOTECAN	CHEMBL84	ChEMBL	ChEMBL BioAssay	455348	GI50	50	nM	Growth inhibition of MCF7 cells after 4 days
TOPOTECAN	CHEMBL84	ChEMBL	ChEMBL BioAssay	583159	GI50	80	nM	Cytotoxicity against p53-deficient human HeLa cells after 48 hrs by SRB assay
TOPOTECAN	CHEMBL84	ChEMBL	ChEMBL BioAssay	583160	GI50	80	nM	Cytotoxicity against human HT-29 cells expressing p53 mutant after 48 hrs by SRB assay
TOPOTECAN	CHEMBL84	ChEMBL	ChEMBL BioAssay	583161	GI50	100	nM	Cytotoxicity against human AGS cells expressing wild type p53 after 48 hrs by SRB assay
TOPOTECAN	CHEMBL84	ChEMBL	ChEMBL BioAssay	583162	GI50	800	nM	Cytotoxicity against estrogen receptor-positive human MCF7 cells expressing wild type p53 after 48 hrs by SRB assay
TOPOTECAN	CHEMBL84	ChEMBL	ChEMBL BioAssay	583153	GI50	900	nM	Cytotoxicity against estrogen receptor-negative human MDA-MB-261 cells expressing p53 mutant after 48 hrs by SRB assay
TOPOTECAN	CHEMBL84	ChEMBL	ChEMBL BioAssay	583154	GI50	900	nM	Cytotoxicity against human A549 cells expressing wild type p53 after 48 hrs by SRB assay
TOPOTECAN	CHEMBL84	ChEMBL	ChEMBL BioAssay	583155	GI50	1200	nM	Cytotoxicity against human HepG2 cells expressing wild type p53 after 48 hrs by SRB assay
TOPOTECAN	CHEMBL84	ChEMBL	ChEMBL BioAssay	583163	GI50	400	nM	Cytotoxicity against p53-deficient human Hep3B cells after 48 hrs by SRB assay
TOPOTECAN	CHEMBL84	ChEMBL	ChEMBL BioAssay	583164	GI50	1300	nM	Cytotoxicity against p53-deficient human PC3 cells after 48 hrs by SRB assay
TOPOTECAN	CHEMBL84	ChEMBL	ChEMBL BioAssay	604883	GI50	220	nM	Antiproliferative activity against human Hep3B cells after 72 hrs by XTT assay
TOPOTECAN	CHEMBL84	ChEMBL	ChEMBL BioAssay	604882	GI50	3830	nM	Antiproliferative activity against human HepG2 cells after 72 hrs by XTT assay
TOPOTECAN	CHEMBL84	ChEMBL	ChEMBL BioAssay	604887	GI50	4250	nM	Cytotoxicity against human MRC5 cells after 72 hrs by XTT assay
TOPOTECAN	CHEMBL84	ChEMBL	ChEMBL BioAssay	604884	GI50	4950	nM	Antiproliferative activity against human HepG2(2.2.1) cells after 72 hrs by XTT assay
TOPOTECAN	CHEMBL84	ChEMBL	ChEMBL BioAssay	604885	GI50	5980	nM	Antiproliferative activity against human A549 cells after 72 hrs by XTT assay
TOPOTECAN	CHEMBL84	ChEMBL	ChEMBL BioAssay	604886	GI50	10000	nM	Antiproliferative activity against human H1299 cells after 72 hrs by XTT assay
TOPOTECAN	CHEMBL84	ChEMBL	ChEMBL BioAssay	792331	GI50	3830	nM	Growth inhibition of human HepG2 cells after 72 hrs by XTT assay
TOPOTECAN	CHEMBL84	ChEMBL	ChEMBL BioAssay	792399	GI50	220	nM	Growth inhibition of human Hep3B cells after 72 hrs by XTT assay
TOPOTECAN	CHEMBL84	ChEMBL	ChEMBL BioAssay	792329	GI50	5980	nM	Growth inhibition of human A549 cells after 72 hrs by XTT assay
TOPOTECAN	CHEMBL84	ChEMBL	ChEMBL BioAssay	792330	GI50	10000	nM	Growth inhibition of human H1299 cells after 72 hrs by XTT assay
TOPOTECAN	CHEMBL84	ChEMBL	ChEMBL BioAssay	792327	GI50	10000	nM	Growth inhibition of human MCF7 cells after 72 hrs by XTT assay
TOPOTECAN	CHEMBL84	ChEMBL	ChEMBL BioAssay	792328	GI50	78	nM	Growth inhibition of human MDA-MB-231 cells after 72 hrs by XTT assay
TOPOTECAN	CHEMBL84	ChEMBL	ChEMBL BioAssay	863585	GI50	400	nM	Cytotoxicity against human HCT116 cells incubated for 72 hrs by MTT assay
TOPOTECAN	CHEMBL84	ChEMBL	ChEMBL BioAssay	863584	GI50	34	nM	Cytotoxicity against human MDA-MB-435 cells incubated for 72 hrs by MTT assay
TOPOTECAN	CHEMBL84	ChEMBL	ChEMBL BioAssay	863586	GI50	3960	nM	Cytotoxicity against human A549 cells incubated for 72 hrs by MTT assay
TOPOTECAN	CHEMBL84	ChEMBL	ChEMBL BioAssay	1295364	GI50	1000	nM	Cytotoxicity against human mitoxantrone-resistant H460 cells after 72 hrs by MTT assay
TOPOTECAN	CHEMBL84	ChEMBL	ChEMBL BioAssay	1295366	GI50	44.67	nM	Cytotoxicity against human H460 cells after 72 hrs by MTT assay
BIOCHANIN	CHEMBL131921	ChEMBL	ChEMBL BioAssay	809022	GI50	10000	nM	PUBCHEM_BIOASSAY: NCI human tumor cell line growth inhibition assay. Data for the ACHN Renal cell line. (Class of assay: confirmatory)
BIOCHANIN	CHEMBL131921	ChEMBL	ChEMBL BioAssay	809018	GI50	10000	nM	PUBCHEM_BIOASSAY: NCI human tumor cell line growth inhibition assay. Data for the NCI-H23 Non-Small Cell Lung cell line. (Class of assay: confirmatory)
BIOCHANIN	CHEMBL131921	ChEMBL	ChEMBL BioAssay	809027	GI50	10000	nM	PUBCHEM_BIOASSAY: NCI human tumor cell line growth inhibition assay. Data for the HL-60(TB) Leukemia cell line. (Class of assay: confirmatory)
BIOCHANIN	CHEMBL131921	ChEMBL	ChEMBL BioAssay	809035	GI50	10000	nM	PUBCHEM_BIOASSAY: NCI human tumor cell line growth inhibition assay. Data for the SK-MEL-5 Melanoma cell line. (Class of assay: confirmatory)
BIOCHANIN	CHEMBL131921	ChEMBL	ChEMBL BioAssay	809039	GI50	10000	nM	PUBCHEM_BIOASSAY: NCI human tumor cell line growth inhibition assay. Data for the MALME-3M Melanoma cell line. (Class of assay: confirmatory)
BIOCHANIN	CHEMBL131921	ChEMBL	ChEMBL BioAssay	809044	GI50	10000	nM	PUBCHEM_BIOASSAY: NCI human tumor cell line growth inhibition assay. Data for the K-562 Leukemia cell line. (Class of assay: confirmatory)
BIOCHANIN	CHEMBL131921	ChEMBL	ChEMBL BioAssay	809054	GI50	10000	nM	PUBCHEM_BIOASSAY: NCI human tumor cell line growth inhibition assay. Data for the MOLT-4 Leukemia cell line. (Class of assay: confirmatory)
BIOCHANIN	CHEMBL131921	ChEMBL	ChEMBL BioAssay	809059	GI50	10000	nM	PUBCHEM_BIOASSAY: NCI human tumor cell line growth inhibition assay. Data for the NCI/ADR-RES Breast cell line. (Class of assay: confirmatory)
BIOCHANIN	CHEMBL131921	ChEMBL	ChEMBL BioAssay	809057	GI50	10000	nM	PUBCHEM_BIOASSAY: NCI human tumor cell line growth inhibition assay. Data for the HOP-62 Non-Small Cell Lung cell line. (Class of assay: confirmatory)
BIOCHANIN	CHEMBL131921	ChEMBL	ChEMBL BioAssay	809061	GI50	10000	nM	PUBCHEM_BIOASSAY: NCI human tumor cell line growth inhibition assay. Data for the U251 Central Nervous System cell line. (Class of assay: confirmatory)
BIOCHANIN	CHEMBL131921	ChEMBL	ChEMBL BioAssay	809063	GI50	10000	nM	PUBCHEM_BIOASSAY: NCI human tumor cell line growth inhibition assay. Data for the OVCAR-5 Ovarian cell line. (Class of assay: confirmatory)
BIOCHANIN	CHEMBL131921	ChEMBL	ChEMBL BioAssay	809079	GI50	10000	nM	PUBCHEM_BIOASSAY: NCI human tumor cell line growth inhibition assay. Data for the SR Leukemia cell line. (Class of assay: confirmatory)
BIOCHANIN	CHEMBL131921	ChEMBL	ChEMBL BioAssay	809086	GI50	10000	nM	PUBCHEM_BIOASSAY: NCI human tumor cell line growth inhibition assay. Data for the SW-620 Colon cell line. (Class of assay: confirmatory)
BIOCHANIN	CHEMBL131921	ChEMBL	ChEMBL BioAssay	809099	GI50	10000	nM	PUBCHEM_BIOASSAY: NCI human tumor cell line growth inhibition assay. Data for the M14 Melanoma cell line. (Class of assay: confirmatory)
BIOCHANIN	CHEMBL131921	ChEMBL	ChEMBL BioAssay	809102	GI50	10000	nM	PUBCHEM_BIOASSAY: NCI human tumor cell line growth inhibition assay. Data for the RPMI-8226 Leukemia cell line. (Class of assay: confirmatory)
BIOCHANIN	CHEMBL131921	ChEMBL	ChEMBL BioAssay	809105	GI50	10000	nM	PUBCHEM_BIOASSAY: NCI human tumor cell line growth inhibition assay. Data for the OVCAR-4 Ovarian cell line. (Class of assay: confirmatory)
BIOCHANIN	CHEMBL131921	ChEMBL	ChEMBL BioAssay	809292	GI50	10000	nM	PUBCHEM_BIOASSAY: NCI human tumor cell line growth inhibition assay. Data for the SK-MEL-2 Melanoma cell line. (Class of assay: confirmatory)
BIOCHANIN	CHEMBL131921	ChEMBL	ChEMBL BioAssay	809302	GI50	10000	nM	PUBCHEM_BIOASSAY: NCI human tumor cell line growth inhibition assay. Data for the A549/ATCC Non-Small Cell Lung cell line. (Class of assay: confirmatory)
BIOCHANIN	CHEMBL131921	ChEMBL	ChEMBL BioAssay	809314	GI50	10000	nM	PUBCHEM_BIOASSAY: NCI human tumor cell line growth inhibition assay. Data for the SNB-75 Central Nervous System cell line. (Class of assay: confirmatory)
BIOCHANIN	CHEMBL131921	ChEMBL	ChEMBL BioAssay	809324	GI50	10000	nM	PUBCHEM_BIOASSAY: NCI human tumor cell line growth inhibition assay. Data for the SF-268 Central Nervous System cell line. (Class of assay: confirmatory)
BIOCHANIN	CHEMBL131921	ChEMBL	ChEMBL BioAssay	809330	GI50	10000	nM	PUBCHEM_BIOASSAY: NCI human tumor cell line growth inhibition assay. Data for the MCF7 Breast cell line. (Class of assay: confirmatory)
BIOCHANIN	CHEMBL131921	ChEMBL	ChEMBL BioAssay	809343	GI50	10000	nM	PUBCHEM_BIOASSAY: NCI human tumor cell line growth inhibition assay. Data for the SK-OV-3 Ovarian cell line. (Class of assay: confirmatory)
BIOCHANIN	CHEMBL131921	ChEMBL	ChEMBL BioAssay	809348	GI50	10000	nM	PUBCHEM_BIOASSAY: NCI human tumor cell line growth inhibition assay. Data for the T-47D Breast cell line. (Class of assay: confirmatory)
BIOCHANIN	CHEMBL131921	ChEMBL	ChEMBL BioAssay	809349	GI50	10000	nM	PUBCHEM_BIOASSAY: NCI human tumor cell line growth inhibition assay. Data for the NCI-H460 Non-Small Cell Lung cell line. (Class of assay: confirmatory)
BIOCHANIN	CHEMBL131921	ChEMBL	ChEMBL BioAssay	809351	GI50	10000	nM	PUBCHEM_BIOASSAY: NCI human tumor cell line growth inhibition assay. Data for the UACC-62 Melanoma cell line. (Class of assay: confirmatory)
BIOCHANIN	CHEMBL131921	ChEMBL	ChEMBL BioAssay	809359	GI50	10000	nM	PUBCHEM_BIOASSAY: NCI human tumor cell line growth inhibition assay. Data for the CAKI-1 Renal cell line. (Class of assay: confirmatory)
BIOCHANIN	CHEMBL131921	ChEMBL	ChEMBL BioAssay	809369	GI50	10000	nM	PUBCHEM_BIOASSAY: NCI human tumor cell line growth inhibition assay. Data for the MDA-MB-435 Breast cell line. (Class of assay: confirmatory)
BIOCHANIN	CHEMBL131921	ChEMBL	ChEMBL BioAssay	809377	GI50	10000	nM	PUBCHEM_BIOASSAY: NCI human tumor cell line growth inhibition assay. Data for the IGROV1 Ovarian cell line. (Class of assay: confirmatory)
BIOCHANIN	CHEMBL131921	ChEMBL	ChEMBL BioAssay	809401	GI50	10000	nM	PUBCHEM_BIOASSAY: NCI human tumor cell line growth inhibition assay. Data for the 786-0 Renal cell line. (Class of assay: confirmatory)
BIOCHANIN	CHEMBL131921	ChEMBL	ChEMBL BioAssay	809409	GI50	10000	nM	PUBCHEM_BIOASSAY: NCI human tumor cell line growth inhibition assay. Data for the CCRF-CEM Leukemia cell line. (Class of assay: confirmatory)
BIOCHANIN	CHEMBL131921	ChEMBL	ChEMBL BioAssay	809428	GI50	10000	nM	PUBCHEM_BIOASSAY: NCI human tumor cell line growth inhibition assay. Data for the RXF 393 Renal cell line. (Class of assay: confirmatory)
BIOCHANIN	CHEMBL131921	ChEMBL	ChEMBL BioAssay	809426	GI50	10000	nM	PUBCHEM_BIOASSAY: NCI human tumor cell line growth inhibition assay. Data for the SK-MEL-28 Melanoma cell line. (Class of assay: confirmatory)
BIOCHANIN	CHEMBL131921	ChEMBL	ChEMBL BioAssay	809431	GI50	10000	nM	PUBCHEM_BIOASSAY: NCI human tumor cell line growth inhibition assay. Data for the COLO 205 Colon cell line. (Class of assay: confirmatory)
NOCODAZOLE	CHEMBL9514	ChEMBL	ChEMBL BioAssay	634240	GI50	500	nM	Cytotoxicity against human A549 cells after 48 hrs by SRB assay
NOCODAZOLE	CHEMBL9514	ChEMBL	ChEMBL BioAssay	634241	GI50	650	nM	Cytotoxicity against human SK-N-SH cells after 48 hrs by SRB assay
NOCODAZOLE	CHEMBL9514	ChEMBL	ChEMBL BioAssay	686118	GI50	100	nM	Growth inhibition of human A549 cells by Sulforhodamine B assay
NOCODAZOLE	CHEMBL9514	ChEMBL	ChEMBL BioAssay	686119	GI50	660	nM	Growth inhibition of human SK-N-SH cells by Sulforhodamine B assay
NOCODAZOLE	CHEMBL9514	ChEMBL	ChEMBL BioAssay	686120	GI50	100	nM	Growth inhibition of human MCF7 cells by Sulforhodamine B assay
NOCODAZOLE	CHEMBL9514	ChEMBL	ChEMBL BioAssay	686121	GI50	750	nM	Growth inhibition of human HeLa cells by Sulforhodamine B assay
NOCODAZOLE	CHEMBL9514	ChEMBL	ChEMBL BioAssay	809009	GI50	12.39	nM	PUBCHEM_BIOASSAY: NCI human tumor cell line growth inhibition assay. Data for the MDA-N Breast cell line. (Class of assay: confirmatory)
NOCODAZOLE	CHEMBL9514	ChEMBL	ChEMBL BioAssay	809014	GI50	73.96	nM	PUBCHEM_BIOASSAY: NCI human tumor cell line growth inhibition assay. Data for the SN12C Renal cell line. (Class of assay: confirmatory)
NOCODAZOLE	CHEMBL9514	ChEMBL	ChEMBL BioAssay	809022	GI50	225.42	nM	PUBCHEM_BIOASSAY: NCI human tumor cell line growth inhibition assay. Data for the ACHN Renal cell line. (Class of assay: confirmatory)
NOCODAZOLE	CHEMBL9514	ChEMBL	ChEMBL BioAssay	809018	GI50	16.79	nM	PUBCHEM_BIOASSAY: NCI human tumor cell line growth inhibition assay. Data for the NCI-H23 Non-Small Cell Lung cell line. (Class of assay: confirmatory)
NOCODAZOLE	CHEMBL9514	ChEMBL	ChEMBL BioAssay	809023	GI50	57.94	nM	PUBCHEM_BIOASSAY: NCI human tumor cell line growth inhibition assay. Data for the UO-31 Renal cell line. (Class of assay: confirmatory)
NOCODAZOLE	CHEMBL9514	ChEMBL	ChEMBL BioAssay	809027	GI50	11.35	nM	PUBCHEM_BIOASSAY: NCI human tumor cell line growth inhibition assay. Data for the HL-60(TB) Leukemia cell line. (Class of assay: confirmatory)
NOCODAZOLE	CHEMBL9514	ChEMBL	ChEMBL BioAssay	809024	GI50	292.42	nM	PUBCHEM_BIOASSAY: NCI human tumor cell line growth inhibition assay. Data for the HOP-92 Non-Small Cell Lung cell line. (Class of assay: confirmatory)
NOCODAZOLE	CHEMBL9514	ChEMBL	ChEMBL BioAssay	809032	GI50	17.7	nM	PUBCHEM_BIOASSAY: NCI human tumor cell line growth inhibition assay. Data for the SF-539 Central Nervous System cell line. (Class of assay: confirmatory)
NOCODAZOLE	CHEMBL9514	ChEMBL	ChEMBL BioAssay	809031	GI50	20.37	nM	PUBCHEM_BIOASSAY: NCI human tumor cell line growth inhibition assay. Data for the DU-145 Prostate cell line. (Class of assay: confirmatory)
NOCODAZOLE	CHEMBL9514	ChEMBL	ChEMBL BioAssay	809035	GI50	18.45	nM	PUBCHEM_BIOASSAY: NCI human tumor cell line growth inhibition assay. Data for the SK-MEL-5 Melanoma cell line. (Class of assay: confirmatory)
NOCODAZOLE	CHEMBL9514	ChEMBL	ChEMBL BioAssay	809039	GI50	27.16	nM	PUBCHEM_BIOASSAY: NCI human tumor cell line growth inhibition assay. Data for the MALME-3M Melanoma cell line. (Class of assay: confirmatory)
NOCODAZOLE	CHEMBL9514	ChEMBL	ChEMBL BioAssay	809048	GI50	19.63	nM	PUBCHEM_BIOASSAY: NCI human tumor cell line growth inhibition assay. Data for the A498 Renal cell line. (Class of assay: confirmatory)
NOCODAZOLE	CHEMBL9514	ChEMBL	ChEMBL BioAssay	809044	GI50	11.83	nM	PUBCHEM_BIOASSAY: NCI human tumor cell line growth inhibition assay. Data for the K-562 Leukemia cell line. (Class of assay: confirmatory)
NOCODAZOLE	CHEMBL9514	ChEMBL	ChEMBL BioAssay	809054	GI50	20.51	nM	PUBCHEM_BIOASSAY: NCI human tumor cell line growth inhibition assay. Data for the MOLT-4 Leukemia cell line. (Class of assay: confirmatory)
NOCODAZOLE	CHEMBL9514	ChEMBL	ChEMBL BioAssay	809051	GI50	16.83	nM	PUBCHEM_BIOASSAY: NCI human tumor cell line growth inhibition assay. Data for the OVCAR-3 Ovarian cell line. (Class of assay: confirmatory)
NOCODAZOLE	CHEMBL9514	ChEMBL	ChEMBL BioAssay	809059	GI50	14.03	nM	PUBCHEM_BIOASSAY: NCI human tumor cell line growth inhibition assay. Data for the NCI/ADR-RES Breast cell line. (Class of assay: confirmatory)
NOCODAZOLE	CHEMBL9514	ChEMBL	ChEMBL BioAssay	809057	GI50	28.71	nM	PUBCHEM_BIOASSAY: NCI human tumor cell line growth inhibition assay. Data for the HOP-62 Non-Small Cell Lung cell line. (Class of assay: confirmatory)
NOCODAZOLE	CHEMBL9514	ChEMBL	ChEMBL BioAssay	809061	GI50	40.27	nM	PUBCHEM_BIOASSAY: NCI human tumor cell line growth inhibition assay. Data for the U251 Central Nervous System cell line. (Class of assay: confirmatory)
NOCODAZOLE	CHEMBL9514	ChEMBL	ChEMBL BioAssay	809062	GI50	29.04	nM	PUBCHEM_BIOASSAY: NCI human tumor cell line growth inhibition assay. Data for the OVCAR-8 Ovarian cell line. (Class of assay: confirmatory)
NOCODAZOLE	CHEMBL9514	ChEMBL	ChEMBL BioAssay	809063	GI50	20749.1	nM	PUBCHEM_BIOASSAY: NCI human tumor cell line growth inhibition assay. Data for the OVCAR-5 Ovarian cell line. (Class of assay: confirmatory)
NOCODAZOLE	CHEMBL9514	ChEMBL	ChEMBL BioAssay	809077	GI50	171.4	nM	PUBCHEM_BIOASSAY: NCI human tumor cell line growth inhibition assay. Data for the MDA-MB-231/ATCC Breast cell line. (Class of assay: confirmatory)
NOCODAZOLE	CHEMBL9514	ChEMBL	ChEMBL BioAssay	809073	GI50	85.7	nM	PUBCHEM_BIOASSAY: NCI human tumor cell line growth inhibition assay. Data for the SNB-19 Central Nervous System cell line. (Class of assay: confirmatory)
NOCODAZOLE	CHEMBL9514	ChEMBL	ChEMBL BioAssay	809076	GI50	32.21	nM	PUBCHEM_BIOASSAY: NCI human tumor cell line growth inhibition assay. Data for the DMS 273 Small Cell Lung cell line. (Class of assay: confirmatory)
NOCODAZOLE	CHEMBL9514	ChEMBL	ChEMBL BioAssay	809079	GI50	15.31	nM	PUBCHEM_BIOASSAY: NCI human tumor cell line growth inhibition assay. Data for the SR Leukemia cell line. (Class of assay: confirmatory)
NOCODAZOLE	CHEMBL9514	ChEMBL	ChEMBL BioAssay	809080	GI50	2951.21	nM	PUBCHEM_BIOASSAY: NCI human tumor cell line growth inhibition assay. Data for the TK-10 Renal cell line. (Class of assay: confirmatory)
NOCODAZOLE	CHEMBL9514	ChEMBL	ChEMBL BioAssay	809088	GI50	194.54	nM	PUBCHEM_BIOASSAY: NCI human tumor cell line growth inhibition assay. Data for the M19-MEL Melanoma cell line. (Class of assay: confirmatory)
NOCODAZOLE	CHEMBL9514	ChEMBL	ChEMBL BioAssay	809086	GI50	14.09	nM	PUBCHEM_BIOASSAY: NCI human tumor cell line growth inhibition assay. Data for the SW-620 Colon cell line. (Class of assay: confirmatory)
NOCODAZOLE	CHEMBL9514	ChEMBL	ChEMBL BioAssay	809089	GI50	12.47	nM	PUBCHEM_BIOASSAY: NCI human tumor cell line growth inhibition assay. Data for the NCI-H522 Non-Small Cell Lung cell line. (Class of assay: confirmatory)
NOCODAZOLE	CHEMBL9514	ChEMBL	ChEMBL BioAssay	809091	GI50	13.87	nM	PUBCHEM_BIOASSAY: NCI human tumor cell line growth inhibition assay. Data for the KM12 Colon cell line. (Class of assay: confirmatory)
NOCODAZOLE	CHEMBL9514	ChEMBL	ChEMBL BioAssay	809099	GI50	13.96	nM	PUBCHEM_BIOASSAY: NCI human tumor cell line growth inhibition assay. Data for the M14 Melanoma cell line. (Class of assay: confirmatory)
NOCODAZOLE	CHEMBL9514	ChEMBL	ChEMBL BioAssay	809100	GI50	31.41	nM	PUBCHEM_BIOASSAY: NCI human tumor cell line growth inhibition assay. Data for the XF 498 Central Nervous System cell line. (Class of assay: confirmatory)
NOCODAZOLE	CHEMBL9514	ChEMBL	ChEMBL BioAssay	809101	GI50	23.44	nM	PUBCHEM_BIOASSAY: NCI human tumor cell line growth inhibition assay. Data for the NCI-H322M Non-Small Cell Lung cell line. (Class of assay: confirmatory)
NOCODAZOLE	CHEMBL9514	ChEMBL	ChEMBL BioAssay	809102	GI50	13.18	nM	PUBCHEM_BIOASSAY: NCI human tumor cell line growth inhibition assay. Data for the RPMI-8226 Leukemia cell line. (Class of assay: confirmatory)
NOCODAZOLE	CHEMBL9514	ChEMBL	ChEMBL BioAssay	809105	GI50	22284.3	nM	PUBCHEM_BIOASSAY: NCI human tumor cell line growth inhibition assay. Data for the OVCAR-4 Ovarian cell line. (Class of assay: confirmatory)
NOCODAZOLE	CHEMBL9514	ChEMBL	ChEMBL BioAssay	809106	GI50	21.43	nM	PUBCHEM_BIOASSAY: NCI human tumor cell line growth inhibition assay. Data for the LOX IMVI Melanoma cell line. (Class of assay: confirmatory)
NOCODAZOLE	CHEMBL9514	ChEMBL	ChEMBL BioAssay	809113	GI50	52.72	nM	PUBCHEM_BIOASSAY: NCI human tumor cell line growth inhibition assay. Data for the BT-549 Breast cell line. (Class of assay: confirmatory)
NOCODAZOLE	CHEMBL9514	ChEMBL	ChEMBL BioAssay	809292	GI50	19.28	nM	PUBCHEM_BIOASSAY: NCI human tumor cell line growth inhibition assay. Data for the SK-MEL-2 Melanoma cell line. (Class of assay: confirmatory)
NOCODAZOLE	CHEMBL9514	ChEMBL	ChEMBL BioAssay	809296	GI50	13.21	nM	PUBCHEM_BIOASSAY: NCI human tumor cell line growth inhibition assay. Data for the KM20L2 Colon cell line. (Class of assay: confirmatory)
NOCODAZOLE	CHEMBL9514	ChEMBL	ChEMBL BioAssay	809308	GI50	38.9	nM	PUBCHEM_BIOASSAY: NCI human tumor cell line growth inhibition assay. Data for the HCC-2998 Colon cell line. (Class of assay: confirmatory)
NOCODAZOLE	CHEMBL9514	ChEMBL	ChEMBL BioAssay	809302	GI50	18.58	nM	PUBCHEM_BIOASSAY: NCI human tumor cell line growth inhibition assay. Data for the A549/ATCC Non-Small Cell Lung cell line. (Class of assay: confirmatory)
NOCODAZOLE	CHEMBL9514	ChEMBL	ChEMBL BioAssay	809314	GI50	15.45	nM	PUBCHEM_BIOASSAY: NCI human tumor cell line growth inhibition assay. Data for the SNB-75 Central Nervous System cell line. (Class of assay: confirmatory)
NOCODAZOLE	CHEMBL9514	ChEMBL	ChEMBL BioAssay	809322	GI50	15.24	nM	PUBCHEM_BIOASSAY: NCI human tumor cell line growth inhibition assay. Data for the HCT-116 Colon cell line. (Class of assay: confirmatory)
NOCODAZOLE	CHEMBL9514	ChEMBL	ChEMBL BioAssay	809316	GI50	19.77	nM	PUBCHEM_BIOASSAY: NCI human tumor cell line growth inhibition assay. Data for the HCT-15 Colon cell line. (Class of assay: confirmatory)
NOCODAZOLE	CHEMBL9514	ChEMBL	ChEMBL BioAssay	809324	GI50	89.33	nM	PUBCHEM_BIOASSAY: NCI human tumor cell line growth inhibition assay. Data for the SF-268 Central Nervous System cell line. (Class of assay: confirmatory)
NOCODAZOLE	CHEMBL9514	ChEMBL	ChEMBL BioAssay	809333	GI50	14.13	nM	PUBCHEM_BIOASSAY: NCI human tumor cell line growth inhibition assay. Data for the PC-3 Prostate cell line. (Class of assay: confirmatory)
NOCODAZOLE	CHEMBL9514	ChEMBL	ChEMBL BioAssay	809328	GI50	39.72	nM	PUBCHEM_BIOASSAY: NCI human tumor cell line growth inhibition assay. Data for the EKVX Non-Small Cell Lung cell line. (Class of assay: confirmatory)
NOCODAZOLE	CHEMBL9514	ChEMBL	ChEMBL BioAssay	809330	GI50	42.17	nM	PUBCHEM_BIOASSAY: NCI human tumor cell line growth inhibition assay. Data for the MCF7 Breast cell line. (Class of assay: confirmatory)
NOCODAZOLE	CHEMBL9514	ChEMBL	ChEMBL BioAssay	809335	GI50	42.36	nM	PUBCHEM_BIOASSAY: NCI human tumor cell line growth inhibition assay. Data for the DMS 114 Small Cell Lung cell line. (Class of assay: confirmatory)
NOCODAZOLE	CHEMBL9514	ChEMBL	ChEMBL BioAssay	809343	GI50	16.48	nM	PUBCHEM_BIOASSAY: NCI human tumor cell line growth inhibition assay. Data for the SK-OV-3 Ovarian cell line. (Class of assay: confirmatory)
NOCODAZOLE	CHEMBL9514	ChEMBL	ChEMBL BioAssay	809337	GI50	53.21	nM	PUBCHEM_BIOASSAY: NCI human tumor cell line growth inhibition assay. Data for the LXFL 529 Non-Small Cell Lung cell line. (Class of assay: confirmatory)
NOCODAZOLE	CHEMBL9514	ChEMBL	ChEMBL BioAssay	809349	GI50	17.91	nM	PUBCHEM_BIOASSAY: NCI human tumor cell line growth inhibition assay. Data for the NCI-H460 Non-Small Cell Lung cell line. (Class of assay: confirmatory)
NOCODAZOLE	CHEMBL9514	ChEMBL	ChEMBL BioAssay	809351	GI50	18.41	nM	PUBCHEM_BIOASSAY: NCI human tumor cell line growth inhibition assay. Data for the UACC-62 Melanoma cell line. (Class of assay: confirmatory)
NOCODAZOLE	CHEMBL9514	ChEMBL	ChEMBL BioAssay	809369	GI50	11.09	nM	PUBCHEM_BIOASSAY: NCI human tumor cell line growth inhibition assay. Data for the MDA-MB-435 Breast cell line. (Class of assay: confirmatory)
NOCODAZOLE	CHEMBL9514	ChEMBL	ChEMBL BioAssay	809359	GI50	1109.17	nM	PUBCHEM_BIOASSAY: NCI human tumor cell line growth inhibition assay. Data for the CAKI-1 Renal cell line. (Class of assay: confirmatory)
NOCODAZOLE	CHEMBL9514	ChEMBL	ChEMBL BioAssay	809377	GI50	24.21	nM	PUBCHEM_BIOASSAY: NCI human tumor cell line growth inhibition assay. Data for the IGROV1 Ovarian cell line. (Class of assay: confirmatory)
NOCODAZOLE	CHEMBL9514	ChEMBL	ChEMBL BioAssay	809370	GI50	12.82	nM	PUBCHEM_BIOASSAY: NCI human tumor cell line growth inhibition assay. Data for the SF-295 Central Nervous System cell line. (Class of assay: confirmatory)
NOCODAZOLE	CHEMBL9514	ChEMBL	ChEMBL BioAssay	809401	GI50	78.89	nM	PUBCHEM_BIOASSAY: NCI human tumor cell line growth inhibition assay. Data for the 786-0 Renal cell line. (Class of assay: confirmatory)
NOCODAZOLE	CHEMBL9514	ChEMBL	ChEMBL BioAssay	809393	GI50	15.63	nM	PUBCHEM_BIOASSAY: NCI human tumor cell line growth inhibition assay. Data for the HS 578T Breast cell line. (Class of assay: confirmatory)
NOCODAZOLE	CHEMBL9514	ChEMBL	ChEMBL BioAssay	809383	GI50	69.98	nM	PUBCHEM_BIOASSAY: NCI human tumor cell line growth inhibition assay. Data for the RXF-631 Renal cell line. (Class of assay: confirmatory)
NOCODAZOLE	CHEMBL9514	ChEMBL	ChEMBL BioAssay	809402	GI50	32.21	nM	PUBCHEM_BIOASSAY: NCI human tumor cell line growth inhibition assay. Data for the SNB-78 Central Nervous System cell line. (Class of assay: confirmatory)
NOCODAZOLE	CHEMBL9514	ChEMBL	ChEMBL BioAssay	809408	GI50	148.25	nM	PUBCHEM_BIOASSAY: NCI human tumor cell line growth inhibition assay. Data for the UACC-257 Melanoma cell line. (Class of assay: confirmatory)
NOCODAZOLE	CHEMBL9514	ChEMBL	ChEMBL BioAssay	809409	GI50	14.52	nM	PUBCHEM_BIOASSAY: NCI human tumor cell line growth inhibition assay. Data for the CCRF-CEM Leukemia cell line. (Class of assay: confirmatory)
NOCODAZOLE	CHEMBL9514	ChEMBL	ChEMBL BioAssay	809411	GI50	34.43	nM	PUBCHEM_BIOASSAY: NCI human tumor cell line growth inhibition assay. Data for the DLD-1 Colon cell line. (Class of assay: confirmatory)
NOCODAZOLE	CHEMBL9514	ChEMBL	ChEMBL BioAssay	809425	GI50	14.19	nM	PUBCHEM_BIOASSAY: NCI human tumor cell line growth inhibition assay. Data for the HT29 Colon cell line. (Class of assay: confirmatory)
NOCODAZOLE	CHEMBL9514	ChEMBL	ChEMBL BioAssay	809423	GI50	62.52	nM	PUBCHEM_BIOASSAY: NCI human tumor cell line growth inhibition assay. Data for the NCI-H226 Non-Small Cell Lung cell line. (Class of assay: confirmatory)
NOCODAZOLE	CHEMBL9514	ChEMBL	ChEMBL BioAssay	809426	GI50	95.72	nM	PUBCHEM_BIOASSAY: NCI human tumor cell line growth inhibition assay. Data for the SK-MEL-28 Melanoma cell line. (Class of assay: confirmatory)
NOCODAZOLE	CHEMBL9514	ChEMBL	ChEMBL BioAssay	809431	GI50	19.41	nM	PUBCHEM_BIOASSAY: NCI human tumor cell line growth inhibition assay. Data for the COLO 205 Colon cell line. (Class of assay: confirmatory)
NOCODAZOLE	CHEMBL9514	ChEMBL	ChEMBL BioAssay	809428	GI50	13.4	nM	PUBCHEM_BIOASSAY: NCI human tumor cell line growth inhibition assay. Data for the RXF 393 Renal cell line. (Class of assay: confirmatory)
NOCODAZOLE	CHEMBL9514	ChEMBL	ChEMBL BioAssay	809433	GI50	32809.5	nM	PUBCHEM_BIOASSAY: NCI human tumor cell line growth inhibition assay. Data for the HOP-18 Non-Small Cell Lung cell line. (Class of assay: confirmatory)
SUNITINIB	CHEMBL535	ChEMBL	ChEMBL BioAssay	822167	GI50	1300	nM	Antiproliferative activity against human SW620 cells after 48 hrs by SRB assay
SUNITINIB	CHEMBL535	ChEMBL	ChEMBL BioAssay	822168	GI50	2000	nM	Antiproliferative activity against human MDA-MB-435 cells after 48 hrs by SRB assay
SUNITINIB	CHEMBL535	ChEMBL	ChEMBL BioAssay	822169	GI50	3200	nM	Antiproliferative activity against human OVCAR3 cells after 48 hrs by SRB assay
SUNITINIB	CHEMBL535	ChEMBL	ChEMBL BioAssay	822170	GI50	630	nM	Antiproliferative activity against human CAKI-1 cells after 48 hrs by SRB assay
SUNITINIB	CHEMBL535	ChEMBL	ChEMBL BioAssay	822171	GI50	2000	nM	Antiproliferative activity against human MCF7 cells after 48 hrs by SRB assay
SUNITINIB	CHEMBL535	ChEMBL	ChEMBL BioAssay	822172	GI50	7900	nM	Antiproliferative activity against human EKVX cells after 48 hrs by SRB assay
SUNITINIB	CHEMBL535	ChEMBL	ChEMBL BioAssay	822173	GI50	1600	nM	Antiproliferative activity against human HT-29 cells after 48 hrs by SRB assay
SUNITINIB	CHEMBL535	ChEMBL	ChEMBL BioAssay	822174	GI50	10000	nM	Antiproliferative activity against human SNB19 cells after 48 hrs by SRB assay
SUNITINIB	CHEMBL535	ChEMBL	ChEMBL BioAssay	822175	GI50	4000	nM	Antiproliferative activity against human UACC257 cells after 48 hrs by SRB assay
SUNITINIB	CHEMBL535	ChEMBL	ChEMBL BioAssay	822176	GI50	6300	nM	Antiproliferative activity against human TK10 cells after 48 hrs by SRB assay
GEFITINIB	CHEMBL939	ChEMBL	ChEMBL BioAssay	607651	GI50	514	nM	Growth inhibition of human A431 cells after 72 hrs by MTT assay
GEFITINIB	CHEMBL939	ChEMBL	ChEMBL BioAssay	1278566	GI50	1450	nM	Cytotoxicity against MDCK cells after 72 hrs by MTT assay
MELATONIN	CHEMBL45	ChEMBL	ChEMBL BioAssay	809044	GI50	39084.1	nM	PUBCHEM_BIOASSAY: NCI human tumor cell line growth inhibition assay. Data for the K-562 Leukemia cell line. (Class of assay: confirmatory)
MELATONIN	CHEMBL45	ChEMBL	ChEMBL BioAssay	809086	GI50	8165.82	nM	PUBCHEM_BIOASSAY: NCI human tumor cell line growth inhibition assay. Data for the SW-620 Colon cell line. (Class of assay: confirmatory)
MELATONIN	CHEMBL45	ChEMBL	ChEMBL BioAssay	809102	GI50	22080	nM	PUBCHEM_BIOASSAY: NCI human tumor cell line growth inhibition assay. Data for the RPMI-8226 Leukemia cell line. (Class of assay: confirmatory)
MELATONIN	CHEMBL45	ChEMBL	ChEMBL BioAssay	809106	GI50	39810.7	nM	PUBCHEM_BIOASSAY: NCI human tumor cell line growth inhibition assay. Data for the LOX IMVI Melanoma cell line. (Class of assay: confirmatory)
MELATONIN	CHEMBL45	ChEMBL	ChEMBL BioAssay	809431	GI50	29853.8	nM	PUBCHEM_BIOASSAY: NCI human tumor cell line growth inhibition assay. Data for the COLO 205 Colon cell line. (Class of assay: confirmatory)
COMBRETASTATIN A4	CHEMBL67	ChEMBL	ChEMBL BioAssay	142657	GI50	1	ug.mL-1	Compound was evaluated against Human cell line ovarian OVCAR-3
COMBRETASTATIN A4	CHEMBL67	ChEMBL	ChEMBL BioAssay	43082	GI50	1	ug.mL-1	Compound was evaluated against Human cell line CNS SF-295
COMBRETASTATIN A4	CHEMBL67	ChEMBL	ChEMBL BioAssay	143797	GI50	5.6	ug.mL-1	Compound was evaluated against Human cell line lung-NSC NCI-H460
COMBRETASTATIN A4	CHEMBL67	ChEMBL	ChEMBL BioAssay	92067	GI50	6.1	ug.mL-1	Compound was evaluated against Human cell line colon KM20L2
COMBRETASTATIN A4	CHEMBL67	ChEMBL	ChEMBL BioAssay	199416	GI50	2	ug.mL-1	Compound was evaluated against Human cell line melanoma SK-MEL-5
COMBRETASTATIN A4	CHEMBL67	ChEMBL	ChEMBL BioAssay	37157	GI50	3.9	ug.mL-1	Compound was evaluated against Human cell line pancreas BXPC-3
COMBRETASTATIN A4	CHEMBL67	ChEMBL	ChEMBL BioAssay	66098	GI50	6.5	ug.mL-1	Compound was evaluated against Human cell line pharynx FADU
COMBRETASTATIN A4	CHEMBL67	ChEMBL	ChEMBL BioAssay	199757	GI50	2.6	ug.mL-1	Compound was evaluated against Human cell line neuroblast SK-N-SH
COMBRETASTATIN A4	CHEMBL67	ChEMBL	ChEMBL BioAssay	199155	GI50	7.1	ug.mL-1	Compound was evaluated against Human cell line thyroid SW1736
COMBRETASTATIN A4	CHEMBL67	ChEMBL	ChEMBL BioAssay	54869	GI50	7.6	ug.mL-1	Compound was evaluated against Human cell line prostate DU-145
COMBRETASTATIN A4	CHEMBL67	ChEMBL	ChEMBL BioAssay	40595	GI50	90	nM	In vitro cytotoxic activity tested against human breast cancer MCF/ADR cell line
COMBRETASTATIN A4	CHEMBL67	ChEMBL	ChEMBL BioAssay	43265	GI50	6	nM	In vitro cytotoxic activity tested against human CNS (U251) cell line
COMBRETASTATIN A4	CHEMBL67	ChEMBL	ChEMBL BioAssay	49801	GI50	5	nM	In vitro cytotoxic activity tested against human colon cancer (SW620) cell line
COMBRETASTATIN A4	CHEMBL67	ChEMBL	ChEMBL BioAssay	99713	GI50	7	nM	In vitro cytotoxic activity tested against human lung cancer (H-522) cell line
COMBRETASTATIN A4	CHEMBL67	ChEMBL	ChEMBL BioAssay	104270	GI50	0.1	nM	In vitro cytotoxic activity was tested against human melanoma cancer (M14) cell line
COMBRETASTATIN A4	CHEMBL67	ChEMBL	ChEMBL BioAssay	148566	GI50	0.1	nM	In vitro cytotoxic activity tested against human ovarian cancer (SK-OV3) cell line
COMBRETASTATIN A4	CHEMBL67	ChEMBL	ChEMBL BioAssay	192386	GI50	610	nM	In vitro cytotoxic activity was tested against human renal cancer (A498) cell line
COMBRETASTATIN A4	CHEMBL67	ChEMBL	ChEMBL BioAssay	223796	GI50	103	nM	Average growth inhibition against cell lines was calculated
COMBRETASTATIN A4	CHEMBL67	ChEMBL	ChEMBL BioAssay	139544	GI50	0.0003	ug.mL-1	Evaluated for growth inhibition (anticancer activity) of Murine P388 lymphocytic leukemia cell line
COMBRETASTATIN A4	CHEMBL67	ChEMBL	ChEMBL BioAssay	222132	GI50	0.39	ug.mL-1	Evaluated for growth inhibition (anticancer activity) of human pancreas-a BXPC-3 cell line.
COMBRETASTATIN A4	CHEMBL67	ChEMBL	ChEMBL BioAssay	85986	GI50	0.001	ug.mL-1	Evaluated for growth inhibition (anticancer activity) of Human CNS cancer SF-295 cell line
COMBRETASTATIN A4	CHEMBL67	ChEMBL	ChEMBL BioAssay	86890	GI50	0.0006	ug.mL-1	Evaluated for growth inhibition (anticancer activity) of Human lung-NSC cancer NCI-H460 cell line
COMBRETASTATIN A4	CHEMBL67	ChEMBL	ChEMBL BioAssay	87626	GI50	0.34	ug.mL-1	Evaluated for growth inhibition (anticancer activity) of Human colon KM20L2 cancer cell line
COMBRETASTATIN A4	CHEMBL67	ChEMBL	ChEMBL BioAssay	90638	GI50	0.0008	ug.mL-1	Evaluated for growth inhibition (anticancer activity) of Human prostate cancer DU-145 cell line
COMBRETASTATIN A4	CHEMBL67	ChEMBL	ChEMBL BioAssay	147620	GI50	3.2	nM	In vitro inhibitory activity against P388 lymphocytic leukemia cell line
COMBRETASTATIN A4	CHEMBL67	ChEMBL	ChEMBL BioAssay	89318	GI50	6.61	nM	Cytotoxic effect in human tumor cell lines, tested by the National Cancer Institute
COMBRETASTATIN A4	CHEMBL67	ChEMBL	ChEMBL BioAssay	37163	GI50	0.39	ug.mL-1	Cell growth inhibition against pancreatic BXPC-3 cells, 50% reduction in the net protein increase
COMBRETASTATIN A4	CHEMBL67	ChEMBL	ChEMBL BioAssay	198071	GI50	0.001	ug.mL-1	Cell growth inhibition of central nervous system (CNS) SF-268 cells, expressed as 50% reduction in the net protein increase
COMBRETASTATIN A4	CHEMBL67	ChEMBL	ChEMBL BioAssay	143796	GI50	0.0006	ug.mL-1	Cell growth inhibition of lung-NSC NCI-H460 cells, expressed as 50% reduction in the net protein increase
COMBRETASTATIN A4	CHEMBL67	ChEMBL	ChEMBL BioAssay	92066	GI50	0.34	ug.mL-1	Cell growth inhibition of colon KM20L2 cells, expressed as 50% reduction in the net protein increase
COMBRETASTATIN A4	CHEMBL67	ChEMBL	ChEMBL BioAssay	52940	GI50	0.0008	ug.mL-1	Cell growth inhibition of prostate DU-145 cells, expressed as 50% reduction in the net protein increase
COMBRETASTATIN A4	CHEMBL67	ChEMBL	ChEMBL BioAssay	89317	GI50	6.61	nM	in vitro antitumor activity against NCI 's human tumor cell lines
COMBRETASTATIN A4	CHEMBL67	ChEMBL	ChEMBL BioAssay	311366	GI50	0.1	ug.mL-1	Growth inhibition against human pancreas carcinoma cell line (BxPC-3)
COMBRETASTATIN A4	CHEMBL67	ChEMBL	ChEMBL BioAssay	311349	GI50	0.00026	ug.mL-1	Growth inhibition against human neuroblastoma cell line (SK-N-SH)
COMBRETASTATIN A4	CHEMBL67	ChEMBL	ChEMBL BioAssay	311327	GI50	0.00026	ug.mL-1	Growth inhibition against human thyroid cell line( SW 1736)
COMBRETASTATIN A4	CHEMBL67	ChEMBL	ChEMBL BioAssay	311325	GI50	0.00056	ug.mL-1	Growth inhibition against human lung-NSC NCI-H460 cell line
COMBRETASTATIN A4	CHEMBL67	ChEMBL	ChEMBL BioAssay	311326	GI50	0.00076	ug.mL-1	Growth inhibition against human prostate cell line (DU-145)
COMBRETASTATIN A4	CHEMBL67	ChEMBL	ChEMBL BioAssay	311314	GI50	0.00065	ug.mL-1	Growth inhibition against human pharynx FADU cell line
COMBRETASTATIN A4	CHEMBL67	ChEMBL	ChEMBL BioAssay	424480	GI50	10	nM	Cytotoxicity against MDR HCT15 cells
COMBRETASTATIN A4	CHEMBL67	ChEMBL	ChEMBL BioAssay	424481	GI50	10	nM	Cytotoxicity against NCI-H460 cells
COMBRETASTATIN A4	CHEMBL67	ChEMBL	ChEMBL BioAssay	424485	GI50	100	nM	Cytotoxicity against NCI60 cell line
COMBRETASTATIN A4	CHEMBL67	ChEMBL	ChEMBL BioAssay	435937	GI50	26	nM	Growth inhibition of MCF7 cells after 48 hrs
COMBRETASTATIN A4	CHEMBL67	ChEMBL	ChEMBL BioAssay	454506	GI50	89	nM	Growth inhibition of human HT29 cells
COMBRETASTATIN A4	CHEMBL67	ChEMBL	ChEMBL BioAssay	454507	GI50	2	nM	Growth inhibition of human M21 cells
COMBRETASTATIN A4	CHEMBL67	ChEMBL	ChEMBL BioAssay	454508	GI50	3	nM	Growth inhibition of human MCF7 cells
COMBRETASTATIN A4	CHEMBL67	ChEMBL	ChEMBL BioAssay	454509	GI50	2	nM	Growth inhibition of human MDA-MB-231 cells
COMBRETASTATIN A4	CHEMBL67	ChEMBL	ChEMBL BioAssay	462028	GI50	100	nM	Antiproliferative activity against human CCRF-CEM cells
COMBRETASTATIN A4	CHEMBL67	ChEMBL	ChEMBL BioAssay	462029	GI50	100	nM	Antiproliferative activity against human HL60 cells
COMBRETASTATIN A4	CHEMBL67	ChEMBL	ChEMBL BioAssay	462030	GI50	100	nM	Antiproliferative activity against human MOLT4 cells
COMBRETASTATIN A4	CHEMBL67	ChEMBL	ChEMBL BioAssay	462031	GI50	158.49	nM	Antiproliferative activity against human RPMI8226 cells
COMBRETASTATIN A4	CHEMBL67	ChEMBL	ChEMBL BioAssay	462032	GI50	125.89	nM	Antiproliferative activity against human SR cells
COMBRETASTATIN A4	CHEMBL67	ChEMBL	ChEMBL BioAssay	462033	GI50	398.11	nM	Antiproliferative activity against human EKVX cells
COMBRETASTATIN A4	CHEMBL67	ChEMBL	ChEMBL BioAssay	462034	GI50	199.53	nM	Antiproliferative activity against human HOP92 cells
COMBRETASTATIN A4	CHEMBL67	ChEMBL	ChEMBL BioAssay	462035	GI50	31.62	nM	Antiproliferative activity against human HCT116 cells
COMBRETASTATIN A4	CHEMBL67	ChEMBL	ChEMBL BioAssay	462036	GI50	31.62	nM	Antiproliferative activity against human HCT15 cells
COMBRETASTATIN A4	CHEMBL67	ChEMBL	ChEMBL BioAssay	462037	GI50	63.1	nM	Antiproliferative activity against human SF295 cells
COMBRETASTATIN A4	CHEMBL67	ChEMBL	ChEMBL BioAssay	462038	GI50	794.33	nM	Antiproliferative activity against human SNB75 cells
COMBRETASTATIN A4	CHEMBL67	ChEMBL	ChEMBL BioAssay	462039	GI50	10	nM	Antiproliferative activity against human LOX IMVI cells
COMBRETASTATIN A4	CHEMBL67	ChEMBL	ChEMBL BioAssay	462050	GI50	39.81	nM	Antiproliferative activity against human SF539 cells
COMBRETASTATIN A4	CHEMBL67	ChEMBL	ChEMBL BioAssay	462040	GI50	10	nM	Antiproliferative activity against human SK-MEL-5 cells
COMBRETASTATIN A4	CHEMBL67	ChEMBL	ChEMBL BioAssay	462041	GI50	10	nM	Antiproliferative activity against human UACC62 cells
COMBRETASTATIN A4	CHEMBL67	ChEMBL	ChEMBL BioAssay	462042	GI50	19.95	nM	Antiproliferative activity against human 786-0 cells
COMBRETASTATIN A4	CHEMBL67	ChEMBL	ChEMBL BioAssay	462043	GI50	39.81	nM	Antiproliferative activity against human CAKI-1 cells
COMBRETASTATIN A4	CHEMBL67	ChEMBL	ChEMBL BioAssay	462044	GI50	794.33	nM	Antiproliferative activity against human RXF393 cells
COMBRETASTATIN A4	CHEMBL67	ChEMBL	ChEMBL BioAssay	462045	GI50	199.53	nM	Antiproliferative activity against human UO31 cells
COMBRETASTATIN A4	CHEMBL67	ChEMBL	ChEMBL BioAssay	462046	GI50	31.62	nM	Antiproliferative activity against human PC3 cells
COMBRETASTATIN A4	CHEMBL67	ChEMBL	ChEMBL BioAssay	462047	GI50	10	nM	Antiproliferative activity against human DU145 cells
COMBRETASTATIN A4	CHEMBL67	ChEMBL	ChEMBL BioAssay	462048	GI50	158.49	nM	Antiproliferative activity against human HS578T cells
COMBRETASTATIN A4	CHEMBL67	ChEMBL	ChEMBL BioAssay	478433	GI50	390	nM	Cytotoxicity against human BXPC3 cells after 48 hrs by SRB assay
COMBRETASTATIN A4	CHEMBL67	ChEMBL	ChEMBL BioAssay	478436	GI50	0.6	nM	Cytotoxicity against human NCIH460 cells after 48 hrs by SRB assay
COMBRETASTATIN A4	CHEMBL67	ChEMBL	ChEMBL BioAssay	478437	GI50	340	nM	Cytotoxicity against human KM20L2 cells after 48 hrs by SRB assay
COMBRETASTATIN A4	CHEMBL67	ChEMBL	ChEMBL BioAssay	478438	GI50	0.8	nM	Cytotoxicity against human DU145 cells after 48 hrs by SRB assay
COMBRETASTATIN A4	CHEMBL67	ChEMBL	ChEMBL BioAssay	531988	GI50	31.62	nM	Cytotoxicity against human K562 cells
COMBRETASTATIN A4	CHEMBL67	ChEMBL	ChEMBL BioAssay	531989	GI50	31.62	nM	Cytotoxicity against human HCT15 cells
COMBRETASTATIN A4	CHEMBL67	ChEMBL	ChEMBL BioAssay	531990	GI50	794.33	nM	Cytotoxicity against human SNB75 cells
COMBRETASTATIN A4	CHEMBL67	ChEMBL	ChEMBL BioAssay	531991	GI50	10	nM	Cytotoxicity against human UACC62 cells
COMBRETASTATIN A4	CHEMBL67	ChEMBL	ChEMBL BioAssay	531992	GI50	39.81	nM	Cytotoxicity against human OVCAR-3 cells
COMBRETASTATIN A4	CHEMBL67	ChEMBL	ChEMBL BioAssay	531993	GI50	10	nM	Cytotoxicity against human MDA-MB-231 cells
COMBRETASTATIN A4	CHEMBL67	ChEMBL	ChEMBL BioAssay	531994	GI50	31.62	nM	Cytotoxicity against human MDA-MB-435 cells
COMBRETASTATIN A4	CHEMBL67	ChEMBL	ChEMBL BioAssay	492568	GI50	0.0006	ug.mL-1	Cytotoxicity against human NCI-H460 cells after 48 hrs by SRB assay
COMBRETASTATIN A4	CHEMBL67	ChEMBL	ChEMBL BioAssay	492569	GI50	0.0008	ug.mL-1	Cytotoxicity against human DU145 cells after 48 hrs by SRB assay
COMBRETASTATIN A4	CHEMBL67	ChEMBL	ChEMBL BioAssay	545316	GI50	3.2	nM	Cytotoxicity against human NCI60 cells
COMBRETASTATIN A4	CHEMBL67	ChEMBL	ChEMBL BioAssay	524550	GI50	0.0007	ug.mL-1	Cytotoxicity against human FaDu cells
COMBRETASTATIN A4	CHEMBL67	ChEMBL	ChEMBL BioAssay	551671	GI50	0.39	ug.mL-1	Cytotoxicity against human BxPC3 cells after 48 hrs by sulforhodamine B assay
COMBRETASTATIN A4	CHEMBL67	ChEMBL	ChEMBL BioAssay	551673	GI50	0.001	ug.mL-1	Cytotoxicity against human SF268 cells after 48 hrs by sulforhodamine B assay
COMBRETASTATIN A4	CHEMBL67	ChEMBL	ChEMBL BioAssay	551674	GI50	0.0006	ug.mL-1	Cytotoxicity against human NCI-H460 cells after 48 hrs by sulforhodamine B assay
COMBRETASTATIN A4	CHEMBL67	ChEMBL	ChEMBL BioAssay	551675	GI50	0.061	ug.mL-1	Cytotoxicity against human KM20L2 cells after 48 hrs by sulforhodamine B assay
COMBRETASTATIN A4	CHEMBL67	ChEMBL	ChEMBL BioAssay	551676	GI50	0.0008	ug.mL-1	Cytotoxicity against human DU145 cells after 48 hrs by sulforhodamine B assay
COMBRETASTATIN A4	CHEMBL67	ChEMBL	ChEMBL BioAssay	511277	GI50	2	nM	Growth inhibition of human NCI-H460 after 48 hrs by SRB assay
COMBRETASTATIN A4	CHEMBL67	ChEMBL	ChEMBL BioAssay	511278	GI50	2	nM	Growth inhibition of human DU145 after 48 hrs by SRB assay
COMBRETASTATIN A4	CHEMBL67	ChEMBL	ChEMBL BioAssay	511279	GI50	0.13	nM	Growth inhibition of human SK-OV-3 after 48 hrs by SRB assay
COMBRETASTATIN A4	CHEMBL67	ChEMBL	ChEMBL BioAssay	573206	GI50	0.0008	ug.mL-1	Antitumor activity against human DU145 cells by sulforhodamine B assay
COMBRETASTATIN A4	CHEMBL67	ChEMBL	ChEMBL BioAssay	573205	GI50	0.34	ug.mL-1	Antitumor activity against human KM20L2 cells by sulforhodamine B assay
COMBRETASTATIN A4	CHEMBL67	ChEMBL	ChEMBL BioAssay	573204	GI50	0.0006	ug.mL-1	Antitumor activity against human NCI-H460 cells by sulforhodamine B assay
COMBRETASTATIN A4	CHEMBL67	ChEMBL	ChEMBL BioAssay	573201	GI50	0.39	ug.mL-1	Antitumor activity against human BxPC3 cells by sulforhodamine B assay
COMBRETASTATIN A4	CHEMBL67	ChEMBL	ChEMBL BioAssay	594150	GI50	10	nM	Growth inhibition of human HCT15 cells after 3 days by crystal violet staining
COMBRETASTATIN A4	CHEMBL67	ChEMBL	ChEMBL BioAssay	594151	GI50	10	nM	Growth inhibition of human NCI-H460 cells after 3 days by crystal violet staining
COMBRETASTATIN A4	CHEMBL67	ChEMBL	ChEMBL BioAssay	594152	GI50	100	nM	Growth inhibition of human NCI60 cells after 3 days by crystal violet staining
COMBRETASTATIN A4	CHEMBL67	ChEMBL	ChEMBL BioAssay	606089	GI50	0.39	ug.mL-1	Cytotoxicity against human BxPC3 cells after 48 hrs by sulforhodamine B assay
COMBRETASTATIN A4	CHEMBL67	ChEMBL	ChEMBL BioAssay	606092	GI50	0.01	ug.mL-1	Cytotoxicity against human SF268 cells after 48 hrs by sulforhodamine B assay
COMBRETASTATIN A4	CHEMBL67	ChEMBL	ChEMBL BioAssay	606093	GI50	0.0006	ug.mL-1	Cytotoxicity against human NCI-H460 cells after 48 hrs by sulforhodamine B assay
COMBRETASTATIN A4	CHEMBL67	ChEMBL	ChEMBL BioAssay	606094	GI50	0.34	ug.mL-1	Cytotoxicity against human KM20L2 cells after 48 hrs by sulforhodamine B assay
COMBRETASTATIN A4	CHEMBL67	ChEMBL	ChEMBL BioAssay	606095	GI50	0.0008	ug.mL-1	Cytotoxicity against human DU145 cells after 48 hrs by sulforhodamine B assay
COMBRETASTATIN A4	CHEMBL67	ChEMBL	ChEMBL BioAssay	606768	GI50	2	nM	Anticancer activity against human DU145 cells after 24 hrs by SRB assay
COMBRETASTATIN A4	CHEMBL67	ChEMBL	ChEMBL BioAssay	622807	GI50	0.39	ug.mL-1	Growth inhibition of human BxPC3 cells after 48 hrs by sulforhodamine B assay
COMBRETASTATIN A4	CHEMBL67	ChEMBL	ChEMBL BioAssay	622809	GI50	0.01	ug.mL-1	Growth inhibition of human SF268 cells after 48 hrs by sulforhodamine B assay
COMBRETASTATIN A4	CHEMBL67	ChEMBL	ChEMBL BioAssay	622810	GI50	0.0006	ug.mL-1	Growth inhibition of human NCI-H460 cells after 48 hrs by sulforhodamine B assay
COMBRETASTATIN A4	CHEMBL67	ChEMBL	ChEMBL BioAssay	622811	GI50	0.34	ug.mL-1	Growth inhibition of human KM20L2 cells after 48 hrs by sulforhodamine B assay
COMBRETASTATIN A4	CHEMBL67	ChEMBL	ChEMBL BioAssay	622812	GI50	0.0008	ug.mL-1	Growth inhibition of human DU145 cells after 48 hrs by sulforhodamine B assay
COMBRETASTATIN A4	CHEMBL67	ChEMBL	ChEMBL BioAssay	637652	GI50	1	nM	Cytotoxicity against human DU145 cells by SRB assay
COMBRETASTATIN A4	CHEMBL67	ChEMBL	ChEMBL BioAssay	652746	GI50	100	nM	Growth inhibition of human CCRF-CEM cells after 48 hrs by SRB assay
COMBRETASTATIN A4	CHEMBL67	ChEMBL	ChEMBL BioAssay	652747	GI50	31.62	nM	Growth inhibition of human HL-60(TB) cells after 48 hrs by SRB assay
COMBRETASTATIN A4	CHEMBL67	ChEMBL	ChEMBL BioAssay	652748	GI50	31.62	nM	Growth inhibition of human K562 cells after 48 hrs by SRB assay
COMBRETASTATIN A4	CHEMBL67	ChEMBL	ChEMBL BioAssay	652749	GI50	100	nM	Growth inhibition of human MOLT4 cells after 48 hrs by SRB assay
COMBRETASTATIN A4	CHEMBL67	ChEMBL	ChEMBL BioAssay	652750	GI50	158.49	nM	Growth inhibition of human RPMI8266 cells after 48 hrs by SRB assay
COMBRETASTATIN A4	CHEMBL67	ChEMBL	ChEMBL BioAssay	652751	GI50	125.89	nM	Growth inhibition of human SR cells after 48 hrs by SRB assay
COMBRETASTATIN A4	CHEMBL67	ChEMBL	ChEMBL BioAssay	652752	GI50	398.11	nM	Growth inhibition of human EKVX cells after 48 hrs by SRB assay
COMBRETASTATIN A4	CHEMBL67	ChEMBL	ChEMBL BioAssay	652753	GI50	199.53	nM	Growth inhibition of human HOP62 cells after 48 hrs by SRB assay
COMBRETASTATIN A4	CHEMBL67	ChEMBL	ChEMBL BioAssay	652754	GI50	79.43	nM	Growth inhibition of human NCI-H322M cells after 48 hrs by SRB assay
COMBRETASTATIN A4	CHEMBL67	ChEMBL	ChEMBL BioAssay	652755	GI50	31.62	nM	Growth inhibition of human NCI-H460 cells after 48 hrs by SRB assay
COMBRETASTATIN A4	CHEMBL67	ChEMBL	ChEMBL BioAssay	652756	GI50	31.62	nM	Growth inhibition of human NCI-H522 cells after 48 hrs by SRB assay
COMBRETASTATIN A4	CHEMBL67	ChEMBL	ChEMBL BioAssay	652757	GI50	2511.89	nM	Growth inhibition of human COLO205 cells after 48 hrs by SRB assay
COMBRETASTATIN A4	CHEMBL67	ChEMBL	ChEMBL BioAssay	652758	GI50	50.12	nM	Growth inhibition of human HCC2998 cells after 48 hrs by SRB assay
COMBRETASTATIN A4	CHEMBL67	ChEMBL	ChEMBL BioAssay	652759	GI50	31.62	nM	Growth inhibition of human HCT116 cells after 48 hrs by SRB assay
COMBRETASTATIN A4	CHEMBL67	ChEMBL	ChEMBL BioAssay	652760	GI50	31.62	nM	Growth inhibition of human HCT15 cells after 48 hrs by SRB assay
COMBRETASTATIN A4	CHEMBL67	ChEMBL	ChEMBL BioAssay	652761	GI50	630.96	nM	Growth inhibition of human HT-29 cells after 48 hrs by SRB assay
COMBRETASTATIN A4	CHEMBL67	ChEMBL	ChEMBL BioAssay	652762	GI50	50.12	nM	Growth inhibition of human KM12 cells after 48 hrs by SRB assay
COMBRETASTATIN A4	CHEMBL67	ChEMBL	ChEMBL BioAssay	652763	GI50	31.62	nM	Growth inhibition of human SW620 cells after 48 hrs by SRB assay
COMBRETASTATIN A4	CHEMBL67	ChEMBL	ChEMBL BioAssay	652764	GI50	125.89	nM	Growth inhibition of human SF268 cells after 48 hrs by SRB assay
COMBRETASTATIN A4	CHEMBL67	ChEMBL	ChEMBL BioAssay	652765	GI50	63.1	nM	Growth inhibition of human SF295 cells after 48 hrs by SRB assay
COMBRETASTATIN A4	CHEMBL67	ChEMBL	ChEMBL BioAssay	652766	GI50	39.81	nM	Growth inhibition of human SF539 cells after 48 hrs by SRB assay
COMBRETASTATIN A4	CHEMBL67	ChEMBL	ChEMBL BioAssay	652767	GI50	794.33	nM	Growth inhibition of human SNB75 cells after 48 hrs by SRB assay
COMBRETASTATIN A4	CHEMBL67	ChEMBL	ChEMBL BioAssay	652768	GI50	50.12	nM	Growth inhibition of human U251 cells after 48 hrs by SRB assay
COMBRETASTATIN A4	CHEMBL67	ChEMBL	ChEMBL BioAssay	652769	GI50	501.19	nM	Growth inhibition of human MALME-3M cells after 48 hrs by SRB assay
COMBRETASTATIN A4	CHEMBL67	ChEMBL	ChEMBL BioAssay	652770	GI50	158.49	nM	Growth inhibition of human M14 cells after 48 hrs by SRB assay
COMBRETASTATIN A4	CHEMBL67	ChEMBL	ChEMBL BioAssay	652771	GI50	7943.28	nM	Growth inhibition of human SK-MEL-2 cells after 48 hrs by SRB assay
COMBRETASTATIN A4	CHEMBL67	ChEMBL	ChEMBL BioAssay	652772	GI50	31.62	nM	Growth inhibition of human MDA-MB-435 cells after 48 hrs by SRB assay
COMBRETASTATIN A4	CHEMBL67	ChEMBL	ChEMBL BioAssay	652773	GI50	3162.28	nM	Growth inhibition of human SK-MEL-28 cells after 48 hrs by SRB assay
COMBRETASTATIN A4	CHEMBL67	ChEMBL	ChEMBL BioAssay	652774	GI50	10	nM	Growth inhibition of human SK-MEL-5 cells after 48 hrs by SRB assay
COMBRETASTATIN A4	CHEMBL67	ChEMBL	ChEMBL BioAssay	652775	GI50	10	nM	Growth inhibition of human UACC62 cells after 48 hrs by SRB assay
COMBRETASTATIN A4	CHEMBL67	ChEMBL	ChEMBL BioAssay	652776	GI50	63.1	nM	Growth inhibition of human IGROV1 cells after 48 hrs by SRB assay
COMBRETASTATIN A4	CHEMBL67	ChEMBL	ChEMBL BioAssay	652777	GI50	39.81	nM	Growth inhibition of human OVCAR-3 cells after 48 hrs by SRB assay
COMBRETASTATIN A4	CHEMBL67	ChEMBL	ChEMBL BioAssay	652778	GI50	251.19	nM	Growth inhibition of human OVCAR4 cells after 48 hrs by SRB assay
COMBRETASTATIN A4	CHEMBL67	ChEMBL	ChEMBL BioAssay	652779	GI50	39.81	nM	Growth inhibition of human OVCAR8 cells after 48 hrs by SRB assay
COMBRETASTATIN A4	CHEMBL67	ChEMBL	ChEMBL BioAssay	652780	GI50	63.1	nM	Growth inhibition of human NCI/ADR-RES cells after 48 hrs by SRB assay
COMBRETASTATIN A4	CHEMBL67	ChEMBL	ChEMBL BioAssay	652781	GI50	31622.8	nM	Growth inhibition of human SKOV3 cells after 48 hrs by SRB assay
COMBRETASTATIN A4	CHEMBL67	ChEMBL	ChEMBL BioAssay	652782	GI50	19.95	nM	Growth inhibition of human 786-0 cells after 48 hrs by SRB assay
COMBRETASTATIN A4	CHEMBL67	ChEMBL	ChEMBL BioAssay	652783	GI50	50.12	nM	Growth inhibition of human A498 cells after 48 hrs by SRB assay
COMBRETASTATIN A4	CHEMBL67	ChEMBL	ChEMBL BioAssay	652784	GI50	39.81	nM	Growth inhibition of human Caki1 cells after 48 hrs by SRB assay
COMBRETASTATIN A4	CHEMBL67	ChEMBL	ChEMBL BioAssay	652785	GI50	1000	nM	Growth inhibition of human RXF393 cells after 48 hrs by SRB assay
COMBRETASTATIN A4	CHEMBL67	ChEMBL	ChEMBL BioAssay	652786	GI50	630.96	nM	Growth inhibition of human TK10 cells after 48 hrs by SRB assay
COMBRETASTATIN A4	CHEMBL67	ChEMBL	ChEMBL BioAssay	652787	GI50	199.53	nM	Growth inhibition of human UO31 cells after 48 hrs by SRB assay
COMBRETASTATIN A4	CHEMBL67	ChEMBL	ChEMBL BioAssay	652788	GI50	39.81	nM	Growth inhibition of human PC3 cells after 48 hrs by SRB assay
COMBRETASTATIN A4	CHEMBL67	ChEMBL	ChEMBL BioAssay	652789	GI50	10	nM	Growth inhibition of human DU145 cells after 48 hrs by SRB assay
COMBRETASTATIN A4	CHEMBL67	ChEMBL	ChEMBL BioAssay	652790	GI50	39.81	nM	Growth inhibition of human MCF7 cells after 48 hrs by SRB assay
COMBRETASTATIN A4	CHEMBL67	ChEMBL	ChEMBL BioAssay	652791	GI50	158.49	nM	Growth inhibition of human Hs 578T cells after 48 hrs by SRB assay
COMBRETASTATIN A4	CHEMBL67	ChEMBL	ChEMBL BioAssay	652792	GI50	10	nM	Growth inhibition of human BT549 cells after 48 hrs by SRB assay
COMBRETASTATIN A4	CHEMBL67	ChEMBL	ChEMBL BioAssay	772522	GI50	31.6	nM	Cytotoxicity against human MDA-MB-435 cells after 48 hrs by sulforhodamine B assay
COMBRETASTATIN A4	CHEMBL67	ChEMBL	ChEMBL BioAssay	772518	GI50	39.8	nM	Cytotoxicity against human OVCAR3 cells after 48 hrs by sulforhodamine B assay
COMBRETASTATIN A4	CHEMBL67	ChEMBL	ChEMBL BioAssay	772435	GI50	50.1	nM	Cytotoxicity against human A498 cells after 48 hrs by sulforhodamine B assay
COMBRETASTATIN A4	CHEMBL67	ChEMBL	ChEMBL BioAssay	772430	GI50	2.5	nM	Cytotoxicity against human DU145 cells after 48 hrs by sulforhodamine B assay
COMBRETASTATIN A4	CHEMBL67	ChEMBL	ChEMBL BioAssay	772428	GI50	63.1	nM	Cytotoxicity against human SF295 cells after 48 hrs by sulforhodamine B assay
COMBRETASTATIN A4	CHEMBL67	ChEMBL	ChEMBL BioAssay	772426	GI50	39.8	nM	Cytotoxicity against human MCF7 cells after 48 hrs by sulforhodamine B assay
COMBRETASTATIN A4	CHEMBL67	ChEMBL	ChEMBL BioAssay	772422	GI50	31.6	nM	Cytotoxicity against human HL60 cells after 48 hrs by sulforhodamine B assay
COMBRETASTATIN A4	CHEMBL67	ChEMBL	ChEMBL BioAssay	772421	GI50	1200	nM	Cytotoxicity against human A549 cells after 48 hrs by sulforhodamine B assay
COMBRETASTATIN A4	CHEMBL67	ChEMBL	ChEMBL BioAssay	772420	GI50	631	nM	Cytotoxicity against human HT29 cells after 48 hrs by sulforhodamine B assay
COMBRETASTATIN A4	CHEMBL67	ChEMBL	ChEMBL BioAssay	809014	GI50	5.98	nM	PUBCHEM_BIOASSAY: NCI human tumor cell line growth inhibition assay. Data for the SN12C Renal cell line. (Class of assay: confirmatory)
COMBRETASTATIN A4	CHEMBL67	ChEMBL	ChEMBL BioAssay	809009	GI50	1	nM	PUBCHEM_BIOASSAY: NCI human tumor cell line growth inhibition assay. Data for the MDA-N Breast cell line. (Class of assay: confirmatory)
COMBRETASTATIN A4	CHEMBL67	ChEMBL	ChEMBL BioAssay	809018	GI50	3.42	nM	PUBCHEM_BIOASSAY: NCI human tumor cell line growth inhibition assay. Data for the NCI-H23 Non-Small Cell Lung cell line. (Class of assay: confirmatory)
COMBRETASTATIN A4	CHEMBL67	ChEMBL	ChEMBL BioAssay	809023	GI50	19.41	nM	PUBCHEM_BIOASSAY: NCI human tumor cell line growth inhibition assay. Data for the UO-31 Renal cell line. (Class of assay: confirmatory)
COMBRETASTATIN A4	CHEMBL67	ChEMBL	ChEMBL BioAssay	809022	GI50	10	nM	PUBCHEM_BIOASSAY: NCI human tumor cell line growth inhibition assay. Data for the ACHN Renal cell line. (Class of assay: confirmatory)
COMBRETASTATIN A4	CHEMBL67	ChEMBL	ChEMBL BioAssay	809027	GI50	2.16	nM	PUBCHEM_BIOASSAY: NCI human tumor cell line growth inhibition assay. Data for the HL-60(TB) Leukemia cell line. (Class of assay: confirmatory)
COMBRETASTATIN A4	CHEMBL67	ChEMBL	ChEMBL BioAssay	809024	GI50	143.55	nM	PUBCHEM_BIOASSAY: NCI human tumor cell line growth inhibition assay. Data for the HOP-92 Non-Small Cell Lung cell line. (Class of assay: confirmatory)
COMBRETASTATIN A4	CHEMBL67	ChEMBL	ChEMBL BioAssay	809031	GI50	10	nM	PUBCHEM_BIOASSAY: NCI human tumor cell line growth inhibition assay. Data for the DU-145 Prostate cell line. (Class of assay: confirmatory)
COMBRETASTATIN A4	CHEMBL67	ChEMBL	ChEMBL BioAssay	809032	GI50	2.54	nM	PUBCHEM_BIOASSAY: NCI human tumor cell line growth inhibition assay. Data for the SF-539 Central Nervous System cell line. (Class of assay: confirmatory)
COMBRETASTATIN A4	CHEMBL67	ChEMBL	ChEMBL BioAssay	809035	GI50	3.54	nM	PUBCHEM_BIOASSAY: NCI human tumor cell line growth inhibition assay. Data for the SK-MEL-5 Melanoma cell line. (Class of assay: confirmatory)
COMBRETASTATIN A4	CHEMBL67	ChEMBL	ChEMBL BioAssay	809039	GI50	19.5	nM	PUBCHEM_BIOASSAY: NCI human tumor cell line growth inhibition assay. Data for the MALME-3M Melanoma cell line. (Class of assay: confirmatory)
COMBRETASTATIN A4	CHEMBL67	ChEMBL	ChEMBL BioAssay	809048	GI50	6.11	nM	PUBCHEM_BIOASSAY: NCI human tumor cell line growth inhibition assay. Data for the A498 Renal cell line. (Class of assay: confirmatory)
COMBRETASTATIN A4	CHEMBL67	ChEMBL	ChEMBL BioAssay	809044	GI50	2.36	nM	PUBCHEM_BIOASSAY: NCI human tumor cell line growth inhibition assay. Data for the K-562 Leukemia cell line. (Class of assay: confirmatory)
COMBRETASTATIN A4	CHEMBL67	ChEMBL	ChEMBL BioAssay	809051	GI50	67.14	nM	PUBCHEM_BIOASSAY: NCI human tumor cell line growth inhibition assay. Data for the OVCAR-3 Ovarian cell line. (Class of assay: confirmatory)
COMBRETASTATIN A4	CHEMBL67	ChEMBL	ChEMBL BioAssay	809054	GI50	3.27	nM	PUBCHEM_BIOASSAY: NCI human tumor cell line growth inhibition assay. Data for the MOLT-4 Leukemia cell line. (Class of assay: confirmatory)
COMBRETASTATIN A4	CHEMBL67	ChEMBL	ChEMBL BioAssay	809057	GI50	2.65	nM	PUBCHEM_BIOASSAY: NCI human tumor cell line growth inhibition assay. Data for the HOP-62 Non-Small Cell Lung cell line. (Class of assay: confirmatory)
COMBRETASTATIN A4	CHEMBL67	ChEMBL	ChEMBL BioAssay	809061	GI50	4.04	nM	PUBCHEM_BIOASSAY: NCI human tumor cell line growth inhibition assay. Data for the U251 Central Nervous System cell line. (Class of assay: confirmatory)
COMBRETASTATIN A4	CHEMBL67	ChEMBL	ChEMBL BioAssay	809059	GI50	66.53	nM	PUBCHEM_BIOASSAY: NCI human tumor cell line growth inhibition assay. Data for the NCI/ADR-RES Breast cell line. (Class of assay: confirmatory)
COMBRETASTATIN A4	CHEMBL67	ChEMBL	ChEMBL BioAssay	809063	GI50	340.41	nM	PUBCHEM_BIOASSAY: NCI human tumor cell line growth inhibition assay. Data for the OVCAR-5 Ovarian cell line. (Class of assay: confirmatory)
COMBRETASTATIN A4	CHEMBL67	ChEMBL	ChEMBL BioAssay	809062	GI50	2.99	nM	PUBCHEM_BIOASSAY: NCI human tumor cell line growth inhibition assay. Data for the OVCAR-8 Ovarian cell line. (Class of assay: confirmatory)
COMBRETASTATIN A4	CHEMBL67	ChEMBL	ChEMBL BioAssay	809076	GI50	3.4	nM	PUBCHEM_BIOASSAY: NCI human tumor cell line growth inhibition assay. Data for the DMS 273 Small Cell Lung cell line. (Class of assay: confirmatory)
COMBRETASTATIN A4	CHEMBL67	ChEMBL	ChEMBL BioAssay	809073	GI50	3.85	nM	PUBCHEM_BIOASSAY: NCI human tumor cell line growth inhibition assay. Data for the SNB-19 Central Nervous System cell line. (Class of assay: confirmatory)
COMBRETASTATIN A4	CHEMBL67	ChEMBL	ChEMBL BioAssay	809079	GI50	2.99	nM	PUBCHEM_BIOASSAY: NCI human tumor cell line growth inhibition assay. Data for the SR Leukemia cell line. (Class of assay: confirmatory)
COMBRETASTATIN A4	CHEMBL67	ChEMBL	ChEMBL BioAssay	809077	GI50	10	nM	PUBCHEM_BIOASSAY: NCI human tumor cell line growth inhibition assay. Data for the MDA-MB-231/ATCC Breast cell line. (Class of assay: confirmatory)
COMBRETASTATIN A4	CHEMBL67	ChEMBL	ChEMBL BioAssay	809086	GI50	3.03	nM	PUBCHEM_BIOASSAY: NCI human tumor cell line growth inhibition assay. Data for the SW-620 Colon cell line. (Class of assay: confirmatory)
COMBRETASTATIN A4	CHEMBL67	ChEMBL	ChEMBL BioAssay	809088	GI50	15.67	nM	PUBCHEM_BIOASSAY: NCI human tumor cell line growth inhibition assay. Data for the M19-MEL Melanoma cell line. (Class of assay: confirmatory)
COMBRETASTATIN A4	CHEMBL67	ChEMBL	ChEMBL BioAssay	809080	GI50	204.17	nM	PUBCHEM_BIOASSAY: NCI human tumor cell line growth inhibition assay. Data for the TK-10 Renal cell line. (Class of assay: confirmatory)
COMBRETASTATIN A4	CHEMBL67	ChEMBL	ChEMBL BioAssay	809089	GI50	2.18	nM	PUBCHEM_BIOASSAY: NCI human tumor cell line growth inhibition assay. Data for the NCI-H522 Non-Small Cell Lung cell line. (Class of assay: confirmatory)
COMBRETASTATIN A4	CHEMBL67	ChEMBL	ChEMBL BioAssay	809091	GI50	67.14	nM	PUBCHEM_BIOASSAY: NCI human tumor cell line growth inhibition assay. Data for the KM12 Colon cell line. (Class of assay: confirmatory)
COMBRETASTATIN A4	CHEMBL67	ChEMBL	ChEMBL BioAssay	809100	GI50	2.8	nM	PUBCHEM_BIOASSAY: NCI human tumor cell line growth inhibition assay. Data for the XF 498 Central Nervous System cell line. (Class of assay: confirmatory)
COMBRETASTATIN A4	CHEMBL67	ChEMBL	ChEMBL BioAssay	809099	GI50	2.78	nM	PUBCHEM_BIOASSAY: NCI human tumor cell line growth inhibition assay. Data for the M14 Melanoma cell line. (Class of assay: confirmatory)
COMBRETASTATIN A4	CHEMBL67	ChEMBL	ChEMBL BioAssay	809101	GI50	7.45	nM	PUBCHEM_BIOASSAY: NCI human tumor cell line growth inhibition assay. Data for the NCI-H322M Non-Small Cell Lung cell line. (Class of assay: confirmatory)
COMBRETASTATIN A4	CHEMBL67	ChEMBL	ChEMBL BioAssay	809102	GI50	130.02	nM	PUBCHEM_BIOASSAY: NCI human tumor cell line growth inhibition assay. Data for the RPMI-8226 Leukemia cell line. (Class of assay: confirmatory)
COMBRETASTATIN A4	CHEMBL67	ChEMBL	ChEMBL BioAssay	809105	GI50	14.42	nM	PUBCHEM_BIOASSAY: NCI human tumor cell line growth inhibition assay. Data for the OVCAR-4 Ovarian cell line. (Class of assay: confirmatory)
COMBRETASTATIN A4	CHEMBL67	ChEMBL	ChEMBL BioAssay	809106	GI50	3.25	nM	PUBCHEM_BIOASSAY: NCI human tumor cell line growth inhibition assay. Data for the LOX IMVI Melanoma cell line. (Class of assay: confirmatory)
COMBRETASTATIN A4	CHEMBL67	ChEMBL	ChEMBL BioAssay	809113	GI50	10000	nM	PUBCHEM_BIOASSAY: NCI human tumor cell line growth inhibition assay. Data for the BT-549 Breast cell line. (Class of assay: confirmatory)
COMBRETASTATIN A4	CHEMBL67	ChEMBL	ChEMBL BioAssay	809292	GI50	4.38	nM	PUBCHEM_BIOASSAY: NCI human tumor cell line growth inhibition assay. Data for the SK-MEL-2 Melanoma cell line. (Class of assay: confirmatory)
COMBRETASTATIN A4	CHEMBL67	ChEMBL	ChEMBL BioAssay	809302	GI50	16.11	nM	PUBCHEM_BIOASSAY: NCI human tumor cell line growth inhibition assay. Data for the A549/ATCC Non-Small Cell Lung cell line. (Class of assay: confirmatory)
COMBRETASTATIN A4	CHEMBL67	ChEMBL	ChEMBL BioAssay	809296	GI50	1606.94	nM	PUBCHEM_BIOASSAY: NCI human tumor cell line growth inhibition assay. Data for the KM20L2 Colon cell line. (Class of assay: confirmatory)
[truncated: 401 more rows]

## Sheet: Sheet2
CompoundName	Compound ID	Compound Source	BioAssay Source	AssayID	AssayType	Activity Value [uM]	Units	Assay Name
Betulinic acid	64971	NaturalCompoundList	PubChem BioAssay	80527	GI50	2.7	uM	Cytotoxicity of compound against human colon carcinoma (HCT116) using MTT assay
Betulinic acid	64971	NaturalCompoundList	PubChem BioAssay	101540	GI50	2.7	uM	Cytotoxicity of compound against human melanoma cell lines (M14-MEL) using MTT assay
Betulinic acid	64971	NaturalCompoundList	PubChem BioAssay	202817	GI50	3.2	uM	Cytotoxicity of compound against human melanoma cell lines (SK-MEL-2) using MTT assay
Betulinic acid	64971	NaturalCompoundList	PubChem BioAssay	214582	GI50	1.5	uM	Cytotoxicity of compound against human melanoma cell lines (UACC-257) using MTT assay
Betulinic acid	64971	NaturalCompoundList	PubChem BioAssay	470672	GI50	5.01187	uM	Growth inhibition of human CCRF-CEM cells
Betulinic acid	64971	NaturalCompoundList	PubChem BioAssay	470673	GI50	3.16228	uM	Growth inhibition of human HL-60(TB) cells
Betulinic acid	64971	NaturalCompoundList	PubChem BioAssay	470674	GI50	5.01187	uM	Growth inhibition of human K562 cells
Betulinic acid	64971	NaturalCompoundList	PubChem BioAssay	470675	GI50	5.01187	uM	Growth inhibition of human MOLT4 cells
Betulinic acid	64971	NaturalCompoundList	PubChem BioAssay	470676	GI50	7.94328	uM	Growth inhibition of human RPMI8226 cells
Betulinic acid	64971	NaturalCompoundList	PubChem BioAssay	470677	GI50	5.01187	uM	Growth inhibition of human SR cells
Betulinic acid	64971	NaturalCompoundList	PubChem BioAssay	470923	GI50	5.01187	uM	Growth inhibition of human A549 cells
Betulinic acid	64971	NaturalCompoundList	PubChem BioAssay	470924	GI50	15.8489	uM	Growth inhibition of human EKVX cells
Betulinic acid	64971	NaturalCompoundList	PubChem BioAssay	470925	GI50	0.79433	uM	Growth inhibition of human HOP62 cells
Betulinic acid	64971	NaturalCompoundList	PubChem BioAssay	470926	GI50	3.16228	uM	Growth inhibition of human HOP92 cells
Betulinic acid	64971	NaturalCompoundList	PubChem BioAssay	470927	GI50	12.5892	uM	Growth inhibition of human NCI-H226 cells
Betulinic acid	64971	NaturalCompoundList	PubChem BioAssay	470928	GI50	2.51189	uM	Growth inhibition of human NCI-H23 cells
Betulinic acid	64971	NaturalCompoundList	PubChem BioAssay	470929	GI50	10	uM	Growth inhibition of human NCI-H322M cells
Betulinic acid	64971	NaturalCompoundList	PubChem BioAssay	470930	GI50	7.94328	uM	Growth inhibition of human NCI-H460 cells
Betulinic acid	64971	NaturalCompoundList	PubChem BioAssay	470931	GI50	3.16228	uM	Growth inhibition of human NCI-H522 cells
Betulinic acid	64971	NaturalCompoundList	PubChem BioAssay	470932	GI50	5.01187	uM	Growth inhibition of human COLO205 cells
Betulinic acid	64971	NaturalCompoundList	PubChem BioAssay	470933	GI50	6.30957	uM	Growth inhibition of human HCC2998 cells
Betulinic acid	64971	NaturalCompoundList	PubChem BioAssay	470934	GI50	3.98107	uM	Growth inhibition of human HCT116 cells
Betulinic acid	64971	NaturalCompoundList	PubChem BioAssay	470935	GI50	7.94328	uM	Growth inhibition of human HCT15 cells
Betulinic acid	64971	NaturalCompoundList	PubChem BioAssay	470936	GI50	7.94328	uM	Growth inhibition of human HT-29 cells
Betulinic acid	64971	NaturalCompoundList	PubChem BioAssay	470937	GI50	6.30957	uM	Growth inhibition of human KM12 cells
Betulinic acid	64971	NaturalCompoundList	PubChem BioAssay	470938	GI50	19.9526	uM	Growth inhibition of human SW620 cells
Betulinic acid	64971	NaturalCompoundList	PubChem BioAssay	470939	GI50	7.94328	uM	Growth inhibition of human SF268 cells
Betulinic acid	64971	NaturalCompoundList	PubChem BioAssay	470940	GI50	7.94328	uM	Growth inhibition of human SF295 cells
Betulinic acid	64971	NaturalCompoundList	PubChem BioAssay	470941	GI50	3.98107	uM	Growth inhibition of human SF539 cells
Betulinic acid	64971	NaturalCompoundList	PubChem BioAssay	470942	GI50	12.5892	uM	Growth inhibition of human SNB19 cells
Betulinic acid	64971	NaturalCompoundList	PubChem BioAssay	470943	GI50	7.94328	uM	Growth inhibition of human SNB75 cells
Betulinic acid	64971	NaturalCompoundList	PubChem BioAssay	470944	GI50	5.01187	uM	Growth inhibition of human U251 cells
Betulinic acid	64971	NaturalCompoundList	PubChem BioAssay	470945	GI50	12.5892	uM	Growth inhibition of human LOXIMVI cells
Betulinic acid	64971	NaturalCompoundList	PubChem BioAssay	470946	GI50	7.94328	uM	Growth inhibition of human MALME-3M cells
Betulinic acid	64971	NaturalCompoundList	PubChem BioAssay	470947	GI50	10	uM	Growth inhibition of human M14 cells
Betulinic acid	64971	NaturalCompoundList	PubChem BioAssay	470948	GI50	12.5892	uM	Growth inhibition of human MDA-MB-435 cells
Betulinic acid	64971	NaturalCompoundList	PubChem BioAssay	470949	GI50	12.5892	uM	Growth inhibition of human SK-MEL-2 cells
Betulinic acid	64971	NaturalCompoundList	PubChem BioAssay	470950	GI50	15.8489	uM	Growth inhibition of human SK-MEL-28 cells
Betulinic acid	64971	NaturalCompoundList	PubChem BioAssay	470951	GI50	3.98107	uM	Growth inhibition of human SK-MEL-5 cells
Betulinic acid	64971	NaturalCompoundList	PubChem BioAssay	470952	GI50	6.30957	uM	Growth inhibition of human UACC257 cells
Betulinic acid	64971	NaturalCompoundList	PubChem BioAssay	470953	GI50	12.5892	uM	Growth inhibition of human UACC62 cells
Betulinic acid	64971	NaturalCompoundList	PubChem BioAssay	470954	GI50	12.5892	uM	Growth inhibition of human IGROV1 cells
Betulinic acid	64971	NaturalCompoundList	PubChem BioAssay	470955	GI50	2.51189	uM	Growth inhibition of human OVCAR-3 cells
Betulinic acid	64971	NaturalCompoundList	PubChem BioAssay	470956	GI50	6.30957	uM	Growth inhibition of human OVCAR4 cells
Betulinic acid	64971	NaturalCompoundList	PubChem BioAssay	470957	GI50	12.5892	uM	Growth inhibition of human OVCAR5 cells
Betulinic acid	64971	NaturalCompoundList	PubChem BioAssay	470958	GI50	5.01187	uM	Growth inhibition of human OVCAR8 cells
Betulinic acid	64971	NaturalCompoundList	PubChem BioAssay	470959	GI50	7.94328	uM	Growth inhibition of human NCI/ADR-RES cells
Betulinic acid	64971	NaturalCompoundList	PubChem BioAssay	470960	GI50	15.8489	uM	Growth inhibition of human SKOV3 cells
Betulinic acid	64971	NaturalCompoundList	PubChem BioAssay	470961	GI50	10	uM	Growth inhibition of human 786-0 cells
Betulinic acid	64971	NaturalCompoundList	PubChem BioAssay	470962	GI50	6.30957	uM	Growth inhibition of human A498 cells
Betulinic acid	64971	NaturalCompoundList	PubChem BioAssay	470963	GI50	7.94328	uM	Growth inhibition of human ACHN cells
Betulinic acid	64971	NaturalCompoundList	PubChem BioAssay	470964	GI50	12.5892	uM	Growth inhibition of human Caki1 cells
Betulinic acid	64971	NaturalCompoundList	PubChem BioAssay	470965	GI50	2.51189	uM	Growth inhibition of human RFX393 cells
Betulinic acid	64971	NaturalCompoundList	PubChem BioAssay	470966	GI50	10	uM	Growth inhibition of human SN12C cells
Betulinic acid	64971	NaturalCompoundList	PubChem BioAssay	470967	GI50	15.8489	uM	Growth inhibition of human TK10 cells
Betulinic acid	64971	NaturalCompoundList	PubChem BioAssay	470968	GI50	10	uM	Growth inhibition of human UO31 cells
Betulinic acid	64971	NaturalCompoundList	PubChem BioAssay	470969	GI50	7.94328	uM	Growth inhibition of human PC3 cells
Betulinic acid	64971	NaturalCompoundList	PubChem BioAssay	470970	GI50	10	uM	Growth inhibition of human DU145 cells
Betulinic acid	64971	NaturalCompoundList	PubChem BioAssay	470971	GI50	12.5892	uM	Growth inhibition of human MCF7 cells
Betulinic acid	64971	NaturalCompoundList	PubChem BioAssay	470972	GI50	3.98107	uM	Growth inhibition of human MDA-MB-231 cells
Betulinic acid	64971	NaturalCompoundList	PubChem BioAssay	470973	GI50	10	uM	Growth inhibition of human Hs 578T cells
Betulinic acid	64971	NaturalCompoundList	PubChem BioAssay	470974	GI50	15.8489	uM	Growth inhibition of human MDA-N cells
Betulinic acid	64971	NaturalCompoundList	PubChem BioAssay	470975	GI50	2.51189	uM	Growth inhibition of human BT549 cells
Betulinic acid	64971	NaturalCompoundList	PubChem BioAssay	470976	GI50	7.94328	uM	Growth inhibition of human T47D cells
Antofine	639288	NaturalCompoundList	PubChem BioAssay	316822	GI50	0.0049	uM	Growth inhibition of human HepG cells
Antofine	639288	NaturalCompoundList	PubChem BioAssay	316823	GI50	0.0022	uM	Growth inhibition of human PANC1 cells
Antofine	639288	NaturalCompoundList	PubChem BioAssay	316824	GI50	0.0052	uM	Growth inhibition of human CEM cells
Antofine	639288	NaturalCompoundList	PubChem BioAssay	648632	GI50	0.01	uM	Antiproliferative activity against human A549 cells after 72 hrs by MTT assay
Antofine	639288	NaturalCompoundList	PubChem BioAssay	610916	GI50	0.022	uM	Anticancer activity against human A549 cells after 72 hrs by sulforhodamine B assay
Antofine	639288	NaturalCompoundList	PubChem BioAssay	610917	GI50	0.025	uM	Anticancer activity against human DU145 cells after 72 hrs by sulforhodamine B assay
Antofine	639288	NaturalCompoundList	PubChem BioAssay	610918	GI50	0.036	uM	Anticancer activity against human KB cells after 72 hrs by sulforhodamine B assay
Antofine	639288	NaturalCompoundList	PubChem BioAssay	648628	GI50	0.001	uM	Antiproliferative activity against human HL60 cells after 72 hrs by SRB assay
Mahanine	46229242	NaturalCompoundList	PubChem BioAssay	462981	GI50	2.5	uM	Growth inhibition of human PC3 cells after 24 hrs by trypan blue exclusion method
Beta-lapachone	3885	NaturalCompoundList	PubChem BioAssay	43532	GI50	1.41	uM	Cytotoxicity against leukemia CCRF-CEM cell lines
Beta-lapachone	3885	NaturalCompoundList	PubChem BioAssay	45941	GI50	1.54	uM	Cytotoxicity against CNS SF-295 cell lines
Beta-lapachone	3885	NaturalCompoundList	PubChem BioAssay	46277	GI50	1.78	uM	Cytotoxicity against colon COKI 205 cell lines
Beta-lapachone	3885	NaturalCompoundList	PubChem BioAssay	57726	GI50	1.74	uM	Cytotoxicity against prostrate DU-145 cell lines
Beta-lapachone	3885	NaturalCompoundList	PubChem BioAssay	101010	GI50	0.31	uM	Cytotoxicity against melanoma LOXIMVI cell lines
Beta-lapachone	3885	NaturalCompoundList	PubChem BioAssay	102148	GI50	21.4	uM	Cytotoxicity against breast MDA-MB-435 cell lines
Beta-lapachone	3885	NaturalCompoundList	PubChem BioAssay	144959	GI50	0.76	uM	Cytotoxicity against lung NCI-H23 cell lines
Beta-lapachone	3885	NaturalCompoundList	PubChem BioAssay	145733	GI50	1.82	uM	Cytotoxicity against ovarian OVCAR-5 cell lines
Beta-lapachone	3885	NaturalCompoundList	PubChem BioAssay	200454	GI50	1.45	uM	Cytotoxicity against renal SN12C cell lines
Beta-lapachone	3885	NaturalCompoundList	PubChem BioAssay	476712	GI50	1.1	uM	Growth inhibition of human A2780 cells after 48 hrs by sulforhodamine B assay
Beta-lapachone	3885	NaturalCompoundList	PubChem BioAssay	476713	GI50	0.69	uM	Growth inhibition of human HBL100 cells after 48 hrs by sulforhodamine B assay
Beta-lapachone	3885	NaturalCompoundList	PubChem BioAssay	476714	GI50	0.81	uM	Growth inhibition of human HeLa cells after 48 hrs by sulforhodamine B assay
Beta-lapachone	3885	NaturalCompoundList	PubChem BioAssay	476715	GI50	0.76	uM	Growth inhibition of human SW1573 cells after 48 hrs by sulforhodamine B assay
Beta-lapachone	3885	NaturalCompoundList	PubChem BioAssay	476716	GI50	2.3	uM	Growth inhibition of human T47D cells after 48 hrs by sulforhodamine B assay
Beta-lapachone	3885	NaturalCompoundList	PubChem BioAssay	476717	GI50	2	uM	Growth inhibition of human WiDr cells after 48 hrs by sulforhodamine B assay
Beta-lapachone	3885	NaturalCompoundList	PubChem BioAssay	672228	GI50	4.6	uM	Antiproliferative activity against human HeLa cells assessed as reduction in cell viability after 48 hrs by MTT assay
Beta-lapachone	3885	NaturalCompoundList	PubChem BioAssay	672227	GI50	6.1	uM	Antiproliferative activity against human Jurkat cells assessed as reduction in cell viability after 48 hrs by MTT assay
Beta-lapachone	3885	NaturalCompoundList	PubChem BioAssay	672225	GI50	0.4	uM	Antiproliferative activity against human U373 cells assessed as reduction in cell viability after 72 hrs by MTT assay
Beta-lapachone	3885	NaturalCompoundList	PubChem BioAssay	672224	GI50	0.8	uM	Antiproliferative activity against human A549 cells assessed as reduction in cell viability after 72 hrs by MTT assay
Beta-lapachone	3885	NaturalCompoundList	PubChem BioAssay	672223	GI50	0.4	uM	Antiproliferative activity against human Hs683 cells assessed as reduction in cell viability after 72 hrs by MTT assay
Beta-lapachone	3885	NaturalCompoundList	PubChem BioAssay	672222	GI50	0.6	uM	Antiproliferative activity against human OE21 cells assessed as reduction in cell viability after 72 hrs by MTT assay
Beta-lapachone	3885	NaturalCompoundList	PubChem BioAssay	672221	GI50	0.6	uM	Antiproliferative activity against human SK-MEL-28 cells assessed as reduction in cell viability after 72 hrs by MTT assay
Beta-lapachone	3885	NaturalCompoundList	PubChem BioAssay	672220	GI50	0.3	uM	Antiproliferative activity against human LoVo cells assessed as reduction in cell viability after 72 hrs by MTT assay
Beta-lapachone	3885	NaturalCompoundList	PubChem BioAssay	672219	GI50	0.01	uM	Antiproliferative activity against human PC3 cells assessed as reduction in cell viability after 72 hrs by MTT assay
Beta-lapachone	3885	NaturalCompoundList	PubChem BioAssay	672229	GI50	6	uM	Antiproliferative activity against human MCF7/AZ cells assessed as reduction in cell viability after 48 hrs by MTT assay
Beta-lapachone	3885	NaturalCompoundList	PubChem BioAssay	665102	GI50	2	uM	Growth inhibition of human WiDr cells by SRB assay
Beta-lapachone	3885	NaturalCompoundList	PubChem BioAssay	665101	GI50	0.84	uM	Growth inhibition of human SW1573 cells by SRB assay
Beta-lapachone	3885	NaturalCompoundList	PubChem BioAssay	665100	GI50	1	uM	Growth inhibition of human HeLa cells by SRB assay
Beta-lapachone	3885	NaturalCompoundList	PubChem BioAssay	665099	GI50	0.38	uM	Growth inhibition of human HBL100 cells by SRB assay
Epigallocatechin gallate	65064	NaturalCompoundList	PubChem BioAssay	761657	GI50	14	uM	Growth inhibition of Pin1-deficient MEF
Epigallocatechin gallate	65064	NaturalCompoundList	PubChem BioAssay	761658	GI50	7	uM	Growth inhibition of MEF expressing Pin1
3,6-Epidioxy-1,10-bisaboladiene	10014355	NaturalCompoundList	PubChem BioAssay	674165	GI50	2.0893	uM	Growth inhibition of human MCF7 cells
3,6-Epidioxy-1,10-bisaboladiene	10014355	NaturalCompoundList	PubChem BioAssay	674166	GI50	11.749	uM	Growth inhibition of human MDA-MB-231 cells
3,6-Epidioxy-1,10-bisaboladiene	10014355	NaturalCompoundList	PubChem BioAssay	674167	GI50	5.01187	uM	Growth inhibition of human U251 cells
3,6-Epidioxy-1,10-bisaboladiene	10014355	NaturalCompoundList	PubChem BioAssay	674168	GI50	7.07946	uM	Growth inhibition of human SF268 cells
3,6-Epidioxy-1,10-bisaboladiene	10014355	NaturalCompoundList	PubChem BioAssay	674169	GI50	1.65959	uM	Growth inhibition of human SF295 cells
3,6-Epidioxy-1,10-bisaboladiene	10014355	NaturalCompoundList	PubChem BioAssay	674170	GI50	2.5704	uM	Growth inhibition of human SF539 cells
3,6-Epidioxy-1,10-bisaboladiene	10014355	NaturalCompoundList	PubChem BioAssay	674171	GI50	1.31826	uM	Growth inhibition of human SNB75 cells
3,6-Epidioxy-1,10-bisaboladiene	10014355	NaturalCompoundList	PubChem BioAssay	674172	GI50	1.54882	uM	Growth inhibition of human SNB78 cells
3,6-Epidioxy-1,10-bisaboladiene	10014355	NaturalCompoundList	PubChem BioAssay	674173	GI50	4.67735	uM	Growth inhibition of human HCC2998 cells
3,6-Epidioxy-1,10-bisaboladiene	10014355	NaturalCompoundList	PubChem BioAssay	674174	GI50	1.86209	uM	Growth inhibition of human KM12 cells
3,6-Epidioxy-1,10-bisaboladiene	10014355	NaturalCompoundList	PubChem BioAssay	674175	GI50	0.17783	uM	Growth inhibition of human HT-29 cells
3,6-Epidioxy-1,10-bisaboladiene	10014355	NaturalCompoundList	PubChem BioAssay	674176	GI50	4.89779	uM	Growth inhibition of human HCT15 cells
3,6-Epidioxy-1,10-bisaboladiene	10014355	NaturalCompoundList	PubChem BioAssay	674177	GI50	3.71535	uM	Growth inhibition of human HCT116 cells
3,6-Epidioxy-1,10-bisaboladiene	10014355	NaturalCompoundList	PubChem BioAssay	674178	GI50	1.69824	uM	Growth inhibition of human NCI-H23 cells
3,6-Epidioxy-1,10-bisaboladiene	10014355	NaturalCompoundList	PubChem BioAssay	674179	GI50	3.89045	uM	Growth inhibition of human NCI-H226 cells
3,6-Epidioxy-1,10-bisaboladiene	10014355	NaturalCompoundList	PubChem BioAssay	674180	GI50	0.19953	uM	Growth inhibition of human NCI-H522 cells
3,6-Epidioxy-1,10-bisaboladiene	10014355	NaturalCompoundList	PubChem BioAssay	674181	GI50	0.83176	uM	Growth inhibition of human NCI-H460 cells
3,6-Epidioxy-1,10-bisaboladiene	10014355	NaturalCompoundList	PubChem BioAssay	674182	GI50	1.54882	uM	Growth inhibition of human A549 cells
3,6-Epidioxy-1,10-bisaboladiene	10014355	NaturalCompoundList	PubChem BioAssay	674183	GI50	1.14815	uM	Growth inhibition of human DMS273 cells
3,6-Epidioxy-1,10-bisaboladiene	10014355	NaturalCompoundList	PubChem BioAssay	674184	GI50	10.7152	uM	Growth inhibition of human DMS114 cells
3,6-Epidioxy-1,10-bisaboladiene	10014355	NaturalCompoundList	PubChem BioAssay	674185	GI50	0.2138	uM	Growth inhibition of human LOXIMVI cells
3,6-Epidioxy-1,10-bisaboladiene	10014355	NaturalCompoundList	PubChem BioAssay	674186	GI50	1.7378	uM	Growth inhibition of human OVCAR3 cells
3,6-Epidioxy-1,10-bisaboladiene	10014355	NaturalCompoundList	PubChem BioAssay	674187	GI50	1.8197	uM	Growth inhibition of human OVCAR4 cells
3,6-Epidioxy-1,10-bisaboladiene	10014355	NaturalCompoundList	PubChem BioAssay	674188	GI50	12.0226	uM	Growth inhibition of human OVCAR5 cells
3,6-Epidioxy-1,10-bisaboladiene	10014355	NaturalCompoundList	PubChem BioAssay	674189	GI50	12.0226	uM	Growth inhibition of human OVCAR8 cells
3,6-Epidioxy-1,10-bisaboladiene	10014355	NaturalCompoundList	PubChem BioAssay	674190	GI50	7.94328	uM	Growth inhibition of human SKOV3 cells
3,6-Epidioxy-1,10-bisaboladiene	10014355	NaturalCompoundList	PubChem BioAssay	674191	GI50	2.51189	uM	Growth inhibition of human RXF631L cells
3,6-Epidioxy-1,10-bisaboladiene	10014355	NaturalCompoundList	PubChem BioAssay	674192	GI50	1.23027	uM	Growth inhibition of human ACHN cells
3,6-Epidioxy-1,10-bisaboladiene	10014355	NaturalCompoundList	PubChem BioAssay	674193	GI50	5.37032	uM	Growth inhibition of human St-4 cells
3,6-Epidioxy-1,10-bisaboladiene	10014355	NaturalCompoundList	PubChem BioAssay	674194	GI50	1.7378	uM	Growth inhibition of human MKN1 cells
3,6-Epidioxy-1,10-bisaboladiene	10014355	NaturalCompoundList	PubChem BioAssay	674195	GI50	3.63078	uM	Growth inhibition of human MKN7 cells
3,6-Epidioxy-1,10-bisaboladiene	10014355	NaturalCompoundList	PubChem BioAssay	674196	GI50	8.31764	uM	Growth inhibition of human MKN28 cells
3,6-Epidioxy-1,10-bisaboladiene	10014355	NaturalCompoundList	PubChem BioAssay	674197	GI50	6.30957	uM	Growth inhibition of human MKN45 cells
3,6-Epidioxy-1,10-bisaboladiene	10014355	NaturalCompoundList	PubChem BioAssay	674198	GI50	1.1749	uM	Growth inhibition of human MKN74 cells
3,6-Epidioxy-1,10-bisaboladiene	10014355	NaturalCompoundList	PubChem BioAssay	674202	GI50	2.63027	uM	Growth inhibition of human DU145 cells
3,6-Epidioxy-1,10-bisaboladiene	10014355	NaturalCompoundList	PubChem BioAssay	674203	GI50	1.8197	uM	Growth inhibition of human PC3 cells
3,6-Epidioxy-1,10-bisaboladiene	10014355	NaturalCompoundList	PubChem BioAssay	676649	GI50	1.12202	uM	Growth inhibition of human HBC4 cells
3,6-Epidioxy-1,10-bisaboladiene	10014355	NaturalCompoundList	PubChem BioAssay	676650	GI50	2.95121	uM	Growth inhibition of human BSY1 cells
3,6-Epidioxy-1,10-bisaboladiene	10014355	NaturalCompoundList	PubChem BioAssay	676651	GI50	0.19055	uM	Growth inhibition of human HBC5 cells
Kaempferol	5280863	NaturalCompoundList	PubChem BioAssay	730327	GI50	3.34	uM	Cytotoxicity against human MV4-11 cells harboring FLT3 mutation after 72 hrs by tetrazolium based Ez CyTox cell viability assay
18-beta-Glycyrrhetic acid	10114	NaturalCompoundList	PubChem BioAssay	623268	GI50	37	uM	Growth inhibition in mouse B16F10 after 3 days by MTT assay
Ellagic acid	5281855	NaturalCompoundList	PubChem BioAssay	247402	GI50	0.01	uM	Growth inhibitory activity against human cancer cell line in the NCI's anticancer drug screening program
Nobiletin	72344	NaturalCompoundList	PubChem BioAssay	144650	GI50	40	uM	In vitro cytotoxic potency against NCI-60 human tumor cell line
Luteolin	5280445	NaturalCompoundList	PubChem BioAssay	730326	GI50	7.25	uM	Cytotoxicity against human RS4:11 cells harboring wild type FLT3 after 72 hrs by tetrazolium based Ez CyTox cell viability assay
Luteolin	5280445	NaturalCompoundList	PubChem BioAssay	730327	GI50	1.76	uM	Cytotoxicity against human MV4-11 cells harboring FLT3 mutation after 72 hrs by tetrazolium based Ez CyTox cell viability assay
Genistein	5280961	NaturalCompoundList	PubChem BioAssay	472108	GI50	10	uM	Antiproliferative activity against estrogen receptor expressing human MCF7 cells
Genistein	5280961	NaturalCompoundList	PubChem BioAssay	472109	GI50	17	uM	Antiproliferative activity against estrogen receptor expressing human MDA-MB-436 cells
Genistein	5280961	NaturalCompoundList	PubChem BioAssay	597266	GI50	32.3594	uM	Antiproliferative activity against estrogen receptor-deficient human NCI-ADR-RES cells incubated with 0.003 nM of estradiol and 0.01 nM of testosterone after 48 hrs by sulforhodamine B assay in presence of 5% fetal bovine serum
Genistein	5280961	NaturalCompoundList	PubChem BioAssay	597267	GI50	45.7088	uM	Antiproliferative activity against human MCF7 cells expressing estrogen receptor incubated with 0.06 nM of estradiol and 0.07 nM of testosterone after 48 hrs by sulforhodamine B assay in presence of fetal bovine serum and NuSerum
Genistein	5280961	NaturalCompoundList	PubChem BioAssay	597268	GI50	26.9153	uM	Antiproliferative activity against estrogen receptor-deficient human NCI-ADR-RES cells incubated with 100 nM of estradiol and 0.07 nM of testosterone after 48 hrs by sulforhodamine B assay in presence of fetal bovine serum and NuSerum
Genistein	5280961	NaturalCompoundList	PubChem BioAssay	597269	GI50	16.9824	uM	Antiproliferative activity against estrogen receptor-deficient human NCI-ADR-RES cells incubated with 0.06 nM of estradiol and 0.07 nM of testosterone after 48 hrs by sulforhodamine B assay in presence of fetal bovine serum and NuSerum
Genistein	5280961	NaturalCompoundList	PubChem BioAssay	597272	GI50	32.3594	uM	Antiproliferative activity against estrogen receptor-deficient human MCF12A cells incubated with 0.003 nM of estradiol and 0.01 nM of testosterone after 48 hrs by sulforhodamine B assay in presence of 5% fetal bovine serum
Genistein	5280961	NaturalCompoundList	PubChem BioAssay	597273	GI50	21.8776	uM	Antiproliferative activity against estrogen receptor-deficient human MCF12A cells incubated with 0.06 nM of estradiol and 0.07 nM of testosterone after 48 hrs by sulforhodamine B assay in presence of fetal bovine serum and NuSerum
Genistein	5280961	NaturalCompoundList	PubChem BioAssay	597274	GI50	30.1995	uM	Antiproliferative activity against estrogen receptor-deficient human MCF12A cells incubated with 100 nM of estradiol and 0.07 nM of testosterone after 48 hrs by sulforhodamine B assay in presence of fetal bovine serum and NuSerum
Genistein	5280961	NaturalCompoundList	PubChem BioAssay	597275	GI50	42.658	uM	Antiproliferative activity against androgen receptor-deficient human PC3 cells incubated with 0.6 nM of estradiol and 0.7 nM of testosterone after 48 hrs by sulforhodamine B assay
Genistein	5280961	NaturalCompoundList	PubChem BioAssay	597277	GI50	38.9045	uM	Antiproliferative activity against human LNCAP cells expressing androgen receptor incubated with 0.6 nM of estradiol and 0.7 nM of testosterone after 48 hrs by sulforhodamine B assay
Andrographolide	5318517	NaturalCompoundList	PubChem BioAssay	383495	GI50	9.33	uM	Antiproliferative activity against human HL60 cells by trypan blue assay
Andrographolide	5318517	NaturalCompoundList	PubChem BioAssay	758823	GI50	13.18	uM	Growth inhibition of human KB cells after 72 hrs by SRB assay
Andrographolide	5318517	NaturalCompoundList	PubChem BioAssay	758824	GI50	13.82	uM	Growth inhibition of human KBVIN cells after 72 hrs by SRB assay
Andrographolide	5318517	NaturalCompoundList	PubChem BioAssay	758825	GI50	15.99	uM	Growth inhibition of human DU145 cells after 72 hrs by SRB assay
Andrographolide	5318517	NaturalCompoundList	PubChem BioAssay	758826	GI50	13.37	uM	Growth inhibition of human A549 cells after 72 hrs by SRB assay
Apigenin	5280443	NaturalCompoundList	PubChem BioAssay	730326	GI50	27.9	uM	Cytotoxicity against human RS4:11 cells harboring wild type FLT3 after 72 hrs by tetrazolium based Ez CyTox cell viability assay
Apigenin	5280443	NaturalCompoundList	PubChem BioAssay	730327	GI50	2.81	uM	Cytotoxicity against human MV4-11 cells harboring FLT3 mutation after 72 hrs by tetrazolium based Ez CyTox cell viability assay
Baicalein	5281605	NaturalCompoundList	PubChem BioAssay	600934	GI50	32.8	uM	Growth inhibition of human MCF7 cells after 48 hrs by sulforhodamine B assay
Baicalein	5281605	NaturalCompoundList	PubChem BioAssay	600935	GI50	26.7	uM	Growth inhibition of human NCI-H460 cells after 48 hrs by sulforhodamine B assay
Baicalein	5281605	NaturalCompoundList	PubChem BioAssay	600936	GI50	7.7	uM	Growth inhibition of human A375-C5 cells after 48 hrs by sulforhodamine B assay
Quercetin	5280343	NaturalCompoundList	PubChem BioAssay	730326	GI50	21.6	uM	Cytotoxicity against human RS4:11 cells harboring wild type FLT3 after 72 hrs by tetrazolium based Ez CyTox cell viability assay
Quercetin	5280343	NaturalCompoundList	PubChem BioAssay	730327	GI50	13.1	uM	Cytotoxicity against human MV4-11 cells harboring FLT3 mutation after 72 hrs by tetrazolium based Ez CyTox cell viability assay
Tetrandrine	73078	NaturalCompoundList	PubChem BioAssay	247402	GI50	0.01	uM	Growth inhibitory activity against human cancer cell line in the NCI's anticancer drug screening program
Fisetin	5281614	NaturalCompoundList	PubChem BioAssay	144650	GI50	18	uM	In vitro cytotoxic potency against NCI-60 human tumor cell line

## Sheet: Sheet3
	CID			AID	Activity Name	Activity Value [uM]		Assay Name
Mitomycin	5746	PubChem Compound db	PubChem BioAssay	91966	GI50	0.83176	uM	In vitro anticancer activity against cultured 60 human tumor cell lines
Mitomycin	5746	PubChem Compound db	PubChem BioAssay	397759	GI50	0.034	uM	Cytotoxicity against human breast cancer cells
Mitomycin	5746	PubChem Compound db	PubChem BioAssay	397760	GI50	0.064	uM	Cytotoxicity against human CNS cancer cells
Mitomycin	5746	PubChem Compound db	PubChem BioAssay	397761	GI50	0.18	uM	Cytotoxicity against human colon cancer cells
Mitomycin	5746	PubChem Compound db	PubChem BioAssay	397762	GI50	0.023	uM	Cytotoxicity against human lung cancer cells
Mitomycin	5746	PubChem Compound db	PubChem BioAssay	397763	GI50	0.12	uM	Cytotoxicity against human ovarian cancer cells
Mitomycin	5746	PubChem Compound db	PubChem BioAssay	397764	GI50	0.1	uM	Cytotoxicity against human stomach cancer cells
5,7-dihydroxy-6-methoxy-2-phenylchromen-4-one	5320315	PubChem Compound db	PubChem BioAssay	730326	GI50	40	uM	Cytotoxicity against human RS4:11 cells harboring wild type FLT3 after 72 hrs by tetrazolium based Ez CyTox cell viability assay
5,7-dihydroxy-6-methoxy-2-phenylchromen-4-one	5320315	PubChem Compound db	PubChem BioAssay	730327	GI50	5.59	uM	Cytotoxicity against human MV4-11 cells harboring FLT3 mutation after 72 hrs by tetrazolium based Ez CyTox cell viability assay
Andrographolide	5318517	PubChem Compound db	PubChem BioAssay	383495	GI50	9.33	uM	Antiproliferative activity against human HL60 cells by trypan blue assay
Andrographolide	5318517	PubChem Compound db	PubChem BioAssay	758823	GI50	13.18	uM	Growth inhibition of human KB cells after 72 hrs by SRB assay
Andrographolide	5318517	PubChem Compound db	PubChem BioAssay	758824	GI50	13.82	uM	Growth inhibition of human KBVIN cells after 72 hrs by SRB assay
Andrographolide	5318517	PubChem Compound db	PubChem BioAssay	758825	GI50	15.99	uM	Growth inhibition of human DU145 cells after 72 hrs by SRB assay
Andrographolide	5318517	PubChem Compound db	PubChem BioAssay	758826	GI50	13.37	uM	Growth inhibition of human A549 cells after 72 hrs by SRB assay
