# Supplementary material for: Potential Compounds for Oral Cancer Treatment: Resveratrol, Nimbolide, Lovastatin, Bortezomib, Vorinostat, Berberine, Pterostilbene, Deguelin, Andrographolide, and Colchicine
Source: PLoS One. 2015 Nov 4;10(11):e0141719. doi: 10.1371/journal.pone.0141719 (PMC4633227; doi:10.1371/journal.pone.0141719)
Supplement: S22 Text — In the current study, compounds with p_value of ≤ 0.05 were considered to have anti-cancer activity. (TXT) [file pone.0141719.s022.txt]

#Rank	Qurey	Match_nscID	Match_pubchemSID	Mean_logGI50	Match_RFW_TC	Match_kernel_minmax	Cdrug_score	p_value
1	Nimbolide	309909	454861	-5.908	1.000	1.000	1.000	0
2	Etoposide	141540	427063	-5.167	1.000	1.000	1.000	0
3	Lovastatin	633781	496591	-5.103	1.000	1.000	1.000	0
4	Bortezomib	681239	518755	-8.343	1.000	1.000	1.000	0
5	Vorinostat	701852	48426290	-5.980	1.000	1.000	1.000	0
6	Flavopyridol	642740	501315	-7.253	1.000	1.000	1.000	0
7	Paclitaxel	125973	418145	-7.740	1.000	1.000	1.000	0
8	Dasatinib	732517	48429642	-6.428	1.000	1.000	1.000	0
9	Docetaxel	628503	494081	-7.656	1.000	1.000	1.000	0
10	Mitomycin	26980	87663	-6.133	1.000	1.000	1.000	0
11	15-deoxyprostaglandin J2	720093	535266	-5.464	1.000	1.000	1.000	0
12	Gemcitabine	613327	486649	-6.883	1.000	1.000	1.000	0
13	4,11-diethyl-4-hydroxy-3,14-dioxo-3,4,12,14-tetrahydro-1H-pyrano[3',4':6,7]indolizino[1,2-b]quinolin-9-yl 1,4'-bipiperidine-1'-carboxylate	728073	48427687	-7.007	1.000	1.000	1.000	0
14	Tanespimycin	330507	574817	-6.900	1.000	1.000	1.000	0
15	Belinostat	726630	48426953	-6.749	1.000	1.000	1.000	0
16	CHEMBL1358722	185	67121	-7.277	1.000	1.000	1.000	0
17	Depsipeptide	630176	494874	-8.712	1.000	1.000	1.000	0
18	Cucurbitacin B	49451	101605	-7.863	1.000	1.000	1.000	0
19	LY-294002	697286	525433	-5.208	1.000	1.000	1.000	0
20	Fenretinide	374551	577595	-5.474	1.000	1.000	1.000	0
21	NSC 680410	680410	518343	-6.118	1.000	1.000	1.000	0
22	Camptothecin	94600	399733	-7.419	1.000	1.000	1.000	0
23	Beta-lapachone	629749	494711	-6.233	1.000	1.000	1.000	0
24	Digitoxin	7529	73375	-7.492	1.000	1.000	1.000	0
25	Phenethyl isothiocyanate	87868	124400	-6.234	1.000	1.000	1.000	0
26	Alantolactone	93131	398983	-5.218	1.000	1.000	1.000	0
27	Solamargine	407810	579376	-5.412	1.000	1.000	1.000	0
28	ACMC-20mpup	104956	405772	-5.529	1.000	1.000	1.000	0
29	Goniothalamin	104956	405772	-5.529	1.000	1.000	1.000	0
30	Plumbagin	236613	133894	-5.708	1.000	1.000	1.000	0
31	Cepharanthine	629744	494706	-5.158	1.000	1.000	1.000	0
32	N6-isopentenyladenosine	105546	301163	-5.695	1.000	1.000	1.000	0
33	tripterine	70931	114102	-7.444	1.000	1.000	1.000	0
34	Gossypol	56817	106063	-5.529	1.000	1.000	1.000	0
35	Alpha-tomatine	9223	539594	-5.809	1.000	1.000	1.000	0
36	Trifluridine	75520	117087	-5.135	1.000	1.000	1.000	0
37	Colchicine	757	67636	-7.409	1.000	1.000	1.000	0
38	Nocodazole	238159	134122	-7.410	1.000	1.000	1.000	0
39	Tamoxifen	180973	447264	-5.140	1.000	1.000	1.000	0
40	Berbamine	93135	552854	-5.172	1.000	1.000	1.000	0
41	Sunitinib	750690	91148451	-5.628	1.000	1.000	1.000	0
42	Gefitinib	715055	532631	-5.489	1.000	1.000	1.000	0
43	Suillin	625110	492207	-6.291	1.000	1.000	1.000	0
44	Nelfinavir	722664	536635	-5.413	1.000	1.000	1.000	0
45	Tetrandrine	77037	118059	-5.238	1.000	1.000	1.000	0
46	Bullatacin	609700	485635	-5.849	1.000	1.000	1.000	0
47	Combretastatin a4	609397	485522	-6.037	1.000	1.000	1.000	0
48	Anisomycin	76712	117834	-7.664	1.000	1.000	1.000	0
49	Homoharringtonine	141633	427112	-7.152	1.000	1.000	1.000	0
50	SIROLIMUS	226080	131458	-7.536	1.000	1.000	1.000	0
51	Betulinic acid	113090	410497	-5.130	1.000	1.000	1.000	0
52	MLS003389283	287459	144476	-5.694	1.000	1.000	1.000	0
53	Cytarabine	63878	549052	-5.256	1.000	1.000	1.000	0
54	Polyphyllin I	706804	529208	-6.165	1.000	1.000	1.000	0
55	temsirolimus	683864	520036	-6.835	1.000	1.000	1.000	0
56	Aclarubicin	208734	125750	-7.962	1.000	1.000	1.000	0
57	Epirubicin	123127	301181	-7.015	0.998	1.000	0.998	2.304e-05
58	Irinotecan	728073	48427687	-7.007	0.998	1.000	0.998	2.304e-05
59	Topotecan	609699	580652	-7.126	0.998	1.000	0.998	2.304e-05
60	2'-Deoxy-2',2'-difluorocytidine	613327	486649	-6.883	0.989	1.000	0.989	0.0001289
61	Vinblastine	49842	101900	-9.288	0.999	0.952	0.950	0.0006338
62	Thapsigargin	299934	572741	-5.840	1.000	0.901	0.901	0.0014
63	Antofine	19912	82656	-8.292	0.984	0.875	0.861	0.0021
64	Geldanamycin	255104	138252	-6.106	0.983	0.866	0.851	0.0023
65	CHEMBL2372235	3053	538571	-8.891	1.000	0.829	0.829	0.0028
66	Chembl165274	747971	91148447	-5.633	1.000	0.806	0.806	0.0034
67	Murihexocin C	695406	524800	-5.755	0.995	0.792	0.788	0.0039
68	eupafolin	689466	522352	-5.242	0.982	0.785	0.771	0.0044
69	Corosolic acid	167406	440986	-5.124	0.961	0.795	0.763	0.0047
70	Berberine	119754	556018	-5.855	0.997	0.750	0.748	0.0052
71	28-deoxonimbolide	309909	454861	-5.908	0.953	0.779	0.742	0.0054
72	sappanchalcone	710264	530662	-5.615	0.964	0.767	0.740	0.0054
73	Pterostilbene	631363	495359	-5.236	0.972	0.746	0.725	0.0060
74	Oleanolic_acid	167406	440986	-5.124	1.000	0.707	0.707	0.0067
75	10-decarbamoylmitomycin C	26980	87663	-6.133	0.938	0.753	0.707	0.0067
76	Noscapine	740642	91145974	-5.398	0.912	0.760	0.693	0.0073
77	Cnicin	659936	509227	-5.083	0.975	0.710	0.692	0.0074
78	CHEMBL347114	26258	87142	-6.908	1.000	0.686	0.686	0.0077
79	Curcumin	734923	48430626	-5.240	0.974	0.697	0.679	0.0080
80	Squamocin	695400	524794	-5.911	0.969	0.692	0.671	0.0084
81	Estradiol	666605	511959	-5.092	0.954	0.685	0.653	0.0094
82	eurycomanone	126764	418674	-6.530	0.944	0.660	0.623	0.0112
83	Toosendanin	299117	147797	-6.355	0.865	0.699	0.605	0.0125
84	Aloe emodin	658578	508364	-5.631	0.927	0.648	0.601	0.0128
85	Chalcone	1990	68707	-5.159	0.895	0.650	0.582	0.0144
86	Chrysophanol	194618	449669	-5.145	0.879	0.658	0.578	0.0147
87	Danthron	43970	98251	-6.447	0.928	0.615	0.571	0.0153
88	Maslinic acid	167406	440986	-5.124	0.961	0.583	0.560	0.0164
89	tetracycline CMT-3	683551	519824	-5.686	0.545	1.000	0.545	0.0179
90	Butein	710264	530662	-5.615	0.877	0.615	0.540	0.0185
91	5,7-dihydroxy-6-methoxy-2-phenylchromen-4-one	689466	522352	-5.242	0.883	0.607	0.536	0.0189
92	Quercetin	678106	517559	-5.011	0.818	0.643	0.526	0.0201
93	TANSHINONE I	618650	488815	-5.936	0.968	0.542	0.524	0.0204
94	(-)-anonaine	287451	571464	-5.233	0.955	0.537	0.512	0.0219
95	Nobiletin	642321	501111	-7.017	0.868	0.582	0.505	0.0229
96	Ginsenoside Rg3	626094	492784	-5.668	0.900	0.558	0.502	0.0233
97	23,24-Dihydrocucurbitacin B	308606	454578	-6.962	0.606	0.819	0.496	0.0242
98	Mahanine	654282	506289	-5.216	0.889	0.545	0.485	0.0259
99	Silymarin	648334	503911	-5.026	0.477	1.000	0.477	0.0273
100	cobaltiprotoporphyrin	635691	497793	-5.156	0.704	0.678	0.477	0.0273
101	Morusin	241010	134750	-5.512	0.723	0.643	0.465	0.0294
102	Costunolide	711176	531221	-5.527	0.849	0.544	0.462	0.0300
103	Inuviscolide	85237	122586	-5.195	0.906	0.500	0.453	0.0318
104	Staurosporine	618487	488656	-8.112	0.440	1.000	0.440	0.0346
105	Ergolide	129518	420387	-5.152	0.697	0.630	0.439	0.0348
106	Afimoxifene	180973	447264	-5.140	0.772	0.567	0.438	0.0350
107	Andrographolide	747447	131408624	-5.426	0.779	0.538	0.419	0.0397
108	Luteolin	689466	522352	-5.242	0.785	0.534	0.419	0.0397
109	Xanthohumol	51351	102784	-5.276	0.922	0.454	0.418	0.0400
110	Resveratrol	4184	70559	-5.411	0.693	0.597	0.414	0.0410
111	Kaempferol	641548	500809	-4.983	0.794	0.517	0.411	0.0419
112	tsIns(3,4)P2	626094	492784	-5.668	0.734	0.558	0.409	0.0424
113	18-beta-Glycyrrhetic acid	167406	440986	-5.124	0.736	0.546	0.402	0.0445
114	Deguelin	26258	87142	-6.908	0.555	0.723	0.401	0.0448
115	Equol	600285	483144	-4.768	0.757	0.520	0.393	0.0473
116	Fisetin	102057	404765	-5.263	0.810	0.484	0.392	0.0477
117	Baicalein	689466	522352	-5.242	0.782	0.483	0.378	0.0525
118	Alpinumisoflavone	5113	71273	-5.730	0.726	0.514	0.373	0.0544
119	grifolin	625110	492207	-6.291	0.671	0.556	0.373	0.0544
120	obacunone	113497	410685	-5.062	0.599	0.619	0.371	0.0552
121	Limonin	113497	410685	-5.062	0.668	0.545	0.364	0.0580
122	longilactone	267707	570087	-5.151	0.842	0.431	0.363	0.0584
123	Hyperforin	711978	531644	-5.272	0.617	0.572	0.353	0.0628
124	Galangin	641548	500809	-4.983	0.778	0.451	0.350	0.0642
125	Diosgenin	711181	531224	-5.808	0.644	0.538	0.346	0.0661
126	wogonin	689466	522352	-5.242	0.717	0.467	0.335	0.0717
127	Glaucocalyxin A	637460	498752	-5.503	0.643	0.515	0.331	0.0739
128	Farnesol	700514	527032	-5.243	0.544	0.609	0.331	0.0739
129	Poly I-C	708446	529826	-5.606	0.750	0.438	0.328	0.0756
130	Niclosamide	82020	120816	-5.765	0.579	0.553	0.320	0.0803
131	Indole-3-carbinol	631390	495386	-5.281	0.736	0.429	0.316	0.0828
132	Bisindolylmaleimide ix	724626	537698	-7.014	0.688	0.441	0.303	0.0916
133	CHEMBL316139	35753	92665	-5.034	0.668	0.452	0.302	0.0924
134	Naringenin	720872	535801	-5.152	0.720	0.418	0.301	0.0931
135	3,3',4,5'-tetrahydroxystilbene	381864	470675	-5.178	0.725	0.410	0.297	0.0961
136	Tectorigenin	641548	500809	-4.983	0.635	0.468	0.297	0.0961
137	(-)-Epicatechin	720872	535801	-5.152	0.703	0.419	0.295	0.0976
138	Hyperforin dicyclohexylammonium	711978	531644	-5.272	0.593	0.492	0.292	0.1000
139	Apigenin	737144	48431407	-5.137	0.688	0.424	0.292	0.1000
140	Licochalcone A	709097	530128	-5.843	0.755	0.383	0.289	0.1024
141	AGN-PC-005GX6	747885	131408428	-5.589	0.752	0.385	0.289	0.1024
142	CHEMBL218382	659853	509212	-5.605	0.572	0.500	0.286	0.1050
143	Zhankuic acid A	688223	521901	-5.918	0.649	0.434	0.282	0.1084
144	Pinocembrin	720872	535801	-5.152	0.731	0.385	0.281	0.1093
145	Biochanin	726392	48426800	-5.477	0.676	0.404	0.273	0.1167
146	Imatinib	747599	91148446	-5.535	0.531	0.490	0.260	0.1302
147	Zhankuic acid C	688223	521901	-5.918	0.607	0.424	0.258	0.1324
148	Daidzein	726392	48426800	-5.477	0.658	0.387	0.255	0.1358
149	Methyl zhankuic acid A	688223	521901	-5.918	0.600	0.424	0.255	0.1358
150	atranorin	646005	502843	-5.080	0.893	0.286	0.255	0.1358
151	Melatonin	710616	530932	-5.734	0.608	0.414	0.252	0.1394
152	Liquiritigenin	720872	535801	-5.152	0.714	0.340	0.243	0.1507
153	Grassystatin a	690969	522882	-8.165	0.513	0.472	0.242	0.1520
154	Tocopherols	627786	493722	-5.246	0.957	0.250	0.239	0.1560
155	gamma-Tocopherol	627786	493722	-5.246	0.957	0.250	0.239	0.1560
156	16-hydroxycleroda-3,13(14)-dien-15,16-olide	661428	509731	-6.014	0.592	0.388	0.230	0.1690
157	naphtho(1,2-b)furan-4,5-dione	628930	494298	-5.466	0.742	0.310	0.230	0.1690
158	Isoangustone a	710342	530722	-5.117	0.432	0.523	0.226	0.1752
159	fulvestrant	737524	48431482	-5.211	0.611	0.364	0.222	0.1816
160	CHEMBL23226	744338	91147372	-6.279	0.606	0.366	0.222	0.1816
161	Sesamin	701561	527379	-7.594	0.589	0.375	0.221	0.1833
162	6-Gingerol	659853	509212	-5.605	0.636	0.344	0.219	0.1867
163	Vitamin e	627786	493722	-5.246	0.860	0.253	0.218	0.1884
164	Epicatechin gallate	706482	529178	-5.027	0.482	0.453	0.218	0.1884
165	PURVALANOLA	736738	48431270	-5.480	0.474	0.459	0.218	0.1884
166	ALPHA-ENDOSULFAN	22205	84419	-5.375	0.531	0.407	0.217	0.1901
167	Alpha-Curcumene	626876	493178	-5.160	0.500	0.425	0.212	0.1990
168	4-methylene-2-octyl-5-oxofuran-3-carboxylic acid	85238	122587	-5.155	0.684	0.301	0.206	0.2104
169	Poncirin	5159	538981	-5.766	0.478	0.427	0.204	0.2144
170	Baicalin	639832	499864	-7.082	0.622	0.326	0.203	0.2164
171	procyanidin B2	706480	529176	-5.005	0.501	0.401	0.201	0.2205
172	Epigallocatechin gallate	720872	535801	-5.152	0.619	0.323	0.200	0.2226
173	Alpha-Mangostin	710342	530722	-5.117	0.402	0.489	0.196	0.2311
174	Geraniol	700514	527032	-5.243	0.498	0.391	0.195	0.2333
175	AC1L45LX	75783	117232	-5.438	0.656	0.293	0.193	0.2378
176	Beta-Ionone	374551	577595	-5.474	0.516	0.372	0.192	0.2401
177	Naringin	709380	530234	-5.713	0.446	0.431	0.192	0.2401
178	3,6-Epidioxy-1,10-bisaboladiene	682148	519177	-5.393	0.593	0.323	0.191	0.2424
179	Shogaol	630004	494819	-5.286	0.546	0.342	0.187	0.2518
180	Cinnamaldehyde	382767	470979	-5.414	0.426	0.440	0.187	0.2518
181	CHEMBL192959	733625	48430125	-5.948	0.549	0.335	0.184	0.2592
182	Genistein	726392	48426800	-5.477	0.625	0.293	0.183	0.2617
183	baohuoside I	5159	538981	-5.766	0.480	0.376	0.181	0.2668
184	Azadirachtin	267709	570088	-7.289	0.522	0.342	0.178	0.2747
185	Theaflavin	720872	535801	-5.152	0.613	0.289	0.177	0.2774
186	Matrine	194126	565223	-5.642	0.783	0.224	0.176	0.2801
187	Rubimaillin	700280	526889	-5.167	0.617	0.286	0.176	0.2801
188	Clivoline	354051	576261	-5.336	0.543	0.324	0.176	0.2801
189	Narirutin	7530	73376	-7.246	0.446	0.391	0.174	0.2856
190	benzoquinone	251682	137483	-5.382	0.666	0.260	0.173	0.2884
191	Dronabinol	731589	48429151	-5.304	0.560	0.306	0.171	0.2941
192	DDT	142496	427637	-5.625	0.430	0.395	0.170	0.2970
193	ICARISIDE II	5159	538981	-5.766	0.453	0.376	0.170	0.2970
194	Kaempferol-7-O-beta-d-glucoside	666126	511584	-5.392	0.596	0.286	0.170	0.2970
195	CHEMBL152133	726630	48426953	-6.749	0.568	0.294	0.167	0.3059
196	Chamaecypanone C	711978	531644	-5.272	0.610	0.270	0.165	0.3120
197	panduratin A	711978	531644	-5.272	0.411	0.396	0.163	0.3182
198	N-acetylsphingosine	696673	525138	-5.760	0.597	0.272	0.162	0.3214
199	HU 211	627786	493722	-5.246	0.535	0.299	0.160	0.3278
200	beta-caryophyllene oxide	690290	522631	-5.777	0.638	0.245	0.156	0.3411
201	Manumycin	330507	574817	-6.900	0.474	0.330	0.156	0.3411
202	Rosmanol	719244	534962	-5.740	0.268	0.565	0.152	0.3550
203	Cetrorelix trifluoroacetate	692753	523684	-6.884	0.436	0.348	0.152	0.3550
204	CHEMBL237310	620126	489604	-5.374	0.464	0.313	0.145	0.3808
205	Melitten	692753	523684	-6.884	0.471	0.306	0.144	0.3846
206	Scopoletin	689466	522352	-5.242	0.443	0.326	0.144	0.3846
207	CHEMBL34704	735165	48430700	-5.470	0.619	0.231	0.143	0.3885
208	Puerarin	734926	48430629	-6.691	0.423	0.336	0.142	0.3924
209	Orlistat	695409	524803	-5.311	0.421	0.333	0.140	0.4003
210	Troglitazone	627786	493722	-5.246	0.562	0.245	0.138	0.4085
211	Celecoxib	731805	48429235	-5.067	0.349	0.392	0.137	0.4126
212	24-epibrassinolide	720384	535457	-5.859	0.568	0.230	0.131	0.4382
213	Linalool	703216	527974	-5.291	0.525	0.240	0.126	0.4607
214	CHEMBL140808	735422	48430816	-7.136	0.340	0.371	0.126	0.4607
215	Capsaicin	704969	528672	-5.108	0.525	0.239	0.125	0.4653
216	CHEMBL143147	735422	48430816	-7.136	0.343	0.366	0.125	0.4653
217	7,8-Dihydro-7,8-dihydroxybenzo(a)pyrene 9,10-oxide	659853	509212	-5.605	0.361	0.337	0.122	0.4795
218	CHEMBL185356	744338	91147372	-6.279	0.526	0.227	0.120	0.4892
219	CHEMBL330535	744338	91147372	-6.279	0.284	0.422	0.120	0.4892
220	CHEMBL60190	717824	534350	-4.916	0.403	0.289	0.117	0.5040
221	2,5-dimethylcelecoxib	731805	48429235	-5.067	0.324	0.362	0.117	0.5040
222	Honokiol	603555	483931	-5.281	0.412	0.281	0.116	0.5090
223	Ritonavir	376128	469333	-8.934	0.416	0.275	0.115	0.5140
224	CHEMBL1329826	689466	522352	-5.242	0.347	0.328	0.114	0.5191
225	AC1OCV1V	708248	529762	-8.417	0.507	0.224	0.114	0.5191
226	anthra(1,9-cd)pyrazol-6(2H)-one	647348	503498	-5.409	0.354	0.320	0.113	0.5243
227	CHEMBL597754	288010	571500	-5.306	0.574	0.197	0.113	0.5243
228	CHEMBL62993	717824	534350	-4.916	0.363	0.296	0.108	0.5506
229	Ellagic acid	688259	521936	-5.202	0.354	0.301	0.106	0.5614
230	Dehydroxymethylepoxyquinomicin	720382	535455	-5.486	0.434	0.242	0.105	0.5669
231	28-homocastasterone	234714	301213	-4.951	0.477	0.217	0.103	0.5779
232	Ciprofloxacin	731095	48428913	-4.791	0.339	0.297	0.101	0.5891
233	pyrithione zinc	669393	582034	-5.882	0.293	0.327	0.096	0.6177
234	cilostazol	664999	510947	-5.223	0.272	0.350	0.095	0.6235
235	Trichostatin	374551	577595	-5.474	0.404	0.234	0.094	0.6293
236	trichostatin A	374551	577595	-5.474	0.404	0.234	0.094	0.6293
237	Thymol	30712	89839	-5.320	0.249	0.368	0.092	0.6411
238	Cerivastatin	654289	506296	-5.214	0.351	0.255	0.090	0.6529
239	Butylated hydroxyanisole	688275	521946	-5.048	0.332	0.269	0.089	0.6589
240	Navitoclax	636676	498229	-5.514	0.379	0.231	0.088	0.6649
241	Ochratoxin a	716056	533347	-5.464	0.333	0.256	0.085	0.6829
242	Bupivacaine hydrochloride	669356	513140	-8.753	0.320	0.264	0.085	0.6829
243	Sulfasalazine	251682	137483	-5.382	0.539	0.150	0.081	0.7072
244	Fludioxonil	93681	399320	-5.325	0.406	0.194	0.079	0.7193
245	PtsIns(3,4)P2	708446	529826	-5.606	0.404	0.193	0.078	0.7254
246	PIPP	708446	529826	-5.606	0.404	0.193	0.078	0.7254
247	AGN-PC-09SGZ3	628441	494052	-6.942	0.273	0.262	0.072	0.7619
248	CHEMBL376408	640674	500283	-5.621	0.222	0.313	0.069	0.7799
249	styrene oxide	409749	479173	-5.204	0.244	0.279	0.068	0.7859
250	CHEMBL196215	667047	512125	-6.805	0.396	0.161	0.064	0.8095
251	HCV 796	709581	530403	-5.552	0.226	0.255	0.058	0.8435
252	Bicalutamide	634401	496989	-5.081	0.316	0.179	0.057	0.8490
253	CHEMBL180263	122870	556680	-6.551	0.226	0.234	0.053	0.8702
254	Sulforafan	87868	124400	-6.234	0.187	0.260	0.049	0.8902
255	Carboplatin	29070	88852	-5.343	0.157	0.203	0.032	0.9566
256	oxophenylarsine	48300	100912	-6.105	0.271	0.115	0.031	0.9594
257	Ziram	4114	70506	-4.964	0.209	0.132	0.028	0.9672
258	Maneb	4114	70506	-4.964	0.220	0.119	0.026	0.9717
259	Zineb	4114	70506	-4.964	0.213	0.119	0.025	0.9738
260	S-allylmercaptocysteine	109825	408914	-5.268	0.137	0.178	0.024	0.9757
261	Allicin	89074	396437	-5.097	0.386	0.063	0.024	0.9757
262	57248-88-1	669270	513070	-5.152	0.191	0.120	0.023	0.9776
263	Mancozeb	4114	70506	-4.964	0.205	0.105	0.022	0.9793
264	Methylnitronitrosoguanidine	157073	561211	-5.402	0.100	0.219	0.022	0.9793
265	Diallyldisulfide	748641	131408161	-5.617	0.103	0.148	0.015	0.9884
266	nickel acetate	696862	525202	-4.882	0.077	0.182	0.014	0.9893
267	Metformin	3080	538585	-4.998	0.062	0.182	0.011	0.9916
268	Nickel sulfate	1510	68310	-5.985	0.027	0.158	0.004	0.9947
269	Zinc Sulfate	1510	68310	-5.985	0.026	0.158	0.004	0.9947
270	Mercuric Chloride	174163	563587	-5.655	0.151	0.025	0.004	0.9947
271	methylarsonous acid	48300	100912	-6.105	0.076	0.029	0.002	0.9951
272	AGN-PC-00IJS0	62857	548964	-5.116	0.018	0.091	0.002	0.9951
273	Sodium arsenite	48300	100912	-6.105	0.019	0.030	0.001	0.9953
274	Caswell No. 059	734923	48430626	-5.240	0.974	0.697	0.000	0.9955
275	Arsenite	48300	100912	-6.105	0.011	0.045	0.000	0.9955
276	Zinc	613327	486649	-6.883	1.000	1.000	0.000	0.9955
277	Arsenic	167406	440986	-5.124	0.961	0.583	0.000	0.9955
278	chromic acid	330507	574817	-6.900	1.000	1.000	0.000	0.9955
279	Chromium	330507	574817	-6.900	1.000	1.000	0.000	0.9955
280	Titanium dioxide	26258	87142	-6.908	0.555	0.723	0.000	0.9955
281	Silver	641548	500809	-4.983	0.794	0.517	0.000	0.9955
282	Arsenic disulfide	142496	427637	-5.625	0.430	0.395	0.000	0.9955
283	Copper	113497	410685	-5.062	0.599	0.619	0.000	0.9955
284	Calo-Gran	174163	563587	-5.655	0.151	0.025	0.000	0.9955
285	Manganese	85237	122586	-5.195	0.906	0.500	0.000	0.9955
286	Ruthenium	26980	87663	-6.133	0.938	0.753	0.000	0.9955
287	Zinc Oxide	113090	410497	-5.130	1.000	1.000	0.000	0.9955
288	Nickel(2+)	382767	470979	-5.414	0.426	0.440	0.000	0.9955
