# Supplementary material for: Potential Compounds for Oral Cancer Treatment: Resveratrol, Nimbolide, Lovastatin, Bortezomib, Vorinostat, Berberine, Pterostilbene, Deguelin, Andrographolide, and Colchicine
Source: PLoS One. 2015 Nov 4;10(11):e0141719. doi: 10.1371/journal.pone.0141719 (PMC4633227; doi:10.1371/journal.pone.0141719)
Supplement: S23 Text — Contains four sheets 'Potential_Compounds', ‘ChEMBL_Compounds’, ‘PubChem (STITCH db)_Compounds’, and ' NAT_DB'. ''Potential_Compounds' contains list of therapeutic compounds for oral cancer found to be most potential. This sheet contains following columns: (a) ‘CompoundName’→common name of the compound; (b) ‘CompoundId’→ChEMBL ID or PubChem compound id; (c) ‘CompoundSource’→Source of the compound from which it was derived in the current study, it can have one of the three sources i.e ChEMBL or PubChem or from DrugBank/Natural compound list collected in the study; (d) ‘Smiles’→SMILE string of the compound; (e) ‘Targets’→Gene Symbol(s) of the compound’s target(s); (f) ‘OC_Score’→oral cancer specific statistic/score; (g) ‘Active_GI50_assay’→ Compound’s bioactivity against cancer cells, this field can have two values:’1’→ indicates compound was report to have active GI50 assay, or ‘0’→ indicates compound was not reported to be active in GI50 assay; (h) ‘NaturalCompound’→Compound with natural origin are marked as ‘1’, and ‘0’ indicates otherwise; (i) ‘OC_train_compound’→ Compound known to be active against oral cancer and which were used during regression process are marked as ‘1’, and ‘0’ indicates otherwise; (j) ‘Med_chem_friendly’→ Compound which doesn’t have any undesirable functional groups are marked as ‘Y’ indicating that it is medicinal chemistry friendly, and ‘N’ indicates otherwise; (k) ‘p_value’→p value for the compound computed by CDRUG; (l) ‘PubMed Hits #’→No. of articles related with the therapeutic role in oral cancer for the compound retrieved on querying the PubMed database; (m) ‘TPSA to NROT’→Various physicochemical properties computed for the compound, where TPSA→Topological Surface Area, HBD→Hydrogen Bond Donor, MW→Molecular Weight, logP→Partition coefficient, HBA→Hydrogen Bond Acceptor, NROT→Number of rotatable bonds; (n) ‘RuleOfFive_Pass’→ Compounds with physicochemical properties within cutoff suggested by Lipinski et al. are marked as ‘TRUE’, and [file pone.0141719.s023.xlsx]

## Sheet: Potential_Compounds
Compound_Name	Compound_ID	Source	Smiles	Targets	OC_Score	Active_GI50_assay	NaturalCompound	OC_train_compound	Med_chem_friendly	p_value	PubMed Hits #	TPSA	HBD	MW	logP	HBA	NROT	RuleOfFive_Pass
Butein	5281222	NaturalCompoundList	C1=CC(=C(C=C1C=CC(=O)C2=C(C=C(C=C2)O)O)O)O	BAX#BCL2#CASP3#CASP8#CASP9#CCND1#CCND2#CCNE1#CDK2#CDK4#CDK6#CDKN1A#CDKN1B#CHUK#GRB2#IL6#JUN#MAPK1#MAPK8#MMP7#MMP9#NFKB1#NFKBIA#NOS2#PARP1#PLAU#PTK2#RHOA#ROCK1#SOS1#TNF#VEGFA	3.14389	0	1	1	N	0.0185	0	97.99	4	272.253	2.4051	5	3	1
Resveratrol	CHEMBL165	Chembl db (v.19)	Oc1ccc(\C=C\c2cc(O)cc(O)c2)cc1	PTGS2#NQO2#PTGS1#CYP3A4#MAOA#CA1#CA5B#CA3#DGCR2#CA2#CA5A#CA4#CA9#CA7#CA13#CA6#CA14#EEF1A2#MYBL2#AURKA#NFKBIA#APEX1#CEACAM1#GRN#SNAI2#EIF5#ESR1#ASNS#KRT20#TRIP13#TNS1#FGF4#PDCD7#NFKB2#FAM107B#TFAP2C#CHGA#LGALS1#CDC6#G2E3#TGM1#SIRT1#ST13#HMOX1#CENPM#XBP1#MYH9#PNPLA5#PRKD1#CGN#ASS1#CDX1#SLC25A11#SFRP1#MMP2#CST4#TGM5#FDFT1#PLAT#GSR#CYP4F2#RELB#RNASEH2A#RPS6KB1#GSK3A#HAS1#SLC5A5#TFPI2#PPIF#PLOD3#TSPAN…	3.09099	1	1	1	Y	0.041	4	60.69	3	228.243	2.9738	3	2	1
Curcumin	CHEMBL116438	Chembl db (v.19)	COc1cc(\C=C\C(=C\C(=O)\C=C\c2ccc(O)c(OC)c2)\O)ccc1O	APP#F3#DYNLL1#AHR#TNFSF10#SNAI2#ERCC1#CFTR#PPP3CC#HMOX1#DCN#CDH17#NFKB2#MAPK12#STS#NFKBIA#MYL12A#BIRC7#TRIB3#HSDL1#TIMP1#MMP2#TSC2#EGR1#CDKN1B#CCL2#SP4#RPS6KB1#SERPINE1#PPIF#ALDOC#NFKB1#CCND1#BIRC2#HOXB5#PFKFB4#GCLC#CLCN6#ABCG2#ENO1#IL1B#MPHOSPH6#TYMP#SRSF6#TREM1#BCL2L2#FNTB#SOX9#VASP#DNAJB9#CYTH4#CDK4#LDLR#RBM39#CCNB1#PER2#CA1#RAMP1#RFXAP#TBC1D1#DRAM1#IL6#FOXF2#CYP2C9#MMP13#SULF1#CYP1B1#EP300#PD…	3.00572	1	1	0	N	0.008	16	96.22	3	368.38	3.8526	6	7	1
Caswell No. 059 (Trisenox)	14888	PubChem Compound db (STITCH)	[O-2].[O-2].[O-2].[As+3].[As+3]	CDC37#RNASEH2A#CKM#HSD17B2#RANBP9#CACNG3#RALA#CD9#SPATA20#CX3CL1#NDUFAB1#ICAM3#GABARAPL2#PLEKHG6#TRIB2#TNFRSF17#RFC2#CD22#SLC2A3#MKRN2#TRIP13#ACTL6B#TNFRSF1A#VASH1#WISP2#KEAP1#NFKB2#MNT#ASNS#RELB#GSTZ1#PSMD8#RPL6#ZW10#ITGB4#PPP1R13B#PPP1R15A#TFAP2C#SIRT1#ADH1A#CMTM6#GSTA3#CDC6#NANS#PLEK2#MARCH2#CDC34#HMOX1#LGALS1#RASL10A#C14orf105#ST13#CBX7#PYGL#ACO2#ECH1#PLLP#EEF1A2#MTHFD1#SPTLC2#EIF5#AURKA#PCK2…	2.87534	0	0	0	Y	0.9955	0	0	2	197.841	-0.443	0	0	1
Epirubicin	CHEMBL1237042	Chembl db (v.19)	COc1cccc2C(=O)c3c(O)c4C[C@](O)(C[C@H](O[C@H]5C[C@@H](N)[C@H](O)[C@H](C)O5)c4c(O)c3C(=O)c12)C(=O)CO	CEACAM1#SMPD3#ABCC6#MMP2#APEX1#TP53I3#CCL2#CYP3A5#SERPINE1#RPS6KB1#TAX1BP3#ABCG2#NCK2#TNFSF9#ABCC10#CAB39#SDC1#CYP1B1#ABCB11#EI24#TP53#ABCB1#NPC1#RB1#ATM#AKT1#CDKN2B#CBR1#AKR1B1#FDXR#NQO1#DCXR#CDC25A#TACR1#IL8#YWHAG#CASP3#SP3#AKR1A1#RBBP6#CCNG2#PRKCD#SMPD1#EIF4EBP1#CYP1A2#ANXA2#MAP2K3#PPP1R13L#AKR1B10#MAP3K5#SLC22A2#MTOR#PARP1#ABCC2#MDM4#NRAS#IL6R#ANXA4#CCND3#PLK3#PRC1#XDH#NPPB#AGRN#CYP1A1#ABCC1#…	2.67843	0	0	0	Y	2.304e-05	8	206.07	6	543.519	0.7016	12	5	0
Nimbolide	100017	NaturalCompoundList	CC1=C2C(CC1C3=COC=C3)OC4C2(C(C5(C6C4OC(=O)C6(C=CC5=O)C)C)CC(=O)OC)C	APAF1#BAD#BAX#BCL2#BCL2L1#BID#BIRC2#BIRC3#BIRC5#CASP2#CASP3#CASP6#CASP8#CASP9#CCNE1#CDK2#CDKN1A#CFLAR#CHEK2#CCNA2#CYCS#IKBKB#IKBKE#MCL1#NFKB1#NFKBIA#PARP1#PCNA#RAD17#ROS1#TNFRSF10A#TNFRSF10B#TP53	2.65427	0	1	0	Y	0	1	92.04	0	466.523	3.7431	7	4	1
Troglitazone	CHEMBL408	Chembl db (v.19)	Cc1c(C)c2OC(C)(COc3ccc(CC4SC(=O)NC4=O)cc3)CCc2c(C)c1O	CA2#PPARG#PTGS2#ASNS#TRIP13#RFC2#DCN#ESRRA#PDK4#PLA2G4A#CLDN1#CYP19A1#TTK#NID2#RAB26#TRIP6#WISP2#PPP1R15A#CDC6#SLC22A4#TXN2#HMOX1#FAM83D#PCK2#POLE2#VRK1#TRIB3#NFKBIA#MYBL2#RNASEH2A#ORC6#MXRA5#MMP2#SLC7A6#RIPK2#GMNN#CBX1#CYP3A5#SLC5A5#STX1A#NAMPT#HOXA2#RPS6KB1#SERPINE1#CCL3#DNAJC12#RAD51AP1#TMEM97#CCL2#CCND1#NFKB1#CRYAB#GCLC#CDKN1B#NUP107#KIF23#SNRPA#LAMA4#IL5#CDC7#IGFBP5#TNFAIP6#EGR1#TNFAIP3#ABCG…	2.56013	1	0	0	Y	0.4085	3	110.16	2	441.54	4.703	7	5	1
Sodium arsenite	443495	PubChem Compound db (STITCH)	[O-][As]=O.[Na+]	PDHB#PRND#PTGES3#IL4#ERCC1#CFTR#CD4#CD9#PILRA#TNFRSF1A#SLC2A3#RFC2#ADCK2#KCNQ1#TRIB2#NFKB2#HSD17B10#BCL3#KRT14#MNT#HMOX1#CBX5#UQCRC1#ITGB4#RPL6#TGM1#TFAP4#NAT14#LGALS1#SIRT1#GADD45B#MAPK12#IL12B#HYAL4#PDIA2#EEF1A2#PIGH#TXN2#GNPNAT1#MYBL2#APEX1#NFKBIA#MMP2#PGRMC1#TRIB3#NTHL1#TLR8#NDFIP2#WASL#TSC2#GSR#AGO2#HOXA5#RAB3A#PIK3R2#NAMPT#GSK3A#LAMB1#SPARC#CRYAB#RPS6KB1#ACTA2#WNT3#UTP18#TADA2A#COL1A1#CCL2#…	2.50507	0	0	0	Y	0.9953	0	40.13	0	129.91	-0.6184	2	0	1
Estradiol	CHEMBL135	Chembl db (v.19)	C[C@]12CC[C@H]3[C@@H](CCc4cc(O)ccc34)[C@@H]1CC[C@@H]2O	ESR1#ESR2#AR#SHBG#ESRRA#ESRRB#AOX1#GPER#M6PR#CYP26B1#CFTR#CYP51A1#PDK4#RALA#BAIAP2L1#HOXA11#TRAPPC6A#RPUSD1#OSBPL7#CD9#MGST1#SNAI2#OTC#GRN#RFC2#RELT#SLC2A3#CREB3L3#LMCD1#CEACAM1#BCL3#REEP1#FSTL3#TRIP13#P4HA2#FGF4#ST6GAL1#TNS1#NGFR#ASNS#PTPN18#FAM107B#TRAM2#NDUFB4#NFKB2#WISP2#UHRF1BP1#HSPB11#PLOD1#KIAA1467#CEACAM6#HSD17B2#PPP1R15A#SLC22A4#RPL6#ABCC6#HAUS4#G2E3#ADH1A#KRT23#CDC6#RAB26#SEMA4G#TMEM14A…	2.47892	0	1	0	Y	0.0094	4	40.46	2	272.382	3.6092	2	0	1
Capsaicin	CHEMBL294199	Chembl db (v.19)	COc1cc(CNC(=O)CCCC\C=C\C(C)C)ccc1O	TRPV5#TRPV4#TRPV2#TRPV6#CHEK2#EIF2S1#FABP4#HMOX1#LGALS1#TNFRSF1A#GFAP#SERPINE1#TIMP1#NFKBIA#RIPK2#BIRC2#RPS6KB1#CCND1#IL12B#CDKN1B#LTF#GDF15#TNFSF10#APOC1#FOXA1#PPARG#ABCB1#IL1B#CCNB1#CYP2C9#IL6#TRAF4#MAPK3#PPARA#STAT3#CPT1A#CCNA2#TIMP3#CDK2#PCTP#BNIP2#IGF1R#ERBB2#NPC1#TP53#AKT1#GZMA#TNFRSF10B#ATM#GLUD1#TM7SF2#IGF1#ANGPT1#ACOX1#FABP5#VCAM1#BCL2L1#HSP90B1#BIRC5#IL8#FOS#BAD#HRAS#ANGPT2#PPARD#CASP3#…	2.44344	0	1	1	Y	0.4653	2	58.56	2	305.412	4.1805	4	10	1
Etoposide	CHEMBL44657	Chembl db (v.19)	COc1cc(cc(OC)c1O)[C@H]2[C@@H]3[C@H](COC3=O)[C@H](O[C@@H]4O[C@@H]5CO[C@@H](C)O[C@H]5[C@H](O)[C@H]4O)c6cc7OCOc7cc26	CASP3#NCOA3#CDC6#ABCC6#CEACAM1#RPL6#PROCR#BIK#MAPK12#TXN2#NFKBIA#APEX1#RIPK2#BIRC7#CYP3A5#MPO#CCL3#TAX1BP3#EREG#IL4#ARHGDIB#BIRC2#CCND1#LTBR#CYP27B1#CDKN1B#HBEGF#TTK#CDKN1A#NCK2#ABCG2#TP53I3#ABCC10#BCL2L1#BCL2L2#TNFSF9#RRAS#GSTT1#RRM2B#CARD10#GDF15#CYP2E1#SDC1#CCNB1#CHI3L1#EMP1#CAB39#CCDC6#SMAD2#LMNB1#MAPK3#ITGA2B#MCM6#CDC45#CASP6#ABCB1#ERBB3#CDK2#ANKRD10#RB1#BUB1#CCNA2#TP53#ERBB2#AKT1#EMP3#EI24#…	2.41355	1	0	0	Y	0	14	160.83	3	588.557	1.3386	13	5	0
Lovastatin	CHEMBL503	Chembl db (v.19)	CC[C@H](C)C(=O)O[C@H]1C[C@@H](C)C=C2C=C[C@H](C)[C@H](CC[C@@H]3C[C@@H](O)CC(=O)O3)[C@@H]12	HMGCR#ACTA2#TG#HMOX1#FDFT1#MMP2#CKM#CYP3A5#CDKN1B#CCND1#RASD1#TNFSF10#APOB#SLCO1B1#LDLR#RAF1#CKMT2#MAPK3#LRP6#CYP2C9#LMNB1#LPIN2#AKT1#PON3#CASP6#TP53#ABCB1#CDK2#RB1#STEAP2#SLC6A3#RHOB#LRP12#CXCL16#CKB#CKMT1B#BIRC5#UGT2B7#FASN#SLCO1A2#UGT1A1#HRAS#CASP2#CASP3#STAB1#CDC42#ABCA1#CASP8#CASP9#LMNB2#CYP3A7#INSIG1#ANK2#ITGAL#AR#CES1#CYP2D6#SREBF2#LMNA#CENPF#PTGS2#TACR2#CYP2C8#ABCC2#NRAS#CCND3#MMP9#STAB2#…	2.39485	1	0	0	Y	0	0	72.83	1	404.54	4.1955	5	7	1
Bortezomib	CHEMBL325041	Chembl db (v.19)	CC(C)C[C@H](NC(=O)[C@H](Cc1ccccc1)NC(=O)c2cnccn2)B(O)O	CTSG#PSMB8#PSMB1#PSMB2#PSMB5#CYP2C9#PSMD1#PSMD2#PTGS1#CYP1A2#CYP2D6#CYP2C8#CYP1A1#SLC31A1#IRAK1#ITGAV#BIK#GTPBP1#NIPSNAP1#MORC2#HMOX1#GADD45B#CDC34#SLC2A3#PDK2#ESRRA#HOXA11#RALA#PSMA4#CD9#RB1CC1#PPP5C#KLHL20#NFKB2#KDM4B#STYK1#PSMC4#KIF22#BCL3#CDC6#ESF1#PPP1R15A#CETP#OSGEP#ABCC6#RPS6KB1#GSR#PSMA3#PAPOLA#TTLL12#HDAC10#GZMB#GZMH#MYL12A#NFKBIA#CYP24A1#MAZ#STS#PSMD7#CDC37#CKM#CD79A#PSMB3#PSMA2#OGDH#CC…	2.33657	1	0	0	Y	0	5	124.44	4	384.237	1.5623	8	11	1
Vorinostat	CHEMBL98	Chembl db (v.19)	ONC(=O)CCCCCCC(=O)Nc1ccccc1	HDAC3#HDAC4#HDAC1#HDAC7#HDAC2#HDAC10#HDAC11#HDAC8#HDAC6#HDAC9#HDAC5#NCOR2#NR0B1#PSMB1#PEBP1#CCND1#ACTA2#GRN#LMCD1#CBX5#RABAC1#NFKBIA#PROCR#MYBL2#MMP2#ECH1#SDHA#CYP1B1#ADCY7#CDKN1B#IL6#LTA4H#GLI1#ENO1#LDHB#ARHGDIB#ENO2#TUSC2#RRAS#CTSD#TNFSF10#TNFSF9#SLC35A2#HSPB1#TXNDC17#RAF1#ANXA3#TIMP2#SERPINF1#CDK4#CCNB1#PRDX1#SLC1A1#PTGES3#SCPEP1#MAPK3#BLVRB#IL1B#EPAS1#GUCY1B3#YWHAE#PRDX5#DNAJB11#RAD50#BCL2A1#…	2.33481	1	0	0	Y	0	0	78.43	3	264.32	2.935	5	10	1
Flavopyridol	CHEMBL300490	Chembl db (v.19)	CN1CC[C@@H](C(O)C1)c2c(O)cc(O)c3C(=O)C=C(Oc23)c4ccccc4Cl	CDK4#CCND1#CASP9#PHKG2#TBK1#CCNT1#CIT#ABCG2#EIF2AK1#CAMKK1#CDK13#PYGM#MAP2K5#PRKD3#NFKBIA#CDKN1B#TAOK1#TNFSF10#CDK7#MKNK2#CCNB1#CDK17#CDK6#RPS6KA5#CCNE1#PRKCQ#MAPK3#ICK#STAT3#STK17B#TNFRSF10B#RB1#CDK14#CDK2#TP53#EPHA5#CCNA2#PRKCH#HMGA1#KIT#MAP4K2#PRKCE#BIRC5#BCL2L1#DYRK1B#MAPK7#TAOK2#CAMKK2#CASP3#GAK#POLR2A#BID#PIM1#VRK2#PRKCD#PRKD1#MAPK15#E2F1#DMPK#PIP4K2C#CDK9#PIM3#CASP8#ULK2#MCL1#PARP1#CDK19#I…	2.16779	0	0	0	Y	0	0	94.14	3	401.84	3.2425	6	2	1
Paclitaxel	CHEMBL428647	Chembl db (v.19)	CC(=O)O[C@H]1C(=O)[C@]2(C)[C@@H](O)C[C@H]3OC[C@@]3(OC(=O)C)[C@H]2[C@H](OC(=O)c4ccccc4)[C@]5(O)C[C@H](OC(=O)[C@H](O)[C@@H](NC(=O)c6ccccc6)c7ccccc7)C(=C1C5(C)C)C	ITGB3#ITGAV#TUBB3#TUBB2B#KIF13A#TUBB1#CYP3A5#ABCC10#OPRD1#TUBA4A#ABCB11#CYP2C9#CYP19A1#CYP1B1#KIF11#NDC80#TUBB4A#ABCB1#ERBB2#NUF2#CCKAR#STARD9#CYP3A7#MC5R#KIF27#TUBA1A#TUBA1C#KIF5B#TUBA1B#TUBA3D#TUBA3E#TUBB6#KIF1C#KIF1A#KIF21B#TUBA8#TUBB2A#KIF21A#TUBB#KIF16B#TUBB4B#PHLDB1#TUBE1#KIF14#CYP2C8#KIF4A#TACR2#TUBAL3#KIF7#KIF4B#ABCC1#ENPP2#PTK6#AURKA#SNAPC1#TFAP2C#SIRT1#IL6#TNFAIP3#DUSP3#NME4#COL1A1#PCOL…	2.1019	1	1	0	Y	0	45	221.29	4	853.906	4.1266	15	15	0
Trichostatin	CHEMBL99	Chembl db (v.19)	C[C@H](\C=C(/C)\C=C\C(=O)NO)C(=O)c1ccc(cc1)N(C)C	HDAC3#HDAC4#HDAC1#HDAC7#HDAC2#HDAC10#HDAC11#HDAC8#HDAC6#HDAC9#HDAC5#NCOR2#F3#SF3B3#CYP1A2#ESRRA#PDK4#KDM4B#APEX1#SLC25A1#HMOX1#NFKBIA#AURKA#FGF21#SLC5A5#CCND1#CDKN1B#GCLC#DAPK2#TNFSF9#NR4A1#AHR#ABCC10#CDC25B#CCNB1#DNAJB1#CCNA1#LYZ#CDK4#CCND2#CYP1B1#MAPK3#PRDX1#CCNE1#TP63#RB1#LAMP3#TP53#MAP1LC3B#SLC39A6#CASP3#CXADR#RHOB#CCNA2#TNFRSF10B#SLC1A2#CDKN2B#TJP1#RBP7#ABCC3#AZGP1#IL12A#TSHR#CXCL5#HSPA9#HPG…	1.94752	0	1	1	N	0.6293	7	69.64	2	302.368	2.9702	5	7	1
Ritonavir	CHEMBL163	Chembl db (v.19)	CC(C)[C@H](NC(=O)N(C)Cc1csc(n1)C(C)C)C(=O)N[C@H](C[C@H](O)[C@H](Cc2ccccc2)NC(=O)OCc3cncs3)Cc4ccccc4	CYP3A4#CYP2C9#TBXAS1#SLC47A1#STAT3#CYP3A5#NFKBIA#HMOX1#ABCB11#CYP2E1#CCND1#CCL2#CCL3#NFKB1#CTSD#CDKN1B#ABCG2#IL6#NAPSA#CDK4#CCNB1#SLCO1B1#E2F3#RBL2#CCND2#SCARB1#FASLG#PGA5#CDK6#OPRK1#ABCB1#TP53#CDK2#RB1#SLCO2B1#CDKN2B#REN#CCNA2#PPARG#CCNE2#BIRC5#BCL2L1#FOS#SLCO1A2#PARP1#LEP#CASP3#BACE1#CYP2B6#E2F2#E2F1#CYP3A7#CYP1A2#CYP2D6#CTSE#CYP2C8#LMNA#JUN#ABCC2#PGC#ZMPSTE24#BAK1#TACR2#CDK3#ABCC1#RELA#CASP1	1.916	0	0	0	Y	0.514	1	202.26	4	720.944	7.0779	13	22	0
Dasatinib	CHEMBL1421	Chembl db (v.19)	Cc1nc(Nc2ncc(s2)C(=O)Nc3c(C)cccc3Cl)cc(n1)N4CCN(CCO)CC4	LCK#SRC#ABL1#BCR#EGFR#ERBB2#FGFR1#FYN#YES1#MAPK13#MAPK12#MAPK11#MAPK14#KIT#PDGFRB#BTK#TEC#EPHA2#CSF1R#HCK#EPHB4#CSNK1A1#RAF1#EPHB2#LIMK1#PDGFRA#RIPK2#TXK#PTK6#DDR2#DDR1#MYT1#MSH2#ECT2#IL5#HBEGF#SRMS#LMCD1#RFC2#CDC6#TRIP13#EPHA8#MAP2K5#ASNS#STK10#MYBL2#POLE2#AURKA#VRK1#PCK2#TTK#CCL3#NEFM#CSK#ACTA2#LAMB1#ECH1#RNASEH2A#CPA4#CYP3A5#CCL2#CCL1#CCND1#CRYAB#FBXO5#CD69#CDKN1B#IFNG#MMP1#DDX39A#PPP1R3C#SLC1…	1.87514	1	0	0	Y	0	2	134.75	3	488.006	3.4624	9	8	1
7,8-Dihydro-7,8-dihydroxybenzo(a)pyrene 9,10-oxide	41322	PubChem Compound db (STITCH)	C1=CC2=C3C(=C1)C=CC4=C3C(=CC5=C4C6C(O6)C(C5O)O)C=C2	AGPS#MCM6#SPATA20#HOXA11#SKAP2#RALA#PDK4#GPSM2#NCAPG#TAX1BP3#TRIP13#FAM13B#INMT#STARD3NL#RHBDD2#CRY1#SS18L2#MGST1#ERCC1#RB1CC1#SNAI2#REEP1#MRPS10#FAM65C#DCN#NFE2L3#GRN#VAMP3#BCL3#KDM4B#AQR#LMCD1#TNFRSF1A#KIF22#GADD45B#TRAM2#ASNS#KEAP1#MNT#CDK13#STK10#FAM107B#TMEM131#HEATR6#ERLEC1#OSTM1#WISP2#UHRF1BP1#TECR#CDC6#PPP1R15A#TDRD3#CPNE3#G2E3#ABCC6#MARCH2#GSTA3#CBX5#PSMD5#TGFBR3#ZNF184#VCL#NUFIP2#ARL2BP…	1.85489	0	0	0	N	0.4795	0	52.99	2	302.323	3.4318	3	0	1
Arsenite	544	PubChem Compound db (STITCH)	[O-][As]([O-])[O-]	HMOX1#XBP1#KEAP1#TNFRSF1A#KRT14#MAPK3#MMP2#NFKBIA#APEX1#TIMP1#CYP24A1#PLAT#SERPINE1#CCL2#RPS6KB1#GCLC#BIRC2#CCND1#ENO2#LTBR#MAP2K2#KRT1#ENO1#EREG#BMP4#TIMP2#SLC38A2#CCNB1#JAG1#EIF2S1#IL6#MMP7#CYBA#TGFB2#PRKDC#AQP3#TNFRSF10B#WNT5A#TP63#KRT10#TP53#AKT1#AQP7#IL18#NOTCH1#PDCD4#COL1A2#ACTG2#HSPA9#BIRC5#PDIA3#CEBPB#NKRF#COL3A1#CASP3#DDIT4#IL8#PPARD#CDC20#CD34#HSPA6#TNFRSF12A#PGR#NQO1#HSPA5#FAM83A#C1QTN…	1.85143	0	0	0	Y	0.9955	1	69.18	0	122.92	-0.7372	3	0	1
Docetaxel	CHEMBL92	Chembl db (v.19)	CC(=O)O[C@@]12CO[C@@H]1C[C@H](O)[C@]3(C)[C@@H]2[C@H](OC(=O)c4ccccc4)[C@]5(O)C[C@H](OC(=O)[C@H](O)[C@@H](NC(=O)OC(C)(C)C)c6ccccc6)C(=C([C@@H](O)C3=O)C5(C)C)C	GHRHR#IL6#CCNB1#HRAS#TYMP#RAF1#BAD#NDC80#TUBA4A#TUBB1#RGS17#KIF11#ABCG2#CYP3A5#CYP1B1#ABCC10#CYP19A1#KIF13A#TUBB2B#MAPK3#TUBB4A#MCAM#TP53#CDK2#CENPE#ABCB1#AKT1#ERBB2#TNFRSF10B#CSF2#KIF5A#STARD9#BIRC5#TUBA1A#KIFC2#TUBA1C#BCL2L1#CHFR#CASP2#CASP3#KLK3#TUBB3#TYMS#TUBA3E#TUBB6#PGR#F2R#KIF1C#KIF1A#CASP9#TUBA3D#TUBA8#TUBA1B#NR1I2#CYP3A7#TUBB#TUBB4B#MAPT#PTK2#KIF25#KIF16B#PSIP1#CASP8#PHLDB1#DPYD#PARP1#PT…	1.83732	1	0	0	Y	0	48	224.45	5	807.879	3.6505	15	14	0
Chembl165274	CHEMBL165274	Chembl db (v.19)	CN(C)C(=O)c1cc(Oc2ccc(NC(=O)Nc3ccc(Cl)c(c3)C(F)(F)F)cc2)ccn1	RAF1#CDK4#PDGFRA#MAPK12#GADD45B#STK10#EPHA8#MAP2K5#PPP1R15A#ABCG2#RPS6KB1#XBP1#AURKA#CYP3A5#RIPK2#CCND1#MAPK14#CDKN1B#CDK7#FLT3#TNFSF10#MKNK2#RB1#MAP2K2#HTR2B#CYP2C9#BLK#TAOK1#CCND2#FLT4#PDGFRB#MAPK3#KDR#ABCB11#CDK6#STAT3#ABCB1#CDKL3#EPHA5#AKT1#PLK4#TNFRSF10B#HTR2C#KIT#FLT1#CSF1R#HIPK4#BRAF#HTR6#STK36#CYP1A2#UGT1A1#MC4R#AXL#BIRC5#HIPK3#BCL2L1#AURKC#BCR#EIF2AK3#DDIT4#BAD#CASP3#TAOK2#STAT5A#CASP9#P…	1.81224	0	0	0	Y	0.0034	0	83.56	2	478.852	6.0379	7	9	0
Vitamin e	2116	PubChem Compound db (STITCH)	CC1=C(C(=C2CCC(OC2=C1C)(C)CCCC(C)CCCC(C)CCCC(C)C)C)O	ZNF331#SLC6A8#MRPL4#USF2#ARF5#UQCRC1#GRN#SPATA20#SKAP2#TMEM176A#COPZ2#HOXA11#DCN#ERCC1#RANBP9#TTC17#TRIP6#TNS1#APPBP2#ZFY#PSMC4#REEP1#CDK13#TRO#MNT#TRAM2#RABAC1#KLHL20#SPAG7#GOLGA3#CBX5#HAUS4#ADH7#DHPS#RAB26#SEC14L3#SIRT1#TIMM13#APEX1#ACO2#CBY1#SLC25A1#CBX7#HMGXB4#HMOX1#EIF5#PIGH#CERK#ALKBH1#AHSA1#PLLP#FERMT1#PYGB#NFKBIA#NSFL1C#TRIB3#EEF1A2#C20orf27#STAG2#POLI#IDH3G#MMP2#TIMP1#PYCRL#TSC2#DHODH#PO…	1.7636	0	1	0	Y	0.1884	15	29.46	1	430.706	8.8402	2	12	0
Mitomycin	5746	PubChem Compound db (STITCH)	CC1=C(C(=O)C2=C(C1=O)N3CC4C(C3(C2COC(=O)N)OC)N4)N	APEX1#CCL2#MAPK14#TP53I3#EGR1#BMP4#TYMP#CCNB1#DDB2#MAPK3#SUB1#ABCB1#RB1#RAD51#TP53#SOD1#AKT1#IL18#APP#RFC4#NOS3#BCL2L1#IL8#MMP14#BAD#CASP3#TYMS#NQO1#NOS1#TOP3A#NOS2#TOP1MT#CASP9#RAD51C#ATF4#XRCC4#RPS3A#RASSF1#BRCA1#EPHA2#CASP8#XRCC2#FAN1#TOP1#PARP1#PTGS2#FASLG#SGK1#GADD45A#NDOR1#MAPRE1#PRKCZ#PCNA#XDH#RBBP7#BRCA2#MX1#GSTP1#ABCC1#RELA#TGFBI#MDM2	1.75701	1	0	0	N	0	33	146.89	3	334.327	0.0161	9	4	1
Geraniol	637566	NaturalCompoundList	CC(=CCCC(=CCO)C)C	BAX#BCL2#BCL2L2#BNIP3#CASP3#CCND1#CCNE1#CDK1#CDK2#CDK4#CDKN1A#CCNA2#CCNB1#PSMD9	1.75376	0	1	0	Y	0.2333	0	20.23	1	154.249	2.6714	1	4	1
15-deoxyprostaglandin J2	5311211	PubChem Compound db (STITCH)	CCCCCC=CC=C1C(C=CC1=O)CC=CCCCC(=O)O	NFKBIA#HMOX1#TG#IFNG#NFKB1#CDKN1B#BIRC2#CCNB1#GCLC#FABP4#HSPB1#GFAP#IL1B#TRPA1#CCND2#CCNE1#EP300#MAPK3#CCNA2#CDK2#ICAM1#RB1#PPARG#IL8#HDAC3#PCSK9#CASP9#CASP3#PPARD#LEP#CYP4A11#MMP1#MYB#RARB#HIF1A#FN1#PTGS2#CASP8#PRODH#PARP1#CCND3#HDAC1#TBXA2R#RELA#HDAC2	1.75229	0	0	0	Y	0	0	54.37	1	316.435	5.0056	3	11	0
24-epibrassinolide	115196	NaturalCompoundList	CC(C)C(C)C(C(C(C)C1CCC2C1(CCC3C2COC(=O)C4C3(CC(C(C4)O)O)C)C)O)O	BCL2#BCL2L1#BID#CASP3#CCNB1#CCND1#CCNE1#CDK2#CDK4#CDKN1A#CDKN1B#MDM2#TP53	1.75061	0	1	0	Y	0.4382	0	107.22	4	480.677	3.39	6	5	1
Gemcitabine	60749	PubChem Compound db (STITCH)	C1=CN(C(=O)N=C1N)C2C(C(C(O2)CO)O)(F)F.Cl	TP53#IQGAP1#CCL2#SLC2A3#CSF3#PPP1R15A#THPO#APOH#CYP24A1#MPO#CCL3#IL6#BIRC2#CCND1#IFNG#CDKN1B#EGR1#RGS2#IL4#GLRX#TNFAIP3#ABCC10#VGF#IRAK2#CCNB1#APCS#LYZ#VWF#LIFR#MARS#VMP1#IL1B#MAPK3#WNT5A#ERBB3#EGF#ICAM1#ABCB1#MDM2#CEBPB#ANK3#ARF1#PPFIA4#NOTCH1#FBXO25#TNFRSF10B#KRT8#DCK#MAGEC1#CXCL3#PDZK1IP1#VCAM1#RNF149#RRM1#CSF2#IL15#ALDH1A1#NNMT#CKB#GAS1#JAM3#MMP3#TK2#IL13#REG3A#RRM2#BCL2L1#IL16#PCSK9#PTK2#IL8…	1.72553	0	0	0	Y	0	5	110.6	4	299.659	0.0946	7	2	1
2'-Deoxy-2',2'-difluorocytidine	3461	PubChem Compound db (STITCH)	C1=CN(C(=O)N=C1N)C2C(C(C(O2)CO)O)(F)F	HSPA5#IFNG#SLC2A3#APOH#PPP1R15A#THPO#CDKN1B#CYP24A1#MPO#CCL3#CSF3#CCL2#BIRC2#CCND1#VGF#GLRX#IL4#RGS2#TNFAIP3#EGR1#ABCC10#VWF#CCNB1#APCS#LYZ#IRAK2#IL6#A2M#PPFIA4#WNT5A#LIFR#MARS#VMP1#IL1B#MAPK3#ARF1#ERBB3#ICAM1#EGF#ABCB1#IQGAP1#TP53#CSF2#DCK#NOTCH1#FBXO25#TNFRSF10B#MAGEC1#ANK3#VCAM1#KRT8#PDZK1IP1#IL15#RNF149#CXCL3#ALDH1A1#CKB#GAS1#JAM3#NNMT#TK2#MMP3#RRM1#CEBPB#RRM2#IL16#BCL2L1#PCSK9#IL13#REG3A#ACP…	1.72553	0	0	0	Y	0.0001289	0	110.6	3	263.198	-0.7074	7	2	1
Zinc	23994	PubChem Compound db (STITCH)	[Zn]	ARF5#CFTR#HSPB6#PDK4#USH1C#NDUFAB1#PDK2#CD9#CPA1#QPCTL#PPP5C#ERCC1#GABARAPL2#MYOC#OTC#RTN4R#DCN#TNFRSF17#RFC2#TLL1#HDAC7#ISOC2#CD22#TRPM5#OTUD5#ACAP1#KDM4B#CIC#CEACAM1#TNFRSF1A#CELSR3#EPHA8#TRIP13#P4HA2#ISOC1#CPB2#TRAM2#NFKB2#SLC13A1#RPS5#NME8#MT3#RPL6#UQCRC1#FLT3LG#GNPTG#EFNB1#ESR1#ADH7#ADH1A#CBX5#NANS#GSTA3#SIRT1#STX1B#EFNA2#IGFALS#MAPK12#MMP11#SF3A1#USP18#CENPM#DMC1#HSCB#BIK#HMOX1#CBX7#TAB1#MY…	1.69343	0	0	0	Y	0.9955	19	0	0	65.38	-0.0025	0	0	1
CHEMBL34704	CHEMBL34704	Chembl db (v.19)	N\C(=C(\C#N)/C(=C(\N)/Sc1ccccc1N)/C#N)\Sc2ccccc2N	MAP2K1#MAP2K2#RAF1#EIF4EBP1#IFNG#MMP2#CDKN1B#CCND1#WNT5A#EIF4B#MAPK14#IL13RA2#CDK4#IL1B#PPARA#CCNE1#MAPK3#HIF1A#ABCB1#STC2#TP53#CDK2#RB1#HPGD#STC1#TAGLN#RACGAP1#PCSK9#BAD#TYMS#CASP3#PGR#MVP#CLDN4#CASP8#PARP1#MCL1#TXNIP#DKK1#JUN#CCND3#MMP9#NOX1#EPHB6#CYP1A1#ABCC1#NFE2L2	1.68769	1	0	0	N	0.3885	0	202.26	4	380.49	5.68616	8	5	0
methylarsonous acid	161491	PubChem Compound db (STITCH)	C[As](O)O	MAPK3#GCLC#CEACAM1#MGST1#MMP2#HMOX1#CYP24A1#GSTZ1#NFKBIA#IL23A#GSR#SERPINE1#PIK3R2#WASL#BIRC2#NFKB1#CCL2#COL1A1#CCND1#CRYAB#GDF15#TP53I3#IL4#HBEGF#SPARC#IGFBP5#TNFAIP3#ARPC1B#EREG#IRF1#E2F8#CYP4F11#HSPB1#CCND2#GSTM3#NTS#CDK7#PDGFRA#EMP1#DDB2#PAK6#IL6#DRAM1#IL1RN#NMT1#CD302#CTSS#OXSR1#XPC#TP53#ICAM1#IL1B#STAT3#IL7#WNT5A#GATA6#RB1#CDH6#AMIGO2#PIK3R1#SOD1#ZCCHC2#ERBB2#SKP2#AKT1#BMP3#LCN2#GSDMC#GJA1#…	1.68467	0	0	0	Y	0.9951	0	40.46	2	123.971	-0.911	2	0	1
Baicalein	5281605	NaturalCompoundList	C1=CC=C(C=C1)C2=CC(=O)C3=C(C(=C(C=C3O2)O)O)O	ALOX12#BAX#BCL2#CASP3#CCNB1#CCND1#CDK1#CDK4#PARP1#TP53	1.67032	1	1	1	Y	0.0525	1	90.9	3	270.237	2.5768	5	1	1
Maslinic acid	73659	NaturalCompoundList	CC1(CCC2(CCC3(C(=CCC4C3(CCC5C4(CC(C(C5(C)C)O)O)C)C)C2C1)C)C(=O)O)C	BAX#BCL2#BID#CASP3#CASP7#CASP8#CASP9#CYCS#MAPK8#TP53	1.66246	0	1	0	Y	0.0164	0	77.76	3	472.7	6.2044	4	1	0
Arsenic	5359596	PubChem Compound db (STITCH)	[As]	WARS2#PRDM2#HSD17B10#YBX2#TNFRSF1A#RFC2#MGST1#ERCC1#KEAP1#UQCRC1#MT3#NIPSNAP1#VCL#HMOX1#GADD45B#ENO1#CCL2#AHCY#SOS2#AURKA#CCL22#MMP15#ALDH3A1#MPO#SERPINE1#PRKD3#GCLC#NFKB1#CCL1#DUSP3#KRR1#CCND1#IL18R1#IL1R1#CDKN2B#ERP29#KRT1#NRN1#EGR1#GSC#HDHD3#HOXB5#KCNJ2#TWIST1#TNFSF10#TNFAIP6#IL13RA2#PCDHGA12#IRF1#GOT2#TNFSF9#BMP4#SOX9#CARD10#PIAS1#KLF16#E2F8#NARG2#OASL#CCNA1#GDF15#APOE#NCAN#ZNF331#NR1H2#ANXA1…	1.6595	0	0	0	Y	0.9955	8	0	0	74.9216	-0.3808	0	0	1
4,11-diethyl-4-hydroxy-3,14-dioxo-3,4,12,14-tetrahydro-1H-pyrano[3',4':6,7]indolizino[1,2-b]quinolin-9-yl 1,4'-bipiperidine-1'-carboxylate	3750	PubChem Compound db (STITCH)	CCC1=C2C=C(C=CC2=NC3=C1CN4C3=CC5=C(C4=O)COC(=O)C5(CC)O)OC(=O)N6CCC(CC6)N7CCCCC7	AKAP10#MPO#CYP3A5#CYP3A43#ERCC1#CDK13#NFKBIA#POLE2#COL6A1#PRKCI#CD80#STK38#NFKB1#HBEGF#TTK#ABCG2#MSH2#LTF#ATP6V0B#BCL9#EGR1#TNFSF10#TNFAIP6#CDC25B#FOSB#CD70#ITGAV#SESN2#LSM7#GDF15#ABI2#DDB2#SLCO1B1#IL6#NID1#MCM4#COQ9#EP300#MAPK3#ITGAE#IL1B#PTPRN#SKP2#CENPE#BCHE#PPAP2A#RBBP5#ABCB1#DBF4#CCNA2#ITGAX#TP53#ITGB3BP#DMWD#MALL#RHOB#CHD1#ATM#SLC22A3#OSMR#PLK2#ZFP36L2#ATG10#NCK1#TSEN2#DUSP2#CCNB2#TGFA#CES5…	1.65639	0	0	0	Y	0	0	114.2	1	586.678	3.9669	10	6	0
Irinotecan	60837	PubChem Compound db (STITCH)	CCC1=C2C=C(C=CC2=NC3=C1CN4C3=CC5=C(C4=O)COC(=O)C5(CC)O)OC(=O)N6CCC(CC6)N7CCCCC7.O.O.O.Cl	TTK#CDK13#ERCC1#MPO#NFKBIA#POLE2#CYP3A5#CYP3A43#STK38#AKAP10#NFKB1#SESN2#BCL9#LTF#HBEGF#MSH2#TNFAIP6#ATP6V0B#ABCG2#EGR1#TNFSF10#GDF15#FOSB#CD70#LSM7#CDC25B#ATM#PPAP2A#ABI2#DDB2#SLCO1B1#IL6#ITGAV#MCM4#COQ9#EP300#MAPK3#ITGAE#IL1B#RBBP5#CD80#NID1#BCHE#DBF4#CENPE#ABCB1#TP53#ITGAX#MALL#DMWD#RHOB#ITGB3BP#SKP2#CCNA2#SLC22A3#OSMR#PLK2#PRKDC#PLK1#ZFP36L2#ATG10#CHD1#CCNB2#TSEN2#CES5A#DUSP2#NCK1#PRKCI#TGFA#…	1.65639	0	0	0	Y	2.304e-05	3	141.89	5	677.185	4.576	13	6	0
panduratin A	6483648	PubChem Compound db (STITCH)	CC1=CCC(C(C1CC=C(C)C)C(=O)C2=C(C=C(C=C2O)OC)O)C3=CC=CC=C3	CASP6#ACIN1#CCNE1#CDK4#CCND1#CCNB1#CDKN1B#TNFSF10#CDK6#CDK2#CASP3#FADD#BID#CDC25C#PARP1#CASP9#CASP8	1.65614	0	1	0	Y	0.3182	0	66.76	2	406.514	6.0116	4	6	0
pyrithione zinc	3005837	PubChem Compound db (STITCH)	C1=CC(=S)N(C=C1)[O-].C1=CC(=S)N(C=C1)[O-].[Zn+2]	NOS2#HSP90AB1#NFKBIA#HMOX1#HSPA5#RAD50#CTSD#NFKB1#GSR#SERPINE1#HSPE1#CRYAB#PRDX1#EGR1#UNG#GSTM3#GDF15#FMO5#RAD23A#CYP7A1#TP53#SOD1#IGFBP6#ANXA5#BID#DDB1#BCL2L1#HSPH1#HSPA6#CASP3#GADD45A#DDIT3#CASP9#HSPD1#HSP90AA1#CASP8#CCNG1#PARP1#MTOR#PTGS1#CASP1#EPHX2#CYP1A1#CHEK2#BBC3#MDM2	1.65152	0	0	0	Y	0.6177	0	120.16	0	317.693	3.1245	6	0	1
Tanespimycin	CHEMBL109480	Chembl db (v.19)	CO[C@H]1C[C@H](C)CC2=C(NCC=C)C(=O)C=C(NC(=O)\C(=C\C=C/[C@H](OC)[C@@H](OC(=O)N)\C(=C\[C@H](C)[C@H]1O)\C)\C)C2=O	ERBB2#HSP90AB1#HSP90AA1#MDM2#CCND1#PNN#NQO1#CDK4#FLT3#RAF1#TP53#TIMP3#MAPK3#RB1#TYMS#HSP90B1#ADAMTS1#AKT1#KIT#BCL2L1#CASP3#CASP9#HSPA5#APAF1#CASP8#MCL1#ALK#SERPINB5#CDK8	1.63256	1	0	0	N	0	0	166.28	4	585.688	3.9576	11	7	0
chromic acid	24425	PubChem Compound db (STITCH)	O[Cr](=O)(=O)O	PIGA#IMPG2#ERLEC1#HEATR6#TRAM2#FUCA2#RHBDD2#AQR#XYLT2#PIGV#LRRC7#SLC2A3#STK10#PYGM#YTHDC2#BCL3#TRIP13#MED13L#SQRDL#VRK1#TGFBR3#PDRG1#TDRD3#STRADB#PPP1R15A#PILRA#TMEM14A#OSGEP#AASDH#KLHL20#G2E3#XYLB#LZTR1#TBC1D10A#TXN2#CBY1#SIX4#POLE2#BRD1#SPTLC2#SOS2#PLEK2#CEP41#PNN#AURKA#STAG2#AHCY#POLI#CLASRP#OIP5#GSR#GLCCI1#TWISTNB#RNASEH2A#AMH#UBE2D4#RPL18A#PLOD3#BUD31#OGDH#CAV2#C1GALT1#SNX8#TFR2#ACOT13#CCL2#…	1.62962	0	0	0	Y	0.9955	0	74.6	2	118.01	-0.5912	4	0	1
Chromium	23976	PubChem Compound db (STITCH)	[Cr]	PRDX3#WRN#MAPK14#ZFY#RFC2#CX3CL1#SNAI2#NOX3#ASNS#PILRA#TFAP2C#TXN2#HMOX1#MMP2#TIMP1#ENO2#TFR2#GSR#RNASEH2A#IFNG#NR0B2#GGCX#IL4#MSH2#MLH1#BCL9#PGF#TNFAIP3#ABCG2#SNRPA#TNFSF10#TWIST1#CDC25B#SDHA#CYBA#IL6#ACP2#CCNB1#BHLHE40#ATP2B1#CYP1B1#SATB2#ICAM1#CRISPLD2#PPARA#PRDX1#MAPK3#CD80#NDUFS3#GPER#SOD1#FURIN#ARRDC3#POLB#CDK2#TIMP3#TP53#ITGB3BP#SIK1#AKT1#FANCD2#ADAMTS1#ACSL1#ATP5A1#ABI3BP#BUB1B#AKR1B1#ADA…	1.62953	0	0	0	Y	0.9955	4	0	0	51.9961	0	0	0	1
beta-caryophyllene oxide	1742210	NaturalCompoundList	CC1(CC2C1CCC3(C(O3)CCC2=C)C)C	AKT1#CASP3#CCND1#CDKN1A#COX2#MAPK1#MAPK8#MTOR#PARP1#PIK3CA#RPS6KB1#TP53#VEGFA	1.62309	0	1	0	N	0.3411	0	12.53	0	220.35	3.9364	1	0	1
Licochalcone A	5318998	NaturalCompoundList	CC(C)(C=C)C1=C(C=C(C(=C1)C=CC(=O)C2=CC=C(C=C2)O)OC)O	BAX#BCL2#CASP3#COX2#CTNNBIP1#CCNA2#CCNB1#MDM2#MMP9#NFKBIA#NOS2#PARP1#RB1	1.61839	0	1	0	N	0.1024	0	66.76	2	338.397	4.4661	4	6	1
Belinostat	CHEMBL408513	Chembl db (v.19)	ONC(=O)\C=C\c1cccc(c1)S(=O)(=O)Nc2ccccc2	HDAC1#HDAC3#HDAC6#CDC25B#HDAC7#NFKBIA#KEAP1#HDAC10#NFKB1#AURKA#HDAC5#CASP3#DNAJB1#CCNB1#CDK4#CCNA2#HDAC4#TP53#MAP1LC3B#PA2G4#HDAC11#BIRC5#TPX2#MCM7#IFNGR1#TYMS#CLU#CASP9#TACC1#H1FX#H1F0#EIF4G2#PARP1#DHRS2#CTGF#TUFT1#HDAC8#RELA#INCENP#HDAC2#PEG10	1.58375	0	0	0	N	0	0	103.88	3	318.348	3.5507	6	6	1
Azadirachtin	5281303	PubChem Compound db (STITCH)	CC=C(C)C(=O)OC1CC(C2(COC3C2C14COC(C4C(C3O)(C)C56C7CC(C5(O6)C)C8(C=COC8O7)O)(C(=O)OC)O)C(=O)OC)OC(=O)C	TP53#NFKBIA#CASP6#NFKB1#CCND1#BAD#BIRC5#BCL2L1#BID#CASP3#CASP9#PCNA#CASP8#APAF1#RELA	1.57902	0	1	0	N	0.2747	1	215.34	3	720.714	-0.2031	16	10	0
Berberine	2353	NaturalCompoundList	COC1=C(C2=C[N+]3=C(C=C2C=C1)C4=CC5=C(C=C4CC3)OCO5)OC	BCL2#BCL2L1#BID#BIRC2#CASP3#CASP9#CYCS#FASLG#MAPK1#MAPK8#PARP1	1.57114	0	1	1	Y	0.0052	5	40.8	0	336.361	3.0963	4	2	1
CHEMBL1358722	CHEMBL1358722	Chembl db (v.19)	C[C@H]1C[C@@H](C)C(=O)[C@H](C1)[C@H](O)CC2CC(=O)NC(=O)C2	XBP1#SLC5A5#SLC22A4#NFKBIA#RARRES2#CCL2#NFKB1#HBEGF#CYP1B1#EGR2#AHR#EREG#MRPS7#CYP19A1#CYP2E1#MMP13#EIF2S1#IL6#IL1B#MAPK3#ICAM1#SSBP1#OPRK1#ABCB1#ERBB3#ERBB2#TP53#IGFBP4#TNFRSF10B#CCNA2#CDCA5#TJP1#C12orf23#ABCC3#CCL5#TFF1#TGFA#ALPI#PRKCB#CYP2A6#IRS1#BCL2L1#SYNPO#IL8#TP53I11#MAPK7#CASP3#TACC1#SERTAD2#PAPPA#ABCC5#PTN#HIF1A#PLAUR#NBR1#GPAA1#PLD3#SLC25A27#PARP1#CASP8#APAF1#CDC42SE2#CTGF#MCL1#HNRNPH2#…	1.56179	0	0	0	Y	0	0	83.47	2	281.347	1.3703	5	3	1
Celecoxib	CHEMBL118	Chembl db (v.19)	Cc1ccc(cc1)c2cc(nn2c3ccc(cc3)S(=O)(=O)N)C(F)(F)F	PTGS2#CA2#CA9#PTGS1#MAPK14#EPHX2#CYP2D6#CCND1#NGFR#BCAR1#TP53#CYP2C9#LTF#CDKN1B#ABCG2#LRP1#CYP19A1#LDLR#GDF15#SORL1#CDK4#CA1#ORM1#CCND2#LRP6#MAPK3#PPARA#MAP2K2#DGCR2#RB1#LRP2#ABCB11#CDK2#CASP6#EGF#ABCB1#HSPA5#LRP12#AKT1#SLC6A3#TNFRSF10B#PLIN2#CA3#MVD#ALB#PDPN#LRP5#CA4#MFI2#CA5A#CD320#BIRC5#BCL2L1#IL8#CASP3#PPARD#CA5B#BID#CA13#PMAIP1#ABCC5#CASP9#DDIT3#CAV1#PDPK1#CYP1A2#ADRB3#CA7#LRP10#CASP8#PARP1#…	1.55268	1	0	0	Y	0.4126	20	86.36	1	381.372	5.295	5	4	0
28-homocastasterone	5487654	NaturalCompoundList	CCC(C(C)C)C(C(C(C)C1CCC2C1(CCC3C2CC(=O)C4C3(CC(C(C4)O)O)C)C)O)O	BCL2#BCL2L1#BID#CASP3#CCNB1#CDK2#CDK4#CDKN1A#CDKN1B#MDM2#TP53	1.54753	0	1	0	Y	0.5779	0	97.99	4	478.704	4.1961	5	6	1
Nickel sulfate	24586	PubChem Compound db (STITCH)	[O-]S(=O)(=O)[O-].[Ni+2]	HIP1#EHHADH#IL5#CCL22#PPP2R5B#SLC2A3#USP28#PSMA4#MGST1#MMP2#STX1B#PILRA#P4HA2#OXCT1#PPP1R15A#CPNE3#ITGB4#TIMP1#HMOX1#CDC34#NFKBIA#TXN2#ACO2#IL4#CCL1#NAMPT#SGTA#PLAT#GSR#EBI3#CCL2#SEC61B#OGDH#TFR2#CCL3#MPO#IL12B#CD69#ALDOC#CCL13#BIRC2#NFKB1#CTSC#LOX#ENO2#IFNG#KRR1#MDFI#GCLC#ADORA2A#STC1#ZFYVE26#NR4A1#PGF#HEATR5B#TMSB10#TNFAIP3#PLEK#BCL9#ZC3HAV1#DUSP4#ACOT2#EGR1#LUC7L3#TNFSF10#SOX9#SNAI1#TNFAIP6#KC…	1.51319	0	0	0	N	0.9947	0	88.64	0	154.756	-0.2572	4	0	1
Fisetin	5281614	NaturalCompoundList	C1=CC(=C(C=C1C2=C(C(=O)C3=C(O2)C=C(C=C3)O)O)O)O	BAK1#BCL2#BCL2L1#CCND1#CCNE1#CDC25C#CDK1#CDK2#CDK4#CDKN1A#COX2#EGFR#NFKB1#PTGER3#RB1	1.50817	1	1	1	Y	0.0477	0	111.13	4	286.236	2.2824	6	1	1
Beta-Ionone	638014	NaturalCompoundList	CC1=C(C(CCC1)(C)C)C=CC(=O)C	BAX#BCL2#CASP3#CCND1#CCNE1#CDK2#CCNA2#CYCS#TP53	1.50188	0	1	0	N	0.2401	0	17.07	0	192.297	3.6582	1	2	1
Genistein	5280961	NaturalCompoundList	C1=CC(=CC=C1C2=COC3=CC(=CC(=C3C2=O)O)O)O	BAX#BCL2#CASP3#CDK1#CDKN1A#EGFR#NFKB1	1.49873	1	1	0	Y	0.2617	7	90.9	3	270.237	2.5768	5	1	1
Pterostilbene	CHEMBL83527	Chembl db (v.19)	COc1cc(OC)cc(\C=C\c2ccc(O)cc2)c1	PTGS1#PTGS2#CASP9#STAT3#CCND1#HMOX1#ITGB8#GDF15#CDKN1B#LDLR#HSPA9#AKT1#TP53#CXCL3#HNRNPM#BCL2L1#CASP3#DDIT3#AMACR#PARP1#BAK1#MCL1#MMP9#JAK2#CYP1A1	1.49726	1	1	0	Y	0.006	0	38.69	1	256.296	3.5798	3	4	1
Naringenin	932	NaturalCompoundList	C1C(OC2=CC(=CC(=C2C1=O)O)O)C3=CC=C(C=C3)O	BAX#BCL2L1#CASP3#CCNB1#CDC25C#CDK1#COX1#CYP19A1#CYP1A1#NOS2#NQO1#PARP1	1.48772	0	1	0	Y	0.0931	0	86.99	3	272.253	2.5099	5	1	1
Deguelin	107935	PubChem Compound db (STITCH)	CC1(C=CC2=C(O1)C=CC3=C2OC4COC5=CC(=C(C=C5C4C3=O)OC)OC)C	NUP98#PRKDC#WNT10A#CDK4#DKK4#SNAI1#RPS6KB1#CDH9#CCND1#FZD10#WNT3A#WNT2#KDR#MAP2K2#EPAS1#SOX30#STAT3#ATM#TP53#RB1#IGF1R#AKT1#SFRP2#CASP3#WIF1#DKK2#IHH#FRZB#SOX5#STAT6#BIRC5#BCL2L1#HIF1A#WNT11#CLDN2#PARP1#EIF4EBP1#CTNNB1#MTOR#BRCA1#CLDN5#FZD8#MKI67#MCL1#RELA	1.48614	0	1	0	Y	0.0448	0	63.22	0	394.417	4.0079	6	2	1
Titanium dioxide	26042	PubChem Compound db (STITCH)	O=[Ti]=O	MAPK14#IFNG#NFKB1#NFKB2#IL1RAP#TNFRSF1A#SERPINE1#HMOX1#NFKBIA#CCL1#C5#CCL2#CCL3#SP7#ICAM1#IL4#IL5#IRF1#YWHAE#IL6#IRAK2#MMP7#CD72#RAB2A#PRDX1#SELP#MAPK3#IL1B#BCL2L1#TP53#GADL1#MMP10#CRIM1#HAPLN4#AKR1B1#IFNGR2#CCL5#VCAM1#FADD#CSF2#NPM1#ALDH1A1#IL8#IL12A#CXCL10#MUC4#IL13#CASP3#CXCL11#OLR1#YWHAZ#CD46#TOLLIP#CLU#CALR#CASP9#SELE#BCAN#FLRT3#FLRT2#ADORA2A#FN1#ANXA2#ID3#NLRC4#AKR1B10#DDR2#PARP1#IFNGR1#CXC…	1.47833	0	0	0	Y	0.9955	0	34.14	0	79.8658	-0.2376	2	0	1
Epicatechin gallate	CHEMBL36327	Chembl db (v.19)	Oc1cc(O)c2C[C@@H](OC(=O)c3cc(O)c(O)c(O)c3)[C@H](Oc2c1)c4ccc(O)c(O)c4	PGD#KCNH2#BACE1#POLE2#HMOX1#GRN#PPP1R15A#TNFRSF1A#BCL3#CETP#RPL6#FLT3LG#ARHGAP4#TP53#IL4#DECR1#DECR2#MMP2#GSK3A#CD79A#HAS1#COL1A1#PLOD3#CCL2#HDAC5#CCND1#MAPK14#USP5#MLH1#APOB#DUSP4#ABCG2#SELL#TTR#EGR1#SLC25A2#APOE#EFNB2#TNFSF10#LDLR#DNAJB9#PIN1#NUP37#HOXD3#MAPK3#MMP7#ACLY#JAG1#NR0B2#HRSP12#TMEM60#DSG3#TANK#CDK4#IL6#CYBA#PLCE1#ITGAV#ZFAND6#FBN2#ITGA2B#WNT5A#CD81#HSD17B14#ELANE#IL1B#IL27RA#KIAA1109…	1.47384	0	1	0	Y	0.1884	0	177.14	7	442.372	2.5276	10	4	0
Silymarin	1548994	NaturalCompoundList	COC1=C(C=CC(=C1)C2C(OC3=C(O2)C=C(C=C3)C4C(C(=O)C5=C(C=C(C=C5O4)O)O)O)CO)O	APAF1#BAX#BCL2#BCL2L1#CASP3#CYCS#PARP1#TP53	1.45781	0	1	0	Y	0.0273	1	155.14	5	482.436	2.3627	10	4	1
Kaempferol	5280863	NaturalCompoundList	C1=CC(=CC=C1C2=C(C(=O)C3=C(C=C(C=C3O2)O)O)O)O	BAX#BCL2L1#CASP3#CCNB1#CDC25C#CDK1#CDKN1B#PARP1#RPS6KA3#TNF	1.44521	1	1	1	Y	0.0419	1	111.13	4	286.236	2.2824	6	1	1
Silver	23954	PubChem Compound db (STITCH)	[Ag]	MAPK14#GCLC#IFNG#HMOX1#NFKB2#IL1RAP#DLD#NFKB1#NFKBIA#GSR#SERPINE1#C5#MT1A#IL5#IL1R1#IRF1#VWF#BCL2L2#LYZ#CCNB1#IL6#SOD1#IL1B#CCNE1#MAPK3#TP53#IL1RL2#LY96#FTH1#EPHX1#CASP9#CASP3#OGG1#IL8#TOLLIP#FTMT#BID#NQO1#CDC25C#COLEC12#NES#ADORA2A#IFNGR1#DCHS2#PCNA#CHUK#IRAK1#PRKCZ#NFE2L2#GPX2	1.44369	0	0	0	Y	0.9955	29	0	0	107.868	0	0	0	1
Ergolide	185786	NaturalCompoundList	CC1CC2C(C(C3(C1CCC3=O)C)OC(=O)C)C(=C)C(=O)O2	BAX#BCL2#CASP3#CYCS#NFKB1#PARP1#XIAP	1.44364	0	1	0	Y	0.0348	0	69.67	0	306.354	2.0411	5	2	1
Puerarin	5281807	NaturalCompoundList	C1=CC(=CC=C1C2=COC3=C(C2=O)C=CC(=C3C4C(C(C(C(O4)CO)O)O)O)O)O	BAX#BCL2#CASP3#CASP9#CDKN1A#MYC#TP53	1.43576	0	1	0	Y	0.3924	0	160.82	6	416.378	0.3861	9	3	0
(-)-anonaine	160597	NaturalCompoundList	C1CNC2CC3=CC=CC=C3C4=C2C1=CC5=C4OCO5	BAX#BCL2#CASP3#CASP7#CASP8#CASP9#TP53	1.43262	0	1	0	Y	0.0219	0	30.49	1	265.307	3.154	3	0	1
Ochratoxin a	4580	PubChem Compound db (STITCH)	CC1CC2=C(C=C(C(=C2C(=O)O1)O)C(=O)NC(CC3=CC=CC=C3)C(=O)O)Cl	TNFRSF1A#PIGV#B4GALT7#BBC3#DIDO1#HSPB1#ATP5D#NDUFB7#TXN2#HMOX1#EHD4#PCK2#PAPOLA#SOS2#IDH3G#NDUFB2#MAPK14#COX7A2L#AHR#NAGK#CYP2C9#CCNB1#CYP2E1#MPDU1#NDUFA10#FABP4#PREB#CYP19A1#CUL7#CYBA#ARFGEF1#ATP5B#SLC11A2#PECR#EPAS1#MAPK3#ABCB6#STAM2#AOC3#FAM84A#UPF3B#PFKL#TP53#IGFBP1#RHOB#FGF18#COMMD10#FUT6#PLIN2#SLC22A9#GJA1#PPARG#STC1#RFC4#FRZB#HSPA9#NDUFA7#FADD#UGT1A6#BCL2L1#TMEM37#PPP2R1B#CTNNA1#B3GNT2#CD2…	1.41537	0	1	0	Y	0.6829	1	112.93	3	403.813	2.9636	7	6	1
Andrographolide	5318517	PubChem Compound db (STITCH)	CC12CCC(C(C1CCC(=C)C2CC=C3C(COC3=O)O)(C)CO)O	CDK2#CYP2C9#CCND1#MMP7#CDK4#CASP3#CCNA2#RB1#TP53#FOS#CASP9#HIF1A#CASP8#CYP1A2#EGLN1#JUN	1.409	1	1	0	Y	0.0397	0	86.99	3	350.449	1.9626	5	3	1
Alpha-Mangostin	5281650	NaturalCompoundList	CC(=CCC1=C(C=C2C(=C1O)C(=O)C3=C(C(=C(C=C3O2)O)OC)CC=C(C)C)O)C	CASP3#CASP8#CASP9#CCND1#CDK2#CDK4#CDK6#CDK7#CDKN1A#CHEK2#CYCS#MAPK7#PCNA	1.40899	0	1	0	Y	0.2311	0	100.13	3	410.46	5.089	6	5	0
Depsipeptide	CHEMBL343448	Chembl db (v.19)	C\C=C\1/NC(=O)[C@H]2CSSCC\C=C\[C@H](CC(=O)N[C@H](C(C)C)C(=O)N2)OC(=O)[C@@H](NC1=O)C(C)C	HDAC6#HDAC3#NCOR2#HDAC2#HDAC1#HDAC4#ABCC1#ABCB1#NFKB1#NFKBIA#MAPK3#RAF1#CCNB1#CCNA2#RB1#ERBB2#CASP9#CASP3#EWSR1#PARP1#HIST3H3#NR1I3#RELA	1.40744	0	0	0	N	0	0	193.3	4	540.696	2.7448	12	2	0
Cucurbitacin B	5281316	NaturalCompoundList	CC(=O)OC(C)(C)C=CC(=O)C(C)(C1C(CC2(C1(CC(=O)C3(C2CC=C4C3CC(C(=O)C4(C)C)O)C)C)C)O)O	BCL2#BCL2L1#CASP3#CASP9#CCNB1#CDKN1A#CCNA2#JAK2#STAT3#STAT5B	1.40585	0	1	0	N	0	0	138.2	3	558.703	3.4993	8	6	0
Squamocin	129116	NaturalCompoundList	CCCCCCC(C)CCCC(C)C1CCC(O1)C2CCC(O2)C(CCCCCCCCCCCCC3=CC(OC3=O)C)O	AURKB#BAD#BAX#CASP3#CASP8#CASP9#MAPK1#MAPK8#PARP1#RPS6KA5	1.40269	0	1	0	N	0.0084	0	64.99	1	618.97	10.4083	5	25	0
Staurosporine	CHEMBL388978	Chembl db (v.19)	CN[C@@H]1C[C@H]2O[C@@](C)([C@@H]1OC)n3c4ccccc4c5c6CNC(=O)c6c7c8ccccc8n2c7c35	GSK3B#PRKCA#PRKCB#PRKCG#PRKCD#PRKCE#PRKCH#CAMK2B#CAMK2G#CAMK2D#CAMK2A#SRC#PRKD3#PRKCI#PRKCQ#PRKCZ#PRKD1#PRKACA#PRKACG#PRKACB#EGFR#RAF1#MAP2K1#MAPK1#MYLK#CDK4#CCND1#KDR#CDK1#IGF1R#PDGFRB#PDGFRA#CCNB2#CCNB1#CCNB3#CCNE2#CCNE1#CDK2#FGFR1#FGFR2#FGFR4#FGFR3#INSR#ABL1#ABL2#MAP2K4#MAP2K6#MAPK13#MAPK12#MAPK11#MAPK14#PHKG2#PHKA2#PHKA1#PHKG1#PHKB#IKBKB#AKT1#AKT2#AKT3#CHEK1#FLT4#KIT#MAPKAPK2#GSK3A#MET#FYN#JA…	1.39959	1	1	0	Y	0.0346	3	69.45	2	466.531	5.0737	7	2	0
LY-294002	CHEMBL98350	Chembl db (v.19)	O=C1C=C(Oc2c1cccc2c3ccccc3)N4CCOCC4	PIK3CA#PIK3CB#PIM1#PIK3CD#CYP1A2#MT3#CCND1#EEF1A2#GSK3A#RPS6KB1#TNFAIP3#BIRC2#CDKN1B#GCLC#TNFSF10#FSHB#LGALS3#PDCD4#HTR2B#CCND2#CCNE1#MAPK3#AKT1#TP53#CCNA2#PIK3R1#HTR2C#TNFRSF10B#HSPB8#PLK1#BIRC5#IGF1#BCL2L1#BAD#DDIT4#FOSL1#CASP3#PRKDC#MALT1#PRKCD#HSP90AA1#HIF1A#EIF4EBP1#EIF4G2#PDE5A#ADRB3#CASP8#PIK3CG#PIM3#PIK3C2B#MTOR#MCL1#MMP9#PLK3#CCND3#HTR2A#PRKCZ#CDK8	1.384	1	0	0	Y	0	0	42.68	0	307.343	3.3616	4	2	1
Pinocembrin	238782	NaturalCompoundList	C1C(OC2=CC(=CC(=C2C1=O)O)O)C3=CC=CC=C3	BAX#BCL2L1#CASP3#CASP9#CYCS#PARP1#TP53	1.38381	0	1	0	Y	0.1093	0	66.76	2	256.253	2.8043	4	1	1
Fenretinide	5288209	PubChem Compound db (STITCH)	CC1=C(C(CCC1)(C)C)C=CC(=CC=CC(=CC(=O)NC2=CC=C(C=C2)O)C)C	H2AFZ#MMP2#HMOX1#ERCC1#XBP1#PPP1R15A#CXCL3#BIRC2#PPIF#CYP26A1#CCND1#ALDOC#CRYAB#IGFBP5#MAPK14#CDKN1B#GCLC#BHLHE40#PPP1R3C#NR4A1#CANX#IRF1#HSPA2#EIF2S1#GDF15#LDLR#KRT8#MAP1LC3B#MAP2K4#KCTD3#RBL2#SLC7A5#BCL2A1#MAPK3#RB1#SEMA3C#SSBP4#TP53#CCNA2#TNFRSF10B#LCN2#PPARG#HSPB8#TUBB3#IGF1#RAD21#SERPINB2#C10orf10#AGXT#HERPUD1#ANPEP#PDIA3#BCL2L1#CD34#EIF2AK3#KLF7#DDIT4#BCL2L14#RGS5#CASP2#CASP3#CDK5R1#ST3GAL1…	1.38076	0	0	0	N	0	6	49.33	2	391.546	6.9353	3	7	0
Ginsenoside Rg3	12901617	NaturalCompoundList	CC(=CCCC(C)(C1CCC2(C1C(CC3C2(CCC4C3(CCC(C4(C)C)OC5C(C(C(C(O5)CO)O)O)OC6C(C(C(C(O6)CO)O)O)O)C)C)O)C)O)C	BAX#BCL2#BIRC2#CASP3#CASP9#NFKB1#XIAP	1.37122	0	1	0	Y	0.0233	0	218.99	9	785.013	2.149	13	10	0
Dronabinol	CHEMBL465	Chembl db (v.19)	CCCCCc1cc(O)c2[C@@H]3C=C(C)CC[C@H]3C(C)(C)Oc2c1	CNR1#CNR2#RABGAP1L#BCL2L2#TRIB3#CYP51A1#EIF5#PSMD8#MYL6B#SPTLC2#CBX1#TIMP1#AGO2#MMP2#PPIF#AIMP2#NAMPT#TWISTNB#PSMA2#SERPINE1#HSPA2#NKTR#IFNG#PPFIBP1#TMEM109#CDKN1B#CD69#MLEC#RRP9#IL5#IL4#FOSB#ABCG2#IGFBP5#HSPE1#CTSD#ENO1#VAMP4#EGR1#NDUFB3#PCDHB14#SEC61A1#CD97#HSPH1#TYRO3#TAOK1#PTPRE#LSM7#RAF1#NDUFA2#DNAJB1#GDF15#JUND#MIB1#ITPKA#NUSAP1#PPP1R12A#CYP2C9#EPCAM#IL12RB2#SPAG9#RBM25#NUBP2#ANKRD12#TRPA1#…	1.36357	0	0	0	Y	0.2941	0	29.46	1	314.462	5.7358	2	4	0
Daidzein	5281708	NaturalCompoundList	C1=CC(=CC=C1C2=COC3=C(C2=O)C=CC(=C3)O)O	BAX#CASP3#CASP9#CDK2#CDKN1A#CDKN1B#TP53	1.35074	0	1	0	Y	0.1358	1	70.67	2	254.238	2.8712	4	1	1
NSC 680410	387042	PubChem Compound db (STITCH)	C1C2CC3CC1CC(C2)(C3)OC(=O)C4=CC=C(C=C4)NCC5=C(C=CC(=C5)O)O	AIFM1#RPS6KB1#GSK3A#AKT1#RAF1#CCND1#MAPK14#RB1#MAP2K2#MAPK3#JUN#CASP3#PARP1#CASP9#CASP8	1.34917	0	0	0	Y	0	0	78.79	3	393.475	4.9085	5	6	1
Tocopherols	14986	PubChem Compound db (STITCH)	CC1=C(C=C2CCC(OC2=C1C)(C)CCCC(C)CCCC(C)CCCC(C)C)O	CCND1#CDKN1B#EGR1#CDK4#PPARG#CDK2#CCNE1#RB1#TP53#BCL2L1#CASP3#CASP9#E2F1#ABCC1#GSTO1#PTGS2#MCL1#CCND3#FGFR1	1.34609	0	1	0	Y	0.156	0	29.46	1	416.68	8.5318	2	12	0
6-Gingerol	442793	NaturalCompoundList	CCCCCC(CC(=O)CCC1=CC(=C(C=C1)O)OC)O	APAF1#BAX#BCL2#CASP3#CASP9#CYCS#DUSP10#LTA4H#MMP2#MMP9#TIMP1	1.33502	0	1	0	Y	0.1867	0	66.76	2	294.386	3.2338	4	10	1
Camptothecin	CHEMBL65	Chembl db (v.19)	CC[C@@]1(O)C(=O)OCC2=C1C=C3N(Cc4cc5ccccc5nc34)C2=O	TOP1#SSTR1#SSTR2#SSTR4#SSTR3#SSTR5#HTR2B#CEACAM1#SMPD3#LGALS1#TP53I3#CCL2#TAX1BP3#ABCG2#NCK2#TNFSF9#SDC1#PPP1R1B#RBL2#CAB39#IL1B#EP300#RB1#ABCB1#CDK2#RAD51#TP53#EI24#FDXR#CCL5#IL8#CASP9#BID#ERCC4#SP3#CASP2#CASP3#TYMS#TOP3A#RAD51C#XRCC4#MAP2K3#BRCA1#MAP3K5#CASP8#PARP1#IL6R#DPYD#JUN#PLK3#BRCA2#AGRN#GSTP1#PRC1#ANXA4#RELA#MDM2#EPM2AIP1	1.32719	1	1	0	Y	0	4	81.42	1	348.352	2.0796	6	1	1
Ciprofloxacin	CHEMBL8	Chembl db (v.19)	OC(=O)C1=CN(C2CC2)c3cc(N4CCNCC4)c(F)cc3C1=O	CYP3A5#IFNG#IL4#CCNB1#HRH4#MMP13#CCNE1#ABCB1#CDK2#MMP3#NOD2#IL8#CASP3#MMP1#CASP9#CYP3A7#CYP1A2#HRH3#CASP8#PARP1#TOP2B#TOP2A#SLC2A1	1.30198	0	0	0	Y	0.5891	0	74.57	2	331.342	1.9771	6	3	1
Matrine	91466	NaturalCompoundList	C1CC2C3CCCN4C3C(CCC4)CN2C(=O)C1	BAX#BCL2#CASP3#CASP8#CASP9#FAS#PCNA	1.29251	0	1	0	Y	0.2801	1	23.55	0	248.364	1.7475	3	0	1
Naringin	442428	NaturalCompoundList	CC1C(C(C(C(O1)OC2C(C(C(OC2OC3=CC(=C4C(=O)CC(OC4=C3)C5=CC=C(C=C5)O)O)CO)O)O)O)O)O	BAX#BCL2L1#CASP3#CCNB1#CDC25C#CDK1#PARP1#TOP2A	1.2626	0	1	0	Y	0.2401	0	225.06	8	580.535	-1.1652	14	6	0
Noscapine	275196	NaturalCompoundList	CN1CCC2=CC3=C(C(=C2C1C4C5=C(C(=C(C=C5)OC)OC)C(=O)O4)OC)OCO3	BAX#BCL2#BIRC5#CASP3#CASP9#CYCS	1.24528	0	1	0	Y	0.0073	0	75.69	0	413.421	2.8197	8	4	1
Dehydroxymethylepoxyquinomicin	9881652	PubChem Compound db (STITCH)	C1=CC=C(C(=C1)C(=O)NC2=CC(=O)C3C(C2O)O3)O	PARP1#NFKB1#BIRC2#CASP8#CASP3#CASP6#CASP9#RELA	1.24055	0	0	0	N	0.5669	1	99.16	3	261.23	0.1078	6	3	1
Beta-lapachone	3885	NaturalCompoundList	CC1(CCC2=C(O1)C3=CC=CC=C3C(=O)C2=O)C	BCL2#CCNB1#CCND1#CDK1#CCNA2#JUN#MAPK8#NFKB1#NFKBIA#PSMD9#TP53	1.22952	1	1	0	Y	0	0	43.37	0	242.27	2.7521	3	0	1
eupafolin	5317284	NaturalCompoundList	COC1=C(C=C2C(=C1O)C(=O)C=C(O2)C3=CC(=C(C=C3)O)O)O	BCL2#BID#CASP3#CASP6#CASP7#CASP8#CASP9#CYCS	1.22639	0	1	0	Y	0.0044	0	120.36	4	316.262	2.291	7	2	1
Nobiletin	72344	NaturalCompoundList	COC1=C(C=C(C=C1)C2=CC(=O)C3=C(O2)C(=C(C(=C3OC)OC)OC)OC)OC	ABCB1#BAX#BCL2L1#CASP3#CCNB1#CDC25C#CDK1#PARP1	1.22638	1	1	0	Y	0.0229	0	85.59	0	402.395	3.5116	8	7	1
AGN-PC-09SGZ3	77998	PubChem Compound db (STITCH)	CN(CCOC1=CC=C(C=C1)CC2C(=O)NC(=O)S2)C3=CC=CC=N3.C(=CC(=O)O)C(=O)O	BIRC5#XBP1#TMEM14A#PDK4#PPP1R15A#CTTNBP2#IL1RAP#P2RY10#TNS1#ANGPTL4#MAPK3#COL1A1#RETN#OXT#PCK2#PROKR2#NFKBIA#TBL1X#MLNR#TSC2#CAV2#PIK3R2#FGF21#PON2#SERPINE1#MED31#CCL3#RPS6KB1#IL1R1#CCND1#WFS1#CDKN1B#APOB#LTBR#KISS1R#RGS2#RDH10#EGR2#MCHR1#FFAR1#GNRH2#FFAR2#CCR7#GDF15#ALDH1A2#SLC27A1#APOE#LPIN1#CRP#PDLIM4#RFXAP#NMUR2#CDK7#MED10#NTS#CCNB1#FABP4#GNA15#PLCB2#NMBR#GRP#SLCO1B1#CDK4#ANXA1#TGS1#IL6#HTR2B…	1.22555	0	0	0	N	0.7619	0	171.43	3	473.499	2.5315	11	9	0
Galangin	5281616	NaturalCompoundList	C1=CC=C(C=C1)C2=C(C(=O)C3=C(C=C(C=C3O2)O)O)O	AHR#BAX#CASP3#CASP9#CCND3#CCNA2#PARP1#TNF	1.2201	0	1	0	Y	0.0642	0	90.9	3	270.237	2.5768	5	1	1
Narirutin	442431	NaturalCompoundList	CC1C(C(C(C(O1)OCC2C(C(C(C(O2)OC3=CC(=C4C(=O)CC(OC4=C3)C5=CC=C(C=C5)O)O)O)O)O)O)O)O	BAX#BCL2L1#CASP3#CCNB1#CDC25C#CDK1#PARP1	1.22007	0	1	0	Y	0.2856	0	225.06	8	580.535	-1.1652	14	6	0
Poncirin	442456	NaturalCompoundList	CC1C(C(C(C(O1)OC2C(C(C(OC2OC3=CC(=C4C(=O)CC(OC4=C3)C5=CC=C(C=C5)OC)O)CO)O)O)O)O)O	BAX#BCL2L1#CASP3#CCNB1#CDC25C#CDK1#PARP1	1.22007	0	1	0	Y	0.2144	0	214.06	7	594.561	-0.8622	14	7	0
Digitoxin	CHEMBL254219	Chembl db (v.19)	C[C@H]1O[C@H](C[C@H](O)[C@@H]1O)O[C@H]2[C@@H](O)C[C@H](O[C@H]3[C@@H](O)C[C@H](O[C@H]4CC[C@@]5(C)[C@H](CC[C@@H]6[C@@H]5CC[C@]7(C)[C@H](CC[C@]67O)C8=CC(=O)OC8)C4)O[C@@H]3C)O[C@@H]2C	ATP1A1#ATP1B1#ATP1A3#ATP1B2#ATP1A2#ATP1B3#FXYD2#ATP1A4#STAT3#SLCO4C1#SLCO1A2#ABCB1#SLCO1B1#SLCO4A1#ABCB11#SLCO1C1#CYP11A1#SLC51A#SLCO2B1#SLC51B#SLC22A8#NFKBIA#CDKN1B#CHEK2#ATP11A#CCNB1#ATP4A#TP53#ALB#BIRC5#ATP12A#IL8#CASP3#CASP9#CASP8#ABCG2#CCL2#KCNH2#REN#CCL5#HIF1A#IL6R#NPPB	1.21228	1	1	0	Y	0	0	182.83	5	764.939	3.2473	13	7	0
anthra(1,9-cd)pyrazol-6(2H)-one	8515	PubChem Compound db (STITCH)	C1=CC=C2C(=C1)C3=NNC4=CC=CC(=C43)C2=O	CDC7#PRKD3#AURKA#MAPK12#NEK4#RPS6KB1#GSK3A#TTK#DYRK1B#FLT4#CSNK1G2#MAPK8IP1#FLT3#MKNK2#DAPK2#CAMK1#BLK#TAOK1#NUAK1#KDR#RPS6KA5#TYRO3#PRKCG#PLK4#CDK2#TP53#CAMKK2#HIPK4#FLT1#PRKD2#BRAF#CSF1R#KIT#MARK4#MAP4K2#LRRK2#MELK#CASP2#AURKC#FADD#DAPK3#PBK#MAP3K11#CSNK1G1#CASP3#BRSK1#BRSK2#CYP1A1#FES#HNF4A#MAP4K4#GAK#STK33#CLK4#STK17A#ROCK2#CAMK2G#CASP9#CSNK1D#STK11#ULK1#PHKG2#GSG2#EPHA3#PRKD1#BMP2K#PTK2#LCK#…	1.21065	0	0	0	Y	0.5243	0	45.75	1	220.226	2.6673	2	0	1
Indole-3-carbinol	3712	NaturalCompoundList	C1=CC=C2C(=C1)C(=CN2)CO	BAX#BCL2#CDK6#CDKN1A#CDKN1B#NFKB1#PARP1#RB1	1.20276	0	1	0	Y	0.0828	2	36.02	2	147.174	1.6602	1	1	1
Luteolin	5280445	NaturalCompoundList	C1=CC(=C(C=C1C2=CC(=O)C3=C(C=C(C=C3O2)O)O)O)O	AIFM1#AKT1#CASP3#CDH1#CDH2#CDK2#CDKN1A#CDKN1B#MMP9#SNAI1#TNF#TWIST1	1.19647	1	1	0	Y	0.0397	1	111.13	4	286.236	2.2824	6	1	1
Phenethyl isothiocyanate	16741	PubChem Compound db (STITCH)	C1=CC=C(C=C1)CCN=C=S	GCLC#GSR#TRPA1#CYP2E1#JAG1#TP53#NOTCH1#APAF1#BCL2L1#ERCC4#CASP3#NDRG1#BID#NQO1#CASP8#JAG2#CASP9#ERCC5#CYP1A2#MCL1#GADD45A#TXN#CYP1A1	1.19333	0	1	0	Y	0	2	44.45	0	163.239	2.3319	2	3	1
Honokiol	72303	NaturalCompoundList	C=CCC1=CC(=C(C=C1)O)C2=CC(=C(C=C2)O)CC=C	CASP3#CASP8#CASP9#NFKB1#PARP1	1.19174	0	1	1	Y	0.509	1	40.46	2	266.334	4.2218	2	5	1
Thapsigargin	CHEMBL96926	Chembl db (v.19)	CCCCCCCC(=O)O[C@@H]1[C@@H](OC(=O)\C(=C/C)\C)C(=C2[C@@H]3OC(=O)[C@@](C)(O)[C@@]3(O)[C@H](C[C@](C)(OC(=O)C)[C@@H]12)OC(=O)CCC)C	IL6#CCND1#MAP2K5#XBP1#PPP1R15A#PCK2#GSR#PLOD3#CCL2#GOSR1#BIRC2#HSPE1#TTK#EGR1#LMAN1#CANX#FOSB#CLEC11A#DNAJB9#EIF2S1#KIF20B#ATP2B1#LYZ#ATP2C2#KCNN4#MAPK3#ATP2B3#DNAJB11#COPS4#TXNDC9#YWHAE#PRDX5#CDK2#INHBE#PLK4#TP53#TIMM44#AKT1#ATP6V0D2#LCN2#SCN2A#ATP11A#PLK1#MT1A#KRT8#HSPA9#HSP90B1#CKB#SERPINB2#CASP2#PDIA3#CHAF1A#SCARA3#FOS#MCM7#IL8#CASP3#PDCD6IP#CDC20#KIF15#CCNG2#FGF13#CALR#PMAIP1#HSPA5#NR4A2#CAS…	1.18871	0	0	0	N	0.0014	4	171.96	2	650.754	3.9279	12	17	0
Costunolide	5281437	NaturalCompoundList	CC1=CCCC(=CC2C(CC1)C(=C)C(=O)O2)C	CASP3#CASP8#CCNB1#CDK1#CDKN1A#FAS#PARP1	1.18701	0	1	0	Y	0.03	1	26.3	0	232.318	3.5508	2	0	1
CHEMBL376408	CHEMBL376408	Chembl db (v.19)	CN(C)CC[C@H](CSc1ccccc1)Nc2ccc(cc2[N+](=O)[O-])S(=O)(=O)NC(=O)c3ccc(cc3)N4CCN(Cc5ccccc5c6ccc(Cl)cc6)CC4	BCL2L1#MCL1#BCL2L2#BCL2#BAD#PMAIP1#CASP3#CASP9#CASP8#MKI67	1.1823	0	0	0	N	0.7799	0	164.49	2	813.427	9.9514	9	17	0
Hyperforin dicyclohexylammonium	46926346	PubChem Compound db (STITCH)	CC(C)C(=O)C12C(=O)C(=C(C(C1=O)(CC(C2(C)CCC=C(C)C)CC=C(C)C)CC=C(C)C)O)CC=C(C)C.C1CCC(CC1)NC2CCCCC2	BOK#CASP3#CDKN1B#TP53#BCL2L1#CASP9#BID#MCL1#CASP8#BBC3	1.18072	0	0	0	Y	0.1	0	83.47	2	718.103	12.622	5	13	0
CHEMBL2372235	CHEMBL2372235	Chembl db (v.19)	CC(C)[C@H]1NC(=O)CN(C)C(=O)[C@@H]2CCCN2C(=O)[C@H](NC(=O)[C@@H](NC(=O)C3=C(N)C(=O)C(=C4Oc5c(C)ccc(C(=O)N[C@H]6[C@@H](C)OC(=O)[C@H](NC(=O)CN(C)C(=O)[C@@H]7CCCN7C(=O)[C@H](NC6=O)C(C)C)C(C)C)c5N=C34)C)[C@@H](C)OC1=O)C(C)C	TP53#ABCB1#LAMC2#COL1A1#NTHL1#PROCR#ABCC6#IL27RA#TNFSF9#NFKB1#ARHGDIB#SLC22A5#ABCG2#MAP2K4#IL6#RRAS#EMP1#ITGA2B#LMNB1#VMP1#IER5#TP53I11#SPATA18#FADS3#EMP3#TNFRSF10B#STOM#ABHD3#NETO2#AXL#RETSAT#CEBPB#FADD#BCL2L1#GPR137B#DSCR6#CASP2#CASP3#KIF1A#FLNC#STAT1#GAS6#DPYSL4#CASP8#CEL#ROS1#GADD45A#MAP3K7#STMN3#SOS1#POMT1#PLAU#ABCC1#KRT80#BBC3#GRB2	1.17287	1	0	0	Y	0.0028	0	377.56	7	1227.36	2.471	28	10	0
Geldanamycin	CHEMBL278315	Chembl db (v.19)	CO[C@H]1C[C@H](C)CC2=C(OC)C(=O)C=C(NC(=O)\C(=C\C=C/[C@H](OC)[C@@H](OC(=O)N)\C(=C\[C@H](C)[C@H]1O)\C)\C)C2=O	HSP90AA1#HSP90AB1#TRAP1#CCND1#RAF1#AHR#KCNH2#MAP2K2#MAPK3#ERBB2#AKT1#HSP90B1#BCL2L1#PGR#NQO1#CASP3#HSPA5#HIF1A#PTK2#PARP1#CHUK	1.16662	1	1	0	N	0.0023	0	163.48	3	560.636	3.4375	11	5	0
CHEMBL347114	CHEMBL347114	Chembl db (v.19)	COc1cc2OC[C@H]3Oc4c5C[C@@H](Oc5ccc4C(=O)[C@@]3(C)c2cc1OC)C(=C)C	ND4#RAD50#UQCRC1#NDUFB4#VDAC1#NDUFB7#POLE2#TXN2#ACO2#MMP2#NAMPT#IFNG#RAD51AP1#MAPK14#FANCE#NDUFB3#SSBP1#EIF2S1#NDUFB2#ARL2#COX4I1#NDUFA10#NDUFB5#CCNH#HTRA2#HUS1#MRPS9#IL6#RAD18#CYP19A1#CP#MAPK3#SLC6A3#RAD51#TP53#ATM#FTH1#UQCRB#HSPA9#FANCC#FANCD2#HTR6#NDUFS4#COL6A3#RFC4#RAD9A#ATP5L#LRRK2#ANPEP#NDUFB8#PPID#EIF2AK3#YWHAG#ATP5I#CASP3#PDHB#MUS81#BAD#SREBF1#LEP#EXO1#ACAD9#NDUFS8#CASP9#MRE11A#NUDT1#ATF4…	1.16193	0	0	0	Y	0.0077	0	63.22	0	408.444	3.8774	6	3	1
AGN-PC-00IJS0	11947681	PubChem Compound db (STITCH)	[C-]#N.[C-]#N.[C-]#N.[C-]#N.[C-]#N.[N-]=O.[Fe]	IL4#SIRT1#IFNG#HMOX1#NFKBIA#NFKB1#TP53#MAPK3#MT1A#IGF1#COL1A2#BIRC5#CASP3#RELA#CAV1#CASP9#HIF1A#CYP1A2#PTGS2#NPR1#CHUK#MT1X#NPPB#CYP1A1	1.16191	0	0	0	Y	0.9951	0	136.02	0	215.938	0.8016	6	0	1
Xanthohumol	639665	PubChem Compound db (STITCH)	CC(=CCC1=C(C=C(C(=C1O)C(=O)C=CC2=CC=C(C=C2)O)OC)O)C	PDPK1#TP53#HMOX1#IL6#VWF#CYP1A2#CASP3#TFF1#NQO1#SULT1A1#CASP9#CASP8#PARP1#PTGS2#GSTP1#CYP1A1#NFE2L2	1.15875	0	1	0	N	0.04	0	86.99	3	354.396	4.2168	5	6	1
Alantolactone	72724	PubChem Compound db (STITCH)	CC1CCCC2(C1=CC3C(C2)OC(=O)C3=C)C	BID#CASP3#TP53#PARP1#CASP9#CASP8#BAK1#RELA	1.15711	0	0	0	Y	0	0	26.3	0	232.318	3.2406	2	0	1
Solamargine	73611	NaturalCompoundList	CC1CCC2(C(C3C(O2)CC4C3(CCC5C4CC=C6C5(CCC(C6)OC7C(C(C(C(O7)CO)OC8C(C(C(C(O8)C)O)O)O)O)OC9C(C(C(C(O9)C)O)O)O)C)C)C)NC1	BCL2#BCL2L1#CASP3#CYCS#ERBB2#FADD#FAS#LTA#TNF#TNFRSF1A#TNFRSF1B#TOP2A#TRADD	1.15558	0	1	0	Y	0	0	238.48	9	868.059	1.1435	16	7	0
ACMC-20mpup	266508	PubChem Compound db (STITCH)	C1C=CC(=O)OC1C=CC2=CC=CC=C2	PARP1#TP53#TNFRSF1A#ANXA3#CASP8#PMAIP1#CASP3#CASP2#CASP9#MDM2#JAK2#RELA	1.15554	0	0	0	Y	0	0	26.3	0	200.233	2.5715	2	2	1
tetracycline CMT-3	54678924	PubChem Compound db (STITCH)	C1C2CC3=C(C(=CC=C3)O)C(=C2C(=O)C4(C1CC(=O)C(=C4O)C(=O)N)O)O	TIMP1#PARP1#BCL2L1#AKT1#MMP2#TIMP2#BIRC5#BAD#CASP3#CASP9#PRKCD	1.15396	0	0	0	Y	0.0179	0	158.15	5	371.341	1.1242	8	1	1
Mancozeb	3034368	PubChem Compound db (STITCH)	C(CNC(=S)[S-])NC(=S)[S-].C(CNC(=S)[S-])NC(=S)[S-].[Mn+2].[Zn+2]	CDC25C#MAPK3#SIRT1#SIRT2#CCND1#CASP3#TP53#HDAC3#FASLG#HDAC6#CASP9#PTGS2#CASP8#APAF1#RELA#S100A6#S100A9#TEK#SIRT3	1.14299	0	0	0	N	0.9793	0	176.48	4	541.046	1.2195	12	10	0
Goniothalamin	6440856	PubChem Compound db (STITCH)	C1C=CC(=O)OC1C=CC2=CC=CC=C2	TP53#ANXA3#TNFRSF1A#CASP2#CASP3#CASP9#PMAIP1#RELA#CASP8#PARP1#MDM2	1.14294	0	1	0	Y	0	0	26.3	0	200.233	2.5715	2	2	1
Methylnitronitrosoguanidine	9562060	PubChem Compound db (STITCH)	CN(C(=N[N+](=O)[O-])N)N=O	GDF15#RRM2B#CBX5#ITGB4#SPARC#EIF5#NFKBIA#FCGRT#MPG#EIF3E#MAPK14#MYL2#BIRC2#MLH1#CYB561D2#MSH2#BMP4#CKB#EMP1#CCNA1#CCNH#RARRES3#TRAM1#ADAM10#TBRG4#SMAD2#MCM4#MGST2#ICAM1#EPCAM#MCAM#RBBP5#WNT2#AMBP#UCHL1#EPHA1#SQLE#RBM6#TP53#ERBB2#SERPING1#MYL9#AIFM1#ATP1B3#TIAM1#KIT#SPINK1#CASP3#FASN#CDH8#HSP90B1#AXL#KRT17#FOSL1#CASP9#DAB2#RAD23A#SRSF7#PTPRS#FES#PDGFB#SNURF#EPHB3#PRKD1#RPSA#ERBB4#STK39#WARS#PARP1#…	1.13666	0	0	0	N	0.9793	0	116.87	1	147.093	0.3295	5	3	1
16-hydroxycleroda-3,13(14)-dien-15,16-olide	124820	PubChem Compound db (STITCH)	CC1CCC2(C(C1(C)CCC3=CC(=O)OC3O)CCC=C2C)C	CENPF#PARP1#CENPL#FOXO3#CENPM#CENPA#TSC1#CENPC1#CCNB1#AKT1#BUB1B#CCNA2#PIK3R1#CASP9#BUB1#CDC25A#BAD#CASP3#FOXO4#BUB3	1.13349	0	0	0	Y	0.169	0	46.53	1	318.45	4.367	3	3	1
Rosmanol	455261	NaturalCompoundList	CC(C)C1=C(C(=C2C(=C1)C(C3C4C2(CCCC4(C)C)C(=O)O3)O)O)O	BAX#BID#CASP3#CASP9#FAS#FASLG#PARP1	1.12877	0	1	0	Y	0.355	0	86.99	3	346.417	3.2577	5	1	1
Chrysophanol	10208	NaturalCompoundList	CC1=CC(=C2C(=C1)C(=O)C3=C(C2=O)C(=CC=C3)O)O	APAF1#BAX#CASP12#CASP3#CASP8#CASP9#CYCS#ENDOG#GSTM1#LDHB	1.1272	0	1	0	Y	0.0147	0	74.6	2	254.238	2.1816	4	0	1
Diosgenin	99474	NaturalCompoundList	CC1CCC2(C(C3C(O2)CC4C3(CCC5C4CC=C6C5(CCC(C6)O)C)C)C)OC1	AKT1#CASP3#CASP9#FAS#MAPK8#MTOR#PARP1	1.12561	0	1	1	Y	0.0661	0	38.69	1	414.621	5.7139	3	0	0
PtsIns(3,4)P2	24755486	PubChem Compound db (STITCH)	C(C(COP(=O)(O)OC1C(C(C(C(C1O)OP(=O)(O)O)OP(=O)(O)O)O)O)OC=O)OC=O	CDKN1A#CSK#CD4#INPP4A#BCAR1#NTN1#NFKBIA#WASL#CD79A#RIPK2#PIK3R2#GSK3A#NFKB1#BLNK#CDKN1B#FIG4#PI4KA#GNAZ#EPS15L1#GNAT2#RAC2#RAP1B#PLCB2#PRKCQ#GNAO1#VAC14#VWF#ITGA2B#TYROBP#PIK3R3#GAB1#GNA15#INPP4B#PIK3C2A#PIKFYVE#AP2S1#STAM2#CBLB#CBL#PI4K2B#EGF#PIP5K1B#AKT1#RHOB#PIK3R1#KIT#NCK1#FCER1G#TRAT1#AP2M1#DAPP1#MTMR14#INPPL1#FRS2#CD3D#BCR#VAV1#BAD#IRS1#PRKCE#GP6#BTK#RASGRP1#CD19#GNAI2#TLN1#CDC42#PITPNA#MAL…	1.11934	0	0	0	N	0.7254	0	332	8	550.194	-2.4729	19	14	0
Plumbagin	10205	NaturalCompoundList	CC1=CC(=O)C2=C(C1=O)C=CC=C2O	AKT1#BCL2#CASP3#MTOR#NFKB1#PIK3CA	1.11776	0	1	0	Y	0	0	54.37	1	188.179	1.7175	3	0	1
Zinc Sulfate	24424	PubChem Compound db (STITCH)	[O-]S(=O)(=O)[O-].[Zn+2]	SLC12A9#BRD1#CD22#TLL1#SYNRG#ERCC1#HMOX1#SNRNP70#MTHFD1#ZFP64#NEFM#WDR13#LAMA4#CCDC130#CCND1#IFNG#ABCC10#PPP1R3C#PCDHB14#BBS9#ACADS#TREM1#NCLN#ABCC9#TBX3#C19orf66#DHX58#ZNF764#HRH4#BRD8#MPHOSPH6#DYNC1LI2#BLK#USP44#IL6#COMMD10#SEPT11#MAPK3#HSD11B1#LPIN2#MAP2K2#SLC11A2#FAM13A#IL1B#IFT57#IQGAP2#RAB20#SLCO1C1#MAP3K13#EXOSC7#MBNL2#RB1#AKT1#SPG7#CIB3#TP53#ZNF544#JPH3#PGAP2#PTS#POU4F2#IL24#MRAS#CCR2#ZSC…	1.11156	0	0	0	N	0.9947	0	88.64	0	161.443	-0.2597	4	0	1
Glaucocalyxin A	127626	NaturalCompoundList	CC1(C2CC(C34C(C2(CCC1=O)C)CCC(C3O)C(=C)C4=O)O)C	BAX#BCL2#CASP3#CASP9	1.10989	0	1	0	Y	0.0739	0	74.6	2	332.434	2.275	4	0	1
Oleanolic_acid	CHEMBL168	Chembl db (v.19)	CC1(C)CC[C@@]2(CC[C@]3(C)C(=CC[C@@H]4[C@@]5(C)CC[C@H](O)C(C)(C)[C@@H]5CC[C@@]34C)[C@@H]2C1)C(=O)O	AKR1B10#PLA2G1B#PYGM#PTPN2#CCND1#CASP3#ACP1#ICAM1#POLB#CYP1A2#CASP8#HDAC1#PTPRF#TOP1#PTPN1#TOP2A#AIFM1#PYGL#PYGB#MMP2#HSD11B1#FASN#PARP1#MMP9#BAK1	1.10518	0	1	0	Y	0.0067	0	57.53	2	456.7	7.2336	3	1	0
Cepharanthine	10206	NaturalCompoundList	CN1CCC2=CC3=C(C4=C2C1CC5=CC=C(C=C5)OC6=C(C=CC(=C6)CC7C8=CC(=C(C=C8CCN7C)OC)O4)OC)OCO3	AKT1#CASP3#CYCS#MAPK1#MAPK3#MAPK8#PARP1	1.10515	0	1	1	Y	0	4	61.86	0	606.707	6.7497	8	2	0
Antofine	639288	NaturalCompoundList	COC1=CC2=C(C=C1)C3=C(CC4CCCN4C3)C5=CC(=C(C=C52)OC)OC	BCL2#BCL2L1#CASP8#CCND1#CCNE1#CDK4#CTNNBIP1#PARP1#TNF	1.0847	1	1	0	Y	0.0021	0	30.93	0	363.45	4.4772	4	3	1
5,7-dihydroxy-6-methoxy-2-phenylchromen-4-one	5320315	PubChem Compound db (STITCH)	COC1=C(C=C2C(=C1O)C(=O)C=C(O2)C3=CC=CC=C3)O	FOS#MMP2#TIMP2#MAPK3#PARP1#CASP3#CASP8#CASP9#MMP9	1.08312	1	0	0	Y	0.0189	0	79.9	2	284.263	2.8798	5	2	1
N6-isopentenyladenosine	266767	NaturalCompoundList	CC(=CCNC1=NC=NC2=C1N=CN2C3C(C(C(O3)CO)O)O)C	CASP3#CCND1#CCNE1#CDKN1A#CDKN1B#CCNA2#MAPK8	1.08153	0	1	0	Y	0	0	125.55	4	335.358	-0.1111	9	5	1
naphtho(1,2-b)furan-4,5-dione	122597	PubChem Compound db (STITCH)	C1=CC2=C(C3=C1C=CC(=O)C3=O)OC=C2	BIRC5#AKT1#STAT3#CDK2#MCL1#CASP3#BCL2L1#BAD#CASP9#JAK2	1.07839	0	0	0	Y	0.169	1	47.28	0	198.174	2.2114	3	0	1
Afimoxifene	CHEMBL489	Chembl db (v.19)	CC\C(=C(/c1ccc(O)cc1)\c2ccc(OCCN(C)C)cc2)\c3ccccc3	ESR1#ESR2#ESRRG#PLD2#ASNS#BCAR1#RHOBTB1#ABAT#CDKN1B#STS#MAP2K5#PPP1R15A#RPL6#AURKA#SLC25A1#MAPK12#NFKBIA#BIK#EIF5#CCND1#CYP3A43#MMP15#PGRMC1#OLFM4#NME3#NME4#DNAJC12#CYP3A5#CBX1#RASD1#AHR#MAPK14#ENO1#MSH2#TNFAIP3#SELL#CTSD#NCAPH#EGR1#DUSP4#HSPB1#EFNB2#NR4A1#UNG#DYNLL1#RNF114#HSPA2#SOX9#KRT13#FOSB#SYMPK#IQGAP1#CCNA1#NDUFA10#RAF1#C20orf194#SDC1#CARD6#BLK#BHLHE40#EIF2S1#CAMK1#NARS#SLC1A1#KHK#BCAR3#PA…	1.07831	1	0	0	Y	0.035	0	32.7	1	387.514	5.7017	3	8	0
Carboplatin	38904	PubChem Compound db (STITCH)	C1CC(C1)(C(=O)O)C(=O)O.N.N.[Pt]	ABCG2#BIRC2#NFKBIA#MPO#ATP7B#ACVR1C#GSTT1#SLC31A2#LYZ#ARFGEF1#TP53#SIK1#SOD1#MT1A#GSTM1#CASP3#NQO1#PMAIP1#CASP9#ATP7A#RBM17#ARIH1#BRCA1#COPS5#PARP1#PTGS2#ABCC2#TFAP2A#SLC31A1#XDH#DCT#CD274#RELA#PDCD1LG2#GSTP1	1.0706	0	0	0	Y	0.9566	66	81.08	4	373.264	0.9712	6	2	1
Toosendanin	45358155	NaturalCompoundList	CC(=O)OC1CC(C23COC(C1(C2CC(C4(C3C(=O)C(C5(C46C(O6)CC5C7=COC=C7)C)OC(=O)C)C)O)C)O)O	BAX#BCL2#CASP3#CYCS#FAS	1.06109	0	1	0	N	0.0125	0	165.26	3	574.616	1.4661	11	5	0
DDT	3036	PubChem Compound db (STITCH)	C1=CC(=CC=C1C(C2=CC=C(C=C2)Cl)C(Cl)(Cl)Cl)Cl	NFKB1#COL1A1#FOS#CYP11A1#MAPK14#CCND1#RB1#MAPK3#CDK2#ABCB1#PDCD4#ERBB2#NOTCH1#GJA1#MMP3#ITGA5#TSHR#FAM102A#CYP2B6#FOSL1#CASP3#HSPA5#NR1I2#CTNNB1#ESR2#STAT1#FN1#PTGS2#JUN#HSD3B1#CYP1A1	1.05487	0	0	0	Y	0.297	0	0	0	354.486	6.4955	0	3	0
Arsenic disulfide	6328537	PubChem Compound db (STITCH)	S[As]	SIRT1#AQR#CCL2#CCL3#SNX17#TNFAIP3#PRDM2#RGS2#COG3#SLC38A2#CCNB1#AKT1#RTN1#SORL1#IFT57#IGFBP4#TP53#PARP1#ZKSCAN5#BCR#BIRC5#MERTK#CASP3#PSMD1#ARHGEF18#UBA7#TGFBR2#ATG7#PRCP#MDM4#HIPK1#EVL#OGT#GSN#RPL13A#KIF3A#DDHD2#IFITM1	1.05478	0	0	0	N	0.9955	0	38.8	1	107.995	-0.0003	1	0	1
tripterine	122724	PubChem Compound db (STITCH)	CC1=C(C(=O)C=C2C1=CC=C3C2(CCC4(C3(CCC5(C4CC(CC5)(C)C(=O)O)C)C)C)C)O	LPIN1#PPIF#AHSA1#MNT#HMOX1#TNFSF10#SERP1#CDC7#WDR77#EFNB2#FLT3#SOX4#JAG1#LDLR#GDF15#CASP3#TNFRSF10B#UBE2B#IL1RN#KCNN2#IL1B#CDK2#OPRK1#PIK3R1#AKT1#CBR3#ARID5B#SLC7A11#PDE9A#C21orf33#DDIT4#RRM2#BIRC5#SESN1#GTPBP2#CITED2#MYNN#UGDH#HSPH1#HSPA5#CASP9#TMPRSS2#INSIG1#HSP90AA1#ATF3#DDIT3#PTPN11#MRPL18#CASP8#BAG3#CACYBP#FASLG#TXNIP#MAFB#TAOK3#SLTM#CYP1A1#AKR1C2#NKX3-1	1.05327	0	1	0	Y	0	0	74.6	2	450.61	6.6977	4	1	0
Baicalin	64982	NaturalCompoundList	C1=CC=C(C=C1)C2=CC(=O)C3=C(C(=C(C=C3O2)OC4C(C(C(C(O4)C(=O)O)O)O)O)O)O	BAX#BCL2#CASP12#CASP3#CYCS#DDIT3#HSPA5	1.04849	0	1	0	Y	0.2164	0	187.12	6	446.361	0.1422	11	4	0
Morusin	5281671	NaturalCompoundList	CC(=CCC1=C(OC2=C3C=CC(OC3=CC(=C2C1=O)O)(C)C)C4=C(C=C(C=C4)O)O)C	CASP3#CASP8#CASP9#CHUK#IKBKB#NFKB1	1.03433	0	1	0	Y	0.0294	0	100.13	3	420.454	5.2697	6	3	0
CHEMBL196215	CHEMBL196215	Chembl db (v.19)	FC(F)(F)CN1C[C@]2(NS1(=O)=O)[C@@H]3CC[C@H]2Cc4ccc(\C=C\CN5CCC(CC5)C(F)(F)F)cc4C3	PSEN1#PSEN2#APH1B#NCSTN#APH1A#PSENEN#CPE#HSPA12A#KCNQ2#PARP1#EIF1AY#KCNK5#HOXA4#DLL1#FAM111A#HEY2#FAM129A#LGR6#CRB1#KLHDC9#APOBEC3G#SERP2#CNN3#SORCS3#CYP2J2#IFI44#HES5#OLFML2A#C9orf50#FZD8#ABCA1#ASB9#COL2A1#SOD3#DSCAM#FAM198B#GAP43#GATM#ANXA4#CFI#FRMD5#HTATIP2#PERP#PAPSS2#BBC3#TGFBI#SLC2A1#LPAR1#MFNG#SVIL#EMP1#SLC2A4#FMOD#CDKN1B#DLL3#IL1RAP#CYP51A1#TRIP6#LMCD1#PCDHB2#GLI1#PLAT#CDC6#SLCO4A1#CCND1#…	1.03278	0	0	0	Y	0.8095	0	61.03	1	551.588	5.8354	5	6	0
Danthron	2950	PubChem Compound db (STITCH)	C1=CC2=C(C(=C1)O)C(=O)C3=C(C2=O)C=CC=C3O	TNFSF10#BIRC2#SOD1#AIFM1#BID#BCL2L1#BIRC5#CASP3#HSPA5#CASP9#CASP8#DDIT3#CYP1A2#FASLG#ENDOG#ATF6	1.03117	0	0	0	Y	0.0153	0	74.6	2	240.211	1.8732	4	0	1
Gossypol	CHEMBL51483	Chembl db (v.19)	CC(C)c1c(O)c(O)c(C=O)c2c(O)c(c(C)cc12)c3c(C)cc4c(C(C)C)c(O)c(O)c(C=O)c4c3O	BCL2L1#BCL2#MCL1#ESR1#CCL2#LDHB#BCL2L2#LDHC#AKR1B1#LDHAL6A#CASP9#CASP3#MDK#ID1#LDHA#BBC3	1.02963	1	1	1	Y	0	1	155.52	6	518.554	6.3822	8	5	0
Sesamin	5204	NaturalCompoundList	C1C2C(COC2C3=CC4=C(C=C3)OCO4)C(O1)C5=CC6=C(C=C5)OCO6	AKT1#CCND1#HIF1A#IL6#IL8#MAPK1#MMP9#NFKB1#PLCG1#RB1#TNF#VEGFA	1.02804	0	1	0	Y	0.1833	0	55.38	0	354.353	3.2192	6	2	1
Limonin	179651	NaturalCompoundList	CC1(C2CC(=O)C3(C(C24COC(=O)CC4O1)CCC5(C36C(O6)C(=O)OC5C7=COC=C7)C)C)C	BAX#BCL2#CASP3#CYCS	1.02173	0	1	0	N	0.058	2	104.57	0	470.512	3.1374	8	1	1
18-beta-Glycyrrhetic acid	10114	NaturalCompoundList	CC1(C2CCC3(C(C2(CCC1O)C)C(=O)C=C4C3(CCC5(C4CC(CC5)(C)C(=O)O)C)C)C)C	BAX#BCL2#CASP3#CYCS	1.02173	1	1	0	Y	0.0445	0	74.6	2	470.684	6.4126	4	1	0
Alpha-tomatine	28523	NaturalCompoundList	CC1CCC2(C(C3C(O2)CC4C3(CCC5C4CCC6C5(CCC(C6)OC7C(C(C(C(O7)CO)OC8C(C(C(C(O8)CO)O)OC9C(C(C(CO9)O)O)O)OC2C(C(C(C(O2)CO)O)O)O)O)O)C)C)C)NC1	CASP3#CASP8#CASP9#NFKB1	1.01385	0	1	0	Y	0	0	337.86	13	1034.19	-2.3685	22	11	0
Melitten	16129627	PubChem Compound db (STITCH)	CCC(C)C(C(=O)NCC(=O)NC(C)C(=O)NC(C(C)C)C(=O)NC(CC(C)C)C(=O)NC(CCCCN)C(=O)NC(C(C)C)C(=O)NC(CC(C)C)C(=O)NC(C(C)O)C(=O)NC(C(C)O)C(=O)NCC(=O)NC(CC(C)C)C(=O)N1CCCC1C(=O)NC(C)C(=O)NC(CC(C)C)C(=O)NC(C(C)CC)C(=O)NC(CO)C(=O)NC(CC2=CNC3=CC=CC=C32)C(=O)NC(C(C)CC)C(=O)NC(CCCCN)C(=O)NC(CCCNC(=N)N)C(=O)NC(CCCCN)C(=O)NC(CCCNC(=N)N)C(=O)NC(CCC(=O)N)C(=O)NC(CCC(=O)N)C(=O)N)NC(=O)CN	IL8#TNFRSF21#TGFA#ADAM10#NFKB1#IL1B#MAPK3#ICAM1#KDR#STAT3#IL18#SLC6A3#PLA2G4A#ADAM17#CASP3#CASP8#CASP9#ALOX5#PTGS2#RELA#TNFRSF25#JAK2	1.01083	0	1	0	Y	0.3846	0	1152.34	41	2846.46	7.5198	69	124	0
CHEMBL218382	CHEMBL218382	Chembl db (v.19)	COc1cc2[C@H]3CC[C@]4(C)[C@H](CC[C@H]4[C@@H]3CCc2cc1OS(=O)(=O)N)OS(=O)(=O)N	STS#CA2#CASP3#CCNB1#BIRC5#KDR#BID#CASP9#MKI67#PARP1	1.00757	1	0	0	N	0.105	0	164.77	2	460.565	5.2845	9	5	0
trichostatin A	444732	NaturalCompoundList	CC(C=C(C)C=CC(=O)NO)C(=O)C1=CC=C(C=C1)N(C)C	HIF1A#VEGFA#CDKN1A#CCNB1#CDK1#CASP3#CASP7	1.00755	0	1	1	N	0.6293	6	69.64	2	302.368	2.9702	5	7	1
S-allylmercaptocysteine	25201750	NaturalCompoundList	C=CCSSCC(=O)N	BAX#CASP3#CASP9#TP53	0.994958	0	1	0	Y	0.9757	0	93.69	1	163.261	1.7394	4	5	1
Corosolic acid	6918774	NaturalCompoundList	CC1CCC2(CCC3(C(=CCC4C3(CCC5C4(CC(C(C5(C)C)O)O)C)C)C2C1C)C)C(=O)O	BAX#CASP3#CASP8#CASP9	0.991809	0	1	0	Y	0.0047	0	77.76	3	472.7	6.0603	4	1	0
Imatinib	CHEMBL941	Chembl db (v.19)	CN1CCN(Cc2ccc(cc2)C(=O)Nc3ccc(C)c(Nc4nccc(n4)c5cccnc5)c3)CC1	ABL1#ABL2#PDGFRB#KIT#CSF1R#PDGFRA#LYN#LCK#BCR#DDR1#DDR2#TBXAS1#ABCG2#NQO2#SLC47A1#SLC47A2#ICAM1#IFNG#EPHA8#KRT14#NFKBIA#RPS6KB1#CYP3A5#ALDOC#CYP2C9#RAF1#LRP1#MAPK14#HSPB1#SORL1#LDLR#CA1#TANK#CDK4#ORM1#BLK#LRP6#TAOK1#ALDH2#EIF4B#LRP2#DGCR2#MAPK3#ABCB11#AKT1#RB1#ABCB1#EGF#CDK2#IGFBP4#PIK3R1#CCNA2#LRP12#TNFRSF10B#CA2#CA3#ALB#LRP5#ABCA3#NAB2#BIRC5#CA4#CD320#CYP3A7#CLK4#CA5A#BCL2L1#IL8#CEBPB#PDHB#CASP…	0.987427	1	0	0	Y	0.1302	7	86.28	2	493.603	4.6121	7	8	1
Rubimaillin	124219	PubChem Compound db (STITCH)	CC1(C=CC2=C(O1)C3=CC=CC=C3C(=C2C(=O)OC)O)C	CASP3#BID#CASP9#CASP8#PARP1	0.987082	0	1	0	Y	0.2801	0	55.76	1	284.307	3.5162	4	2	1
Orlistat	CHEMBL175247	Chembl db (v.19)	CCCCCCCCCCC[C@@H](C[C@@H]1OC(=O)[C@H]1CCCCCC)OC(=O)[C@H](CC(C)C)NC=O	CNR1#DAGLA#DAGLB#ABHD16A#ABHD12#PLA2G7#FAAH#CPB2#NPY#TNFSF10#CDKN1B#LIPF#FAAH2#ERBB2#AOAH#KDR#LIPG#RB1#ETV4#SEC24D#SKP2#DDIT4#FASN#LPL#CASP3#CEL#HSPA5#ATF4#NR1I2#DDIT3#CASP8#PNLIPRP1#PLA2G4A#PYY#PARP1#PNLIPRP3#QRSL1#PNLIP#GCG#KRT81#KDELR3	0.982381	0	1	1	N	0.4003	0	81.7	1	495.735	7.9087	6	24	0
Isoangustone a	21591148	PubChem Compound db (STITCH)	CC(=CCC1=C(C(=CC(=C1)C2=COC3=CC(=C(C(=C3C2=O)O)CC=C(C)C)O)O)O)C	MCL1#CDK2#CCND1#CDK4#CASP9#CASP3	0.972909	0	1	0	Y	0.1752	0	111.13	4	422.47	5.2998	6	5	0
Trifluridine	6256	PubChem Compound db (STITCH)	C1C(C(OC1N2C=C(C(=O)NC2=O)C(F)(F)F)CO)O	TYMP#CASP9#TK1#CASP3#TYMS#SLC22A6#CASP8#PARP1	0.968198	0	0	0	Y	0	0	104.55	3	296.2	-0.8039	6	3	1
Mahanine	46229242	NaturalCompoundList	CC1=C2C(=C3C(=C1)C4=C(N3)C=C(C=C4)O)C=CC(O2)CCC=C(C)C	CASP3#CASP6#CASP8#CASP9#PARP1	0.963468	1	1	0	Y	0.0259	0	45.25	2	333.424	5.8557	2	3	0
Aloe emodin	10207	PubChem Compound db (STITCH)	C1=CC2=C(C(=C1)O)C(=O)C3=C(C=C(C=C3C2=O)CO)O	CASP3#ALPI#ALPPL2#XBP1#TNFRSF1A#EIF2S1#TP53#HSPA5#CASP9#TNFRSF1B#CASP8#DDIT3#ATF3#FASLG#ALPP	0.960327	0	1	0	Y	0.0128	4	94.83	3	270.237	1.3655	5	1	1
3,6-Epidioxy-1,10-bisaboladiene	10014355	NaturalCompoundList	CC(CCC=C(C)C)C12CCC(C=C1)(OO2)C	CASP3#CASP7#CASP8#CASP9#MAPK1	0.958746	1	1	0	Y	0.2424	0	18.46	0	236.35	4.1782	2	4	1
Sulforafan	5350	PubChem Compound db (STITCH)	CS(=O)CCCCN=C=S	MAPK14#GCLC#GSR#HMOX1#KEAP1#ALDH1A1#CCNB1#MAPK3#RB1#AKT1#CBR3#MT1A#CASP3#BCL2L1#ERCC4#NDRG1#NQO1#HDAC6#HSP90AA1#GADD45A#CYP1A2#ERCC5#CES1#ABCC2#TXN#NFE2L2#RELA#GSTP1	0.954048	0	1	0	Y	0.8902	0	80.73	0	177.288	2.1136	3	5	1
Shogaol	CHEMBL25948	Chembl db (v.19)	CCCCC\C=C\C(=O)CCc1ccc(O)c(OC)c1	TRPV1#DDIT3#CASP9#TRPA1#BCL2L1#CASP3#PARP1#FASLG#ALOX5	0.954037	0	1	0	N	0.2518	0	46.53	1	276.371	4.039	3	9	1
Allicin	65036	NaturalCompoundList	C=CCSS(=O)CC=C	CASP3#CASP8#CASP9#PARP1	0.954022	0	1	0	Y	0.9757	0	61.58	0	162.273	2.621	2	5	1
23,24-Dihydrocucurbitacin B	588303	NaturalCompoundList	CC(=O)OC(C)(C)CCC(=O)C(C)(C1C(CC2(C1(CC(=O)C3(C2CC=C4C3CC(C(=O)C4(C)C)O)C)C)C)O)O	CASP3#CASP8#CASP9#PARP1	0.954022	0	1	0	Y	0.0242	0	138.2	3	560.719	3.7233	8	7	0
Chamaecypanone C	16067359	NaturalCompoundList	CC(C)C1=CC2C3C(=O)C(=CC3(C1C(=O)C2(C)O)C4=CC=C(C=C4)O)C5=CC=C(C=C5)O	CASP3#CASP8#CCNB1#CDC25C#FOXM1#PARP1#TUBG1	0.949298	0	1	0	Y	0.312	0	94.83	3	430.492	3.7802	5	3	1
Epigallocatechin gallate	65064	NaturalCompoundList	C1C(C(OC2=CC(=CC(=C21)O)O)C3=CC(=C(C(=C3)O)O)O)OC(=O)C4=CC(=C(C(=C4)O)O)O	CASP3#CASP9#MAPK1#MAPK8#PRKAB1#SLC2A1#VEGFA	0.941432	1	1	0	Y	0.2226	3	197.37	8	458.372	2.2332	11	4	0
Chalcone	637760	PubChem Compound db (STITCH)	C1=CC=C(C=C1)C=CC(=O)C2=CC=CC=C2	CASP9#CASP3#PARP1#CASP8#MAOB	0.938294	0	0	0	N	0.0144	2	17.07	0	208.255	3.5827	1	3	1
Farnesol	445070	NaturalCompoundList	CC(=CCCC(=CCCC(=CCO)C)C)C	ATF3#CASP3#CASP9#EGR1#FOS#JUN#MAPK1#MAPK8	0.925686	0	1	0	Y	0.0739	1	20.23	1	222.366	4.3979	1	7	1
Colchicine	CHEMBL107	Chembl db (v.19)	COC1=CC=C2C(=CC1=O)[C@H](CCc3cc(OC)c(OC)c(OC)c23)NC(=O)C	TUBB4A#TUBB#TUBA1B#TUBA4A#TUBB4B#TUBB3##TUBB2A#TUBB8#TUBA3E#TUBA1A#TUBA1C#TUBB6#TUBB2B#TUBB1#NFKBIA#VCL#SLC22A3#ABCG2#CCNB1#TUBG2#AHR#CYP2E1#TUBG1#CYP2C9#ABCB1#ABCB4#CASP3#TUBD1#CYP2B6#TUBA3D#PTK2B#CASP9#TUBA8#CHAT#MAPT#TUBE1#SAA1#CYP2C8#JUN#DPP7#TUBAL3#KRT18#DBH#ABCC1#NFATC4#UPP2#CELF2	0.920998	1	1	0	Y	0	2	83.09	1	399.437	3.2625	7	6	1
Topotecan	CHEMBL84	Chembl db (v.19)	CC[C@@]1(O)C(=O)OCC2=C1C=C3N(Cc4cc5c(CN(C)C)c(O)ccc5nc34)C2=O	TOP1#HIF1A#ABCG2#TOP1MT#TOP3A#ABCB1#CCNE1#TP53#CASP3#CASP2#CTNNB1#PCNA#CASP8#ABCC2#TOP2A	0.917844	1	0	0	Y	2.304e-05	1	104.89	2	421.446	1.8468	8	3	1
Liquiritigenin	114829	NaturalCompoundList	C1C(OC2=C(C1=O)C=CC(=C2)O)C3=CC=C(C=C3)O	BCL2#CASP3#GPX1#SOD1#TP53#VEGFA	0.911534	0	1	0	Y	0.1507	0	66.76	2	256.253	2.8043	4	1	1
wogonin	5281703	PubChem Compound db (STITCH)	COC1=C(C=C(C2=C1OC(=CC2=O)C3=CC=CC=C3)O)O	MMP2#CCND1#NOS3#TP53#MAPK3#CCNA2#CYP1A1#CASP3#NOS1#TYMS#MMP9#NOS2#DPYD#PTGS1#PTGS2	0.902208	0	1	0	Y	0.0717	0	79.9	2	284.263	2.8798	5	2	1
Bisindolylmaleimide ix	CHEMBL6291	Chembl db (v.19)	Cn1cc(C2=C(C(=O)NC2=O)c3cn(CCCSC(=N)N)c4ccccc34)c5ccccc15	PRKCA#PRKD3#PRKCG#PRKCB#PRKCH#PRKCI#PRKCE#PRKCQ#PRKCZ#PRKCD#PRKD1#SIRT2#GSK3B#RPS6KA5#RPS6KB1#RPS6KA3#SIRT3#TP53#SIRT1#ABCA1#AKT1#CAMK2G#CASP3#CASP8	0.898934	0	0	0	Y	0.0916	0	131.2	3	457.547	4.8458	8	7	1
Poly I-C	32744	PubChem Compound db (STITCH)	C1=CN(C(=O)N=C1N)C2C(C(C(O2)COP(=O)(O)O)O)O.C1=NC(=O)C2=C(N1)N(C=N2)C3C(C(C(O3)COP(=O)(O)O)O)O	NFKBIA#IFNG#IL12B#TICAM1#IL6#CD80#CASP3#IL8#IL12A#MAP3K11#BID#CASP9#OAS2#CD86#CASP8#CD40#TLR4#TLR7#CD83#IFNB1#MX1#OAS1#IL10	0.895783	0	1	0	N	0.0756	2	377	10	671.403	-4.0167	22	8	0
Biochanin	CHEMBL131921	Chembl db (v.19)	COc1ccc(cc1)C2=COc3cc(O)cc(O)c3C2=O	MAOA#MAOB#CYP19A1#TNFRSF21#HSD17B2#MMP2#EIF5#CYP27B1#SLC25A3#ENPP5#LXN#CYP1B1#CDH2#SH3GL1#CBR1#NONO#ARID5B#PLAUR#CKB#BCL2L1#MMP14#FOLR1#PFDN5#PGR#CASP3#MMP9#NDUFA5#UGT1A10#CYP1A2#KIAA0247#EPS15#PARP1#GM2A#RELA#UGT1A7#CYP1A1#UGT1A8#AGRN#WWC2#ABCC1#RPUSD3#UBE2D2#ALDH7A1#DERA	0.89269	1	1	0	Y	0.1167	0	79.9	2	284.263	2.8798	5	2	1
fulvestrant	104741	PubChem Compound db (STITCH)	CC12CCC3C(C1CCC2O)C(CC4=C3C=CC(=C4)O)CCCCCCCCCS(=O)CCCC(C(F)(F)F)(F)F	DYNLL1#UNG#NCAPH#HMOX1#ESRRA#ESR1#ASNS#RPL6#CTSD#CBX1#EIF5#GZMB#NFKBIA#AURKA#CSF3#MMP15#CCND1#TTK#FBXO5#TFPI#PSME4#EPHA1#NARS#NR4A1#FST#CCNB1#EIF2S1#RAB2A#ESPL1#IL6#CCNE1#CYP19A1#NDC80#TCEB2#ATP5B#RB1#IL1B#CSTA#LEF1#CDK2#WNT2#TMPO#CCNA2#SLC39A6#RAD51#IGF1R#IQGAP1#IGFBP4#ERBB2#SOD1#CCNE2#SLC26A2#ABCC3#CCNB2#BUB1B#IL17RB#TFF2#TFF1#CCL5#IL24#NPM1#PSMD6#CXCL3#H2AFZ#CDC20#SERPINB2#C10orf10#RRM1#HSP90B…	0.886454	0	0	0	N	0.1816	0	76.74	2	606.771	9.5483	3	15	0
baohuoside I	6852214	PubChem Compound db (STITCH)	CC1C(C(C(C(O1)OC2=C(OC3=C(C2=O)C(=CC(=C3CCC(C)C)O)O)C4=CC=C(C=C4)OC)O)O)O	CASP3#PDE5A#CASP9#PTGS2#CASP8#PARP1	0.886393	0	0	0	Y	0.2668	0	159.05	5	516.537	2.6747	10	7	0
Scopoletin	5280460	NaturalCompoundList	COC1=C(C=C2C(=C1)C=CC(=O)O2)O	AHR#BIRC5#CASP3#CCND1#CYP1A1#MMP2#MYC#PCNA#STAT3#TIMP2#TP53	0.884769	0	1	0	Y	0.3846	0	59.67	1	192.168	1.5072	4	1	1
Zhankuic acid C	10838646	NaturalCompoundList	CC1C(CCC2(C1CC(=O)C3=C2C(=O)C(C4(C3CCC4C(C)CCC(=C)C(C)C(=O)O)C)O)C)O	BCL2#CASP3#PARP1	0.883185	0	1	0	Y	0.1324	0	111.9	3	486.64	4.3384	6	6	1
Zhankuic acid A	10600386	NaturalCompoundList	CC1C2CC(=O)C3=C(C2(CCC1=O)C)C(=O)CC4(C3CCC4C(C)CCC(=C)C(C)C(=O)O)C	BCL2#CASP3#PARP1	0.883185	0	1	0	Y	0.1084	0	88.51	1	468.625	5.5758	5	6	0
Methyl zhankuic acid A	53319974	NaturalCompoundList	CC1C2CC(=O)C3=C(C2(CCC1=O)C)C(=O)CC4(C3CCC4C(C)CCC(=C)C(C)C(=O)OC)C	BCL2#CASP3#PARP1	0.883185	0	1	0	Y	0.1358	0	77.51	0	482.651	5.6642	5	7	0
3,3',4,5'-tetrahydroxystilbene	667639	PubChem Compound db (STITCH)	C1=CC(=C(C=C1C=CC2=CC(=CC(=C2)O)O)O)O	CASP9#KARS#CASP3#ATP5B#SIRT1#FOS#TNFRSF10B#ATP5A1#APP#CCL11#CASP8#LCK#ESR2#HIF1A#CTNNB1#ATP5C1#EGLN1#AMD1#JUN#SYK#ABCC1#PROS1	0.880052	0	1	0	Y	0.0961	0	80.92	4	244.243	2.6794	4	2	1
Metformin	4091	PubChem Compound db (STITCH)	CN(C)C(=N)N=C(N)N	KLKB1#APOH#HMOX1#MMP2#NFKBIA#PLAT#RETN#SERPINE1#CCL2#PRKAB1#HBA2#JUND#IL6#CYBA#MEF2A#CASP3#MEF2D#PPARGC1A#ABCB1#SLC47A1#SLC22A3#IGFBP1#PPARG#SLC29A4#BAD#PRKCB#PRL#BCL2L1#IRS1#FASN#LEP#SLC2A4#HBA1#SLC47A2#HBB#EIF4EBP1#ACACA#CYP1A2#CASP8#SLC22A2#SLC22A1#CYP17A1#PRKAA2#GADD45A#MMP9#GSN#SLC15A1#ACACB#KRT80#RELA#TFAM	0.878509	0	1	0	Y	0.9916	3	91.49	3	129.164	0.2565	5	2	1
Grassystatin a	CHEMBL567893	Chembl db (v.19)	COC(=O)[C@@H]1CCCN1C(=O)[C@@H](Cc2ccccc2)N(C)C(=O)[C@H](C)NC(=O)[C@@H](NC(=O)C[C@H](O)[C@H](CC(C)C)NC(=O)[C@H](CC(=O)N)NC(=O)[C@H](CC(C)C)NC(=O)[C@H](OC(=O)[C@@H](OC(=O)[C@H](C(C)C)N(C)C)C(C)C)C(C)C)[C@@H](C)O	CTSD#CTSE#ADAM17#DPP8#MMP13#MMP7#CTSC#CTSZ#MMP11#MMP2#MMP8#TPSG1#CMA1#KLK5#KLKB1#ADAM10#DPP9#CTSK#CASP6#MMP3#CASP10#CAPN1#MMP10#ACE#CELA1#CASP3#PRSS1#MMP14#F2#CASP9#CASP2#BACE1#KLK4#MMP1#CTSS#TPSAB1#PRSS3#CASP8#DPP4#CASP5#MMP9#PLAU#KLK8#F10#CASP1	0.876949	0	1	0	Y	0.152	0	351.81	8	1174.43	3.0779	25	43	0
obacunone	119041	PubChem Compound db (STITCH)	CC1(C2CC(=O)C3(C(C2(C=CC(=O)O1)C)CCC4(C35C(O5)C(=O)OC4C6=COC=C6)C)C)C	RELA#TP53#CASP3#PTGS2#CASP9#CASP8	0.876942	0	1	0	N	0.0552	1	95.34	0	454.512	3.9246	7	1	1
Copper	23978	PubChem Compound db (STITCH)	[Cu]	CPA1#IL1RAP#CPB2#UQCRC1#ADH7#ADH1A#HMOX1#EIF5#SLC32A1#PGRMC1#TLR8#EIF3E#APLP1#GAPDHS#CPA2#CPA4#TFPI2#MPO#CRYAB#COX6A1#GCLC#SPARC#RARS#LTF#APOB#IL1RL1#IL18R1#COX7A2L#ZFAND5#ATP7B#NR4A1#COX6B1#IDUA#HSPB1#TSG101#LDLR#APOC1#SCO2#COX4I1#SCO1#CD180#IL6#SLC31A2#SLC40A1#SYT1#SLC11A2#DNAJB6#MAPK3#IL1B#NDUFS3#LCAT#MXD1#CP#STAT3#RAB10#TP63#SCARB2#POLB#ADH4#RB1#TP53#SOD1#AKT1#CPO#PNKD#FTH1#GLRA1#LACTB2#HMBS#…	0.87068	0	0	0	Y	0.9955	14	0	0	63.546	-0.0025	0	0	1
AC1L45LX	151070	PubChem Compound db (STITCH)	CCC1=C(C2=NC1=CC3=C(C(=C(N3)C=NC4=CC(=C(C=C4N=CC5=NC(=C2)C(=C5C)CCCO)OCCOCCOCCOC)OCCOCCOCCOC)C)CCCO)CC.CC(=O)O.CC(=O)O.[Gd]	DNAJB1#SESN2#GSR#TNFRSF1A#TNFRSF17#TRIB3#PIK3IP1#HMOX1#JUND#PFKFB4#HBP1#RELB#CDKN1B#PIAS1#ENO1#SLC1A4#HSPB1#CANX#RCBTB2#SLC7A11#GTF3C2#DNAJB6#SLC38A2#CUL3#E2F3#PDCD4#RB1#CDK2#ATM#TNFRSF10B#SLC43A1#ARHGAP17#SMARCA5#PRKD2#AGL#RRM2#C7orf60#GPR146#FADD#DAPK3#BIRC5#ATF3#KDM3A#CASP3#FASN#DDIT4#NR1D2#HLTF#CDC25C#PRKDC#TNIP2#HSPH1#SLC16A6#FAIM#P4HB#HSP90AB1#PMAIP1#PRKCD#CDCA2#MT1H#NISCH#DEDD2#HIF1A#NADK#…	0.870611	0	0	0	N	0.2378	0	254.13	5	1151.43	5.0951	18	28	0
CHEMBL192959	CHEMBL192959	Chembl db (v.19)	CC#C[C@]1(O)CCC2C3CCC4=CC(=O)CCC4=C3[C@H](C[C@]12C)c5ccc(cc5)N(C)C	PGR#CX3CL1#TNFRSF1A#CXCR7#PRODH#LMCD1#RB1CC1#CD4#TRIB2#DCN#SERPINE1#OSTM1#FSTL3#ESR1#CMTM6#CYP3A5#SFRP1#PAGE4#EXOSC5#PLAT#STMN2#SPAG1#REEP6#CCL3#ST6GALNAC2#ALDOC#CCL13#CD69#CDKN1B#FZD10#RAP1B#IL13RA2#IGFBP5#SOX9#DNAJB9#SLC27A5#CYP19A1#IRAK2#APOC1#ACLY#ALDH3B2#SERPINF1#REEP2#KDELR2#ANXA1#HTR2B#MMP7#IL6#ORM1#MMD#MAPK6#NUBP2#CRISPLD2#CCNE1#B3GAT3#WNT5A#CABIN1#LAMC2#LXN#THRA#CNTNAP1#F13A1#PPP2R3A#RB1…	0.869403	0	0	0	Y	0.2592	0	40.54	1	429.594	5.4065	3	2	0
gamma-Tocopherol	92729	PubChem Compound db (STITCH)	CC1=C(C=C2CCC(OC2=C1C)(C)CCCC(C)CCCC(C)CCCC(C)C)O	CDKN1B#CCND1#CCNE1#PPARG#CASP9#CASP3#PTGS2	0.86593	0	1	0	Y	0.156	0	29.46	1	416.68	8.5318	2	12	0
Quercetin	5280343	NaturalCompoundList	C1=CC(=C(C=C1C2=C(C(=O)C3=C(C=C(C=C3O2)O)O)O)O)O	AKT1#CCND1#CDH1#CDH2#CDK2#CDKN1A#CDKN1B#MMP9#SNAI1#TNF#TWIST1	0.865861	1	1	1	Y	0.0201	10	131.36	5	302.236	1.988	7	1	1
Bicalutamide	CHEMBL409	Chembl db (v.19)	CC(O)(CS(=O)(=O)c1ccc(F)cc1)C(=O)Nc2ccc(C#N)c(c2)C(F)(F)F	AR#COPB2#BCHE#CDC6#CD9#HERC5#IGFBP2#TRIB3#CDKN1B#NTS#TP53I3#AAMP#DNAJB9#SNAP25#GPC1#CCNB1#CYP2C9#NUSAP1#TRAM1#LMNB1#ARG2#MAPK3#MAP2K2#PBK#RB1#PECR#LAMP3#ANKIB1#TP53#CCNA2#TK1#ACSL1#LCN2#ASAP2#ROM1#SLC7A11#BIRC5#BUB1B#TPX2#CXCL3#PGR#RACGAP1#ATP5I#PA2G4#IGF1#ADRB2#RRM2#GTPBP2#TERT#B4GALT6#CDC20#ACPP#KLK3#ZMAT3#CASP3#KLK2#CCPG1#FGF13#CCNG2#TYMS#UGT2B17#MYO6#RARB#AMACR#CCNB1IP1#HIST1H2BB#ALDH3A2#ATF3…	0.862863	0	0	0	Y	0.849	0	115.64	2	430.373	4.03338	6	7	1
Equol	91469	PubChem Compound db (STITCH)	C1C(COC2=C1C=CC(=C2)O)C3=CC=C(C=C3)O	CASP3#CASP6#DUSP4#CDC25B#MAPK3#MCM4#CCNB2#AKT1#DBF4#IGF1R#CCNA2#TFF1#ALPPL2#UGT1A7#CASP9#UGT2B17#CDC25C#ESR2#UGT1A10#STK39#UGT1A8#NKX3-1	0.862817	0	1	0	Y	0.0473	0	49.69	2	242.27	2.8165	3	1	1
Ellagic acid	5281855	NaturalCompoundList	C1=C2C3=C(C(=C1O)O)OC(=O)C4=CC(=C(C(=C43)OC2=O)O)O	CASP3#CDK2#CDKN1A#TP53	0.853266	1	1	0	Y	0.5614	3	141.34	4	302.193	1.3128	8	0	1
Nocodazole	CHEMBL9514	Chembl db (v.19)	COC(=O)Nc1nc2ccc(cc2[nH]1)C(=O)c3cccs3	NR0B1#CCL2#NANOG#CCNB1#AHR#TUBA4A#HTR2B#MAPK3#CCAR1#TP53#SLC6A3#ABCC3#HPGDS#IL8#TUBA1C#TUBA1A#BUB1#CASP3#TUBA1B#ADORA2A#QRICH1#PARP1#ABCC2#IL6R#JUN#PPP2R2A#LCMT1	0.850227	1	0	0	Y	0	1	112.32	2	301.32	3.1067	6	5	1
Sulfasalazine	5359476	PubChem Compound db (STITCH)	C1=CC=NC(=C1)NS(=O)(=O)C2=CC=C(C=C2)NN=C3C=CC(=O)C(=C3)C(=O)O	CRP#TYMP#MPO#NFKB2#CYP3A5#NFKBIA#TNFSF11#NFKB1#CYP27B1#ABCG2#CASP9#ALOX15#IL1B#TBXAS1#ICAM1#ACAT1#PPARG#SLC7A11#NAT2#VCAM1#IL8#CASP3#ALOX5#PTGS1#HIF1A#SELE#PTGS2#ABCC2#IKBKG#CHUK#MTHFR#RELA#ALOX15B#ALOX5AP#SLC46A1	0.847155	0	0	0	Y	0.7072	0	146.2	3	398.393	3.027	9	6	1
CHEMBL180263	CHEMBL180263	Chembl db (v.19)	CC(C)[C@H](OC(=O)Nc1ccccc1)C(=O)NC(CC(=O)O)C(=O)CF	CASP3#CASP6#CASP7#CASP8#CASP9	0.843825	0	0	0	Y	0.8702	0	121.8	3	368.357	2.2217	8	12	1
CHEMBL237310	CHEMBL237310	Chembl db (v.19)	CC(C)[C@H](NC(=O)OCc1ccccc1)C(=O)Nc2ccccc2C(=O)NC(C(=O)O)C(=O)CF	CASP3#CASP1#CASP6#CASP7#CASP8#CASP9	0.842252	0	0	0	Y	0.3808	0	150.9	4	487.478	3.1525	10	15	1
CHEMBL23226	CHEMBL23226	Chembl db (v.19)	CC(C)[C@H](NC(=O)OCc1ccccc1)C(=O)NC(CC(=O)O)C(=O)CF	CASP3#CASP1#CASP6#CASP7#CASP8#CASP9	0.842252	0	0	0	Y	0.1816	0	121.8	3	382.383	2.2173	8	13	1
Tamoxifen	2733525	PubChem Compound db (STITCH)	CCC(=C(C1=CC=CC=C1)C2=CC=C(C=C2)OCCN(C)C)C3=CC=CC=C3.C(C(=O)O)C(CC(=O)O)(C(=O)O)O	FMO5#TAF4#CYP3A5#ESRRA#BCAR1#OSBPL7#SLC2A3#GZMB#TBX21#ASNS#DRD4#ESR1#UPK3A#MAPK12#NANS#HMOX1#CYP3A43#NFKBIA#EIF5#CRYM#F9#SULT2A1#DKK4#LHB#SF3A2#CYP2E1#RRP9#CYP27B1#SERPINE1#RPS6KB1#CSF3#CCND1#NFKB1#MAPK14#CDKN1B#OAS3#IL4#GDF15#OPRD1#IGFBP5#TFPI#PROC#ABCG2#CTSD#MC3R#BST2#MYOD1#RAB40C#KCNA5#RSAD2#RCAN1#KYNU#FSHB#NR0B2#APCS#FST#VWF#HTR2B#IL6#CYP19A1#KIF23#CYP1B1#CYP2C9#ATF7IP#MCM6#CCNE1#SLC7A5#HPN#S…	0.842091	0	1	0	Y	0	11	144.6	4	563.638	4.7476	9	13	0
Alpinumisoflavone	5490139	NaturalCompoundList	CC1(C=CC2=C(O1)C=C3C(=C2O)C(=O)C(=CO3)C4=CC=C(C=C4)O)C	CASP3#CASP7#JUN#MAP2K1#MAPK1#NFKBIA#NOS2	0.839111	0	1	0	Y	0.0544	0	79.9	2	336.338	4.0554	5	1	1
procyanidin B2	122738	PubChem Compound db (STITCH)	C1C(C(OC2=C1C(=CC(=C2C3C(C(OC4=CC(=CC(=C34)O)O)C5=CC(=C(C=C5)O)O)O)O)O)C6=CC(=C(C=C6)O)O)O	AKT1#MAPK3#CASP3#CASP9#TOP2A	0.837543	0	1	0	Y	0.2205	0	220.76	10	578.52	2.995	12	3	0
Niclosamide	CHEMBL1448	Chembl db (v.19)	Oc1ccc(Cl)cc1C(=O)Nc2ccc(cc2Cl)[N+](=O)[O-]	STAT3#CSNK1E#GOT2#ENO2#ATP5D#SLC2A3#DVL2#CCND1#DECR1#PPP2CB#ALDOC#WNT3#PFKM#TP53#CCND2#NDUFA10#CYP2C9#NDUFB10#EP300#PRKCQ#NDUFS3#NDUFA7#WNT3A#ACSL1#NOTCH1#ATP5A1#ATP5L#AIFM1#CTBP1#FOSL1#AXIN2#CASP3#PPARD#PKM#NDUFS8#DVL3#ENO3#CYP1A2#PPP2R2C#PPP2R2B#FZD9#CTNNB1#ACACA#S100A4#DVL1#ECHDC1#FZD5#NDUFS2#MCL1#HEY2#ECHS1#CCND3#ATP6AP1#ALDOB#NDUFA8#CYP1A1#JAK2#TPI1#LDHA#SLC2A1	0.835975	0	0	0	N	0.0803	0	95.15	2	327.12	4.4557	3	4	1
Butylated hydroxyanisole	6932	NaturalCompoundList	CC(C)(C)C1=C(C=CC(=C1)O)OC	BCL2#CASP3#CASP8	0.83596	0	1	0	Y	0.6589	1	29.46	1	180.244	2.6983	2	2	1
57248-88-1	4673	PubChem Compound db (STITCH)	C(CN)C(O)(P(=O)(O)[O-])P(=O)(O)[O-].[Na+].[Na+]	FGF23#BIK#COL1A1#IL6#CASP3#CASP9#PARP1#FDPS	0.835957	0	0	0	N	0.9776	0	186.59	4	279.033	-0.0866	8	4	1
Berbamine	10170	PubChem Compound db (STITCH)	CN1CCC2=CC(=C3C=C2C1CC4=CC=C(C=C4)OC5=C(C=CC(=C5)CC6C7=C(O3)C(=C(C=C7CCN6C)OC)OC)O)OC	TNFAIP3#CCND1#NFKBIA#BCL2L1#BIRC5#BID#CASP3#CHUK	0.834379	0	1	0	Y	0	0	72.86	1	608.723	6.7352	8	3	0
CHEMBL185356	CHEMBL185356	Chembl db (v.19)	CC(C)[C@H](NC(=O)OCc1ccc(Cl)cc1Cl)C(=O)NC(CC(=O)O)C(=O)CF	CASP3#CASP7#CASP8#CASP9#CAPN1	0.834379	0	0	0	Y	0.4892	0	121.8	3	451.274	3.5241	8	13	1
Alpha-Curcumene	442360	NaturalCompoundList	CC1=CC=C(C=C1)C(C)CCC=C(C)C	CASP3#CASP7#CASP8#CASP9	0.834379	0	1	0	Y	0.199	0	0	0	202.335	4.8449	0	4	1
sappanchalcone	5319493	PubChem Compound db (STITCH)	COC1=C(C=CC(=C1)O)C(=O)C=CC2=CC(=C(C=C2)O)O	CASP3#TP53#NFKBIA#CASP9	0.829655	0	1	0	N	0.0054	0	86.99	3	286.279	2.7081	5	4	1
Sunitinib	CHEMBL535	Chembl db (v.19)	CCN(CC)CCNC(=O)c1c(C)[nH]c(\C=C\2/C(=O)Nc3ccc(F)cc23)c1C	KDR#PDGFRB#FGFR1#FLT3#CSF1R#KIT#FLT4#ABL1#HCK#SRC#CSNK1A1#RET#CHEK1#CHEK2#RPS6KA1#RPS6KA3#ALK#LCK#FLT1#LRRK2#IKBKE#DYRK3#MAST1#CAMKK1#AURKA#STK10#MAP2K5#RPS6KB1#CYP3A5#PGF#STK38#TTK#ABCG2#PRKD3#CAMK1#CDK7#CSNK1G2#PDGFRA#IL6#BLK#PRKCQ#RPS6KA5#NUAK1#TAOK1#DAPK2#ICK#MAP2K4#KCNH2#MAP2K2#CSNK2A2#CDK14#LTK#EIF2AK4#TYRO3#STK17B#MAP4K3#CDK6#ABCB1#MAP3K13#MYLK4#CDK2#MAP3K12#PIP4K2B#IGF1R#HUNK#PLK4#EPHA5#N…	0.828189	1	0	0	Y	0	1	77.23	3	398.474	3.8638	5	8	1
cilostazol	2754	PubChem Compound db (STITCH)	C1CCC(CC1)N2C(=NN=N2)CCCCOC3=CC4=C(C=C3)NC(=O)CC4	CFTR#CASP3#NFKBIA#SIRT1#HMOX1#CYP3A5#CYP2C9#PPARG#TP53#AKT1#AIFM1#CCNA2#CYP1A2#CYP3A7#E2F2#E2F1#CYP2D6#PDE3A#PCNA#NFE2L2	0.82812	0	0	0	Y	0.6235	0	81.93	1	369.461	3.6027	7	7	1
Gefitinib	CHEMBL939	Chembl db (v.19)	COc1cc2ncnc(Nc3ccc(F)c(Cl)c3)c2cc1OCCCN4CCOCC4	EGFR#ERBB2#HCK#EPHB4#ABCG2#EPOR#STK10#MAP2K5#RIPK2#CGRRF1#AURKA#IFI27L2#FGF6#RPS6KB1#CYP3A5#CCND1#NFKB1#MAPK14#CDKN1B#PRKD3#MLH1#MKNK2#FLT3#GADD45G#GUCY2D#CDK7#FLT4#CYP2C9#BLK#ORM1#STK17B#MAPK3#KDR#ABCB11#NPTX2#ERBB3#ABCB1#IGF1R#CDKN2B#BIRC5#ALB#HIPK4#PRKD2#TGFA#AXL#SBK1#GNB2#BTK#TERT#GAK#BRSK1#MAP4K4#TYMS#STK17A#CAMK2G#IFI6#CSNK1D#LIMK1#PHKG2#EPHB3#CYP2F1#LCK#ERBB4#FOXO3#CAV1#FGR#ATG7#ESR2#DUSP9…	0.826547	1	0	1	Y	0	10	68.74	1	446.902	4.2865	6	8	1
Melatonin	CHEMBL45	Chembl db (v.19)	COc1ccc2[nH]cc(CCNC(=O)C)c2c1	MTNR1A#MTNR1B#NQO2#CXCR6#ESR1#DRD4#HEBP1#C5#GPR50#SIRT1#PDYN#OPRD1#EPX#MPO#PPY#CXCL6#CCND1#AKT1#ADCY7#NPY#CCR7#C3#S1PR4#GALR3#MCHR1#AANAT#CCNB1#SSTR4#FABP4#NMUR2#HTR2B#HRH4#CDK4#ANXA1#TP53#CYP19A1#CCL21#CCL27#CYP2C9#ADCY3#CYP1B1#NMU#OPRK1#GAL#SSTR1#GPR17#CXCR7#ADRA2A#MCHR2#APP#PPARG#CXCL13#SST#CCL16#CCL5#CXCL5#ADCY9#CXCL16#SSTR5#CXCL3#CXCR1#CCR1#ADCY1#RGS20#GPER#C3AR1#PNOC#MTOR#GALR2#P2RY14#NMUR1…	0.825589	1	1	0	Y	0.1394	1	54.12	2	232.278	2.246	3	5	1
Mercuric Chloride	24085	PubChem Compound db (STITCH)	Cl[Hg]Cl	PMAIP1#PGR#IFNG#HMOX1#TXN2#IL6#IL4#MAPK14#ARG2#LMNB1#TRPC5#MAPK3#BCHE#APP#FOS#IL8#HSPA6#CASP3#NQO1#CLIC4#JAK1#CD86#CYP1A2#HIF1A#CNTF#MAP3K5#SLC22A2#PARP1#ABCC2#JAK2#TXN#CYP1A1#ABCC1#NFE2L2	0.823419	0	0	0	Y	0.9947	0	0	0	271.496	1.3765	0	0	1
Calo-Gran	171022	PubChem Compound db (STITCH)	[Cl-].[Hg+]	TXN2#HMOX1#IFNG#MAPK14#IL4#IL6#LMNB1#ARG2#TRPC5#MAPK3#BCHE#APP#CASP3#HSPA6#FOS#IL8#JAK1#NQO1#PGR#PMAIP1#CYP1A2#CD86#HIF1A#CNTF#MAP3K5#SLC22A2#PARP1#ABCC2#TXN#CLIC4#JAK2#CYP1A1#ABCC1#NFE2L2	0.823419	0	0	0	Y	0.9955	0	0	0	236.043	-2.9985	0	0	1
longilactone	46878941	NaturalCompoundList	CC1C(C(C2C3(C1C(=O)OC3C(C4C2(C(C(=O)C=C4C)O)C)O)C)O)O	CASP3#CASP7#CASP8#PARP1	0.823357	0	1	0	Y	0.0584	0	124.29	4	366.406	-0.5911	7	0	1
Suillin	5387599	PubChem Compound db (STITCH)	CC(=CCCC(=CCCC(=CCCC(=CCC1=C(C=CC(=C1O)O)OC(=O)C)C)C)C)C	BID#CASP3#FADD#BAD#CASP9#CASP8	0.818636	0	1	0	Y	0	0	66.76	2	440.615	7.7113	4	13	0
Apigenin	5280443	NaturalCompoundList	C1=CC(=CC=C1C2=CC(=O)C3=C(C=C(C=C3O2)O)O)O	AKT1#CCNB1#CDK1#CDKN1B#COX1#CYP19A1#CYP1A1#HIF1A#IGF1#NOS2#NQO1#RPS6KB1#VEGFA	0.817078	1	1	0	Y	0.1	3	90.9	3	270.237	2.5768	5	1	1
PIPP	24755493	PubChem Compound db (STITCH)	C(C(COP(=O)(O)OC1C(C(C(C(C1O)OP(=O)(O)O)OP(=O)(O)O)O)O)OC=O)OC=O	NTN1#BCAR1#GSK3A#CSK#PIK3R2#CD79A#BLNK#WASL#CDKN1B#CDKN1A#GNAZ#EPS15L1#GNAT2#RAC2#RAP1B#CBLB#PLCB2#VWF#GAB1#GNAO1#ITGA2B#TYROBP#GNA15#PIK3R3#CBL#AP2S1#PRKCQ#STAM2#PI4K2B#EGF#PIP5K1B#PIK3R1#RHOB#AKT1#KIT#NCK1#FCER1G#DAPP1#AP2M1#MTMR14#TRAT1#INPPL1#FRS2#RASGRP1#VAV1#IRS1#BCR#PRKCE#BTK#GP6#BAD#GNAI2#CD19#CDC42#TLN1#PITPNA#CD28#YES1#TREM2#FN1#HGS#CASP9#PRKCD#CD86#EZR#PIP5K1C#GNG2#PLCB1#LCK#RHOG#PIK3A…	0.815495	0	0	0	N	0.7254	0	332	8	550.194	-2.4729	19	14	0
Nelfinavir	64142	PubChem Compound db (STITCH)	CC1=C(C=CC=C1O)C(=O)NC(CSC2=CC=CC=C2)C(CN3CC4CCCCC4CC3C(=O)NC(C)(C)C)O.CS(=O)(=O)O	ABCG2#CYP3A5#CCL3#CCL2#CYP2C9#SLCO1B1#IL6#ABCB11#IL1B#ABCB1#MAP1LC3B#INHBE#CDK2#FASN#CDC25A#LEP#SLCO1A2#CASP3#CYP2B6#HSPA5#CYP3A7#ATF4#SREBF1#CYP1A2#DDIT3#ATF3#SLC22A1#CASP8#CYP2D6#ATF6#MCL1#CCND3#CYP1A1#PCNA	0.813934	0	0	0	N	0	1	189.95	5	663.888	6.0521	11	12	0
cobaltiprotoporphyrin	108007	PubChem Compound db (STITCH)	[H+].[H+].CC1=C(C2=CC3=NC(=CC4=C(C(=C([N-]4)C=C5C(=C(C(=N5)C=C1[N-]2)C)CCC(=O)[O-])CCC(=O)[O-])C)C(=C3C)C=C)C=C.[Co+2]	CASP8#NFKBIA#HMOX1#TP53#MAPK3#IL1B#MMP1#IL18#CASP3#FOS#IL8#NFE2L2	0.813922	0	0	0	N	0.0273	0	130.76	0	619.575	0.6294	6	8	0
ICARISIDE II	CHEMBL497293	Chembl db (v.19)	COc1ccc(cc1)C2=C(O[C@@H]3O[C@H](C)[C@@H](O)[C@H](O)[C@@H]3O)C(=O)c4c(O)cc(O)c(CC=C(C)C)c4O2	PDE5A#CASP9#CASP3#PARP1	0.81077	0	1	0	Y	0.297	0	159.05	5	514.521	2.5948	10	6	0
Manumycin	4010	PubChem Compound db (STITCH)	CCCCC(C)C=C(C)C=C(C)C(=O)NC1=CC(C2C(C1=O)O2)(C=CC=CC=CC(=O)NC3=C(CCC3=O)O)O	TERT#IL1B#CCND1#SOD1#STAT3#HRAS#CASP3#PARP1#TXN	0.806043	0	1	0	N	0.3411	0	145.33	4	550.643	4.4857	9	14	0
Tetrandrine	73078	NaturalCompoundList	CN1CCC2=CC(=C3C=C2C1CC4=CC=C(C=C4)OC5=C(C=CC(=C5)CC6C7=C(O3)C(=C(C=C7CCN6C)OC)OC)OC)OC	AKT1#CASP3#CDKN1B#GSK3B#MAPK1	0.806036	1	1	0	Y	0	1	61.86	0	622.75	7.0382	8	4	0
ALPHA-ENDOSULFAN	CHEMBL1890408	Chembl db (v.19)	ClC1=C(Cl)[C@@]2(Cl)[C@@H]3COS(=O)OC[C@@H]3[C@]1(Cl)C2(Cl)Cl	GABRR1#GABRA1#GABRB1#GABRG2#GABRB3#GABRA6#MMP7#RAF1#HSPB1#SNAI1#SNAI2#WISP2#NFKB1#CYP26A1#COL1A1#CCND1#MAPK14#ESR2#ABCB1#MAP2K2#CYP19A1#LEF1#MAPK3#ITGA5#TFF1#HSP90B1#TERT#CASP3#PGR#HSPA5#CYP2B6#PTK2#RARB#NR1I2#S100A4#FN1#NR1I3#JUN#CYP1A1	0.804708	0	0	0	Y	0.1901	0	54.74	0	406.925	4.5555	3	0	1
Ziram	8722	PubChem Compound db (STITCH)	CN(C)C(=S)[S-].CN(C)C(=S)[S-].[Zn+2]	GZMA#GZMB#GNLY#MAPK3#CASP3#UBA1#CASP9#CASP8#FCGR3A	0.802908	0	0	0	N	0.9672	0	70.66	0	305.813	0.7571	6	2	1
AGN-PC-005GX6	10226415	PubChem Compound db (STITCH)	CC(CN(C)C)NC(=O)C1=CC=C(C=C1)NC2=NC(=C(S2)C(=O)C3=C(C=CC=C3F)F)N	CDK2#CDK4#CDK9#CASP3#PARP1	0.802887	0	0	0	Y	0.1024	0	128.59	3	459.512	4.7031	7	9	1
Theaflavin	114777	PubChem Compound db (STITCH)	C1C(C(OC2=CC(=CC(=C21)O)O)C3=CC(=O)C(=C4C(=C3)C(=CC(=C4O)O)C5C(CC6=C(C=C(C=C6O5)O)O)O)O)O	TP53#MAPK14#MAPK3#CASP9#CASP3	0.79817	0	1	0	Y	0.2774	1	217.6	9	564.494	2.2134	12	2	0
Cetrorelix trifluoroacetate	25074886	PubChem Compound db (STITCH)	CC(C)CC(C(=O)NC(CCCN=C(N)N)C(=O)N1CCCC1C(=O)NC(C)C(=O)N)NC(=O)C(CCCNC(=O)N)NC(=O)C(CC2=CC=C(C=C2)O)NC(=O)C(CO)NC(=O)C(CC3=CN=CC=C3)NC(=O)C(CC4=CC=C(C=C4)Cl)NC(=O)C(CC5=CC6=CC=CC=C6C=C5)NC(=O)C.C(=O)(C(F)(F)F)O	IGF1#LHB#FSHB#BCL2L1#IL6#MAPK3#STAT3#TP53#CLCF1#CASP3#CXCL12#RELA	0.791878	0	0	0	Y	0.355	0	535.47	17	1545.06	6.5656	33	50	0
Bullatacin	6712244	NaturalCompoundList	CCCCCCCCCCC(C1CCC(O1)C2CCC(O2)C(CCCCCCCCCCC(CC3=CC(OC3=O)C)O)O)O	CASP3#CASP9#CYCS#NOX1#ODC1	0.7903	0	1	0	N	0	0	105.45	3	622.916	7.8579	7	25	0
CHEMBL316139	CHEMBL316139	Chembl db (v.19)	COc1cc(C[C@@H](C)[C@@H](C)Cc2ccc(O)c(O)c2)ccc1O	ALOX15#TP53#CASP9#CASP3#BBC3	0.790297	0	0	0	Y	0.0924	0	69.92	3	316.391	3.8694	4	6	1
Inuviscolide	176489	NaturalCompoundList	CC1(CCC2C1CC3C(CC2=C)OC(=O)C3=C)O	BIRC5#CCNB1#CDK1#CDKN1A#NFKB1#TP53	0.788717	0	1	0	Y	0.0318	0	46.53	1	248.317	2.2114	3	0	1
Manganese	23930	PubChem Compound db (STITCH)	[Mn]	M6PR#PPP5C#B4GALT7#BCAR1#PYGM#HBQ1#DLD#CDC6#NANS#DMC1#C22orf28#HMOX1#TAB1#ACO2#PAPOLA#PYGL#APEX1#PCK2#GSS#PYGB#IDH3G#ACP5#MMP2#POLR2C#CSK#DECR1#GSR#EXOSC5#PNPLA6#RNASEH2A#POLR2I#NAMPT#OGDH#LFNG#RPS6KB1#LAP3#CXCL6#MANBA#SPA17#POLR3B#CNOT2#CHPT1#ENO2#GCLC#MAPK14#LTF#SLC11A1#PPP3R1#ENO1#RGS2#PGF#PAPOLG#SLC25A2#ALG5#NFYB#STX10#FAAH#PEPD#MCEE#EREG#GOT2#EML2#MCHR1#APOL2#SIRT2#ERI1#RAP1B#HCN2#HBA2#DHX58…	0.784363	0	0	0	Y	0.9955	11	0	0	54.938	0	0	0	1
CHEMBL330535	CHEMBL330535	Chembl db (v.19)	CC(C)C[C@H](NC(=O)COc1cccc2ccccc12)C(=O)N[C@@H](CC(=O)O)C=O	CASP3#CASP6#CASP8#CASP1#CASP9#CASP5#CARD16	0.784003	0	0	0	Y	0.4892	0	121.8	3	414.452	2.6897	8	13	1
Diallyldisulfide	16590	NaturalCompoundList	C=CCSSCC=C	BAX#BCL2L1#CASP3	0.782427	0	1	0	Y	0.9884	0	50.6	0	146.274	2.7398	2	5	1
Maneb	3032581	PubChem Compound db (STITCH)	C(CNC(=S)[S-])NC(=S)[S-].[Mn+2]	SIRT1#SIRT2#HDAC3#CASP3#HSD11B2#CASP9#HDAC6#CASP8#SIRT3#NFE2L2	0.782427	0	0	0	N	0.9717	0	88.24	2	265.302	0.611	6	5	1
Tectorigenin	5281811	NaturalCompoundList	COC1=C(C=C2C(=C1O)C(=O)C(=CO2)C3=CC=C(C=C3)O)O	BCL2#CASP3#EGFR	0.780856	0	1	0	Y	0.0961	0	100.13	3	300.263	2.5854	6	2	1
10-decarbamoylmitomycin C	33641	PubChem Compound db (STITCH)	CC1=C(C(=O)C2=C(C1=O)N3CC4C(C3(C2CO)OC)N4)N	CASP3#TP53#CASP9	0.779278	0	0	0	N	0.0067	0	114.8	3	291.302	-0.7872	7	2	1
Ruthenium	23950	PubChem Compound db (STITCH)	[Ru]	LYZ#GSK3A#ANXA5#TP53#FTH1#CA2#MDM4#CASP9#FTMT#BAD#CASP3#PMAIP1#FTL#FTHL17#MDM2	0.777731	0	0	0	Y	0.9955	0	0	0	101.07	0	0	0	1
28-deoxonimbolide	159573	NaturalCompoundList	CC1=C2C(CC1C3=COC=C3)OC4C2(C(C5(C6C4OCC6(C=CC5=O)C)C)CC(=O)OC)C	CASP3#CASP8#CASP9	0.77613	0	1	0	Y	0.0054	0	74.97	0	452.539	4.2165	6	4	1
grifolin	5372312	PubChem Compound db (STITCH)	CC1=CC(=C(C(=C1)O)CC=C(C)CCC=C(C)CCC=C(C)C)O	CASP3#CASP9#CASP8	0.77613	0	1	0	Y	0.0544	0	40.46	2	328.488	6.3679	2	8	0
Hyperforin	441298	NaturalCompoundList	CC(C)C(=O)C12C(=O)C(=C(C(C1=O)(CC(C2(C)CCC=C(C)C)CC=C(C)C)CC=C(C)C)O)CC=C(C)C	AKT1#CASP3#CASP9	0.776127	0	1	0	Y	0.0628	0	71.44	1	536.785	8.9897	4	11	0
Thymol	6989	PubChem Compound db (STITCH)	CC1=CC(=C(C=C1)C(C)C)O	CASP3#TRPA1#UGT1A10#CASP9#CASP8#UGT1A7#UGT1A8	0.774557	0	1	0	Y	0.6411	0	20.23	1	150.218	2.824	1	1	1
Combretastatin a4	CHEMBL67	Chembl db (v.19)	COc1ccc(\C=C/c2cc(OC)c(OC)c(OC)c2)cc1O	TUBB4A#TUBB#TUBA1B#TUBA4A#TUBB4B#TUBB3##TUBB2A#TUBB8#TUBA3E#TUBA1A#TUBA1C#TUBB6#TUBB2B#TUBB1#ABCB1#TUBA3D#CYP1A1#CYP1B1#TP53#NGFR#BIRC2#BCL2L10#TNFRSF21#FASLG#APAF1#CCND1#CDK4#CDKN1B#CDKN2B#MAPK3#CCNE1#CDK6#CDK2#CCND3#CYP1A2	0.77141	1	1	0	Y	0	0	57.15	1	316.348	3.597	5	6	1
nickel acetate	9756	PubChem Compound db (STITCH)	CC(=O)[O-].CC(=O)[O-].[Ni+2]	CASP6#CASP3#BAD#BCL2L1#UBE2E1#HIST2H2AC#CASP9#HIST3H2BB#NRG1#UBE2A	0.771405	0	0	0	Y	0.9893	0	80.26	0	176.781	-2.4876	4	0	1
Cerivastatin	CHEMBL1477	Chembl db (v.19)	COCc1c(nc(C(C)C)c(\C=C\[C@@H](O)C[C@@H](O)CC(=O)O)c1c2ccc(F)cc2)C(C)C	HMGCR#CASP3#ABCG2#OPRD1#APOB#CYP3A5#CCL2#SERPINE1#IL6#SLCO1B1#ABCB1#CYP2C9#ICAM1#IL8#NOS3#CYP2D6#CYP2B6#CASP9#CASP8#NR1I2#CYP3A7#NR1I3#ABCC2#CYP2C8#BMP2#RHOA	0.769916	0	0	0	Y	0.6529	0	99.88	3	459.55	4.8807	6	11	1
CHEMBL597754	CHEMBL597754	Chembl db (v.19)	CNC(=O)c1nn(C)c2c1CCc3cnc(NC4CCN(CC4)C(=O)C5CCN(CC5)S(=O)(=O)C)nc23	CCNA2#CDK2#CCNA1#CCNE1#CDK1#CCNB1#CDK5#CDK5R1#CDK4#CCND1#GSK3B#MAPK1#AURKA	0.765093	0	0	0	Y	0.5243	0	150.8	2	530.643	1.8303	12	7	0
Navitoclax	CHEMBL443684	Chembl db (v.19)	CC1(C)CCC(=C(CN2CCN(CC2)c3ccc(cc3)C(=O)NS(=O)(=O)c4ccc(N[C@H](CCN5CCOCC5)CSc6ccccc6)c(c4)S(=O)(=O)C(F)(F)F)C1)c7ccc(Cl)cc7	BCL2L1#CASP3#BAD#GSN#CASP9	0.761959	0	0	0	Y	0.6649	0	170.42	2	974.613	11.3995	12	18	0
Clivoline	5284370	PubChem Compound db (STITCH)	CC1C=C(C(=O)OC2CCN(CC=C(C2=O)COC(=O)C1(C)OC(=O)C)C)C=C	CASP9#EGF#BCL2L1#CASP3	0.757237	0	0	0	Y	0.2801	0	99.21	0	405.442	1.2942	8	3	1
styrene oxide	7276	PubChem Compound db (STITCH)	C1C(O1)C2=CC=CC=C2	GSTM1#CASP3#HMOX1#CYP2E1#BCL2L1#SPTAN1#PARP1	0.752513	0	0	0	N	0.7859	0	12.53	0	120.149	1.7579	1	1	1
(-)-Epicatechin	CHEMBL583912	Chembl db (v.19)	O[C@@H]1Cc2c(O)cc(O)cc2O[C@@H]1c3ccc(O)c(O)c3	ALPL#CA5A#CA4#DGCR2#CA1#CA2#CA3#CA9#CA5B#CA13#CA6#CA7#CA14#NPM1#HMOX1#GRN#CD9#FLT3LG#RPL6#ARHGAP4#STAT5B#SERPINE1#PLAT#ABCG2#HOXD3#TNFRSF8#MAPK3#CD81#ICAM1#CEBPG#FTH1#SLC20A1#NOTCH1#NFE2L2#STAT6#TK1#HCFC1#CD19#CASP3#SULT1A1#BID#CASP9#IL32#RARB#ATF4#TOP1#ITGAL#PTK2#HSPD1#TCF7#ANXA2#CASP8#DNMT1#STAT1#PTGS2#IRF4#PLAU#IL2RA#DEK#EWSR1#TOP2A#IL10#BACE1#ALPI#ALPPL2#POLB#ALPP#DHRS2#DECR2#DECR1#PECR#HSD17…	0.751144	0	1	0	Y	0.0976	1	110.38	5	290.268	1.5461	6	1	1
Anisomycin	253602	PubChem Compound db (STITCH)	CC(=O)OC1C(CNC1CC2=CC=C(C=C2)OC)O	RPL19#AGO2#HSFY2#CCL2#MAPK14#FOSB#AHR#TNFSF9#MAPK3#JUND#RPL8#IL8#RPL26L1#HSF4#IL1B#SRF#CCL5#FOS#RPL10L#HSFY1#CASP3#RPL15#BID#HSF5#DDIT3#CAV1#IL6R#RPL3#ATF3#HSF2#CASP8#JUN#HSFX1#MKNK1#RPL11#CYP1A1#RPL13A#CXCL1	0.74939	0	1	0	Y	0	0	67.79	2	265.305	0.8309	5	5	1
Fludioxonil	86398	PubChem Compound db (STITCH)	C1=CC(=C2C(=C1)OC(O2)(F)F)C3=CNC=C3C#N	CCND1#PDCD4#CASP3#PGR#PARP1#ESR2	0.747814	0	0	0	Y	0.7193	0	58.04	1	248.185	2.87488	3	1	1
Homoharringtonine	72332	NaturalCompoundList	[H][C@]12[C@H](OC(=O)C(O)(CCCC(C)(C)O)CC(=O)OC)C(OC)=C[C@@]11CCCN1CCC1=CC3=C(OCO3)C=C21	CASP3#CASP9#CYCS#MCL1	0.746241	0	1	0	Y	0	0	123.99	2	545.621	2.5186	10	11	0
Bupivacaine hydrochloride	CHEMBL1200396	Chembl db (v.19)	Cl.CCCCN1CCCCC1C(=O)Nc2c(C)cccc2C	CYP2D6#SCN8A#KCNQ1#SCN2B#CYP1A2#SCN3A#CLU#SCN3B#CASP3#SCN5A#SCN4B#CASP9#SCN1B#PARP1#SCN10A	0.736839	0	0	0	Y	0.6829	0	32.34	2	324.889	4.7094	3	6	1
N-acetylsphingosine	5497136	PubChem Compound db (STITCH)	CCCCCCCCCCCCCC=CC(C(CO)NC(=O)C)O	ARIH1#AKT1#ABCB1#GSK3A#CFTR#LGALS3#TXN#BCL2L1#CASP3#MCL1#TXNIP#MDM2	0.735207	0	0	0	N	0.3214	0	69.56	3	341.529	4.4925	4	17	1
CHEMBL152133	CHEMBL152133	Chembl db (v.19)	CN(C)c1ccc(cc1)C(=O)NCc2ccc(\C=C\C(=O)NO)cc2	HDAC3#HDAC4#HDAC1#HDAC7#HDAC2#HDAC10#HDAC11#HDAC8#HDAC6#HDAC9#HDAC5#MCL1#CCND2#CCNB1#BCL2L1#CASP3	0.732053	0	0	0	N	0.3059	0	81.67	3	339.388	2.983	6	8	1
benzoquinone	4650	PubChem Compound db (STITCH)	C1=CC(=O)C=CC1=O	HMOX1#CCL3#CCL2#TP53I3#MYB#ACHE#JAG1#IL6#MAPK3#WNT5A#BCHE#CCL5#TP53#CCL11#CRYZ#NQO1#IL8#DONSON#CASP3#NQO2#MAFF#CXCL12#DKK1#TOP2A#CYP1A1#CRYZL1#AKR1C2#CASP1	0.728981	0	0	0	Y	0.2884	0	34.14	0	108.095	0.2506	2	0	1
CHEMBL1329826	CHEMBL1329826	Chembl db (v.19)	OCC1OC(C(O)C(O)C1O)c2c(O)cc3Oc4cc(O)c(O)cc4C(=O)c3c2O	ALPI#UGT2B7#BCL2L1#CYP2A6#CYP2C9#CCNB1#ABCB1#PPARA#TERT#CASP3#CYP1A2#RELA#NGF#CYP1A1#PLA2G2A	0.724195	0	0	0	Y	0.5191	0	201.28	8	422.34	-0.7165	11	2	0
PURVALANOLA	CHEMBL23327	Chembl db (v.19)	CC(C)[C@H](CO)Nc1nc(Nc2cccc(Cl)c2)c3ncn(C(C)C)c3n1	CDK1#CCNB2#CCNB1#CCNB3#CCNA2#CDK2#CCNA1#CCNE2#CCNE1#CDK4#CCND1#CDK5#PAK4#SRC#CSNK1G2#FLT3#CDK6#BLK#CDK7#TXK#MAPK3#MELK#DYRK1B#CSNK1G1#MAP3K11#ULK1#CLK4#PTK2B#YES1#CLK1#SRPK2#CLK2#NTRK3#CSNK1G3#SRPK3#CDK9#FGR#MUSK#HCK#NEK11#TNK2#CDK3#ULK3	0.721018	1	0	0	Y	0.1884	0	87.89	3	388.894	4.379	6	7	1
4-methylene-2-octyl-5-oxofuran-3-carboxylic acid	9881506	PubChem Compound db (STITCH)	CCCCCCCCC1C(C(=C)C(=O)O1)C(=O)O	BIRC2#GSK3A#DDIT3#CASP3#CPT1A#FASN#CASP9#FOXO1#NPR1#TOP2A	0.719481	0	0	0	N	0.2104	0	63.6	1	254.322	2.9194	4	8	1
SIROLIMUS	CHEMBL413	Chembl db (v.19)	CO[C@@H]1C[C@H](C[C@@H](C)[C@@H]2CC(=O)[C@H](C)\C=C(/C)\[C@@H](O)[C@@H](OC)C(=O)[C@H](C)C[C@H](C)\C=C\C=C\C=C(/C)\[C@H](C[C@@H]3CC[C@@H](C)[C@@](O)(O3)C(=O)C(=O)N4CCCC[C@H]4C(=O)O2)OC)CC[C@H]1O	FKBP1A#MTOR#CYP3A5#RPS6KB1#CCND1#CDKN1B#CCNA1#SLCO1B1#CDK4#CYP2C9#RHEB#ABCB1#CDK2#RB1#AKT1#CCNA2#PDCD4#IRS1#RPTOR#EEF2#RPS6KB2#FKBP2#EIF4G1#CD28#CYP3A7#HIF1A#EIF4EBP1#RYR1#RYR2#JUN#CCND3#IL2RA#FKBP1B#RYR3#AKT2#IL10#PPIA#SOD1#OPRK1#FGF2#SLC47A1	0.717934	0	1	0	Y	0	1	195.43	3	914.172	6.1185	14	6	0
eurycomanone	3069398	NaturalCompoundList	CC1=CC(=O)C(C2(C1CC3C45C2C(C(C(=C)C4(C(C(=O)O3)O)O)O)(OC5)O)C)O	ANXA1#BAX#BCL2#CYCS#ERP29#HNRNPA2B1#PHB#TP53	0.716315	0	1	0	Y	0.0112	0	153.75	5	408.399	-1.828	9	0	1
Betulinic acid	64971	NaturalCompoundList	CC(=C)C1CCC2(C1C3CCC4C5(CCC(C(C5CCC4(C3(CC2)C)C)(C)C)O)C)C(=O)O	BAX#BCL2#BIRC5#CCND1#SP1#SP3#SP4#VEGFA	0.714741	1	1	0	Y	0	0	57.53	2	456.7	7.0895	3	2	0
Zinc Oxide	14806	PubChem Compound db (STITCH)	O=[Zn]	NFKBIA#GADD45B#HMOX1#CASP3#ICAM1#TP53#MAP3K11#PRDX3#IL8#DNAJA4#JUN#RELA	0.714739	0	0	0	Y	0.9955	2	17.07	0	81.3794	-0.1213	1	0	1
MLS003389283	596	PubChem Compound db (STITCH)	C1=CN(C(=O)N=C1N)C2C(C(C(O2)CO)O)O	BAIAP2L1#SNAI2#B4GALT7#DCN#LMCD1#ACAP1#ANO8#P4HA2#PLOD1#TGFBR3#GTPBP1#PIGH#PAGE4#TIMP1#PLLP#PARD6A#KIAA1199#SFRP1#PLAT#NCALD#PLIN3#HOXA2#HOXA5#MYL7#HOXB6#COL1A1#CRYAB#ARHGDIB#GNB3#AICDA#GHR#LOX#SPARC#HAND1#TFPI#IGFBP5#NT5C1A#TNFAIP3#TCF21#HOXB8#DUSP4#TNFSF10#SLITRK3#NPY#NT5C3A#CNTFR#ZC3HAV1#SRGN#PDE1B#HOXC6#C1orf63#GPR83#WFDC3#ABCC10#BMP4#NT5C#RRAS#PLEKHG3#AIF1L#HCFC1R1#TST#BST2#GATA5#RHPN2#RAMP1…	0.705428	0	0	0	Y	0	0	130.83	4	243.217	-1.9818	8	2	1
Cytarabine	6252	PubChem Compound db (STITCH)	C1=CN(C(=O)N=C1N)C2C(C(C(O2)CO)O)O.Cl	FBLN1#CYB5D1#SFRP1#KIAA1199#ANO8#BAIAP2L1#ACAP1#SNAI2#B4GALT7#LMCD1#DCN#P4HA2#TGFBR3#PLOD1#PARD6A#PIGH#GTPBP1#PLLP#PAGE4#TIMP1#RAMP1#TCF21#MYL7#PLAT#NCALD#HOXA5#PLIN3#HOXA2#CRYAB#HOXB6#COL1A1#TNFAIP3#GNB3#ARHGDIB#IGFBP5#SPARC#GHR#LOX#TFPI#HAND1#RHPN2#GPR83#HOXB8#SLITRK3#DUSP4#TNFSF10#C1orf63#ZC3HAV1#NPY#CNTFR#HOXC6#SRGN#PDE1B#PLEKHG3#WFDC3#ABCC10#RRAS#BMP4#TST#AIF1L#HCFC1R1#GATA5#BST2#TCF12#PDPN#…	0.705428	0	0	0	Y	0	0	130.83	5	279.678	-1.1798	8	2	1
AC1OCV1V	6951074	PubChem Compound db (STITCH)	CC1C(OC=C2C1=C(C(=O)C(=C(O)[O-])C2=O)C)C	TP53#GADD45B#PPP1R15A#IFNG#RPS6KB1#ABCB11#EGR1#MAPK3#MMP3#FOS#CASP3#ATF4#DDIT3#SLC22A8#ATF3#JUN	0.705298	0	0	0	Y	0.5191	0	86.66	1	249.239	1.5935	5	0	1
Polyphyllin I	397889	NaturalCompoundList	CC1CCC2(C(C3C(O2)CC4C3(CCC5C4CC=C6C5(CCC(C6)OC7C(C(C(C(O7)CO)OC8C(C(C(O8)CO)O)O)O)OC9C(C(C(C(O9)C)O)O)O)C)C)C)OC1	BCL2#CASP3	0.705293	0	1	0	N	0	0	235.68	8	855.017	0.8532	16	8	0
Murihexocin C	44559048	NaturalCompoundList	CCCCCCCCCCCCC(C(CCC(C1CCC(O1)CCCC(C(CCC(CC2=CC(OC2=O)C)O)O)O)O)O)O	BCL2#CASP3	0.705293	0	1	0	N	0.0039	0	156.91	6	628.877	5.0029	9	26	0
Vinblastine	241903	NaturalCompoundList	[H][C@@]12N(C)C3=C(C=C(C(OC)=C3)[C@]3(C[C@@H]4CN(C[C@](O)(CC)C4)CCC4=C3NC3=CC=CC=C43)C(=O)OC)[C@@]11CCN3CC=C[C@@](CC)([C@@H](OC(C)=O)[C@]2(O)C(=O)OC)[C@@]13[H]	TUBA1A#TUBB#TUBD1#TUBG1#TUBE1#	0.70529	0	1	0	Y	0.0006338	17	154.1	3	810.974	3.9317	12	10	0
CHEMBL62993	CHEMBL62993	Chembl db (v.19)	O=C1Nc2ccc(cc2C1=O)S(=O)(=O)N3CCC[C@H]3COc4ccccc4	CASP3#CASP7#CASP1#CASP2#CASP9	0.705288	0	0	0	Y	0.5506	0	101.16	1	386.422	3.2102	7	5	1
CHEMBL60190	CHEMBL60190	Chembl db (v.19)	COC[C@@H]1CCCN1S(=O)(=O)c2ccc3NC(=O)C(=O)c3c2	CASP3#CASP7#CASP9	0.703712	0	0	0	Y	0.504	0	101.16	1	324.352	1.7776	7	4	1
Cnicin	6475844	NaturalCompoundList	CC1=CCCC(=CC2C(C(C1)OC(=O)C(=C)C(CO)O)C(=C)C(=O)O2)CO	BECN1#CASP3#NFKB1#PIM2	0.700566	0	1	0	N	0.0074	0	113.29	3	378.416	0.9543	7	6	1
Zineb	3032296	PubChem Compound db (STITCH)	C(CNC(=S)[S-])NC(=S)[S-].[Zn+2]	HDAC6#SIRT1#NFKB1#SIRT2#HDAC3#CASP3#HSD11B2#SIRT3	0.700566	0	0	0	N	0.9738	0	88.24	2	275.744	0.6085	6	5	1
atranorin	68066	PubChem Compound db (STITCH)	CC1=CC(=C(C(=C1C(=O)OC2=C(C(=C(C(=C2)C)C(=O)OC)O)C)O)C=O)O	TP53#CASP3#BCL2L1	0.700563	0	1	0	Y	0.1358	0	130.36	3	374.341	2.5469	8	6	1
tsIns(3,4)P2	107793	NaturalCompoundList	CC1C(C(C(C(O1)OC2CCC3(C(C2(C)CO)CCC4(C3C=CC56C4(CC(C7(C5CC(CC7)(C)C)CO6)O)C)C)C)O)OC8C(C(C(C(O8)CO)O)O)O)O	BAX#CASP8#CDKN1A#FAS#TP53	0.695837	0	1	0	Y	0.0424	0	207.99	8	780.982	1.7769	13	6	0
Linalool	6549	NaturalCompoundList	CC(=CCCC(C)(C=C)O)C	AKT1#CDKN1A#CDKN1B#CDKN1C#CDKN2B#CSN2#EDN1#FN1#GADD45A#HSPA4#HSPB2#MAPK8#MDM2#MYC#TP53#WSB1	0.695829	0	1	0	Y	0.4607	1	20.23	1	154.249	2.6698	1	4	1
HU 211	107778	PubChem Compound db (STITCH)	CCCCCCC(C)(C)C1=CC2=C(C3CC(=CCC3C(O2)(C)C)CO)C(=C1)O	CASP3#AKT1#MAPK3#HTR2A#PARP1	0.688043	0	0	0	Y	0.3278	0	49.69	2	386.567	6.2235	3	7	0
2,5-dimethylcelecoxib	11545682	PubChem Compound db (STITCH)	CC1=CC(=C(C=C1)C)C2=CC(=NN2C3=CC=C(C=C3)S(=O)(=O)N)C(F)(F)F	MAP2K2#PARP1#BIRC5#DDIT3#CASP3	0.686393	0	0	0	Y	0.504	0	86.36	1	395.399	5.6034	5	4	0
oxophenylarsine	4778	PubChem Compound db (STITCH)	C1=CC=C(C=C1)[As]=O	BCAR1#RPS6KB1#ATP5SL#IL1B#PTPDC1#CASP3#ERBB4#CACNA1H#PTK2#MTOR#PARP1	0.68326	0	0	0	Y	0.9594	0	17.07	0	168.025	0.3616	1	1	1
CHEMBL140808	CHEMBL140808	Chembl db (v.19)	CN1CCN(CC1)c2ccc(Nc3ncc4C=CC(=O)N(C5CCCCC5)c4n3)cc2	CDK4#CCND1#CCND2#CCND3#CCNB2#CDK1#CCNB1#CCNB3#CCNA2#CDK2#CCNA1#CCNE2#CCNE1#FGFR1#FGFR2#FGFR4#FGFR3	0.683234	0	0	0	Y	0.4607	0	66.29	1	418.535	3.868	6	4	1
CHEMBL143147	CHEMBL143147	Chembl db (v.19)	CC(C)N1C(=O)C=Cc2cnc(Nc3ccc(cc3)N4CCN(C)CC4)nc12	CDK4#CCND1#CCND2#CCND3#CCNB2#CDK1#CCNB1#CCNB3#CCNA2#CDK2#CCNA1#CCNE2#CCNE1#FGFR1#FGFR2#FGFR4#FGFR3	0.683234	0	0	0	Y	0.4653	0	66.29	1	378.471	2.9437	6	4	1
temsirolimus	6918289	PubChem Compound db (STITCH)	CC1CCC2CC(C(=CC=CC=CC(CC(C(=O)C(C(C(=CC(C(=O)CC(OC(=O)C3CCCCN3C(=O)C(=O)C1(O2)O)C(C)CC4CCC(C(C4)OC)OC(=O)C(C)(CO)CO)C)C)O)OC)C)C)C)OC	CCND1#RPS6KB1#RB1#TYMS#CASP3#MTOR#EIF4EBP1#DPYD	0.681679	0	0	0	Y	0	2	241.96	4	1030.29	5.6603	17	11	0
Aclarubicin	2008	PubChem Compound db (STITCH)	CCC1(CC(C2=C(C1C(=O)OC)C=C3C(=C2O)C(=O)C4=C(C3=O)C=CC=C4O)OC5CC(C(C(O5)C)OC6CC(C(C(O6)C)OC7CCC(=O)C(O7)C)O)N(C)C)O	MMP2#TOP2A#HTR2B#HMBS#SOD1#NFE2#CASP3#TOP3A#TOP1MT#TOP1#CASP8#TOP2B#GATA1#GSTP1	0.680149	0	1	0	Y	0	0	217.05	4	811.868	3.1577	16	10	0
Cinnamaldehyde	637511	NaturalCompoundList	C1=CC=C(C=C1)C=CC=O	BAX#BCL2L1#FAS#PARP1#TP53	0.676944	0	1	0	N	0.2518	1	17.07	0	132.159	1.8987	1	2	1
Nickel(2+)	934	PubChem Compound db (STITCH)	[Ni+2]	PDK4#PDK2#OTC#TNFRSF17#KCNQ1#CEACAM1#FSTL3#KEAP1#ESR1#PDXP#HMOX1#GNPNAT1#AURKA#TIMP1#MMP2#BCKDK#FDFT1#TG#DHDH#ECH1#HOXA2#HOXA5#HOXA6#SERPINE1#ACTA2#CCL3#HOXB6#COL1A1#CHPT1#ENPP5#PAPD7#IL5#EHHADH#NEK4#HOXB8#HOXB5#HOXB7#HOXA7#HOXC6#RAB22A#PEPD#MCEE#MIF4GD#C3#CDC25B#TRAP1#SPINK2#HOXD3#MBD4#AP1M2#CDO1#CDY2A#TRMT2A#MNX1#KDM6B#SCO1#ATP13A3#FST#KLB#NT5E#NMT1#ENPP2#NUSAP1#KHK#ATP2B1#LYZ#TGDS#VWF#HSD11B1#…	0.674092	0	0	0	Y	0.9955	0	0	0	58.6934	0	0	0	1
TANSHINONE I	CHEMBL363535	Chembl db (v.19)	Cc1coc2c3ccc4c(C)cccc4c3C(=O)C(=O)c12	PTPRK#MMP7#ASNS#ERCC1#MYBL2#CEACAM6#TFAP4#CALCOCO2#APOC1#ATP6V0B#NDUFB2#ATP6V1E1#ASS1#GFAP#F2RL1#PRPF6#CD33#TP53#DUSP11#LRP5#DCK#ACSL1#PLOD2#FLAD1#NES#GBA#ENC1#TK1#INPPL1#BIRC5#FOS#HDAC3#MYL1#IL8#CASP3#PSMD2#GRB7#PSMB5#ALDH1A3#NDUFV1#CLU#BCKDHB#COL6A1#TESK1#NR1I2#CYP1A2#ALDH3A2#WFDC2#DUSP5#CYP1A1#SP2#MAOB#MIPEP#PARP4#ITGA6#GSTP1#MAP3K1	0.673844	0	1	0	Y	0.0204	0	47.28	0	276.286	4.0956	3	0	1
HCV 796	11561383	PubChem Compound db (STITCH)	CNC(=O)C1=C(OC2=CC(=C(C=C21)C3CC3)N(CCO)S(=O)(=O)C)C4=CC=C(C=C4)F	APAF1#TOP1#CASP9#CASP3	0.672228	0	0	0	Y	0.8435	0	108.23	2	446.492	4.7059	7	8	1
Kaempferol-7-O-beta-d-glucoside	14282776	NaturalCompoundList	C1=CC(=CC=C1C2C(C(=O)C3=C(C=C(C=C3O2)OC4C(C(C(C(O4)CO)O)O)O)O)O)O	BAX#BCL2#CCNB1#CDK1	0.670652	0	1	0	Y	0.297	0	186.37	7	450.393	-1.0462	11	4	0

## Sheet: ChEMBL_Compounds
Compound_Name	Compound_ID	Source	Smiles	Targets (Symbol)	OC_Score	Active_GI50_assay	NaturalCompound	OC_Evidence
Resveratrol	CHEMBL165	Chembl db (v.19)	Oc1ccc(\C=C\c2cc(O)cc(O)c2)cc1	PTGS2#NQO2#PTGS1#CYP3A4#MAOA#CA1#CA5B#CA3#DGCR2#CA2#CA5A#CA4#CA9#CA7#CA13#CA6#CA14#EEF1A2#MYBL2#AURKA#NFKBIA#APEX1#CEACAM1#GRN#SNAI2#EIF5#ESR1#ASNS#KRT20#TRIP13#TNS1#FGF4#PDCD7#NFKB2#FAM107B#TFAP2C#CHGA#LGALS1#CDC6#G2E3#TGM1#SIRT1#ST13#HMOX1#CENPM#XBP1#MYH9#PNPLA5#PRKD1#CGN#ASS1#CDX1#SLC25A11#SFRP1#MMP2#CST4#TGM5#FDFT1#PLAT#GSR#CYP4F2#RELB#RNASEH2A#RPS6KB1#GSK3A#HAS1#SLC5A5#TFPI2#PPIF#PLOD3#TSPAN…	3.09099	1	1	1
Curcumin	CHEMBL116438	Chembl db (v.19)	COc1cc(\C=C\C(=C\C(=O)\C=C\c2ccc(O)c(OC)c2)\O)ccc1O	APP#F3#DYNLL1#AHR#TNFSF10#SNAI2#ERCC1#CFTR#PPP3CC#HMOX1#DCN#CDH17#NFKB2#MAPK12#STS#NFKBIA#MYL12A#BIRC7#TRIB3#HSDL1#TIMP1#MMP2#TSC2#EGR1#CDKN1B#CCL2#SP4#RPS6KB1#SERPINE1#PPIF#ALDOC#NFKB1#CCND1#BIRC2#HOXB5#PFKFB4#GCLC#CLCN6#ABCG2#ENO1#IL1B#MPHOSPH6#TYMP#SRSF6#TREM1#BCL2L2#FNTB#SOX9#VASP#DNAJB9#CYTH4#CDK4#LDLR#RBM39#CCNB1#PER2#CA1#RAMP1#RFXAP#TBC1D1#DRAM1#IL6#FOXF2#CYP2C9#MMP13#SULF1#CYP1B1#EP300#PD…	3.00572	1	1	0
Epirubicin	CHEMBL1237042	Chembl db (v.19)	COc1cccc2C(=O)c3c(O)c4C[C@](O)(C[C@H](O[C@H]5C[C@@H](N)[C@H](O)[C@H](C)O5)c4c(O)c3C(=O)c12)C(=O)CO	CEACAM1#SMPD3#ABCC6#MMP2#APEX1#TP53I3#CCL2#CYP3A5#SERPINE1#RPS6KB1#TAX1BP3#ABCG2#NCK2#TNFSF9#ABCC10#CAB39#SDC1#CYP1B1#ABCB11#EI24#TP53#ABCB1#NPC1#RB1#ATM#AKT1#CDKN2B#CBR1#AKR1B1#FDXR#NQO1#DCXR#CDC25A#TACR1#IL8#YWHAG#CASP3#SP3#AKR1A1#RBBP6#CCNG2#PRKCD#SMPD1#EIF4EBP1#CYP1A2#ANXA2#MAP2K3#PPP1R13L#AKR1B10#MAP3K5#SLC22A2#MTOR#PARP1#ABCC2#MDM4#NRAS#IL6R#ANXA4#CCND3#PLK3#PRC1#XDH#NPPB#AGRN#CYP1A1#ABCC1#…	2.67843	0	0	0
Troglitazone	CHEMBL408	Chembl db (v.19)	Cc1c(C)c2OC(C)(COc3ccc(CC4SC(=O)NC4=O)cc3)CCc2c(C)c1O	CA2#PPARG#PTGS2#ASNS#TRIP13#RFC2#DCN#ESRRA#PDK4#PLA2G4A#CLDN1#CYP19A1#TTK#NID2#RAB26#TRIP6#WISP2#PPP1R15A#CDC6#SLC22A4#TXN2#HMOX1#FAM83D#PCK2#POLE2#VRK1#TRIB3#NFKBIA#MYBL2#RNASEH2A#ORC6#MXRA5#MMP2#SLC7A6#RIPK2#GMNN#CBX1#CYP3A5#SLC5A5#STX1A#NAMPT#HOXA2#RPS6KB1#SERPINE1#CCL3#DNAJC12#RAD51AP1#TMEM97#CCL2#CCND1#NFKB1#CRYAB#GCLC#CDKN1B#NUP107#KIF23#SNRPA#LAMA4#IL5#CDC7#IGFBP5#TNFAIP6#EGR1#TNFAIP3#ABCG…	2.56013	1	0	0
Estradiol	CHEMBL135	Chembl db (v.19)	C[C@]12CC[C@H]3[C@@H](CCc4cc(O)ccc34)[C@@H]1CC[C@@H]2O	ESR1#ESR2#AR#SHBG#ESRRA#ESRRB#AOX1#GPER#M6PR#CYP26B1#CFTR#CYP51A1#PDK4#RALA#BAIAP2L1#HOXA11#TRAPPC6A#RPUSD1#OSBPL7#CD9#MGST1#SNAI2#OTC#GRN#RFC2#RELT#SLC2A3#CREB3L3#LMCD1#CEACAM1#BCL3#REEP1#FSTL3#TRIP13#P4HA2#FGF4#ST6GAL1#TNS1#NGFR#ASNS#PTPN18#FAM107B#TRAM2#NDUFB4#NFKB2#WISP2#UHRF1BP1#HSPB11#PLOD1#KIAA1467#CEACAM6#HSD17B2#PPP1R15A#SLC22A4#RPL6#ABCC6#HAUS4#G2E3#ADH1A#KRT23#CDC6#RAB26#SEMA4G#TMEM14A…	2.47892	0	0	0
Capsaicin	CHEMBL294199	Chembl db (v.19)	COc1cc(CNC(=O)CCCC\C=C\C(C)C)ccc1O	TRPV5#TRPV4#TRPV2#TRPV6#CHEK2#EIF2S1#FABP4#HMOX1#LGALS1#TNFRSF1A#GFAP#SERPINE1#TIMP1#NFKBIA#RIPK2#BIRC2#RPS6KB1#CCND1#IL12B#CDKN1B#LTF#GDF15#TNFSF10#APOC1#FOXA1#PPARG#ABCB1#IL1B#CCNB1#CYP2C9#IL6#TRAF4#MAPK3#PPARA#STAT3#CPT1A#CCNA2#TIMP3#CDK2#PCTP#BNIP2#IGF1R#ERBB2#NPC1#TP53#AKT1#GZMA#TNFRSF10B#ATM#GLUD1#TM7SF2#IGF1#ANGPT1#ACOX1#FABP5#VCAM1#BCL2L1#HSP90B1#BIRC5#IL8#FOS#BAD#HRAS#ANGPT2#PPARD#CASP3#…	2.44344	0	1	1
Etoposide	CHEMBL44657	Chembl db (v.19)	COc1cc(cc(OC)c1O)[C@H]2[C@@H]3[C@H](COC3=O)[C@H](O[C@@H]4O[C@@H]5CO[C@@H](C)O[C@H]5[C@H](O)[C@H]4O)c6cc7OCOc7cc26	CASP3#NCOA3#CDC6#ABCC6#CEACAM1#RPL6#PROCR#BIK#MAPK12#TXN2#NFKBIA#APEX1#RIPK2#BIRC7#CYP3A5#MPO#CCL3#TAX1BP3#EREG#IL4#ARHGDIB#BIRC2#CCND1#LTBR#CYP27B1#CDKN1B#HBEGF#TTK#CDKN1A#NCK2#ABCG2#TP53I3#ABCC10#BCL2L1#BCL2L2#TNFSF9#RRAS#GSTT1#RRM2B#CARD10#GDF15#CYP2E1#SDC1#CCNB1#CHI3L1#EMP1#CAB39#CCDC6#SMAD2#LMNB1#MAPK3#ITGA2B#MCM6#CDC45#CASP6#ABCB1#ERBB3#CDK2#ANKRD10#RB1#BUB1#CCNA2#TP53#ERBB2#AKT1#EMP3#EI24#…	2.41355	1	0	0
Lovastatin	CHEMBL503	Chembl db (v.19)	CC[C@H](C)C(=O)O[C@H]1C[C@@H](C)C=C2C=C[C@H](C)[C@H](CC[C@@H]3C[C@@H](O)CC(=O)O3)[C@@H]12	HMGCR#ACTA2#TG#HMOX1#FDFT1#MMP2#CKM#CYP3A5#CDKN1B#CCND1#RASD1#TNFSF10#APOB#SLCO1B1#LDLR#RAF1#CKMT2#MAPK3#LRP6#CYP2C9#LMNB1#LPIN2#AKT1#PON3#CASP6#TP53#ABCB1#CDK2#RB1#STEAP2#SLC6A3#RHOB#LRP12#CXCL16#CKB#CKMT1B#BIRC5#UGT2B7#FASN#SLCO1A2#UGT1A1#HRAS#CASP2#CASP3#STAB1#CDC42#ABCA1#CASP8#CASP9#LMNB2#CYP3A7#INSIG1#ANK2#ITGAL#AR#CES1#CYP2D6#SREBF2#LMNA#CENPF#PTGS2#TACR2#CYP2C8#ABCC2#NRAS#CCND3#MMP9#STAB2#…	2.39485	1	0	0
Bortezomib	CHEMBL325041	Chembl db (v.19)	CC(C)C[C@H](NC(=O)[C@H](Cc1ccccc1)NC(=O)c2cnccn2)B(O)O	CTSG#PSMB8#PSMB1#PSMB2#PSMB5#CYP2C9#PSMD1#PSMD2#PTGS1#CYP1A2#CYP2D6#CYP2C8#CYP1A1#SLC31A1#IRAK1#ITGAV#BIK#GTPBP1#NIPSNAP1#MORC2#HMOX1#GADD45B#CDC34#SLC2A3#PDK2#ESRRA#HOXA11#RALA#PSMA4#CD9#RB1CC1#PPP5C#KLHL20#NFKB2#KDM4B#STYK1#PSMC4#KIF22#BCL3#CDC6#ESF1#PPP1R15A#CETP#OSGEP#ABCC6#RPS6KB1#GSR#PSMA3#PAPOLA#TTLL12#HDAC10#GZMB#GZMH#MYL12A#NFKBIA#CYP24A1#MAZ#STS#PSMD7#CDC37#CKM#CD79A#PSMB3#PSMA2#OGDH#CC…	2.33657	1	0	0
Vorinostat	CHEMBL98	Chembl db (v.19)	ONC(=O)CCCCCCC(=O)Nc1ccccc1	HDAC3#HDAC4#HDAC1#HDAC7#HDAC2#HDAC10#HDAC11#HDAC8#HDAC6#HDAC9#HDAC5#NCOR2#NR0B1#PSMB1#PEBP1#CCND1#ACTA2#GRN#LMCD1#CBX5#RABAC1#NFKBIA#PROCR#MYBL2#MMP2#ECH1#SDHA#CYP1B1#ADCY7#CDKN1B#IL6#LTA4H#GLI1#ENO1#LDHB#ARHGDIB#ENO2#TUSC2#RRAS#CTSD#TNFSF10#TNFSF9#SLC35A2#HSPB1#TXNDC17#RAF1#ANXA3#TIMP2#SERPINF1#CDK4#CCNB1#PRDX1#SLC1A1#PTGES3#SCPEP1#MAPK3#BLVRB#IL1B#EPAS1#GUCY1B3#YWHAE#PRDX5#DNAJB11#RAD50#BCL2A1#…	2.33481	1	0	0
Flavopyridol	CHEMBL300490	Chembl db (v.19)	CN1CC[C@@H](C(O)C1)c2c(O)cc(O)c3C(=O)C=C(Oc23)c4ccccc4Cl	CDK4#CCND1#CASP9#PHKG2#TBK1#CCNT1#CIT#ABCG2#EIF2AK1#CAMKK1#CDK13#PYGM#MAP2K5#PRKD3#NFKBIA#CDKN1B#TAOK1#TNFSF10#CDK7#MKNK2#CCNB1#CDK17#CDK6#RPS6KA5#CCNE1#PRKCQ#MAPK3#ICK#STAT3#STK17B#TNFRSF10B#RB1#CDK14#CDK2#TP53#EPHA5#CCNA2#PRKCH#HMGA1#KIT#MAP4K2#PRKCE#BIRC5#BCL2L1#DYRK1B#MAPK7#TAOK2#CAMKK2#CASP3#GAK#POLR2A#BID#PIM1#VRK2#PRKCD#PRKD1#MAPK15#E2F1#DMPK#PIP4K2C#CDK9#PIM3#CASP8#ULK2#MCL1#PARP1#CDK19#I…	2.16779	0	0	0
Paclitaxel	CHEMBL428647	Chembl db (v.19)	CC(=O)O[C@H]1C(=O)[C@]2(C)[C@@H](O)C[C@H]3OC[C@@]3(OC(=O)C)[C@H]2[C@H](OC(=O)c4ccccc4)[C@]5(O)C[C@H](OC(=O)[C@H](O)[C@@H](NC(=O)c6ccccc6)c7ccccc7)C(=C1C5(C)C)C	ITGB3#ITGAV#TUBB3#TUBB2B#KIF13A#TUBB1#CYP3A5#ABCC10#OPRD1#TUBA4A#ABCB11#CYP2C9#CYP19A1#CYP1B1#KIF11#NDC80#TUBB4A#ABCB1#ERBB2#NUF2#CCKAR#STARD9#CYP3A7#MC5R#KIF27#TUBA1A#TUBA1C#KIF5B#TUBA1B#TUBA3D#TUBA3E#TUBB6#KIF1C#KIF1A#KIF21B#TUBA8#TUBB2A#KIF21A#TUBB#KIF16B#TUBB4B#PHLDB1#TUBE1#KIF14#CYP2C8#KIF4A#TACR2#TUBAL3#KIF7#KIF4B#ABCC1#ENPP2#PTK6#AURKA#SNAPC1#TFAP2C#SIRT1#IL6#TNFAIP3#DUSP3#NME4#COL1A1#PCOL…	2.1019	1	1	0
Trichostatin	CHEMBL99	Chembl db (v.19)	C[C@H](\C=C(/C)\C=C\C(=O)NO)C(=O)c1ccc(cc1)N(C)C	HDAC3#HDAC4#HDAC1#HDAC7#HDAC2#HDAC10#HDAC11#HDAC8#HDAC6#HDAC9#HDAC5#NCOR2#F3#SF3B3#CYP1A2#ESRRA#PDK4#KDM4B#APEX1#SLC25A1#HMOX1#NFKBIA#AURKA#FGF21#SLC5A5#CCND1#CDKN1B#GCLC#DAPK2#TNFSF9#NR4A1#AHR#ABCC10#CDC25B#CCNB1#DNAJB1#CCNA1#LYZ#CDK4#CCND2#CYP1B1#MAPK3#PRDX1#CCNE1#TP63#RB1#LAMP3#TP53#MAP1LC3B#SLC39A6#CASP3#CXADR#RHOB#CCNA2#TNFRSF10B#SLC1A2#CDKN2B#TJP1#RBP7#ABCC3#AZGP1#IL12A#TSHR#CXCL5#HSPA9#HPG…	1.94752	0	1	1
Ritonavir	CHEMBL163	Chembl db (v.19)	CC(C)[C@H](NC(=O)N(C)Cc1csc(n1)C(C)C)C(=O)N[C@H](C[C@H](O)[C@H](Cc2ccccc2)NC(=O)OCc3cncs3)Cc4ccccc4	CYP3A4#CYP2C9#TBXAS1#SLC47A1#STAT3#CYP3A5#NFKBIA#HMOX1#ABCB11#CYP2E1#CCND1#CCL2#CCL3#NFKB1#CTSD#CDKN1B#ABCG2#IL6#NAPSA#CDK4#CCNB1#SLCO1B1#E2F3#RBL2#CCND2#SCARB1#FASLG#PGA5#CDK6#OPRK1#ABCB1#TP53#CDK2#RB1#SLCO2B1#CDKN2B#REN#CCNA2#PPARG#CCNE2#BIRC5#BCL2L1#FOS#SLCO1A2#PARP1#LEP#CASP3#BACE1#CYP2B6#E2F2#E2F1#CYP3A7#CYP1A2#CYP2D6#CTSE#CYP2C8#LMNA#JUN#ABCC2#PGC#ZMPSTE24#BAK1#TACR2#CDK3#ABCC1#RELA#CASP1	1.916	0	0	0
Dasatinib	CHEMBL1421	Chembl db (v.19)	Cc1nc(Nc2ncc(s2)C(=O)Nc3c(C)cccc3Cl)cc(n1)N4CCN(CCO)CC4	LCK#SRC#ABL1#BCR#EGFR#ERBB2#FGFR1#FYN#YES1#MAPK13#MAPK12#MAPK11#MAPK14#KIT#PDGFRB#BTK#TEC#EPHA2#CSF1R#HCK#EPHB4#CSNK1A1#RAF1#EPHB2#LIMK1#PDGFRA#RIPK2#TXK#PTK6#DDR2#DDR1#MYT1#MSH2#ECT2#IL5#HBEGF#SRMS#LMCD1#RFC2#CDC6#TRIP13#EPHA8#MAP2K5#ASNS#STK10#MYBL2#POLE2#AURKA#VRK1#PCK2#TTK#CCL3#NEFM#CSK#ACTA2#LAMB1#ECH1#RNASEH2A#CPA4#CYP3A5#CCL2#CCL1#CCND1#CRYAB#FBXO5#CD69#CDKN1B#IFNG#MMP1#DDX39A#PPP1R3C#SLC1…	1.87514	1	0	0
Docetaxel	CHEMBL92	Chembl db (v.19)	CC(=O)O[C@@]12CO[C@@H]1C[C@H](O)[C@]3(C)[C@@H]2[C@H](OC(=O)c4ccccc4)[C@]5(O)C[C@H](OC(=O)[C@H](O)[C@@H](NC(=O)OC(C)(C)C)c6ccccc6)C(=C([C@@H](O)C3=O)C5(C)C)C	GHRHR#IL6#CCNB1#HRAS#TYMP#RAF1#BAD#NDC80#TUBA4A#TUBB1#RGS17#KIF11#ABCG2#CYP3A5#CYP1B1#ABCC10#CYP19A1#KIF13A#TUBB2B#MAPK3#TUBB4A#MCAM#TP53#CDK2#CENPE#ABCB1#AKT1#ERBB2#TNFRSF10B#CSF2#KIF5A#STARD9#BIRC5#TUBA1A#KIFC2#TUBA1C#BCL2L1#CHFR#CASP2#CASP3#KLK3#TUBB3#TYMS#TUBA3E#TUBB6#PGR#F2R#KIF1C#KIF1A#CASP9#TUBA3D#TUBA8#TUBA1B#NR1I2#CYP3A7#TUBB#TUBB4B#MAPT#PTK2#KIF25#KIF16B#PSIP1#CASP8#PHLDB1#DPYD#PARP1#PT…	1.83732	1	0	0
Chembl165274	CHEMBL165274	Chembl db (v.19)	CN(C)C(=O)c1cc(Oc2ccc(NC(=O)Nc3ccc(Cl)c(c3)C(F)(F)F)cc2)ccn1	RAF1#CDK4#PDGFRA#MAPK12#GADD45B#STK10#EPHA8#MAP2K5#PPP1R15A#ABCG2#RPS6KB1#XBP1#AURKA#CYP3A5#RIPK2#CCND1#MAPK14#CDKN1B#CDK7#FLT3#TNFSF10#MKNK2#RB1#MAP2K2#HTR2B#CYP2C9#BLK#TAOK1#CCND2#FLT4#PDGFRB#MAPK3#KDR#ABCB11#CDK6#STAT3#ABCB1#CDKL3#EPHA5#AKT1#PLK4#TNFRSF10B#HTR2C#KIT#FLT1#CSF1R#HIPK4#BRAF#HTR6#STK36#CYP1A2#UGT1A1#MC4R#AXL#BIRC5#HIPK3#BCL2L1#AURKC#BCR#EIF2AK3#DDIT4#BAD#CASP3#TAOK2#STAT5A#CASP9#P…	1.81224	0	0	0
CHEMBL34704	CHEMBL34704	Chembl db (v.19)	N\C(=C(\C#N)/C(=C(\N)/Sc1ccccc1N)/C#N)\Sc2ccccc2N	MAP2K1#MAP2K2#RAF1#EIF4EBP1#IFNG#MMP2#CDKN1B#CCND1#WNT5A#EIF4B#MAPK14#IL13RA2#CDK4#IL1B#PPARA#CCNE1#MAPK3#HIF1A#ABCB1#STC2#TP53#CDK2#RB1#HPGD#STC1#TAGLN#RACGAP1#PCSK9#BAD#TYMS#CASP3#PGR#MVP#CLDN4#CASP8#PARP1#MCL1#TXNIP#DKK1#JUN#CCND3#MMP9#NOX1#EPHB6#CYP1A1#ABCC1#NFE2L2	1.68769	1	0	0
Tanespimycin	CHEMBL109480	Chembl db (v.19)	CO[C@H]1C[C@H](C)CC2=C(NCC=C)C(=O)C=C(NC(=O)\C(=C\C=C/[C@H](OC)[C@@H](OC(=O)N)\C(=C\[C@H](C)[C@H]1O)\C)\C)C2=O	ERBB2#HSP90AB1#HSP90AA1#MDM2#CCND1#PNN#NQO1#CDK4#FLT3#RAF1#TP53#TIMP3#MAPK3#RB1#TYMS#HSP90B1#ADAMTS1#AKT1#KIT#BCL2L1#CASP3#CASP9#HSPA5#APAF1#CASP8#MCL1#ALK#SERPINB5#CDK8	1.63256	1	0	0
Belinostat	CHEMBL408513	Chembl db (v.19)	ONC(=O)\C=C\c1cccc(c1)S(=O)(=O)Nc2ccccc2	HDAC1#HDAC3#HDAC6#CDC25B#HDAC7#NFKBIA#KEAP1#HDAC10#NFKB1#AURKA#HDAC5#CASP3#DNAJB1#CCNB1#CDK4#CCNA2#HDAC4#TP53#MAP1LC3B#PA2G4#HDAC11#BIRC5#TPX2#MCM7#IFNGR1#TYMS#CLU#CASP9#TACC1#H1FX#H1F0#EIF4G2#PARP1#DHRS2#CTGF#TUFT1#HDAC8#RELA#INCENP#HDAC2#PEG10	1.58375	0	0	0
CHEMBL1358722	CHEMBL1358722	Chembl db (v.19)	C[C@H]1C[C@@H](C)C(=O)[C@H](C1)[C@H](O)CC2CC(=O)NC(=O)C2	XBP1#SLC5A5#SLC22A4#NFKBIA#RARRES2#CCL2#NFKB1#HBEGF#CYP1B1#EGR2#AHR#EREG#MRPS7#CYP19A1#CYP2E1#MMP13#EIF2S1#IL6#IL1B#MAPK3#ICAM1#SSBP1#OPRK1#ABCB1#ERBB3#ERBB2#TP53#IGFBP4#TNFRSF10B#CCNA2#CDCA5#TJP1#C12orf23#ABCC3#CCL5#TFF1#TGFA#ALPI#PRKCB#CYP2A6#IRS1#BCL2L1#SYNPO#IL8#TP53I11#MAPK7#CASP3#TACC1#SERTAD2#PAPPA#ABCC5#PTN#HIF1A#PLAUR#NBR1#GPAA1#PLD3#SLC25A27#PARP1#CASP8#APAF1#CDC42SE2#CTGF#MCL1#HNRNPH2#…	1.56179	0	0	0
Celecoxib	CHEMBL118	Chembl db (v.19)	Cc1ccc(cc1)c2cc(nn2c3ccc(cc3)S(=O)(=O)N)C(F)(F)F	PTGS2#CA2#CA9#PTGS1#MAPK14#EPHX2#CYP2D6#CCND1#NGFR#BCAR1#TP53#CYP2C9#LTF#CDKN1B#ABCG2#LRP1#CYP19A1#LDLR#GDF15#SORL1#CDK4#CA1#ORM1#CCND2#LRP6#MAPK3#PPARA#MAP2K2#DGCR2#RB1#LRP2#ABCB11#CDK2#CASP6#EGF#ABCB1#HSPA5#LRP12#AKT1#SLC6A3#TNFRSF10B#PLIN2#CA3#MVD#ALB#PDPN#LRP5#CA4#MFI2#CA5A#CD320#BIRC5#BCL2L1#IL8#CASP3#PPARD#CA5B#BID#CA13#PMAIP1#ABCC5#CASP9#DDIT3#CAV1#PDPK1#CYP1A2#ADRB3#CA7#LRP10#CASP8#PARP1#…	1.55268	1	0	0
Pterostilbene	CHEMBL83527	Chembl db (v.19)	COc1cc(OC)cc(\C=C\c2ccc(O)cc2)c1	PTGS1#PTGS2#CASP9#STAT3#CCND1#HMOX1#ITGB8#GDF15#CDKN1B#LDLR#HSPA9#AKT1#TP53#CXCL3#HNRNPM#BCL2L1#CASP3#DDIT3#AMACR#PARP1#BAK1#MCL1#MMP9#JAK2#CYP1A1	1.49726	1	0	0
Epicatechin gallate	CHEMBL36327	Chembl db (v.19)	Oc1cc(O)c2C[C@@H](OC(=O)c3cc(O)c(O)c(O)c3)[C@H](Oc2c1)c4ccc(O)c(O)c4	PGD#KCNH2#BACE1#POLE2#HMOX1#GRN#PPP1R15A#TNFRSF1A#BCL3#CETP#RPL6#FLT3LG#ARHGAP4#TP53#IL4#DECR1#DECR2#MMP2#GSK3A#CD79A#HAS1#COL1A1#PLOD3#CCL2#HDAC5#CCND1#MAPK14#USP5#MLH1#APOB#DUSP4#ABCG2#SELL#TTR#EGR1#SLC25A2#APOE#EFNB2#TNFSF10#LDLR#DNAJB9#PIN1#NUP37#HOXD3#MAPK3#MMP7#ACLY#JAG1#NR0B2#HRSP12#TMEM60#DSG3#TANK#CDK4#IL6#CYBA#PLCE1#ITGAV#ZFAND6#FBN2#ITGA2B#WNT5A#CD81#HSD17B14#ELANE#IL1B#IL27RA#KIAA1109…	1.47384	0	0	0
Depsipeptide	CHEMBL343448	Chembl db (v.19)	C\C=C\1/NC(=O)[C@H]2CSSCC\C=C\[C@H](CC(=O)N[C@H](C(C)C)C(=O)N2)OC(=O)[C@@H](NC1=O)C(C)C	HDAC6#HDAC3#NCOR2#HDAC2#HDAC1#HDAC4#ABCC1#ABCB1#NFKB1#NFKBIA#MAPK3#RAF1#CCNB1#CCNA2#RB1#ERBB2#CASP9#CASP3#EWSR1#PARP1#HIST3H3#NR1I3#RELA	1.40744	0	0	0
Staurosporine	CHEMBL388978	Chembl db (v.19)	CN[C@@H]1C[C@H]2O[C@@](C)([C@@H]1OC)n3c4ccccc4c5c6CNC(=O)c6c7c8ccccc8n2c7c35	GSK3B#PRKCA#PRKCB#PRKCG#PRKCD#PRKCE#PRKCH#CAMK2B#CAMK2G#CAMK2D#CAMK2A#SRC#PRKD3#PRKCI#PRKCQ#PRKCZ#PRKD1#PRKACA#PRKACG#PRKACB#EGFR#RAF1#MAP2K1#MAPK1#MYLK#CDK4#CCND1#KDR#CDK1#IGF1R#PDGFRB#PDGFRA#CCNB2#CCNB1#CCNB3#CCNE2#CCNE1#CDK2#FGFR1#FGFR2#FGFR4#FGFR3#INSR#ABL1#ABL2#MAP2K4#MAP2K6#MAPK13#MAPK12#MAPK11#MAPK14#PHKG2#PHKA2#PHKA1#PHKG1#PHKB#IKBKB#AKT1#AKT2#AKT3#CHEK1#FLT4#KIT#MAPKAPK2#GSK3A#MET#FYN#JA…	1.39959	1	0	0
LY-294002	CHEMBL98350	Chembl db (v.19)	O=C1C=C(Oc2c1cccc2c3ccccc3)N4CCOCC4	PIK3CA#PIK3CB#PIM1#PIK3CD#CYP1A2#MT3#CCND1#EEF1A2#GSK3A#RPS6KB1#TNFAIP3#BIRC2#CDKN1B#GCLC#TNFSF10#FSHB#LGALS3#PDCD4#HTR2B#CCND2#CCNE1#MAPK3#AKT1#TP53#CCNA2#PIK3R1#HTR2C#TNFRSF10B#HSPB8#PLK1#BIRC5#IGF1#BCL2L1#BAD#DDIT4#FOSL1#CASP3#PRKDC#MALT1#PRKCD#HSP90AA1#HIF1A#EIF4EBP1#EIF4G2#PDE5A#ADRB3#CASP8#PIK3CG#PIM3#PIK3C2B#MTOR#MCL1#MMP9#PLK3#CCND3#HTR2A#PRKCZ#CDK8	1.384	1	0	0
Dronabinol	CHEMBL465	Chembl db (v.19)	CCCCCc1cc(O)c2[C@@H]3C=C(C)CC[C@H]3C(C)(C)Oc2c1	CNR1#CNR2#RABGAP1L#BCL2L2#TRIB3#CYP51A1#EIF5#PSMD8#MYL6B#SPTLC2#CBX1#TIMP1#AGO2#MMP2#PPIF#AIMP2#NAMPT#TWISTNB#PSMA2#SERPINE1#HSPA2#NKTR#IFNG#PPFIBP1#TMEM109#CDKN1B#CD69#MLEC#RRP9#IL5#IL4#FOSB#ABCG2#IGFBP5#HSPE1#CTSD#ENO1#VAMP4#EGR1#NDUFB3#PCDHB14#SEC61A1#CD97#HSPH1#TYRO3#TAOK1#PTPRE#LSM7#RAF1#NDUFA2#DNAJB1#GDF15#JUND#MIB1#ITPKA#NUSAP1#PPP1R12A#CYP2C9#EPCAM#IL12RB2#SPAG9#RBM25#NUBP2#ANKRD12#TRPA1#…	1.36357	0	0	0
Camptothecin	CHEMBL65	Chembl db (v.19)	CC[C@@]1(O)C(=O)OCC2=C1C=C3N(Cc4cc5ccccc5nc34)C2=O	TOP1#SSTR1#SSTR2#SSTR4#SSTR3#SSTR5#HTR2B#CEACAM1#SMPD3#LGALS1#TP53I3#CCL2#TAX1BP3#ABCG2#NCK2#TNFSF9#SDC1#PPP1R1B#RBL2#CAB39#IL1B#EP300#RB1#ABCB1#CDK2#RAD51#TP53#EI24#FDXR#CCL5#IL8#CASP9#BID#ERCC4#SP3#CASP2#CASP3#TYMS#TOP3A#RAD51C#XRCC4#MAP2K3#BRCA1#MAP3K5#CASP8#PARP1#IL6R#DPYD#JUN#PLK3#BRCA2#AGRN#GSTP1#PRC1#ANXA4#RELA#MDM2#EPM2AIP1	1.32719	1	1	0
Ciprofloxacin	CHEMBL8	Chembl db (v.19)	OC(=O)C1=CN(C2CC2)c3cc(N4CCNCC4)c(F)cc3C1=O	CYP3A5#IFNG#IL4#CCNB1#HRH4#MMP13#CCNE1#ABCB1#CDK2#MMP3#NOD2#IL8#CASP3#MMP1#CASP9#CYP3A7#CYP1A2#HRH3#CASP8#PARP1#TOP2B#TOP2A#SLC2A1	1.30198	0	0	0
Digitoxin	CHEMBL254219	Chembl db (v.19)	C[C@H]1O[C@H](C[C@H](O)[C@@H]1O)O[C@H]2[C@@H](O)C[C@H](O[C@H]3[C@@H](O)C[C@H](O[C@H]4CC[C@@]5(C)[C@H](CC[C@@H]6[C@@H]5CC[C@]7(C)[C@H](CC[C@]67O)C8=CC(=O)OC8)C4)O[C@@H]3C)O[C@@H]2C	ATP1A1#ATP1B1#ATP1A3#ATP1B2#ATP1A2#ATP1B3#FXYD2#ATP1A4#STAT3#SLCO4C1#SLCO1A2#ABCB1#SLCO1B1#SLCO4A1#ABCB11#SLCO1C1#CYP11A1#SLC51A#SLCO2B1#SLC51B#SLC22A8#NFKBIA#CDKN1B#CHEK2#ATP11A#CCNB1#ATP4A#TP53#ALB#BIRC5#ATP12A#IL8#CASP3#CASP9#CASP8#ABCG2#CCL2#KCNH2#REN#CCL5#HIF1A#IL6R#NPPB	1.21228	1	1	0
Thapsigargin	CHEMBL96926	Chembl db (v.19)	CCCCCCCC(=O)O[C@@H]1[C@@H](OC(=O)\C(=C/C)\C)C(=C2[C@@H]3OC(=O)[C@@](C)(O)[C@@]3(O)[C@H](C[C@](C)(OC(=O)C)[C@@H]12)OC(=O)CCC)C	IL6#CCND1#MAP2K5#XBP1#PPP1R15A#PCK2#GSR#PLOD3#CCL2#GOSR1#BIRC2#HSPE1#TTK#EGR1#LMAN1#CANX#FOSB#CLEC11A#DNAJB9#EIF2S1#KIF20B#ATP2B1#LYZ#ATP2C2#KCNN4#MAPK3#ATP2B3#DNAJB11#COPS4#TXNDC9#YWHAE#PRDX5#CDK2#INHBE#PLK4#TP53#TIMM44#AKT1#ATP6V0D2#LCN2#SCN2A#ATP11A#PLK1#MT1A#KRT8#HSPA9#HSP90B1#CKB#SERPINB2#CASP2#PDIA3#CHAF1A#SCARA3#FOS#MCM7#IL8#CASP3#PDCD6IP#CDC20#KIF15#CCNG2#FGF13#CALR#PMAIP1#HSPA5#NR4A2#CAS…	1.18871	0	0	0
CHEMBL376408	CHEMBL376408	Chembl db (v.19)	CN(C)CC[C@H](CSc1ccccc1)Nc2ccc(cc2[N+](=O)[O-])S(=O)(=O)NC(=O)c3ccc(cc3)N4CCN(Cc5ccccc5c6ccc(Cl)cc6)CC4	BCL2L1#MCL1#BCL2L2#BCL2#BAD#PMAIP1#CASP3#CASP9#CASP8#MKI67	1.1823	0	0	0
CHEMBL2372235	CHEMBL2372235	Chembl db (v.19)	CC(C)[C@H]1NC(=O)CN(C)C(=O)[C@@H]2CCCN2C(=O)[C@H](NC(=O)[C@@H](NC(=O)C3=C(N)C(=O)C(=C4Oc5c(C)ccc(C(=O)N[C@H]6[C@@H](C)OC(=O)[C@H](NC(=O)CN(C)C(=O)[C@@H]7CCCN7C(=O)[C@H](NC6=O)C(C)C)C(C)C)c5N=C34)C)[C@@H](C)OC1=O)C(C)C	TP53#ABCB1#LAMC2#COL1A1#NTHL1#PROCR#ABCC6#IL27RA#TNFSF9#NFKB1#ARHGDIB#SLC22A5#ABCG2#MAP2K4#IL6#RRAS#EMP1#ITGA2B#LMNB1#VMP1#IER5#TP53I11#SPATA18#FADS3#EMP3#TNFRSF10B#STOM#ABHD3#NETO2#AXL#RETSAT#CEBPB#FADD#BCL2L1#GPR137B#DSCR6#CASP2#CASP3#KIF1A#FLNC#STAT1#GAS6#DPYSL4#CASP8#CEL#ROS1#GADD45A#MAP3K7#STMN3#SOS1#POMT1#PLAU#ABCC1#KRT80#BBC3#GRB2	1.17287	1	0	0
Geldanamycin	CHEMBL278315	Chembl db (v.19)	CO[C@H]1C[C@H](C)CC2=C(OC)C(=O)C=C(NC(=O)\C(=C\C=C/[C@H](OC)[C@@H](OC(=O)N)\C(=C\[C@H](C)[C@H]1O)\C)\C)C2=O	HSP90AA1#HSP90AB1#TRAP1#CCND1#RAF1#AHR#KCNH2#MAP2K2#MAPK3#ERBB2#AKT1#HSP90B1#BCL2L1#PGR#NQO1#CASP3#HSPA5#HIF1A#PTK2#PARP1#CHUK	1.16662	1	0	0
CHEMBL347114	CHEMBL347114	Chembl db (v.19)	COc1cc2OC[C@H]3Oc4c5C[C@@H](Oc5ccc4C(=O)[C@@]3(C)c2cc1OC)C(=C)C	ND4#RAD50#UQCRC1#NDUFB4#VDAC1#NDUFB7#POLE2#TXN2#ACO2#MMP2#NAMPT#IFNG#RAD51AP1#MAPK14#FANCE#NDUFB3#SSBP1#EIF2S1#NDUFB2#ARL2#COX4I1#NDUFA10#NDUFB5#CCNH#HTRA2#HUS1#MRPS9#IL6#RAD18#CYP19A1#CP#MAPK3#SLC6A3#RAD51#TP53#ATM#FTH1#UQCRB#HSPA9#FANCC#FANCD2#HTR6#NDUFS4#COL6A3#RFC4#RAD9A#ATP5L#LRRK2#ANPEP#NDUFB8#PPID#EIF2AK3#YWHAG#ATP5I#CASP3#PDHB#MUS81#BAD#SREBF1#LEP#EXO1#ACAD9#NDUFS8#CASP9#MRE11A#NUDT1#ATF4…	1.16193	0	0	0
Oleanolic_acid	CHEMBL168	Chembl db (v.19)	CC1(C)CC[C@@]2(CC[C@]3(C)C(=CC[C@@H]4[C@@]5(C)CC[C@H](O)C(C)(C)[C@@H]5CC[C@@]34C)[C@@H]2C1)C(=O)O	AKR1B10#PLA2G1B#PYGM#PTPN2#CCND1#CASP3#ACP1#ICAM1#POLB#CYP1A2#CASP8#HDAC1#PTPRF#TOP1#PTPN1#TOP2A#AIFM1#PYGL#PYGB#MMP2#HSD11B1#FASN#PARP1#MMP9#BAK1	1.10518	0	0	0
Afimoxifene	CHEMBL489	Chembl db (v.19)	CC\C(=C(/c1ccc(O)cc1)\c2ccc(OCCN(C)C)cc2)\c3ccccc3	ESR1#ESR2#ESRRG#PLD2#ASNS#BCAR1#RHOBTB1#ABAT#CDKN1B#STS#MAP2K5#PPP1R15A#RPL6#AURKA#SLC25A1#MAPK12#NFKBIA#BIK#EIF5#CCND1#CYP3A43#MMP15#PGRMC1#OLFM4#NME3#NME4#DNAJC12#CYP3A5#CBX1#RASD1#AHR#MAPK14#ENO1#MSH2#TNFAIP3#SELL#CTSD#NCAPH#EGR1#DUSP4#HSPB1#EFNB2#NR4A1#UNG#DYNLL1#RNF114#HSPA2#SOX9#KRT13#FOSB#SYMPK#IQGAP1#CCNA1#NDUFA10#RAF1#C20orf194#SDC1#CARD6#BLK#BHLHE40#EIF2S1#CAMK1#NARS#SLC1A1#KHK#BCAR3#PA…	1.07831	1	0	0
Noscapine	CHEMBL364713	Chembl db (v.19)	COc1ccc2[C@H](OC(=O)c2c1OC)[C@@H]3N(C)CCc4cc5OCOc5c(OC)c34	CYP2C19#HIF1A#CYP2C9#TP53#CASP9#BIRC5#CASP3#PARP1	1.03431	1	1	0
CHEMBL196215	CHEMBL196215	Chembl db (v.19)	FC(F)(F)CN1C[C@]2(NS1(=O)=O)[C@@H]3CC[C@H]2Cc4ccc(\C=C\CN5CCC(CC5)C(F)(F)F)cc4C3	PSEN1#PSEN2#APH1B#NCSTN#APH1A#PSENEN#CPE#HSPA12A#KCNQ2#PARP1#EIF1AY#KCNK5#HOXA4#DLL1#FAM111A#HEY2#FAM129A#LGR6#CRB1#KLHDC9#APOBEC3G#SERP2#CNN3#SORCS3#CYP2J2#IFI44#HES5#OLFML2A#C9orf50#FZD8#ABCA1#ASB9#COL2A1#SOD3#DSCAM#FAM198B#GAP43#GATM#ANXA4#CFI#FRMD5#HTATIP2#PERP#PAPSS2#BBC3#TGFBI#SLC2A1#LPAR1#MFNG#SVIL#EMP1#SLC2A4#FMOD#CDKN1B#DLL3#IL1RAP#CYP51A1#TRIP6#LMCD1#PCDHB2#GLI1#PLAT#CDC6#SLCO4A1#CCND1#…	1.03278	0	0	0
Gossypol	CHEMBL51483	Chembl db (v.19)	CC(C)c1c(O)c(O)c(C=O)c2c(O)c(c(C)cc12)c3c(C)cc4c(C(C)C)c(O)c(O)c(C=O)c4c3O	BCL2L1#BCL2#MCL1#ESR1#CCL2#LDHB#BCL2L2#LDHC#AKR1B1#LDHAL6A#CASP9#CASP3#MDK#ID1#LDHA#BBC3	1.02963	1	0	1
CHEMBL218382	CHEMBL218382	Chembl db (v.19)	COc1cc2[C@H]3CC[C@]4(C)[C@H](CC[C@H]4[C@@H]3CCc2cc1OS(=O)(=O)N)OS(=O)(=O)N	STS#CA2#CASP3#CCNB1#BIRC5#KDR#BID#CASP9#MKI67#PARP1	1.00757	1	0	0
Imatinib	CHEMBL941	Chembl db (v.19)	CN1CCN(Cc2ccc(cc2)C(=O)Nc3ccc(C)c(Nc4nccc(n4)c5cccnc5)c3)CC1	ABL1#ABL2#PDGFRB#KIT#CSF1R#PDGFRA#LYN#LCK#BCR#DDR1#DDR2#TBXAS1#ABCG2#NQO2#SLC47A1#SLC47A2#ICAM1#IFNG#EPHA8#KRT14#NFKBIA#RPS6KB1#CYP3A5#ALDOC#CYP2C9#RAF1#LRP1#MAPK14#HSPB1#SORL1#LDLR#CA1#TANK#CDK4#ORM1#BLK#LRP6#TAOK1#ALDH2#EIF4B#LRP2#DGCR2#MAPK3#ABCB11#AKT1#RB1#ABCB1#EGF#CDK2#IGFBP4#PIK3R1#CCNA2#LRP12#TNFRSF10B#CA2#CA3#ALB#LRP5#ABCA3#NAB2#BIRC5#CA4#CD320#CYP3A7#CLK4#CA5A#BCL2L1#IL8#CEBPB#PDHB#CASP…	0.987427	1	0	0
Orlistat	CHEMBL175247	Chembl db (v.19)	CCCCCCCCCCC[C@@H](C[C@@H]1OC(=O)[C@H]1CCCCCC)OC(=O)[C@H](CC(C)C)NC=O	CNR1#DAGLA#DAGLB#ABHD16A#ABHD12#PLA2G7#FAAH#CPB2#NPY#TNFSF10#CDKN1B#LIPF#FAAH2#ERBB2#AOAH#KDR#LIPG#RB1#ETV4#SEC24D#SKP2#DDIT4#FASN#LPL#CASP3#CEL#HSPA5#ATF4#NR1I2#DDIT3#CASP8#PNLIPRP1#PLA2G4A#PYY#PARP1#PNLIPRP3#QRSL1#PNLIP#GCG#KRT81#KDELR3	0.982381	0	1	0
Shogaol	CHEMBL25948	Chembl db (v.19)	CCCCC\C=C\C(=O)CCc1ccc(O)c(OC)c1	TRPV1#DDIT3#CASP9#TRPA1#BCL2L1#CASP3#PARP1#FASLG#ALOX5	0.954037	0	0	0
Colchicine	CHEMBL107	Chembl db (v.19)	COC1=CC=C2C(=CC1=O)[C@H](CCc3cc(OC)c(OC)c(OC)c23)NC(=O)C	TUBB4A#TUBB#TUBA1B#TUBA4A#TUBB4B#TUBB3##TUBB2A#TUBB8#TUBA3E#TUBA1A#TUBA1C#TUBB6#TUBB2B#TUBB1#NFKBIA#VCL#SLC22A3#ABCG2#CCNB1#TUBG2#AHR#CYP2E1#TUBG1#CYP2C9#ABCB1#ABCB4#CASP3#TUBD1#CYP2B6#TUBA3D#PTK2B#CASP9#TUBA8#CHAT#MAPT#TUBE1#SAA1#CYP2C8#JUN#DPP7#TUBAL3#KRT18#DBH#ABCC1#NFATC4#UPP2#CELF2	0.920998	1	0	0
Topotecan	CHEMBL84	Chembl db (v.19)	CC[C@@]1(O)C(=O)OCC2=C1C=C3N(Cc4cc5c(CN(C)C)c(O)ccc5nc34)C2=O	TOP1#HIF1A#ABCG2#TOP1MT#TOP3A#ABCB1#CCNE1#TP53#CASP3#CASP2#CTNNB1#PCNA#CASP8#ABCC2#TOP2A	0.917844	1	0	0
Bisindolylmaleimide ix	CHEMBL6291	Chembl db (v.19)	Cn1cc(C2=C(C(=O)NC2=O)c3cn(CCCSC(=N)N)c4ccccc34)c5ccccc15	PRKCA#PRKD3#PRKCG#PRKCB#PRKCH#PRKCI#PRKCE#PRKCQ#PRKCZ#PRKCD#PRKD1#SIRT2#GSK3B#RPS6KA5#RPS6KB1#RPS6KA3#SIRT3#TP53#SIRT1#ABCA1#AKT1#CAMK2G#CASP3#CASP8	0.898934	0	0	0
Biochanin	CHEMBL131921	Chembl db (v.19)	COc1ccc(cc1)C2=COc3cc(O)cc(O)c3C2=O	MAOA#MAOB#CYP19A1#TNFRSF21#HSD17B2#MMP2#EIF5#CYP27B1#SLC25A3#ENPP5#LXN#CYP1B1#CDH2#SH3GL1#CBR1#NONO#ARID5B#PLAUR#CKB#BCL2L1#MMP14#FOLR1#PFDN5#PGR#CASP3#MMP9#NDUFA5#UGT1A10#CYP1A2#KIAA0247#EPS15#PARP1#GM2A#RELA#UGT1A7#CYP1A1#UGT1A8#AGRN#WWC2#ABCC1#RPUSD3#UBE2D2#ALDH7A1#DERA	0.89269	1	0	0
Grassystatin a	CHEMBL567893	Chembl db (v.19)	COC(=O)[C@@H]1CCCN1C(=O)[C@@H](Cc2ccccc2)N(C)C(=O)[C@H](C)NC(=O)[C@@H](NC(=O)C[C@H](O)[C@H](CC(C)C)NC(=O)[C@H](CC(=O)N)NC(=O)[C@H](CC(C)C)NC(=O)[C@H](OC(=O)[C@@H](OC(=O)[C@H](C(C)C)N(C)C)C(C)C)C(C)C)[C@@H](C)O	CTSD#CTSE#ADAM17#DPP8#MMP13#MMP7#CTSC#CTSZ#MMP11#MMP2#MMP8#TPSG1#CMA1#KLK5#KLKB1#ADAM10#DPP9#CTSK#CASP6#MMP3#CASP10#CAPN1#MMP10#ACE#CELA1#CASP3#PRSS1#MMP14#F2#CASP9#CASP2#BACE1#KLK4#MMP1#CTSS#TPSAB1#PRSS3#CASP8#DPP4#CASP5#MMP9#PLAU#KLK8#F10#CASP1	0.876949	0	0	0
CHEMBL192959	CHEMBL192959	Chembl db (v.19)	CC#C[C@]1(O)CCC2C3CCC4=CC(=O)CCC4=C3[C@H](C[C@]12C)c5ccc(cc5)N(C)C	PGR#CX3CL1#TNFRSF1A#CXCR7#PRODH#LMCD1#RB1CC1#CD4#TRIB2#DCN#SERPINE1#OSTM1#FSTL3#ESR1#CMTM6#CYP3A5#SFRP1#PAGE4#EXOSC5#PLAT#STMN2#SPAG1#REEP6#CCL3#ST6GALNAC2#ALDOC#CCL13#CD69#CDKN1B#FZD10#RAP1B#IL13RA2#IGFBP5#SOX9#DNAJB9#SLC27A5#CYP19A1#IRAK2#APOC1#ACLY#ALDH3B2#SERPINF1#REEP2#KDELR2#ANXA1#HTR2B#MMP7#IL6#ORM1#MMD#MAPK6#NUBP2#CRISPLD2#CCNE1#B3GAT3#WNT5A#CABIN1#LAMC2#LXN#THRA#CNTNAP1#F13A1#PPP2R3A#RB1…	0.869403	0	0	0
Bicalutamide	CHEMBL409	Chembl db (v.19)	CC(O)(CS(=O)(=O)c1ccc(F)cc1)C(=O)Nc2ccc(C#N)c(c2)C(F)(F)F	AR#COPB2#BCHE#CDC6#CD9#HERC5#IGFBP2#TRIB3#CDKN1B#NTS#TP53I3#AAMP#DNAJB9#SNAP25#GPC1#CCNB1#CYP2C9#NUSAP1#TRAM1#LMNB1#ARG2#MAPK3#MAP2K2#PBK#RB1#PECR#LAMP3#ANKIB1#TP53#CCNA2#TK1#ACSL1#LCN2#ASAP2#ROM1#SLC7A11#BIRC5#BUB1B#TPX2#CXCL3#PGR#RACGAP1#ATP5I#PA2G4#IGF1#ADRB2#RRM2#GTPBP2#TERT#B4GALT6#CDC20#ACPP#KLK3#ZMAT3#CASP3#KLK2#CCPG1#FGF13#CCNG2#TYMS#UGT2B17#MYO6#RARB#AMACR#CCNB1IP1#HIST1H2BB#ALDH3A2#ATF3…	0.862863	0	0	0
Nocodazole	CHEMBL9514	Chembl db (v.19)	COC(=O)Nc1nc2ccc(cc2[nH]1)C(=O)c3cccs3	NR0B1#CCL2#NANOG#CCNB1#AHR#TUBA4A#HTR2B#MAPK3#CCAR1#TP53#SLC6A3#ABCC3#HPGDS#IL8#TUBA1C#TUBA1A#BUB1#CASP3#TUBA1B#ADORA2A#QRICH1#PARP1#ABCC2#IL6R#JUN#PPP2R2A#LCMT1	0.850227	1	0	0
CHEMBL180263	CHEMBL180263	Chembl db (v.19)	CC(C)[C@H](OC(=O)Nc1ccccc1)C(=O)NC(CC(=O)O)C(=O)CF	CASP3#CASP6#CASP7#CASP8#CASP9	0.843825	0	0	0
CHEMBL23226	CHEMBL23226	Chembl db (v.19)	CC(C)[C@H](NC(=O)OCc1ccccc1)C(=O)NC(CC(=O)O)C(=O)CF	CASP3#CASP1#CASP6#CASP7#CASP8#CASP9	0.842252	0	0	0
CHEMBL237310	CHEMBL237310	Chembl db (v.19)	CC(C)[C@H](NC(=O)OCc1ccccc1)C(=O)Nc2ccccc2C(=O)NC(C(=O)O)C(=O)CF	CASP3#CASP1#CASP6#CASP7#CASP8#CASP9	0.842252	0	0	0
Niclosamide	CHEMBL1448	Chembl db (v.19)	Oc1ccc(Cl)cc1C(=O)Nc2ccc(cc2Cl)[N+](=O)[O-]	STAT3#CSNK1E#GOT2#ENO2#ATP5D#SLC2A3#DVL2#CCND1#DECR1#PPP2CB#ALDOC#WNT3#PFKM#TP53#CCND2#NDUFA10#CYP2C9#NDUFB10#EP300#PRKCQ#NDUFS3#NDUFA7#WNT3A#ACSL1#NOTCH1#ATP5A1#ATP5L#AIFM1#CTBP1#FOSL1#AXIN2#CASP3#PPARD#PKM#NDUFS8#DVL3#ENO3#CYP1A2#PPP2R2C#PPP2R2B#FZD9#CTNNB1#ACACA#S100A4#DVL1#ECHDC1#FZD5#NDUFS2#MCL1#HEY2#ECHS1#CCND3#ATP6AP1#ALDOB#NDUFA8#CYP1A1#JAK2#TPI1#LDHA#SLC2A1	0.835975	0	0	0
CHEMBL185356	CHEMBL185356	Chembl db (v.19)	CC(C)[C@H](NC(=O)OCc1ccc(Cl)cc1Cl)C(=O)NC(CC(=O)O)C(=O)CF	CASP3#CASP7#CASP8#CASP9#CAPN1	0.834379	0	0	0
Sunitinib	CHEMBL535	Chembl db (v.19)	CCN(CC)CCNC(=O)c1c(C)[nH]c(\C=C\2/C(=O)Nc3ccc(F)cc23)c1C	KDR#PDGFRB#FGFR1#FLT3#CSF1R#KIT#FLT4#ABL1#HCK#SRC#CSNK1A1#RET#CHEK1#CHEK2#RPS6KA1#RPS6KA3#ALK#LCK#FLT1#LRRK2#IKBKE#DYRK3#MAST1#CAMKK1#AURKA#STK10#MAP2K5#RPS6KB1#CYP3A5#PGF#STK38#TTK#ABCG2#PRKD3#CAMK1#CDK7#CSNK1G2#PDGFRA#IL6#BLK#PRKCQ#RPS6KA5#NUAK1#TAOK1#DAPK2#ICK#MAP2K4#KCNH2#MAP2K2#CSNK2A2#CDK14#LTK#EIF2AK4#TYRO3#STK17B#MAP4K3#CDK6#ABCB1#MAP3K13#MYLK4#CDK2#MAP3K12#PIP4K2B#IGF1R#HUNK#PLK4#EPHA5#N…	0.828189	1	0	0
Gefitinib	CHEMBL939	Chembl db (v.19)	COc1cc2ncnc(Nc3ccc(F)c(Cl)c3)c2cc1OCCCN4CCOCC4	EGFR#ERBB2#HCK#EPHB4#ABCG2#EPOR#STK10#MAP2K5#RIPK2#CGRRF1#AURKA#IFI27L2#FGF6#RPS6KB1#CYP3A5#CCND1#NFKB1#MAPK14#CDKN1B#PRKD3#MLH1#MKNK2#FLT3#GADD45G#GUCY2D#CDK7#FLT4#CYP2C9#BLK#ORM1#STK17B#MAPK3#KDR#ABCB11#NPTX2#ERBB3#ABCB1#IGF1R#CDKN2B#BIRC5#ALB#HIPK4#PRKD2#TGFA#AXL#SBK1#GNB2#BTK#TERT#GAK#BRSK1#MAP4K4#TYMS#STK17A#CAMK2G#IFI6#CSNK1D#LIMK1#PHKG2#EPHB3#CYP2F1#LCK#ERBB4#FOXO3#CAV1#FGR#ATG7#ESR2#DUSP9…	0.826547	1	0	1
Melatonin	CHEMBL45	Chembl db (v.19)	COc1ccc2[nH]cc(CCNC(=O)C)c2c1	MTNR1A#MTNR1B#NQO2#CXCR6#ESR1#DRD4#HEBP1#C5#GPR50#SIRT1#PDYN#OPRD1#EPX#MPO#PPY#CXCL6#CCND1#AKT1#ADCY7#NPY#CCR7#C3#S1PR4#GALR3#MCHR1#AANAT#CCNB1#SSTR4#FABP4#NMUR2#HTR2B#HRH4#CDK4#ANXA1#TP53#CYP19A1#CCL21#CCL27#CYP2C9#ADCY3#CYP1B1#NMU#OPRK1#GAL#SSTR1#GPR17#CXCR7#ADRA2A#MCHR2#APP#PPARG#CXCL13#SST#CCL16#CCL5#CXCL5#ADCY9#CXCL16#SSTR5#CXCL3#CXCR1#CCR1#ADCY1#RGS20#GPER#C3AR1#PNOC#MTOR#GALR2#P2RY14#NMUR1…	0.825589	1	0	0
ICARISIDE II	CHEMBL497293	Chembl db (v.19)	COc1ccc(cc1)C2=C(O[C@@H]3O[C@H](C)[C@@H](O)[C@H](O)[C@@H]3O)C(=O)c4c(O)cc(O)c(CC=C(C)C)c4O2	PDE5A#CASP9#CASP3#PARP1	0.81077	0	0	0
ALPHA-ENDOSULFAN	CHEMBL1890408	Chembl db (v.19)	ClC1=C(Cl)[C@@]2(Cl)[C@@H]3COS(=O)OC[C@@H]3[C@]1(Cl)C2(Cl)Cl	GABRR1#GABRA1#GABRB1#GABRG2#GABRB3#GABRA6#MMP7#RAF1#HSPB1#SNAI1#SNAI2#WISP2#NFKB1#CYP26A1#COL1A1#CCND1#MAPK14#ESR2#ABCB1#MAP2K2#CYP19A1#LEF1#MAPK3#ITGA5#TFF1#HSP90B1#TERT#CASP3#PGR#HSPA5#CYP2B6#PTK2#RARB#NR1I2#S100A4#FN1#NR1I3#JUN#CYP1A1	0.804708	0	0	0
CHEMBL316139	CHEMBL316139	Chembl db (v.19)	COc1cc(C[C@@H](C)[C@@H](C)Cc2ccc(O)c(O)c2)ccc1O	ALOX15#TP53#CASP9#CASP3#BBC3	0.790297	0	0	0
CHEMBL330535	CHEMBL330535	Chembl db (v.19)	CC(C)C[C@H](NC(=O)COc1cccc2ccccc12)C(=O)N[C@@H](CC(=O)O)C=O	CASP3#CASP6#CASP8#CASP1#CASP9#CASP5#CARD16	0.784003	0	0	0
Combretastatin a4	CHEMBL67	Chembl db (v.19)	COc1ccc(\C=C/c2cc(OC)c(OC)c(OC)c2)cc1O	TUBB4A#TUBB#TUBA1B#TUBA4A#TUBB4B#TUBB3##TUBB2A#TUBB8#TUBA3E#TUBA1A#TUBA1C#TUBB6#TUBB2B#TUBB1#ABCB1#TUBA3D#CYP1A1#CYP1B1#TP53#NGFR#BIRC2#BCL2L10#TNFRSF21#FASLG#APAF1#CCND1#CDK4#CDKN1B#CDKN2B#MAPK3#CCNE1#CDK6#CDK2#CCND3#CYP1A2	0.77141	1	0	0
Cerivastatin	CHEMBL1477	Chembl db (v.19)	COCc1c(nc(C(C)C)c(\C=C\[C@@H](O)C[C@@H](O)CC(=O)O)c1c2ccc(F)cc2)C(C)C	HMGCR#CASP3#ABCG2#OPRD1#APOB#CYP3A5#CCL2#SERPINE1#IL6#SLCO1B1#ABCB1#CYP2C9#ICAM1#IL8#NOS3#CYP2D6#CYP2B6#CASP9#CASP8#NR1I2#CYP3A7#NR1I3#ABCC2#CYP2C8#BMP2#RHOA	0.769916	0	0	0
CHEMBL597754	CHEMBL597754	Chembl db (v.19)	CNC(=O)c1nn(C)c2c1CCc3cnc(NC4CCN(CC4)C(=O)C5CCN(CC5)S(=O)(=O)C)nc23	CCNA2#CDK2#CCNA1#CCNE1#CDK1#CCNB1#CDK5#CDK5R1#CDK4#CCND1#GSK3B#MAPK1#AURKA	0.765093	0	0	0
Navitoclax	CHEMBL443684	Chembl db (v.19)	CC1(C)CCC(=C(CN2CCN(CC2)c3ccc(cc3)C(=O)NS(=O)(=O)c4ccc(N[C@H](CCN5CCOCC5)CSc6ccccc6)c(c4)S(=O)(=O)C(F)(F)F)C1)c7ccc(Cl)cc7	BCL2L1#CASP3#BAD#GSN#CASP9	0.761959	0	0	0
(-)-Epicatechin	CHEMBL583912	Chembl db (v.19)	O[C@@H]1Cc2c(O)cc(O)cc2O[C@@H]1c3ccc(O)c(O)c3	ALPL#CA5A#CA4#DGCR2#CA1#CA2#CA3#CA9#CA5B#CA13#CA6#CA7#CA14#NPM1#HMOX1#GRN#CD9#FLT3LG#RPL6#ARHGAP4#STAT5B#SERPINE1#PLAT#ABCG2#HOXD3#TNFRSF8#MAPK3#CD81#ICAM1#CEBPG#FTH1#SLC20A1#NOTCH1#NFE2L2#STAT6#TK1#HCFC1#CD19#CASP3#SULT1A1#BID#CASP9#IL32#RARB#ATF4#TOP1#ITGAL#PTK2#HSPD1#TCF7#ANXA2#CASP8#DNMT1#STAT1#PTGS2#IRF4#PLAU#IL2RA#DEK#EWSR1#TOP2A#IL10#BACE1#ALPI#ALPPL2#POLB#ALPP#DHRS2#DECR2#DECR1#PECR#HSD17…	0.751144	0	1	0
Bupivacaine hydrochloride	CHEMBL1200396	Chembl db (v.19)	Cl.CCCCN1CCCCC1C(=O)Nc2c(C)cccc2C	CYP2D6#SCN8A#KCNQ1#SCN2B#CYP1A2#SCN3A#CLU#SCN3B#CASP3#SCN5A#SCN4B#CASP9#SCN1B#PARP1#SCN10A	0.736839	0	0	0
CHEMBL152133	CHEMBL152133	Chembl db (v.19)	CN(C)c1ccc(cc1)C(=O)NCc2ccc(\C=C\C(=O)NO)cc2	HDAC3#HDAC4#HDAC1#HDAC7#HDAC2#HDAC10#HDAC11#HDAC8#HDAC6#HDAC9#HDAC5#MCL1#CCND2#CCNB1#BCL2L1#CASP3	0.732053	0	0	0
CHEMBL1329826	CHEMBL1329826	Chembl db (v.19)	OCC1OC(C(O)C(O)C1O)c2c(O)cc3Oc4cc(O)c(O)cc4C(=O)c3c2O	ALPI#UGT2B7#BCL2L1#CYP2A6#CYP2C9#CCNB1#ABCB1#PPARA#TERT#CASP3#CYP1A2#RELA#NGF#CYP1A1#PLA2G2A	0.724195	0	0	0
PURVALANOLA	CHEMBL23327	Chembl db (v.19)	CC(C)[C@H](CO)Nc1nc(Nc2cccc(Cl)c2)c3ncn(C(C)C)c3n1	CDK1#CCNB2#CCNB1#CCNB3#CCNA2#CDK2#CCNA1#CCNE2#CCNE1#CDK4#CCND1#CDK5#PAK4#SRC#CSNK1G2#FLT3#CDK6#BLK#CDK7#TXK#MAPK3#MELK#DYRK1B#CSNK1G1#MAP3K11#ULK1#CLK4#PTK2B#YES1#CLK1#SRPK2#CLK2#NTRK3#CSNK1G3#SRPK3#CDK9#FGR#MUSK#HCK#NEK11#TNK2#CDK3#ULK3	0.721018	1	0	0
SIROLIMUS	CHEMBL413	Chembl db (v.19)	CO[C@@H]1C[C@H](C[C@@H](C)[C@@H]2CC(=O)[C@H](C)\C=C(/C)\[C@@H](O)[C@@H](OC)C(=O)[C@H](C)C[C@H](C)\C=C\C=C\C=C(/C)\[C@H](C[C@@H]3CC[C@@H](C)[C@@](O)(O3)C(=O)C(=O)N4CCCC[C@H]4C(=O)O2)OC)CC[C@H]1O	FKBP1A#MTOR#CYP3A5#RPS6KB1#CCND1#CDKN1B#CCNA1#SLCO1B1#CDK4#CYP2C9#RHEB#ABCB1#CDK2#RB1#AKT1#CCNA2#PDCD4#IRS1#RPTOR#EEF2#RPS6KB2#FKBP2#EIF4G1#CD28#CYP3A7#HIF1A#EIF4EBP1#RYR1#RYR2#JUN#CCND3#IL2RA#FKBP1B#RYR3#AKT2#IL10#PPIA#SOD1#OPRK1#FGF2#SLC47A1	0.717934	0	1	0
CHEMBL62993	CHEMBL62993	Chembl db (v.19)	O=C1Nc2ccc(cc2C1=O)S(=O)(=O)N3CCC[C@H]3COc4ccccc4	CASP3#CASP7#CASP1#CASP2#CASP9	0.705288	0	0	0
CHEMBL60190	CHEMBL60190	Chembl db (v.19)	COC[C@@H]1CCCN1S(=O)(=O)c2ccc3NC(=O)C(=O)c3c2	CASP3#CASP7#CASP9	0.703712	0	0	0
CHEMBL140808	CHEMBL140808	Chembl db (v.19)	CN1CCN(CC1)c2ccc(Nc3ncc4C=CC(=O)N(C5CCCCC5)c4n3)cc2	CDK4#CCND1#CCND2#CCND3#CCNB2#CDK1#CCNB1#CCNB3#CCNA2#CDK2#CCNA1#CCNE2#CCNE1#FGFR1#FGFR2#FGFR4#FGFR3	0.683234	0	0	0
CHEMBL143147	CHEMBL143147	Chembl db (v.19)	CC(C)N1C(=O)C=Cc2cnc(Nc3ccc(cc3)N4CCN(C)CC4)nc12	CDK4#CCND1#CCND2#CCND3#CCNB2#CDK1#CCNB1#CCNB3#CCNA2#CDK2#CCNA1#CCNE2#CCNE1#FGFR1#FGFR2#FGFR4#FGFR3	0.683234	0	0	0
TANSHINONE I	CHEMBL363535	Chembl db (v.19)	Cc1coc2c3ccc4c(C)cccc4c3C(=O)C(=O)c12	PTPRK#MMP7#ASNS#ERCC1#MYBL2#CEACAM6#TFAP4#CALCOCO2#APOC1#ATP6V0B#NDUFB2#ATP6V1E1#ASS1#GFAP#F2RL1#PRPF6#CD33#TP53#DUSP11#LRP5#DCK#ACSL1#PLOD2#FLAD1#NES#GBA#ENC1#TK1#INPPL1#BIRC5#FOS#HDAC3#MYL1#IL8#CASP3#PSMD2#GRB7#PSMB5#ALDH1A3#NDUFV1#CLU#BCKDHB#COL6A1#TESK1#NR1I2#CYP1A2#ALDH3A2#WFDC2#DUSP5#CYP1A1#SP2#MAOB#MIPEP#PARP4#ITGA6#GSTP1#MAP3K1	0.673844	0	0	0

## Sheet: PubChem (STITCH db)_Compounds
Compound_Name	Compound_ID	Source	Smiles	Targets (Symbol)	OC_Score	Active_GI50_assay	NaturalCompound	OC_Evidence
Caswell No. 059	14888	PubChem Compound db	[O-2].[O-2].[O-2].[As+3].[As+3]	CDC37#RNASEH2A#CKM#HSD17B2#RANBP9#CACNG3#RALA#CD9#SPATA20#CX3CL1#NDUFAB1#ICAM3#GABARAPL2#PLEKHG6#TRIB2#TNFRSF17#RFC2#CD22#SLC2A3#MKRN2#TRIP13#ACTL6B#TNFRSF1A#VASH1#WISP2#KEAP1#NFKB2#MNT#ASNS#RELB#GSTZ1#PSMD8#RPL6#ZW10#ITGB4#PPP1R13B#PPP1R15A#TFAP2C#SIRT1#ADH1A#CMTM6#GSTA3#CDC6#NANS#PLEK2#MARCH2#CDC34#HMOX1#LGALS1#RASL10A#C14orf105#ST13#CBX7#PYGL#ACO2#ECH1#PLLP#EEF1A2#MTHFD1#SPTLC2#EIF5#AURKA#PCK2…	2.87534	0	0	0
Sodium arsenite	443495	PubChem Compound db	[O-][As]=O.[Na+]	PDHB#PRND#PTGES3#IL4#ERCC1#CFTR#CD4#CD9#PILRA#TNFRSF1A#SLC2A3#RFC2#ADCK2#KCNQ1#TRIB2#NFKB2#HSD17B10#BCL3#KRT14#MNT#HMOX1#CBX5#UQCRC1#ITGB4#RPL6#TGM1#TFAP4#NAT14#LGALS1#SIRT1#GADD45B#MAPK12#IL12B#HYAL4#PDIA2#EEF1A2#PIGH#TXN2#GNPNAT1#MYBL2#APEX1#NFKBIA#MMP2#PGRMC1#TRIB3#NTHL1#TLR8#NDFIP2#WASL#TSC2#GSR#AGO2#HOXA5#RAB3A#PIK3R2#NAMPT#GSK3A#LAMB1#SPARC#CRYAB#RPS6KB1#ACTA2#WNT3#UTP18#TADA2A#COL1A1#CCL2#…	2.50507	0	0	0
7,8-Dihydro-7,8-dihydroxybenzo(a)pyrene 9,10-oxide	41322	PubChem Compound db	C1=CC2=C3C(=C1)C=CC4=C3C(=CC5=C4C6C(O6)C(C5O)O)C=C2	AGPS#MCM6#SPATA20#HOXA11#SKAP2#RALA#PDK4#GPSM2#NCAPG#TAX1BP3#TRIP13#FAM13B#INMT#STARD3NL#RHBDD2#CRY1#SS18L2#MGST1#ERCC1#RB1CC1#SNAI2#REEP1#MRPS10#FAM65C#DCN#NFE2L3#GRN#VAMP3#BCL3#KDM4B#AQR#LMCD1#TNFRSF1A#KIF22#GADD45B#TRAM2#ASNS#KEAP1#MNT#CDK13#STK10#FAM107B#TMEM131#HEATR6#ERLEC1#OSTM1#WISP2#UHRF1BP1#TECR#CDC6#PPP1R15A#TDRD3#CPNE3#G2E3#ABCC6#MARCH2#GSTA3#CBX5#PSMD5#TGFBR3#ZNF184#VCL#NUFIP2#ARL2BP…	1.85489	0	0	0
Arsenite	544	PubChem Compound db	[O-][As]([O-])[O-]	HMOX1#XBP1#KEAP1#TNFRSF1A#KRT14#MAPK3#MMP2#NFKBIA#APEX1#TIMP1#CYP24A1#PLAT#SERPINE1#CCL2#RPS6KB1#GCLC#BIRC2#CCND1#ENO2#LTBR#MAP2K2#KRT1#ENO1#EREG#BMP4#TIMP2#SLC38A2#CCNB1#JAG1#EIF2S1#IL6#MMP7#CYBA#TGFB2#PRKDC#AQP3#TNFRSF10B#WNT5A#TP63#KRT10#TP53#AKT1#AQP7#IL18#NOTCH1#PDCD4#COL1A2#ACTG2#HSPA9#BIRC5#PDIA3#CEBPB#NKRF#COL3A1#CASP3#DDIT4#IL8#PPARD#CDC20#CD34#HSPA6#TNFRSF12A#PGR#NQO1#HSPA5#FAM83A#C1QTN…	1.85143	0	0	0
alpha-Tocopherol	14985	PubChem Compound db	CC1=C(C(=C2CCC(OC2=C1C)(C)CCCC(C)CCCC(C)CCCC(C)C)C)O	CDKN1B#GPN3#MLEC#ACO2#REEP1#SKAP2#ARF5#TMEM176A#PSMC4#SPATA20#HOXA11#COPZ2#ERCC1#RANBP9#DCN#TTC17#ZFY#GRN#APPBP2#CBX7#ADH7#TRO#TNS1#TRAM2#MNT#CDK13#HAUS4#TRIP6#UQCRC1#SPAG7#GOLGA3#HMOX1#TIMM13#DHPS#CBX5#KLHL20#SIRT1#RAB26#HMGXB4#SEC14L3#CBY1#SLC25A1#MTMR9#TRIB3#EIF5#PIGH#CERK#ALKBH1#AHSA1#C20orf27#NFKBIA#APEX1#EEF1A2#NSFL1C#PYGB#PYCRL#MMP2#IDH3G#FERMT1#POLI#STAG2#TIMP1#DHODH#PLLP#STUB1#POLR2C#TSC…	1.7636	0	0	0
Vitamin e	2116	PubChem Compound db	CC1=C(C(=C2CCC(OC2=C1C)(C)CCCC(C)CCCC(C)CCCC(C)C)C)O	ZNF331#SLC6A8#MRPL4#USF2#ARF5#UQCRC1#GRN#SPATA20#SKAP2#TMEM176A#COPZ2#HOXA11#DCN#ERCC1#RANBP9#TTC17#TRIP6#TNS1#APPBP2#ZFY#PSMC4#REEP1#CDK13#TRO#MNT#TRAM2#RABAC1#KLHL20#SPAG7#GOLGA3#CBX5#HAUS4#ADH7#DHPS#RAB26#SEC14L3#SIRT1#TIMM13#APEX1#ACO2#CBY1#SLC25A1#CBX7#HMGXB4#HMOX1#EIF5#PIGH#CERK#ALKBH1#AHSA1#PLLP#FERMT1#PYGB#NFKBIA#NSFL1C#TRIB3#EEF1A2#C20orf27#STAG2#POLI#IDH3G#MMP2#TIMP1#PYCRL#TSC2#DHODH#PO…	1.7636	0	0	0
Mitomycin	5746	PubChem Compound db	CC1=C(C(=O)C2=C(C1=O)N3CC4C(C3(C2COC(=O)N)OC)N4)N	APEX1#CCL2#MAPK14#TP53I3#EGR1#BMP4#TYMP#CCNB1#DDB2#MAPK3#SUB1#ABCB1#RB1#RAD51#TP53#SOD1#AKT1#IL18#APP#RFC4#NOS3#BCL2L1#IL8#MMP14#BAD#CASP3#TYMS#NQO1#NOS1#TOP3A#NOS2#TOP1MT#CASP9#RAD51C#ATF4#XRCC4#RPS3A#RASSF1#BRCA1#EPHA2#CASP8#XRCC2#FAN1#TOP1#PARP1#PTGS2#FASLG#SGK1#GADD45A#NDOR1#MAPRE1#PRKCZ#PCNA#XDH#RBBP7#BRCA2#MX1#GSTP1#ABCC1#RELA#TGFBI#MDM2	1.75701	1	0	0
15-deoxyprostaglandin J2	5311211	PubChem Compound db	CCCCCC=CC=C1C(C=CC1=O)CC=CCCCC(=O)O	NFKBIA#HMOX1#TG#IFNG#NFKB1#CDKN1B#BIRC2#CCNB1#GCLC#FABP4#HSPB1#GFAP#IL1B#TRPA1#CCND2#CCNE1#EP300#MAPK3#CCNA2#CDK2#ICAM1#RB1#PPARG#IL8#HDAC3#PCSK9#CASP9#CASP3#PPARD#LEP#CYP4A11#MMP1#MYB#RARB#HIF1A#FN1#PTGS2#CASP8#PRODH#PARP1#CCND3#HDAC1#TBXA2R#RELA#HDAC2	1.75229	0	0	0
ACMC-20lrps	1444	PubChem Compound db	CCCCCC=CC=C1C(C=CC1=O)CC=CCCCC(=O)O	HMOX1#TG#NFKBIA#NFKB1#GCLC#CDKN1B#BIRC2#IFNG#HSPB1#GFAP#CCNB1#FABP4#IL1B#TRPA1#CCND2#CCNE1#EP300#MAPK3#CASP9#ICAM1#RB1#CDK2#CCNA2#PPARG#PCSK9#HDAC3#PTGDR#IL8#CYP4A11#PPARD#CASP3#LEP#MMP1#PTGS2#PTGDR2#RARB#MYB#HIF1A#FN1#PARP1#CASP8#PRODH#CCND3#HDAC1#TBXA2R#RELA#HDAC2	1.74757	0	0	0
2'-Deoxy-2',2'-difluorocytidine	3461	PubChem Compound db	C1=CN(C(=O)N=C1N)C2C(C(C(O2)CO)O)(F)F	HSPA5#IFNG#SLC2A3#APOH#PPP1R15A#THPO#CDKN1B#CYP24A1#MPO#CCL3#CSF3#CCL2#BIRC2#CCND1#VGF#GLRX#IL4#RGS2#TNFAIP3#EGR1#ABCC10#VWF#CCNB1#APCS#LYZ#IRAK2#IL6#A2M#PPFIA4#WNT5A#LIFR#MARS#VMP1#IL1B#MAPK3#ARF1#ERBB3#ICAM1#EGF#ABCB1#IQGAP1#TP53#CSF2#DCK#NOTCH1#FBXO25#TNFRSF10B#MAGEC1#ANK3#VCAM1#KRT8#PDZK1IP1#IL15#RNF149#CXCL3#ALDH1A1#CKB#GAS1#JAM3#NNMT#TK2#MMP3#RRM1#CEBPB#RRM2#IL16#BCL2L1#PCSK9#IL13#REG3A#ACP…	1.72553	0	0	0
Gemcitabine	60749	PubChem Compound db	C1=CN(C(=O)N=C1N)C2C(C(C(O2)CO)O)(F)F.Cl	TP53#IQGAP1#CCL2#SLC2A3#CSF3#PPP1R15A#THPO#APOH#CYP24A1#MPO#CCL3#IL6#BIRC2#CCND1#IFNG#CDKN1B#EGR1#RGS2#IL4#GLRX#TNFAIP3#ABCC10#VGF#IRAK2#CCNB1#APCS#LYZ#VWF#LIFR#MARS#VMP1#IL1B#MAPK3#WNT5A#ERBB3#EGF#ICAM1#ABCB1#MDM2#CEBPB#ANK3#ARF1#PPFIA4#NOTCH1#FBXO25#TNFRSF10B#KRT8#DCK#MAGEC1#CXCL3#PDZK1IP1#VCAM1#RNF149#RRM1#CSF2#IL15#ALDH1A1#NNMT#CKB#GAS1#JAM3#MMP3#TK2#IL13#REG3A#RRM2#BCL2L1#IL16#PCSK9#PTK2#IL8…	1.72553	0	0	0
Zinc	23994	PubChem Compound db	[Zn]	ARF5#CFTR#HSPB6#PDK4#USH1C#NDUFAB1#PDK2#CD9#CPA1#QPCTL#PPP5C#ERCC1#GABARAPL2#MYOC#OTC#RTN4R#DCN#TNFRSF17#RFC2#TLL1#HDAC7#ISOC2#CD22#TRPM5#OTUD5#ACAP1#KDM4B#CIC#CEACAM1#TNFRSF1A#CELSR3#EPHA8#TRIP13#P4HA2#ISOC1#CPB2#TRAM2#NFKB2#SLC13A1#RPS5#NME8#MT3#RPL6#UQCRC1#FLT3LG#GNPTG#EFNB1#ESR1#ADH7#ADH1A#CBX5#NANS#GSTA3#SIRT1#STX1B#EFNA2#IGFALS#MAPK12#MMP11#SF3A1#USP18#CENPM#DMC1#HSCB#BIK#HMOX1#CBX7#TAB1#MY…	1.69343	0	0	0
methylarsonous acid	161491	PubChem Compound db	C[As](O)O	MAPK3#GCLC#CEACAM1#MGST1#MMP2#HMOX1#CYP24A1#GSTZ1#NFKBIA#IL23A#GSR#SERPINE1#PIK3R2#WASL#BIRC2#NFKB1#CCL2#COL1A1#CCND1#CRYAB#GDF15#TP53I3#IL4#HBEGF#SPARC#IGFBP5#TNFAIP3#ARPC1B#EREG#IRF1#E2F8#CYP4F11#HSPB1#CCND2#GSTM3#NTS#CDK7#PDGFRA#EMP1#DDB2#PAK6#IL6#DRAM1#IL1RN#NMT1#CD302#CTSS#OXSR1#XPC#TP53#ICAM1#IL1B#STAT3#IL7#WNT5A#GATA6#RB1#CDH6#AMIGO2#PIK3R1#SOD1#ZCCHC2#ERBB2#SKP2#AKT1#BMP3#LCN2#GSDMC#GJA1#…	1.68467	0	0	0
Arsenic	5359596	PubChem Compound db	[As]	WARS2#PRDM2#HSD17B10#YBX2#TNFRSF1A#RFC2#MGST1#ERCC1#KEAP1#UQCRC1#MT3#NIPSNAP1#VCL#HMOX1#GADD45B#ENO1#CCL2#AHCY#SOS2#AURKA#CCL22#MMP15#ALDH3A1#MPO#SERPINE1#PRKD3#GCLC#NFKB1#CCL1#DUSP3#KRR1#CCND1#IL18R1#IL1R1#CDKN2B#ERP29#KRT1#NRN1#EGR1#GSC#HDHD3#HOXB5#KCNJ2#TWIST1#TNFSF10#TNFAIP6#IL13RA2#PCDHGA12#IRF1#GOT2#TNFSF9#BMP4#SOX9#CARD10#PIAS1#KLF16#E2F8#NARG2#OASL#CCNA1#GDF15#APOE#NCAN#ZNF331#NR1H2#ANXA1…	1.6595	0	0	0
4,11-diethyl-4-hydroxy-3,14-dioxo-3,4,12,14-tetrahydro-1H-pyrano[3',4':6,7]indolizino[1,2-b]quinolin-9-yl 1,4'-bipiperidine-1'-carboxylate	3750	PubChem Compound db	CCC1=C2C=C(C=CC2=NC3=C1CN4C3=CC5=C(C4=O)COC(=O)C5(CC)O)OC(=O)N6CCC(CC6)N7CCCCC7	AKAP10#MPO#CYP3A5#CYP3A43#ERCC1#CDK13#NFKBIA#POLE2#COL6A1#PRKCI#CD80#STK38#NFKB1#HBEGF#TTK#ABCG2#MSH2#LTF#ATP6V0B#BCL9#EGR1#TNFSF10#TNFAIP6#CDC25B#FOSB#CD70#ITGAV#SESN2#LSM7#GDF15#ABI2#DDB2#SLCO1B1#IL6#NID1#MCM4#COQ9#EP300#MAPK3#ITGAE#IL1B#PTPRN#SKP2#CENPE#BCHE#PPAP2A#RBBP5#ABCB1#DBF4#CCNA2#ITGAX#TP53#ITGB3BP#DMWD#MALL#RHOB#CHD1#ATM#SLC22A3#OSMR#PLK2#ZFP36L2#ATG10#NCK1#TSEN2#DUSP2#CCNB2#TGFA#CES5…	1.65639	0	0	0
Irinotecan	60837	PubChem Compound db	CCC1=C2C=C(C=CC2=NC3=C1CN4C3=CC5=C(C4=O)COC(=O)C5(CC)O)OC(=O)N6CCC(CC6)N7CCCCC7.O.O.O.Cl	TTK#CDK13#ERCC1#MPO#NFKBIA#POLE2#CYP3A5#CYP3A43#STK38#AKAP10#NFKB1#SESN2#BCL9#LTF#HBEGF#MSH2#TNFAIP6#ATP6V0B#ABCG2#EGR1#TNFSF10#GDF15#FOSB#CD70#LSM7#CDC25B#ATM#PPAP2A#ABI2#DDB2#SLCO1B1#IL6#ITGAV#MCM4#COQ9#EP300#MAPK3#ITGAE#IL1B#RBBP5#CD80#NID1#BCHE#DBF4#CENPE#ABCB1#TP53#ITGAX#MALL#DMWD#RHOB#ITGB3BP#SKP2#CCNA2#SLC22A3#OSMR#PLK2#PRKDC#PLK1#ZFP36L2#ATG10#CHD1#CCNB2#TSEN2#CES5A#DUSP2#NCK1#PRKCI#TGFA#…	1.65639	0	0	0
panduratin A	6483648	PubChem Compound db	CC1=CCC(C(C1CC=C(C)C)C(=O)C2=C(C=C(C=C2O)OC)O)C3=CC=CC=C3	CASP6#ACIN1#CCNE1#CDK4#CCND1#CCNB1#CDKN1B#TNFSF10#CDK6#CDK2#CASP3#FADD#BID#CDC25C#PARP1#CASP9#CASP8	1.65614	0	1	0
pyrithione zinc	3005837	PubChem Compound db	C1=CC(=S)N(C=C1)[O-].C1=CC(=S)N(C=C1)[O-].[Zn+2]	NOS2#HSP90AB1#NFKBIA#HMOX1#HSPA5#RAD50#CTSD#NFKB1#GSR#SERPINE1#HSPE1#CRYAB#PRDX1#EGR1#UNG#GSTM3#GDF15#FMO5#RAD23A#CYP7A1#TP53#SOD1#IGFBP6#ANXA5#BID#DDB1#BCL2L1#HSPH1#HSPA6#CASP3#GADD45A#DDIT3#CASP9#HSPD1#HSP90AA1#CASP8#CCNG1#PARP1#MTOR#PTGS1#CASP1#EPHX2#CYP1A1#CHEK2#BBC3#MDM2	1.65152	0	0	0
chromic acid	24425	PubChem Compound db	O[Cr](=O)(=O)O	PIGA#IMPG2#ERLEC1#HEATR6#TRAM2#FUCA2#RHBDD2#AQR#XYLT2#PIGV#LRRC7#SLC2A3#STK10#PYGM#YTHDC2#BCL3#TRIP13#MED13L#SQRDL#VRK1#TGFBR3#PDRG1#TDRD3#STRADB#PPP1R15A#PILRA#TMEM14A#OSGEP#AASDH#KLHL20#G2E3#XYLB#LZTR1#TBC1D10A#TXN2#CBY1#SIX4#POLE2#BRD1#SPTLC2#SOS2#PLEK2#CEP41#PNN#AURKA#STAG2#AHCY#POLI#CLASRP#OIP5#GSR#GLCCI1#TWISTNB#RNASEH2A#AMH#UBE2D4#RPL18A#PLOD3#BUD31#OGDH#CAV2#C1GALT1#SNX8#TFR2#ACOT13#CCL2#…	1.62962	0	0	0
Chromium	23976	PubChem Compound db	[Cr]	PRDX3#WRN#MAPK14#ZFY#RFC2#CX3CL1#SNAI2#NOX3#ASNS#PILRA#TFAP2C#TXN2#HMOX1#MMP2#TIMP1#ENO2#TFR2#GSR#RNASEH2A#IFNG#NR0B2#GGCX#IL4#MSH2#MLH1#BCL9#PGF#TNFAIP3#ABCG2#SNRPA#TNFSF10#TWIST1#CDC25B#SDHA#CYBA#IL6#ACP2#CCNB1#BHLHE40#ATP2B1#CYP1B1#SATB2#ICAM1#CRISPLD2#PPARA#PRDX1#MAPK3#CD80#NDUFS3#GPER#SOD1#FURIN#ARRDC3#POLB#CDK2#TIMP3#TP53#ITGB3BP#SIK1#AKT1#FANCD2#ADAMTS1#ACSL1#ATP5A1#ABI3BP#BUB1B#AKR1B1#ADA…	1.62953	0	0	0
AC1L1DAF	2263	PubChem Compound db	CC=C(C)C(=O)OC1CC(C2(COC3C2C14COC(C4C(C3O)(C)C56C7CC(C5(O6)C)C8(C=COC8O7)O)(C(=O)OC)O)C(=O)OC)OC(=O)C	CASP9#NFKBIA#NFKB1#CCND1#CASP6#TP53#CASP3#BIRC5#BCL2L1#BAD#BID#CASP8#APAF1#RELA#PCNA	1.57902	0	0	0
Azadirachtin	5281303	PubChem Compound db	CC=C(C)C(=O)OC1CC(C2(COC3C2C14COC(C4C(C3O)(C)C56C7CC(C5(O6)C)C8(C=COC8O7)O)(C(=O)OC)O)C(=O)OC)OC(=O)C	TP53#NFKBIA#CASP6#NFKB1#CCND1#BAD#BIRC5#BCL2L1#BID#CASP3#CASP9#PCNA#CASP8#APAF1#RELA	1.57902	0	0	0
Nimbolide	100017	PubChem Compound db	CC1=C2C(CC1C3=COC=C3)OC4C2(C(C5(C6C4OC(=O)C6(C=CC5=O)C)C)CC(=O)OC)C	TP53#NFKBIA#NFKB1#CCND1#CASP6#BCL2L1#BIRC5#CASP3#BAD#CASP9#BID#APAF1#CASP8#PCNA#RELA	1.57902	0	1	0
Nickel sulfate	24586	PubChem Compound db	[O-]S(=O)(=O)[O-].[Ni+2]	HIP1#EHHADH#IL5#CCL22#PPP2R5B#SLC2A3#USP28#PSMA4#MGST1#MMP2#STX1B#PILRA#P4HA2#OXCT1#PPP1R15A#CPNE3#ITGB4#TIMP1#HMOX1#CDC34#NFKBIA#TXN2#ACO2#IL4#CCL1#NAMPT#SGTA#PLAT#GSR#EBI3#CCL2#SEC61B#OGDH#TFR2#CCL3#MPO#IL12B#CD69#ALDOC#CCL13#BIRC2#NFKB1#CTSC#LOX#ENO2#IFNG#KRR1#MDFI#GCLC#ADORA2A#STC1#ZFYVE26#NR4A1#PGF#HEATR5B#TMSB10#TNFAIP3#PLEK#BCL9#ZC3HAV1#DUSP4#ACOT2#EGR1#LUC7L3#TNFSF10#SOX9#SNAI1#TNFAIP6#KC…	1.51319	0	0	0
Deguelin	107935	PubChem Compound db	CC1(C=CC2=C(O1)C=CC3=C2OC4COC5=CC(=C(C=C5C4C3=O)OC)OC)C	NUP98#PRKDC#WNT10A#CDK4#DKK4#SNAI1#RPS6KB1#CDH9#CCND1#FZD10#WNT3A#WNT2#KDR#MAP2K2#EPAS1#SOX30#STAT3#ATM#TP53#RB1#IGF1R#AKT1#SFRP2#CASP3#WIF1#DKK2#IHH#FRZB#SOX5#STAT6#BIRC5#BCL2L1#HIF1A#WNT11#CLDN2#PARP1#EIF4EBP1#CTNNB1#MTOR#BRCA1#CLDN5#FZD8#MKI67#MCL1#RELA	1.48614	0	1	0
Titanium dioxide	26042	PubChem Compound db	O=[Ti]=O	MAPK14#IFNG#NFKB1#NFKB2#IL1RAP#TNFRSF1A#SERPINE1#HMOX1#NFKBIA#CCL1#C5#CCL2#CCL3#SP7#ICAM1#IL4#IL5#IRF1#YWHAE#IL6#IRAK2#MMP7#CD72#RAB2A#PRDX1#SELP#MAPK3#IL1B#BCL2L1#TP53#GADL1#MMP10#CRIM1#HAPLN4#AKR1B1#IFNGR2#CCL5#VCAM1#FADD#CSF2#NPM1#ALDH1A1#IL8#IL12A#CXCL10#MUC4#IL13#CASP3#CXCL11#OLR1#YWHAZ#CD46#TOLLIP#CLU#CALR#CASP9#SELE#BCAN#FLRT3#FLRT2#ADORA2A#FN1#ANXA2#ID3#NLRC4#AKR1B10#DDR2#PARP1#IFNGR1#CXC…	1.47833	0	0	0
Silver	23954	PubChem Compound db	[Ag]	MAPK14#GCLC#IFNG#HMOX1#NFKB2#IL1RAP#DLD#NFKB1#NFKBIA#GSR#SERPINE1#C5#MT1A#IL5#IL1R1#IRF1#VWF#BCL2L2#LYZ#CCNB1#IL6#SOD1#IL1B#CCNE1#MAPK3#TP53#IL1RL2#LY96#FTH1#EPHX1#CASP9#CASP3#OGG1#IL8#TOLLIP#FTMT#BID#NQO1#CDC25C#COLEC12#NES#ADORA2A#IFNGR1#DCHS2#PCNA#CHUK#IRAK1#PRKCZ#NFE2L2#GPX2	1.44369	0	0	0
Ochratoxin a	4580	PubChem Compound db	CC1CC2=C(C=C(C(=C2C(=O)O1)O)C(=O)NC(CC3=CC=CC=C3)C(=O)O)Cl	TNFRSF1A#PIGV#B4GALT7#BBC3#DIDO1#HSPB1#ATP5D#NDUFB7#TXN2#HMOX1#EHD4#PCK2#PAPOLA#SOS2#IDH3G#NDUFB2#MAPK14#COX7A2L#AHR#NAGK#CYP2C9#CCNB1#CYP2E1#MPDU1#NDUFA10#FABP4#PREB#CYP19A1#CUL7#CYBA#ARFGEF1#ATP5B#SLC11A2#PECR#EPAS1#MAPK3#ABCB6#STAM2#AOC3#FAM84A#UPF3B#PFKL#TP53#IGFBP1#RHOB#FGF18#COMMD10#FUT6#PLIN2#SLC22A9#GJA1#PPARG#STC1#RFC4#FRZB#HSPA9#NDUFA7#FADD#UGT1A6#BCL2L1#TMEM37#PPP2R1B#CTNNA1#B3GNT2#CD2…	1.41537	0	0	0
Andrographolide	5318517	PubChem Compound db	CC12CCC(C(C1CCC(=C)C2CC=C3C(COC3=O)O)(C)CO)O	CDK2#CYP2C9#CCND1#MMP7#CDK4#CASP3#CCNA2#RB1#TP53#FOS#CASP9#HIF1A#CASP8#CYP1A2#EGLN1#JUN	1.409	1	1	0
AGN-PC-00AJPW	1744	PubChem Compound db	CC1=C(C(CCC1)(C)C)C=CC(=CC=CC(=CC(=O)NC2=CC=C(C=C2)O)C)C	ANPEP#GCLC#CDKN1B#ERCC1#BIRC2#PPP1R15A#HMOX1#XBP1#CCND1#CYP26A1#MMP2#CRYAB#PPIF#ALDOC#SERPINB2#MAPK3#LDLR#PPP1R3C#MAPK14#IGFBP5#IRF1#NR4A1#HSPA2#CANX#GDF15#BHLHE40#EIF2S1#MAP2K4#KCTD3#RBL2#SLC7A5#LCN2#TP53#SEMA3C#MAP1LC3B#RB1#BCL2A1#TNFRSF10B#SSBP4#CCNA2#KRT8#HSPB8#PPARG#C10orf10#H2AFZ#CXCL3#RAD21#NRIP1#CASP3#IGF1#PDIA3#HERPUD1#AGXT#BCL2L1#CD34#EIF2AK3#KLF7#DDIT4#BCL2L14#PMAIP1#CASP2#RGS5#ST3GAL1…	1.38076	0	0	0
Fenretinide	5288209	PubChem Compound db	CC1=C(C(CCC1)(C)C)C=CC(=CC=CC(=CC(=O)NC2=CC=C(C=C2)O)C)C	H2AFZ#MMP2#HMOX1#ERCC1#XBP1#PPP1R15A#CXCL3#BIRC2#PPIF#CYP26A1#CCND1#ALDOC#CRYAB#IGFBP5#MAPK14#CDKN1B#GCLC#BHLHE40#PPP1R3C#NR4A1#CANX#IRF1#HSPA2#EIF2S1#GDF15#LDLR#KRT8#MAP1LC3B#MAP2K4#KCTD3#RBL2#SLC7A5#BCL2A1#MAPK3#RB1#SEMA3C#SSBP4#TP53#CCNA2#TNFRSF10B#LCN2#PPARG#HSPB8#TUBB3#IGF1#RAD21#SERPINB2#C10orf10#AGXT#HERPUD1#ANPEP#PDIA3#BCL2L1#CD34#EIF2AK3#KLF7#DDIT4#BCL2L14#RGS5#CASP2#CASP3#CDK5R1#ST3GAL1…	1.38076	0	0	0
NSC 680410	387042	PubChem Compound db	C1C2CC3CC1CC(C2)(C3)OC(=O)C4=CC=C(C=C4)NCC5=C(C=CC(=C5)O)O	AIFM1#RPS6KB1#GSK3A#AKT1#RAF1#CCND1#MAPK14#RB1#MAP2K2#MAPK3#JUN#CASP3#PARP1#CASP9#CASP8	1.34917	0	0	0
Tocopherols	14986	PubChem Compound db	CC1=C(C=C2CCC(OC2=C1C)(C)CCCC(C)CCCC(C)CCCC(C)C)O	CCND1#CDKN1B#EGR1#CDK4#PPARG#CDK2#CCNE1#RB1#TP53#BCL2L1#CASP3#CASP9#E2F1#ABCC1#GSTO1#PTGS2#MCL1#CCND3#FGFR1	1.34609	0	0	0
AGN-PC-02MP6F	9881651	PubChem Compound db	C1=CC=C(C(=C1)C(=O)NC2=CC(=O)C3C(C2O)O3)O	CASP3#CASP6#NFKB1#BIRC2#CASP9#CASP8#PARP1#RELA	1.24055	0	0	0
Dehydroxymethylepoxyquinomicin	9881652	PubChem Compound db	C1=CC=C(C(=C1)C(=O)NC2=CC(=O)C3C(C2O)O3)O	PARP1#NFKB1#BIRC2#CASP8#CASP3#CASP6#CASP9#RELA	1.24055	0	0	0
AGN-PC-09SGZ3	77998	PubChem Compound db	CN(CCOC1=CC=C(C=C1)CC2C(=O)NC(=O)S2)C3=CC=CC=N3.C(=CC(=O)O)C(=O)O	BIRC5#XBP1#TMEM14A#PDK4#PPP1R15A#CTTNBP2#IL1RAP#P2RY10#TNS1#ANGPTL4#MAPK3#COL1A1#RETN#OXT#PCK2#PROKR2#NFKBIA#TBL1X#MLNR#TSC2#CAV2#PIK3R2#FGF21#PON2#SERPINE1#MED31#CCL3#RPS6KB1#IL1R1#CCND1#WFS1#CDKN1B#APOB#LTBR#KISS1R#RGS2#RDH10#EGR2#MCHR1#FFAR1#GNRH2#FFAR2#CCR7#GDF15#ALDH1A2#SLC27A1#APOE#LPIN1#CRP#PDLIM4#RFXAP#NMUR2#CDK7#MED10#NTS#CCNB1#FABP4#GNA15#PLCB2#NMBR#GRP#SLCO1B1#CDK4#ANXA1#TGS1#IL6#HTR2B…	1.22555	0	0	0
anthra(1,9-cd)pyrazol-6(2H)-one	8515	PubChem Compound db	C1=CC=C2C(=C1)C3=NNC4=CC=CC(=C43)C2=O	CDC7#PRKD3#AURKA#MAPK12#NEK4#RPS6KB1#GSK3A#TTK#DYRK1B#FLT4#CSNK1G2#MAPK8IP1#FLT3#MKNK2#DAPK2#CAMK1#BLK#TAOK1#NUAK1#KDR#RPS6KA5#TYRO3#PRKCG#PLK4#CDK2#TP53#CAMKK2#HIPK4#FLT1#PRKD2#BRAF#CSF1R#KIT#MARK4#MAP4K2#LRRK2#MELK#CASP2#AURKC#FADD#DAPK3#PBK#MAP3K11#CSNK1G1#CASP3#BRSK1#BRSK2#CYP1A1#FES#HNF4A#MAP4K4#GAK#STK33#CLK4#STK17A#ROCK2#CAMK2G#CASP9#CSNK1D#STK11#ULK1#PHKG2#GSG2#EPHA3#PRKD1#BMP2K#PTK2#LCK#…	1.21065	0	0	0
Phenethyl isothiocyanate	16741	PubChem Compound db	C1=CC=C(C=C1)CCN=C=S	GCLC#GSR#TRPA1#CYP2E1#JAG1#TP53#NOTCH1#APAF1#BCL2L1#ERCC4#CASP3#NDRG1#BID#NQO1#CASP8#JAG2#CASP9#ERCC5#CYP1A2#MCL1#GADD45A#TXN#CYP1A1	1.19333	0	1	0
AGN-PC-0805EP	10032787	PubChem Compound db	CC(C)C(=O)C12C(=O)C(=C(C(C1=O)(CC(C2(C)CCC=C(C)C)CC=C(C)C)CC=C(C)C)O)CC=C(C)C.C1CCC(CC1)NC2CCCCC2	BID#BOK#TP53#CDKN1B#CASP3#BCL2L1#BBC3#CASP9#CASP8#MCL1	1.18072	0	0	0
Hyperforin dicyclohexylammonium	46926346	PubChem Compound db	CC(C)C(=O)C12C(=O)C(=C(C(C1=O)(CC(C2(C)CCC=C(C)C)CC=C(C)C)CC=C(C)C)O)CC=C(C)C.C1CCC(CC1)NC2CCCCC2	BOK#CASP3#CDKN1B#TP53#BCL2L1#CASP9#BID#MCL1#CASP8#BBC3	1.18072	0	0	0
AGN-PC-00IJS0	11947681	PubChem Compound db	[C-]#N.[C-]#N.[C-]#N.[C-]#N.[C-]#N.[N-]=O.[Fe]	IL4#SIRT1#IFNG#HMOX1#NFKBIA#NFKB1#TP53#MAPK3#MT1A#IGF1#COL1A2#BIRC5#CASP3#RELA#CAV1#CASP9#HIF1A#CYP1A2#PTGS2#NPR1#CHUK#MT1X#NPPB#CYP1A1	1.16191	0	0	0
CTK8G3790	160869	PubChem Compound db	CC(=CCC1=C(C=C(C(=C1O)C(=O)C=CC2=CC=C(C=C2)O)OC)O)C	TFF1#HMOX1#IL6#VWF#TP53#PTGS2#SULT1A1#CASP3#NQO1#CASP9#PARP1#PDPK1#CYP1A2#CASP8#NFE2L2#CYP1A1#GSTP1	1.15875	0	0	0
Xanthohumol	639665	PubChem Compound db	CC(=CCC1=C(C=C(C(=C1O)C(=O)C=CC2=CC=C(C=C2)O)OC)O)C	PDPK1#TP53#HMOX1#IL6#VWF#CYP1A2#CASP3#TFF1#NQO1#SULT1A1#CASP9#CASP8#PARP1#PTGS2#GSTP1#CYP1A1#NFE2L2	1.15875	0	1	0
Alantolactone	72724	PubChem Compound db	CC1CCCC2(C1=CC3C(C2)OC(=O)C3=C)C	BID#CASP3#TP53#PARP1#CASP9#CASP8#BAK1#RELA	1.15711	0	0	0
ACMC-20mpup	266508	PubChem Compound db	C1C=CC(=O)OC1C=CC2=CC=CC=C2	PARP1#TP53#TNFRSF1A#ANXA3#CASP8#PMAIP1#CASP3#CASP2#CASP9#MDM2#JAK2#RELA	1.15554	0	0	0
tetracycline CMT-3	54678924	PubChem Compound db	C1C2CC3=C(C(=CC=C3)O)C(=C2C(=O)C4(C1CC(=O)C(=C4O)C(=O)N)O)O	TIMP1#PARP1#BCL2L1#AKT1#MMP2#TIMP2#BIRC5#BAD#CASP3#CASP9#PRKCD	1.15396	0	0	0
Mancozeb	3034368	PubChem Compound db	C(CNC(=S)[S-])NC(=S)[S-].C(CNC(=S)[S-])NC(=S)[S-].[Mn+2].[Zn+2]	CDC25C#MAPK3#SIRT1#SIRT2#CCND1#CASP3#TP53#HDAC3#FASLG#HDAC6#CASP9#PTGS2#CASP8#APAF1#RELA#S100A6#S100A9#TEK#SIRT3	1.14299	0	0	0
Goniothalamin	6440856	PubChem Compound db	C1C=CC(=O)OC1C=CC2=CC=CC=C2	TP53#ANXA3#TNFRSF1A#CASP2#CASP3#CASP9#PMAIP1#RELA#CASP8#PARP1#MDM2	1.14294	0	0	0
AG-G-74320	6261	PubChem Compound db	CN(C(=N[N+](=O)[O-])N)N=O	GDF15#RRM2B#CBX5#ITGB4#MAPK14#FCGRT#NFKBIA#EIF5#EIF3E#MPG#MYL2#BIRC2#CYB561D2#SPARC#MLH1#MSH2#BMP4#MGST2#TRAM1#CCNH#CCNA1#RARRES3#SMAD2#TBRG4#EMP1#MCM4#ADAM10#WNT2#EPCAM#RBBP5#MCAM#ICAM1#AMBP#RBM6#SQLE#ERBB2#TP53#EPHA1#SERPING1#MYL9#TIAM1#UCHL1#ATP1B3#AIFM1#KIT#SPINK1#CASP9#HSP90B1#CKB#CDH8#AXL#FOSL1#FASN#KRT17#RAD23A#CASP3#DAB2#SRSF7#SNURF#PDGFB#PRKD1#FES#EPHB3#STK39#ERBB4#WARS#RPSA#PTP4A1#PEA15…	1.13666	0	0	0
Methylnitronitrosoguanidine	9562060	PubChem Compound db	CN(C(=N[N+](=O)[O-])N)N=O	GDF15#RRM2B#CBX5#ITGB4#SPARC#EIF5#NFKBIA#FCGRT#MPG#EIF3E#MAPK14#MYL2#BIRC2#MLH1#CYB561D2#MSH2#BMP4#CKB#EMP1#CCNA1#CCNH#RARRES3#TRAM1#ADAM10#TBRG4#SMAD2#MCM4#MGST2#ICAM1#EPCAM#MCAM#RBBP5#WNT2#AMBP#UCHL1#EPHA1#SQLE#RBM6#TP53#ERBB2#SERPING1#MYL9#AIFM1#ATP1B3#TIAM1#KIT#SPINK1#CASP3#FASN#CDH8#HSP90B1#AXL#KRT17#FOSL1#CASP9#DAB2#RAD23A#SRSF7#PTPRS#FES#PDGFB#SNURF#EPHB3#PRKD1#RPSA#ERBB4#STK39#WARS#PARP1#…	1.13666	0	0	0
16-hydroxycleroda-3,13(14)-dien-15,16-olide	124820	PubChem Compound db	CC1CCC2(C(C1(C)CCC3=CC(=O)OC3O)CCC=C2C)C	CENPF#PARP1#CENPL#FOXO3#CENPM#CENPA#TSC1#CENPC1#CCNB1#AKT1#BUB1B#CCNA2#PIK3R1#CASP9#BUB1#CDC25A#BAD#CASP3#FOXO4#BUB3	1.13349	0	0	0
PtsIns(3,4)P2	24755486	PubChem Compound db	C(C(COP(=O)(O)OC1C(C(C(C(C1O)OP(=O)(O)O)OP(=O)(O)O)O)O)OC=O)OC=O	CDKN1A#CSK#CD4#INPP4A#BCAR1#NTN1#NFKBIA#WASL#CD79A#RIPK2#PIK3R2#GSK3A#NFKB1#BLNK#CDKN1B#FIG4#PI4KA#GNAZ#EPS15L1#GNAT2#RAC2#RAP1B#PLCB2#PRKCQ#GNAO1#VAC14#VWF#ITGA2B#TYROBP#PIK3R3#GAB1#GNA15#INPP4B#PIK3C2A#PIKFYVE#AP2S1#STAM2#CBLB#CBL#PI4K2B#EGF#PIP5K1B#AKT1#RHOB#PIK3R1#KIT#NCK1#FCER1G#TRAT1#AP2M1#DAPP1#MTMR14#INPPL1#FRS2#CD3D#BCR#VAV1#BAD#IRS1#PRKCE#GP6#BTK#RASGRP1#CD19#GNAI2#TLN1#CDC42#PITPNA#MAL…	1.11934	0	0	0
Zinc Sulfate	24424	PubChem Compound db	[O-]S(=O)(=O)[O-].[Zn+2]	SLC12A9#BRD1#CD22#TLL1#SYNRG#ERCC1#HMOX1#SNRNP70#MTHFD1#ZFP64#NEFM#WDR13#LAMA4#CCDC130#CCND1#IFNG#ABCC10#PPP1R3C#PCDHB14#BBS9#ACADS#TREM1#NCLN#ABCC9#TBX3#C19orf66#DHX58#ZNF764#HRH4#BRD8#MPHOSPH6#DYNC1LI2#BLK#USP44#IL6#COMMD10#SEPT11#MAPK3#HSD11B1#LPIN2#MAP2K2#SLC11A2#FAM13A#IL1B#IFT57#IQGAP2#RAB20#SLCO1C1#MAP3K13#EXOSC7#MBNL2#RB1#AKT1#SPG7#CIB3#TP53#ZNF544#JPH3#PGAP2#PTS#POU4F2#IL24#MRAS#CCR2#ZSC…	1.11156	0	0	0
5,7-dihydroxy-6-methoxy-2-phenylchromen-4-one	5320315	PubChem Compound db	COC1=C(C=C2C(=C1O)C(=O)C=C(O2)C3=CC=CC=C3)O	FOS#MMP2#TIMP2#MAPK3#PARP1#CASP3#CASP8#CASP9#MMP9	1.08312	1	0	0
naphtho(1,2-b)furan-4,5-dione	122597	PubChem Compound db	C1=CC2=C(C3=C1C=CC(=O)C3=O)OC=C2	BIRC5#AKT1#STAT3#CDK2#MCL1#CASP3#BCL2L1#BAD#CASP9#JAK2	1.07839	0	0	0
Carboplatin	38904	PubChem Compound db	C1CC(C1)(C(=O)O)C(=O)O.N.N.[Pt]	ABCG2#BIRC2#NFKBIA#MPO#ATP7B#ACVR1C#GSTT1#SLC31A2#LYZ#ARFGEF1#TP53#SIK1#SOD1#MT1A#GSTM1#CASP3#NQO1#PMAIP1#CASP9#ATP7A#RBM17#ARIH1#BRCA1#COPS5#PARP1#PTGS2#ABCC2#TFAP2A#SLC31A1#XDH#DCT#CD274#RELA#PDCD1LG2#GSTP1	1.0706	0	0	0
DDT	3036	PubChem Compound db	C1=CC(=CC=C1C(C2=CC=C(C=C2)Cl)C(Cl)(Cl)Cl)Cl	NFKB1#COL1A1#FOS#CYP11A1#MAPK14#CCND1#RB1#MAPK3#CDK2#ABCB1#PDCD4#ERBB2#NOTCH1#GJA1#MMP3#ITGA5#TSHR#FAM102A#CYP2B6#FOSL1#CASP3#HSPA5#NR1I2#CTNNB1#ESR2#STAT1#FN1#PTGS2#JUN#HSD3B1#CYP1A1	1.05487	0	0	0
Arsenic disulfide	6328537	PubChem Compound db	S[As]	SIRT1#AQR#CCL2#CCL3#SNX17#TNFAIP3#PRDM2#RGS2#COG3#SLC38A2#CCNB1#AKT1#RTN1#SORL1#IFT57#IGFBP4#TP53#PARP1#ZKSCAN5#BCR#BIRC5#MERTK#CASP3#PSMD1#ARHGEF18#UBA7#TGFBR2#ATG7#PRCP#MDM4#HIPK1#EVL#OGT#GSN#RPL13A#KIF3A#DDHD2#IFITM1	1.05478	0	0	0
tripterine	122724	PubChem Compound db	CC1=C(C(=O)C=C2C1=CC=C3C2(CCC4(C3(CCC5(C4CC(CC5)(C)C(=O)O)C)C)C)C)O	LPIN1#PPIF#AHSA1#MNT#HMOX1#TNFSF10#SERP1#CDC7#WDR77#EFNB2#FLT3#SOX4#JAG1#LDLR#GDF15#CASP3#TNFRSF10B#UBE2B#IL1RN#KCNN2#IL1B#CDK2#OPRK1#PIK3R1#AKT1#CBR3#ARID5B#SLC7A11#PDE9A#C21orf33#DDIT4#RRM2#BIRC5#SESN1#GTPBP2#CITED2#MYNN#UGDH#HSPH1#HSPA5#CASP9#TMPRSS2#INSIG1#HSP90AA1#ATF3#DDIT3#PTPN11#MRPL18#CASP8#BAG3#CACYBP#FASLG#TXNIP#MAFB#TAOK3#SLTM#CYP1A1#AKR1C2#NKX3-1	1.05327	0	1	0
Danthron	2950	PubChem Compound db	C1=CC2=C(C(=C1)O)C(=O)C3=C(C2=O)C=CC=C3O	TNFSF10#BIRC2#SOD1#AIFM1#BID#BCL2L1#BIRC5#CASP3#HSPA5#CASP9#CASP8#DDIT3#CYP1A2#FASLG#ENDOG#ATF6	1.03117	0	0	0
Melitten	16129627	PubChem Compound db	CCC(C)C(C(=O)NCC(=O)NC(C)C(=O)NC(C(C)C)C(=O)NC(CC(C)C)C(=O)NC(CCCCN)C(=O)NC(C(C)C)C(=O)NC(CC(C)C)C(=O)NC(C(C)O)C(=O)NC(C(C)O)C(=O)NCC(=O)NC(CC(C)C)C(=O)N1CCCC1C(=O)NC(C)C(=O)NC(CC(C)C)C(=O)NC(C(C)CC)C(=O)NC(CO)C(=O)NC(CC2=CNC3=CC=CC=C32)C(=O)NC(C(C)CC)C(=O)NC(CCCCN)C(=O)NC(CCCNC(=N)N)C(=O)NC(CCCCN)C(=O)NC(CCCNC(=N)N)C(=O)NC(CCC(=O)N)C(=O)NC(CCC(=O)N)C(=O)N)NC(=O)CN	IL8#TNFRSF21#TGFA#ADAM10#NFKB1#IL1B#MAPK3#ICAM1#KDR#STAT3#IL18#SLC6A3#PLA2G4A#ADAM17#CASP3#CASP8#CASP9#ALOX5#PTGS2#RELA#TNFRSF25#JAK2	1.01083	0	0	0
Rubimaillin	124219	PubChem Compound db	CC1(C=CC2=C(O1)C3=CC=CC=C3C(=C2C(=O)OC)O)C	CASP3#BID#CASP9#CASP8#PARP1	0.987082	0	0	0
Isoangustone a	21591148	PubChem Compound db	CC(=CCC1=C(C(=CC(=C1)C2=COC3=CC(=C(C(=C3C2=O)O)CC=C(C)C)O)O)O)C	MCL1#CDK2#CCND1#CDK4#CASP9#CASP3	0.972909	0	0	0
Trifluridine	6256	PubChem Compound db	C1C(C(OC1N2C=C(C(=O)NC2=O)C(F)(F)F)CO)O	TYMP#CASP9#TK1#CASP3#TYMS#SLC22A6#CASP8#PARP1	0.968198	0	0	0
Aloe emodin	10207	PubChem Compound db	C1=CC2=C(C(=C1)O)C(=O)C3=C(C=C(C=C3C2=O)CO)O	CASP3#ALPI#ALPPL2#XBP1#TNFRSF1A#EIF2S1#TP53#HSPA5#CASP9#TNFRSF1B#CASP8#DDIT3#ATF3#FASLG#ALPP	0.960327	0	1	0
Sulforafan	5350	PubChem Compound db	CS(=O)CCCCN=C=S	MAPK14#GCLC#GSR#HMOX1#KEAP1#ALDH1A1#CCNB1#MAPK3#RB1#AKT1#CBR3#MT1A#CASP3#BCL2L1#ERCC4#NDRG1#NQO1#HDAC6#HSP90AA1#GADD45A#CYP1A2#ERCC5#CES1#ABCC2#TXN#NFE2L2#RELA#GSTP1	0.954048	0	1	0
ACMC-209urb	7189	PubChem Compound db	C1=CC=C(C=C1)C=CC(=O)C2=CC=CC=C2	CASP8#CASP3#CASP9#MAOB#PARP1	0.938294	0	0	0
Chalcone	637760	PubChem Compound db	C1=CC=C(C=C1)C=CC(=O)C2=CC=CC=C2	CASP9#CASP3#PARP1#CASP8#MAOB	0.938294	0	0	0
Topotecan	60699	PubChem Compound db	CCC1(C2=C(COC1=O)C(=O)N3CC4=C(C3=C2)N=C5C=CC(=C(C5=C4)CN(C)C)O)O.Cl	ABCG2#TP53#ABCB1#CCNE1#CASP3#TOP1MT#CASP2#TOP3A#HIF1A#CTNNB1#PCNA#CASP8#TOP1#ABCC2#TOP2A	0.917844	0	0	0
wogonin	5281703	PubChem Compound db	COC1=C(C=C(C2=C1OC(=CC2=O)C3=CC=CC=C3)O)O	MMP2#CCND1#NOS3#TP53#MAPK3#CCNA2#CYP1A1#CASP3#NOS1#TYMS#MMP9#NOS2#DPYD#PTGS1#PTGS2	0.902208	0	1	0
honokiol	72303	PubChem Compound db	C=CCC1=CC(=C(C=C1)O)C2=CC(=C(C=C2)O)CC=C	IL4#SLC5A7#ALOX15#PPARG#CASP9#CASP3#MCL1#CASP8#PARP1#PTGS2#ALOX5	0.897435	0	1	1
Poly I-C	32744	PubChem Compound db	C1=CN(C(=O)N=C1N)C2C(C(C(O2)COP(=O)(O)O)O)O.C1=NC(=O)C2=C(N1)N(C=N2)C3C(C(C(O3)COP(=O)(O)O)O)O	NFKBIA#IFNG#IL12B#TICAM1#IL6#CD80#CASP3#IL8#IL12A#MAP3K11#BID#CASP9#OAS2#CD86#CASP8#CD40#TLR4#TLR7#CD83#IFNB1#MX1#OAS1#IL10	0.895783	0	1	0
beta-solamarine	437080	PubChem Compound db	CC1CCC2(C(C3C(O2)CC4C3(CCC5C4CC=C6C5(CCC(C6)OC7C(C(C(C(O7)CO)OC8C(C(C(C(O8)C)O)O)O)O)OC9C(C(C(C(O9)C)O)O)O)C)C)C)NC1	CASP9#TNFRSF1A#CASP3#FADD#BCL2L1#CASP8	0.892626	0	0	0
fulvestrant	104741	PubChem Compound db	CC12CCC3C(C1CCC2O)C(CC4=C3C=CC(=C4)O)CCCCCCCCCS(=O)CCCC(C(F)(F)F)(F)F	DYNLL1#UNG#NCAPH#HMOX1#ESRRA#ESR1#ASNS#RPL6#CTSD#CBX1#EIF5#GZMB#NFKBIA#AURKA#CSF3#MMP15#CCND1#TTK#FBXO5#TFPI#PSME4#EPHA1#NARS#NR4A1#FST#CCNB1#EIF2S1#RAB2A#ESPL1#IL6#CCNE1#CYP19A1#NDC80#TCEB2#ATP5B#RB1#IL1B#CSTA#LEF1#CDK2#WNT2#TMPO#CCNA2#SLC39A6#RAD51#IGF1R#IQGAP1#IGFBP4#ERBB2#SOD1#CCNE2#SLC26A2#ABCC3#CCNB2#BUB1B#IL17RB#TFF2#TFF1#CCL5#IL24#NPM1#PSMD6#CXCL3#H2AFZ#CDC20#SERPINB2#C10orf10#RRM1#HSP90B…	0.886454	0	0	0
baohuoside I	6852214	PubChem Compound db	CC1C(C(C(C(O1)OC2=C(OC3=C(C2=O)C(=CC(=C3CCC(C)C)O)O)C4=CC=C(C=C4)OC)O)O)O	CASP3#PDE5A#CASP9#PTGS2#CASP8#PARP1	0.886393	0	0	0
3,3',4,5'-tetrahydroxystilbene	667639	PubChem Compound db	C1=CC(=C(C=C1C=CC2=CC(=CC(=C2)O)O)O)O	CASP9#KARS#CASP3#ATP5B#SIRT1#FOS#TNFRSF10B#ATP5A1#APP#CCL11#CASP8#LCK#ESR2#HIF1A#CTNNB1#ATP5C1#EGLN1#AMD1#JUN#SYK#ABCC1#PROS1	0.880052	0	1	0
Metformin	4091	PubChem Compound db	CN(C)C(=N)N=C(N)N	KLKB1#APOH#HMOX1#MMP2#NFKBIA#PLAT#RETN#SERPINE1#CCL2#PRKAB1#HBA2#JUND#IL6#CYBA#MEF2A#CASP3#MEF2D#PPARGC1A#ABCB1#SLC47A1#SLC22A3#IGFBP1#PPARG#SLC29A4#BAD#PRKCB#PRL#BCL2L1#IRS1#FASN#LEP#SLC2A4#HBA1#SLC47A2#HBB#EIF4EBP1#ACACA#CYP1A2#CASP8#SLC22A2#SLC22A1#CYP17A1#PRKAA2#GADD45A#MMP9#GSN#SLC15A1#ACACB#KRT80#RELA#TFAM	0.878509	0	1	0
obacunone	119041	PubChem Compound db	CC1(C2CC(=O)C3(C(C2(C=CC(=O)O1)C)CCC4(C35C(O5)C(=O)OC4C6=COC=C6)C)C)C	RELA#TP53#CASP3#PTGS2#CASP9#CASP8	0.876942	0	0	0
Copper	23978	PubChem Compound db	[Cu]	CPA1#IL1RAP#CPB2#UQCRC1#ADH7#ADH1A#HMOX1#EIF5#SLC32A1#PGRMC1#TLR8#EIF3E#APLP1#GAPDHS#CPA2#CPA4#TFPI2#MPO#CRYAB#COX6A1#GCLC#SPARC#RARS#LTF#APOB#IL1RL1#IL18R1#COX7A2L#ZFAND5#ATP7B#NR4A1#COX6B1#IDUA#HSPB1#TSG101#LDLR#APOC1#SCO2#COX4I1#SCO1#CD180#IL6#SLC31A2#SLC40A1#SYT1#SLC11A2#DNAJB6#MAPK3#IL1B#NDUFS3#LCAT#MXD1#CP#STAT3#RAB10#TP63#SCARB2#POLB#ADH4#RB1#TP53#SOD1#AKT1#CPO#PNKD#FTH1#GLRA1#LACTB2#HMBS#…	0.87068	0	0	0
AC1L45LX	151070	PubChem Compound db	CCC1=C(C2=NC1=CC3=C(C(=C(N3)C=NC4=CC(=C(C=C4N=CC5=NC(=C2)C(=C5C)CCCO)OCCOCCOCCOC)OCCOCCOCCOC)C)CCCO)CC.CC(=O)O.CC(=O)O.[Gd]	DNAJB1#SESN2#GSR#TNFRSF1A#TNFRSF17#TRIB3#PIK3IP1#HMOX1#JUND#PFKFB4#HBP1#RELB#CDKN1B#PIAS1#ENO1#SLC1A4#HSPB1#CANX#RCBTB2#SLC7A11#GTF3C2#DNAJB6#SLC38A2#CUL3#E2F3#PDCD4#RB1#CDK2#ATM#TNFRSF10B#SLC43A1#ARHGAP17#SMARCA5#PRKD2#AGL#RRM2#C7orf60#GPR146#FADD#DAPK3#BIRC5#ATF3#KDM3A#CASP3#FASN#DDIT4#NR1D2#HLTF#CDC25C#PRKDC#TNIP2#HSPH1#SLC16A6#FAIM#P4HB#HSP90AB1#PMAIP1#PRKCD#CDCA2#MT1H#NISCH#DEDD2#HIF1A#NADK#…	0.870611	0	0	0
gamma-Tocopherol	92729	PubChem Compound db	CC1=C(C=C2CCC(OC2=C1C)(C)CCCC(C)CCCC(C)CCCC(C)C)O	CDKN1B#CCND1#CCNE1#PPARG#CASP9#CASP3#PTGS2	0.86593	0	1	0
Equol	91469	PubChem Compound db	C1C(COC2=C1C=CC(=C2)O)C3=CC=C(C=C3)O	CASP3#CASP6#DUSP4#CDC25B#MAPK3#MCM4#CCNB2#AKT1#DBF4#IGF1R#CCNA2#TFF1#ALPPL2#UGT1A7#CASP9#UGT2B17#CDC25C#ESR2#UGT1A10#STK39#UGT1A8#NKX3-1	0.862817	0	0	0
naringin	4441	PubChem Compound db	CC1C(C(C(C(O1)OC2C(C(C(OC2OC3=CC(=C4C(=O)CC(OC4=C3)C5=CC=C(C=C5)O)O)CO)O)O)O)O)O	CYP19A1#TP53#FADD#CASP3#CASP9#CYP1A2#CYP1A1	0.853276	0	1	0
Sulfasalazine	5359476	PubChem Compound db	C1=CC=NC(=C1)NS(=O)(=O)C2=CC=C(C=C2)NN=C3C=CC(=O)C(=C3)C(=O)O	CRP#TYMP#MPO#NFKB2#CYP3A5#NFKBIA#TNFSF11#NFKB1#CYP27B1#ABCG2#CASP9#ALOX15#IL1B#TBXAS1#ICAM1#ACAT1#PPARG#SLC7A11#NAT2#VCAM1#IL8#CASP3#ALOX5#PTGS1#HIF1A#SELE#PTGS2#ABCC2#IKBKG#CHUK#MTHFR#RELA#ALOX15B#ALOX5AP#SLC46A1	0.847155	0	0	0
Tamoxifen	2733525	PubChem Compound db	CCC(=C(C1=CC=CC=C1)C2=CC=C(C=C2)OCCN(C)C)C3=CC=CC=C3.C(C(=O)O)C(CC(=O)O)(C(=O)O)O	FMO5#TAF4#CYP3A5#ESRRA#BCAR1#OSBPL7#SLC2A3#GZMB#TBX21#ASNS#DRD4#ESR1#UPK3A#MAPK12#NANS#HMOX1#CYP3A43#NFKBIA#EIF5#CRYM#F9#SULT2A1#DKK4#LHB#SF3A2#CYP2E1#RRP9#CYP27B1#SERPINE1#RPS6KB1#CSF3#CCND1#NFKB1#MAPK14#CDKN1B#OAS3#IL4#GDF15#OPRD1#IGFBP5#TFPI#PROC#ABCG2#CTSD#MC3R#BST2#MYOD1#RAB40C#KCNA5#RSAD2#RCAN1#KYNU#FSHB#NR0B2#APCS#FST#VWF#HTR2B#IL6#CYP19A1#KIF23#CYP1B1#CYP2C9#ATF7IP#MCM6#CCNE1#SLC7A5#HPN#S…	0.842091	0	1	0
procyanidin B2	122738	PubChem Compound db	C1C(C(OC2=C1C(=CC(=C2C3C(C(OC4=CC(=CC(=C34)O)O)C5=CC(=C(C=C5)O)O)O)O)O)C6=CC(=C(C=C6)O)O)O	AKT1#MAPK3#CASP3#CASP9#TOP2A	0.837543	0	0	0
57248-88-1	4673	PubChem Compound db	C(CN)C(O)(P(=O)(O)[O-])P(=O)(O)[O-].[Na+].[Na+]	FGF23#BIK#COL1A1#IL6#CASP3#CASP9#PARP1#FDPS	0.835957	0	0	0
Berbamine	10170	PubChem Compound db	CN1CCC2=CC(=C3C=C2C1CC4=CC=C(C=C4)OC5=C(C=CC(=C5)CC6C7=C(O3)C(=C(C=C7CCN6C)OC)OC)O)OC	TNFAIP3#CCND1#NFKBIA#BCL2L1#BIRC5#BID#CASP3#CHUK	0.834379	0	1	0
sappanchalcone	5319493	PubChem Compound db	COC1=C(C=CC(=C1)O)C(=O)C=CC2=CC(=C(C=C2)O)O	CASP3#TP53#NFKBIA#CASP9	0.829655	0	0	0
cilostazol	2754	PubChem Compound db	C1CCC(CC1)N2C(=NN=N2)CCCCOC3=CC4=C(C=C3)NC(=O)CC4	CFTR#CASP3#NFKBIA#SIRT1#HMOX1#CYP3A5#CYP2C9#PPARG#TP53#AKT1#AIFM1#CCNA2#CYP1A2#CYP3A7#E2F2#E2F1#CYP2D6#PDE3A#PCNA#NFE2L2	0.82812	0	0	0
Calo-Gran	171022	PubChem Compound db	[Cl-].[Hg+]	TXN2#HMOX1#IFNG#MAPK14#IL4#IL6#LMNB1#ARG2#TRPC5#MAPK3#BCHE#APP#CASP3#HSPA6#FOS#IL8#JAK1#NQO1#PGR#PMAIP1#CYP1A2#CD86#HIF1A#CNTF#MAP3K5#SLC22A2#PARP1#ABCC2#TXN#CLIC4#JAK2#CYP1A1#ABCC1#NFE2L2	0.823419	0	0	0
Mercuric Chloride	24085	PubChem Compound db	Cl[Hg]Cl	PMAIP1#PGR#IFNG#HMOX1#TXN2#IL6#IL4#MAPK14#ARG2#LMNB1#TRPC5#MAPK3#BCHE#APP#FOS#IL8#HSPA6#CASP3#NQO1#CLIC4#JAK1#CD86#CYP1A2#HIF1A#CNTF#MAP3K5#SLC22A2#PARP1#ABCC2#JAK2#TXN#CYP1A1#ABCC1#NFE2L2	0.823419	0	0	0
AC1L2TQI	128411	PubChem Compound db	CC(=CCCC(=CCCC(=CCCC(=CCC1=C(C=CC(=C1O)O)OC(=O)C)C)C)C)C	CASP9#FADD#BID#BAD#CASP3#CASP8	0.818636	0	0	0
Suillin	5387599	PubChem Compound db	CC(=CCCC(=CCCC(=CCCC(=CCC1=C(C=CC(=C1O)O)OC(=O)C)C)C)C)C	BID#CASP3#FADD#BAD#CASP9#CASP8	0.818636	0	0	0
PIPP	24755493	PubChem Compound db	C(C(COP(=O)(O)OC1C(C(C(C(C1O)OP(=O)(O)O)OP(=O)(O)O)O)O)OC=O)OC=O	NTN1#BCAR1#GSK3A#CSK#PIK3R2#CD79A#BLNK#WASL#CDKN1B#CDKN1A#GNAZ#EPS15L1#GNAT2#RAC2#RAP1B#CBLB#PLCB2#VWF#GAB1#GNAO1#ITGA2B#TYROBP#GNA15#PIK3R3#CBL#AP2S1#PRKCQ#STAM2#PI4K2B#EGF#PIP5K1B#PIK3R1#RHOB#AKT1#KIT#NCK1#FCER1G#DAPP1#AP2M1#MTMR14#TRAT1#INPPL1#FRS2#RASGRP1#VAV1#IRS1#BCR#PRKCE#BTK#GP6#BAD#GNAI2#CD19#CDC42#TLN1#PITPNA#CD28#YES1#TREM2#FN1#HGS#CASP9#PRKCD#CD86#EZR#PIP5K1C#GNG2#PLCB1#LCK#RHOG#PIK3A…	0.815495	0	0	0
Nelfinavir	64142	PubChem Compound db	CC1=C(C=CC=C1O)C(=O)NC(CSC2=CC=CC=C2)C(CN3CC4CCCCC4CC3C(=O)NC(C)(C)C)O.CS(=O)(=O)O	ABCG2#CYP3A5#CCL3#CCL2#CYP2C9#SLCO1B1#IL6#ABCB11#IL1B#ABCB1#MAP1LC3B#INHBE#CDK2#FASN#CDC25A#LEP#SLCO1A2#CASP3#CYP2B6#HSPA5#CYP3A7#ATF4#SREBF1#CYP1A2#DDIT3#ATF3#SLC22A1#CASP8#CYP2D6#ATF6#MCL1#CCND3#CYP1A1#PCNA	0.813934	0	0	0
cobaltiprotoporphyrin	108007	PubChem Compound db	[H+].[H+].CC1=C(C2=CC3=NC(=CC4=C(C(=C([N-]4)C=C5C(=C(C(=N5)C=C1[N-]2)C)CCC(=O)[O-])CCC(=O)[O-])C)C(=C3C)C=C)C=C.[Co+2]	CASP8#NFKBIA#HMOX1#TP53#MAPK3#IL1B#MMP1#IL18#CASP3#FOS#IL8#NFE2L2	0.813922	0	0	0
Manumycin	4010	PubChem Compound db	CCCCC(C)C=C(C)C=C(C)C(=O)NC1=CC(C2C(C1=O)O2)(C=CC=CC=CC(=O)NC3=C(CCC3=O)O)O	TERT#IL1B#CCND1#SOD1#STAT3#HRAS#CASP3#PARP1#TXN	0.806043	0	0	0
Ziram	8722	PubChem Compound db	CN(C)C(=S)[S-].CN(C)C(=S)[S-].[Zn+2]	GZMA#GZMB#GNLY#MAPK3#CASP3#UBA1#CASP9#CASP8#FCGR3A	0.802908	0	0	0
AGN-PC-005GX6	10226415	PubChem Compound db	CC(CN(C)C)NC(=O)C1=CC=C(C=C1)NC2=NC(=C(S2)C(=O)C3=C(C=CC=C3F)F)N	CDK2#CDK4#CDK9#CASP3#PARP1	0.802887	0	0	0
Theaflavin	114777	PubChem Compound db	C1C(C(OC2=CC(=CC(=C21)O)O)C3=CC(=O)C(=C4C(=C3)C(=CC(=C4O)O)C5C(CC6=C(C=C(C=C6O5)O)O)O)O)O	TP53#MAPK14#MAPK3#CASP9#CASP3	0.79817	0	0	0
Cetrorelix trifluoroacetate	25074886	PubChem Compound db	CC(C)CC(C(=O)NC(CCCN=C(N)N)C(=O)N1CCCC1C(=O)NC(C)C(=O)N)NC(=O)C(CCCNC(=O)N)NC(=O)C(CC2=CC=C(C=C2)O)NC(=O)C(CO)NC(=O)C(CC3=CN=CC=C3)NC(=O)C(CC4=CC=C(C=C4)Cl)NC(=O)C(CC5=CC6=CC=CC=C6C=C5)NC(=O)C.C(=O)(C(F)(F)F)O	IGF1#LHB#FSHB#BCL2L1#IL6#MAPK3#STAT3#TP53#CLCF1#CASP3#CXCL12#RELA	0.791878	0	0	0
Manganese	23930	PubChem Compound db	[Mn]	M6PR#PPP5C#B4GALT7#BCAR1#PYGM#HBQ1#DLD#CDC6#NANS#DMC1#C22orf28#HMOX1#TAB1#ACO2#PAPOLA#PYGL#APEX1#PCK2#GSS#PYGB#IDH3G#ACP5#MMP2#POLR2C#CSK#DECR1#GSR#EXOSC5#PNPLA6#RNASEH2A#POLR2I#NAMPT#OGDH#LFNG#RPS6KB1#LAP3#CXCL6#MANBA#SPA17#POLR3B#CNOT2#CHPT1#ENO2#GCLC#MAPK14#LTF#SLC11A1#PPP3R1#ENO1#RGS2#PGF#PAPOLG#SLC25A2#ALG5#NFYB#STX10#FAAH#PEPD#MCEE#EREG#GOT2#EML2#MCHR1#APOL2#SIRT2#ERI1#RAP1B#HCN2#HBA2#DHX58…	0.784363	0	0	0
Maneb	3032581	PubChem Compound db	C(CNC(=S)[S-])NC(=S)[S-].[Mn+2]	SIRT1#SIRT2#HDAC3#CASP3#HSD11B2#CASP9#HDAC6#CASP8#SIRT3#NFE2L2	0.782427	0	0	0
10-decarbamoylmitomycin C	33641	PubChem Compound db	CC1=C(C(=O)C2=C(C1=O)N3CC4C(C3(C2CO)OC)N4)N	CASP3#TP53#CASP9	0.779278	0	0	0
Ruthenium	23950	PubChem Compound db	[Ru]	LYZ#GSK3A#ANXA5#TP53#FTH1#CA2#MDM4#CASP9#FTMT#BAD#CASP3#PMAIP1#FTL#FTHL17#MDM2	0.777731	0	0	0
28-deoxonimbolide	159573	PubChem Compound db	CC1=C2C(CC1C3=COC=C3)OC4C2(C(C5(C6C4OCC6(C=CC5=O)C)C)CC(=O)OC)C	CASP9#CASP3#CASP8	0.77613	0	1	0
CTK2B7206	586192	PubChem Compound db	CC1=CC(=C(C(=C1)O)CC=C(C)CCC=C(C)CCC=C(C)C)O	CASP9#CASP3#CASP8	0.77613	0	0	0
grifolin	5372312	PubChem Compound db	CC1=CC(=C(C(=C1)O)CC=C(C)CCC=C(C)CCC=C(C)C)O	CASP3#CASP9#CASP8	0.77613	0	0	0
Thymol	6989	PubChem Compound db	CC1=CC(=C(C=C1)C(C)C)O	CASP3#TRPA1#UGT1A10#CASP9#CASP8#UGT1A7#UGT1A8	0.774557	0	0	0
nickel acetate	9756	PubChem Compound db	CC(=O)[O-].CC(=O)[O-].[Ni+2]	CASP6#CASP3#BAD#BCL2L1#UBE2E1#HIST2H2AC#CASP9#HIST3H2BB#NRG1#UBE2A	0.771405	0	0	0
AC1NOLIT	5090286	PubChem Compound db	CC1C=C(C(=O)OC2CCN(CC=C(C2=O)COC(=O)C1(C)OC(=O)C)C)C=C	CASP9#EGF#BCL2L1#CASP3	0.757237	0	0	0
Clivoline	5284370	PubChem Compound db	CC1C=C(C(=O)OC2CCN(CC=C(C2=O)COC(=O)C1(C)OC(=O)C)C)C=C	CASP9#EGF#BCL2L1#CASP3	0.757237	0	0	0
styrene oxide	7276	PubChem Compound db	C1C(O1)C2=CC=CC=C2	GSTM1#CASP3#HMOX1#CYP2E1#BCL2L1#SPTAN1#PARP1	0.752513	0	0	0
Anisomycin	253602	PubChem Compound db	CC(=O)OC1C(CNC1CC2=CC=C(C=C2)OC)O	RPL19#AGO2#HSFY2#CCL2#MAPK14#FOSB#AHR#TNFSF9#MAPK3#JUND#RPL8#IL8#RPL26L1#HSF4#IL1B#SRF#CCL5#FOS#RPL10L#HSFY1#CASP3#RPL15#BID#HSF5#DDIT3#CAV1#IL6R#RPL3#ATF3#HSF2#CASP8#JUN#HSFX1#MKNK1#RPL11#CYP1A1#RPL13A#CXCL1	0.74939	0	0	0
GNF-Pf-4325	2199	PubChem Compound db	CC(=O)OC1C(CNC1CC2=CC=C(C=C2)OC)O	JUND#MAPK14#AGO2#RPL19#CCL2#AHR#TNFSF9#FOSB#RPL8#MAPK3#IL1B#HSF4#RPL26L1#SRF#CCL5#RPL10L#HSFY1#FOS#IL8#HSFY2#HSF5#RPL15#CASP3#BID#CAV1#ATF3#DDIT3#RPL3#CASP8#IL6R#HSF2#HSFX1#JUN#MKNK1#CYP1A1#RPL11#RPL13A#CXCL1	0.74939	0	0	0
Puerarin	5281807	PubChem Compound db	C1=CC(=CC=C1C2=COC3=C(C2=O)C=CC(=C3C4C(C(C(C(O4)CO)O)O)O)O)O	HSPB1#PLOD3#HAS1#PPARG#MAPK3#ACLY#DSG3#FBN2#EGF#PML#AKT1#BIRC5#PTGER1#CYGB#AQP3#CASP3#IGF1#UGT1A6#TERT#FOS#UGT1A7#PGR#TUBB3#FBN1#FASLG#UGT1A10#ESR2#CASP8#UGT1A8#TXN#SOD3#TPT1#KL#TYRP1	0.747853	0	1	0
Fludioxonil	86398	PubChem Compound db	C1=CC(=C2C(=C1)OC(O2)(F)F)C3=CNC=C3C#N	CCND1#PDCD4#CASP3#PGR#PARP1#ESR2	0.747814	0	0	0
C-2 Ceramide	2505	PubChem Compound db	CCCCCCCCCCCCCC=CC(C(CO)NC(=O)C)O	CFTR#LGALS3#GSK3A#ABCB1#AKT1#CASP3#BCL2L1#TXNIP#MCL1#TXN#ARIH1#MDM2	0.735207	0	0	0
N-acetylsphingosine	5497136	PubChem Compound db	CCCCCCCCCCCCCC=CC(C(CO)NC(=O)C)O	ARIH1#AKT1#ABCB1#GSK3A#CFTR#LGALS3#TXN#BCL2L1#CASP3#MCL1#TXNIP#MDM2	0.735207	0	0	0
benzoquinone	4650	PubChem Compound db	C1=CC(=O)C=CC1=O	HMOX1#CCL3#CCL2#TP53I3#MYB#ACHE#JAG1#IL6#MAPK3#WNT5A#BCHE#CCL5#TP53#CCL11#CRYZ#NQO1#IL8#DONSON#CASP3#NQO2#MAFF#CXCL12#DKK1#TOP2A#CYP1A1#CRYZL1#AKR1C2#CASP1	0.728981	0	0	0
218137-86-1	4248455	PubChem Compound db	CCCCCCCCC1C(C(=C)C(=O)O1)C(=O)O	FOXO1#CASP3#GSK3A#BIRC2#FASN#CPT1A#NPR1#CASP9#DDIT3#TOP2A	0.719481	0	0	0
4-methylene-2-octyl-5-oxofuran-3-carboxylic acid	9881506	PubChem Compound db	CCCCCCCCC1C(C(=C)C(=O)O1)C(=O)O	BIRC2#GSK3A#DDIT3#CASP3#CPT1A#FASN#CASP9#FOXO1#NPR1#TOP2A	0.719481	0	0	0
Zinc Oxide	14806	PubChem Compound db	O=[Zn]	NFKBIA#GADD45B#HMOX1#CASP3#ICAM1#TP53#MAP3K11#PRDX3#IL8#DNAJA4#JUN#RELA	0.714739	0	0	0
Cytarabine	6252	PubChem Compound db	C1=CN(C(=O)N=C1N)C2C(C(C(O2)CO)O)O.Cl	FBLN1#CYB5D1#SFRP1#KIAA1199#ANO8#BAIAP2L1#ACAP1#SNAI2#B4GALT7#LMCD1#DCN#P4HA2#TGFBR3#PLOD1#PARD6A#PIGH#GTPBP1#PLLP#PAGE4#TIMP1#RAMP1#TCF21#MYL7#PLAT#NCALD#HOXA5#PLIN3#HOXA2#CRYAB#HOXB6#COL1A1#TNFAIP3#GNB3#ARHGDIB#IGFBP5#SPARC#GHR#LOX#TFPI#HAND1#RHPN2#GPR83#HOXB8#SLITRK3#DUSP4#TNFSF10#C1orf63#ZC3HAV1#NPY#CNTFR#HOXC6#SRGN#PDE1B#PLEKHG3#WFDC3#ABCC10#RRAS#BMP4#TST#AIF1L#HCFC1R1#GATA5#BST2#TCF12#PDPN#…	0.705428	0	0	0
MLS003389283	596	PubChem Compound db	C1=CN(C(=O)N=C1N)C2C(C(C(O2)CO)O)O	BAIAP2L1#SNAI2#B4GALT7#DCN#LMCD1#ACAP1#ANO8#P4HA2#PLOD1#TGFBR3#GTPBP1#PIGH#PAGE4#TIMP1#PLLP#PARD6A#KIAA1199#SFRP1#PLAT#NCALD#PLIN3#HOXA2#HOXA5#MYL7#HOXB6#COL1A1#CRYAB#ARHGDIB#GNB3#AICDA#GHR#LOX#SPARC#HAND1#TFPI#IGFBP5#NT5C1A#TNFAIP3#TCF21#HOXB8#DUSP4#TNFSF10#SLITRK3#NPY#NT5C3A#CNTFR#ZC3HAV1#SRGN#PDE1B#HOXC6#C1orf63#GPR83#WFDC3#ABCC10#BMP4#NT5C#RRAS#PLEKHG3#AIF1L#HCFC1R1#TST#BST2#GATA5#RHPN2#RAMP1…	0.705428	0	0	0
AC1OCV1V	6951074	PubChem Compound db	CC1C(OC=C2C1=C(C(=O)C(=C(O)[O-])C2=O)C)C	TP53#GADD45B#PPP1R15A#IFNG#RPS6KB1#ABCB11#EGR1#MAPK3#MMP3#FOS#CASP3#ATF4#DDIT3#SLC22A8#ATF3#JUN	0.705298	0	0	0
Zineb	3032296	PubChem Compound db	C(CNC(=S)[S-])NC(=S)[S-].[Zn+2]	HDAC6#SIRT1#NFKB1#SIRT2#HDAC3#CASP3#HSD11B2#SIRT3	0.700566	0	0	0
atranorin	68066	PubChem Compound db	CC1=CC(=C(C(=C1C(=O)OC2=C(C(=C(C(=C2)C)C(=O)OC)O)C)O)C=O)O	TP53#CASP3#BCL2L1	0.700563	0	0	0
NSC113090	2371	PubChem Compound db	CC(=C)C1CCC2(C1C3CCC4C5(CCC(C(C5CCC4(C3(CC2)C)C)(C)C)O)C)C(=O)O	AKR1B1#POLM#AKT1#MAPK3#POLB#CASP3#POLL#BIRC5#TOP1#AKR1B10#DNTT#TOP2A	0.697435	0	0	0
HU 211	107778	PubChem Compound db	CCCCCCC(C)(C)C1=CC2=C(C3CC(=CCC3C(O2)(C)C)CO)C(=C1)O	CASP3#AKT1#MAPK3#HTR2A#PARP1	0.688043	0	0	0
2,5-dimethylcelecoxib	11545682	PubChem Compound db	CC1=CC(=C(C=C1)C)C2=CC(=NN2C3=CC=C(C=C3)S(=O)(=O)N)C(F)(F)F	MAP2K2#PARP1#BIRC5#DDIT3#CASP3	0.686393	0	0	0
oxophenylarsine	4778	PubChem Compound db	C1=CC=C(C=C1)[As]=O	BCAR1#RPS6KB1#ATP5SL#IL1B#PTPDC1#CASP3#ERBB4#CACNA1H#PTK2#MTOR#PARP1	0.68326	0	0	0
temsirolimus	6918289	PubChem Compound db	CC1CCC2CC(C(=CC=CC=CC(CC(C(=O)C(C(C(=CC(C(=O)CC(OC(=O)C3CCCCN3C(=O)C(=O)C1(O2)O)C(C)CC4CCC(C(C4)OC)OC(=O)C(C)(CO)CO)C)C)O)OC)C)C)C)OC	CCND1#RPS6KB1#RB1#TYMS#CASP3#MTOR#EIF4EBP1#DPYD	0.681679	0	0	0
Aclarubicin	2008	PubChem Compound db	CCC1(CC(C2=C(C1C(=O)OC)C=C3C(=C2O)C(=O)C4=C(C3=O)C=CC=C4O)OC5CC(C(C(O5)C)OC6CC(C(C(O6)C)OC7CCC(=O)C(O7)C)O)N(C)C)O	MMP2#TOP2A#HTR2B#HMBS#SOD1#NFE2#CASP3#TOP3A#TOP1MT#TOP1#CASP8#TOP2B#GATA1#GSTP1	0.680149	0	0	0
protoporphyrin ix containing co	4972	PubChem Compound db	CC1=C(C2=CC3=NC(=CC4=C(C(=C([N-]4)C=C5C(=C(C(=N5)C=C1[N-]2)C)CCC(=O)O)CCC(=O)O)C)C(=C3C)C=C)C=C.[Co+2]	MMP1#CASP3#EPX#MPO#CEACAM1#HMOX1#NFKBIA#IL8#IL1B#PXDN#HBA2#MAPK3#LPO#FOS#TP53#BCAM#IL18#PTGS1#HBB#TPO#MB#PXDNL#CASP8#NFE2L2#PTGS2#AMIGO1	0.678655	0	0	0
Nickel(2+)	934	PubChem Compound db	[Ni+2]	PDK4#PDK2#OTC#TNFRSF17#KCNQ1#CEACAM1#FSTL3#KEAP1#ESR1#PDXP#HMOX1#GNPNAT1#AURKA#TIMP1#MMP2#BCKDK#FDFT1#TG#DHDH#ECH1#HOXA2#HOXA5#HOXA6#SERPINE1#ACTA2#CCL3#HOXB6#COL1A1#CHPT1#ENPP5#PAPD7#IL5#EHHADH#NEK4#HOXB8#HOXB5#HOXB7#HOXA7#HOXC6#RAB22A#PEPD#MCEE#MIF4GD#C3#CDC25B#TRAP1#SPINK2#HOXD3#MBD4#AP1M2#CDO1#CDY2A#TRMT2A#MNX1#KDM6B#SCO1#ATP13A3#FST#KLB#NT5E#NMT1#ENPP2#NUSAP1#KHK#ATP2B1#LYZ#TGDS#VWF#HSD11B1#…	0.674092	0	0	0
HCV 796	11561383	PubChem Compound db	CNC(=O)C1=C(OC2=CC(=C(C=C21)C3CC3)N(CCO)S(=O)(=O)C)C4=CC=C(C=C4)F	APAF1#TOP1#CASP9#CASP3	0.672228	0	0	0

## Sheet: NAT_DB
Compound_Name	Compound_ID	Source	Smiles	Targets (Symbol)	OC_Score	Active_GI50_assay	NaturalCompound	OC_Evidence
(-)-anonaine	160597	NaturalCompoundList	C1CNC2CC3=CC=CC=C3C4=C2C1=CC5=C4OCO5	BAX#BCL2#CASP3#CASP7#CASP8#CASP9#TP53	1.43262	0	1	0
18-beta-Glycyrrhetic acid	10114	NaturalCompoundList	CC1(C2CCC3(C(C2(CCC1O)C)C(=O)C=C4C3(CCC5(C4CC(CC5)(C)C(=O)O)C)C)C)C	BAX#BCL2#CASP3#CYCS	1.02173	1	1	0
23,24-Dihydrocucurbitacin B	588303	NaturalCompoundList	CC(=O)OC(C)(C)CCC(=O)C(C)(C1C(CC2(C1(CC(=O)C3(C2CC=C4C3CC(C(=O)C4(C)C)O)C)C)C)O)O	CASP3#CASP8#CASP9#PARP1	0.954022	0	1	0
24-epibrassinolide	115196	NaturalCompoundList	CC(C)C(C)C(C(C(C)C1CCC2C1(CCC3C2COC(=O)C4C3(CC(C(C4)O)O)C)C)O)O	BCL2#BCL2L1#BID#CASP3#CCNB1#CCND1#CCNE1#CDK2#CDK4#CDKN1A#CDKN1B#MDM2#TP53	1.75061	0	1	0
28-deoxonimbolide	159573	NaturalCompoundList	CC1=C2C(CC1C3=COC=C3)OC4C2(C(C5(C6C4OCC6(C=CC5=O)C)C)CC(=O)OC)C	CASP3#CASP8#CASP9	0.77613	0	1	0
28-homocastasterone	5487654	NaturalCompoundList	CCC(C(C)C)C(C(C(C)C1CCC2C1(CCC3C2CC(=O)C4C3(CC(C(C4)O)O)C)C)O)O	BCL2#BCL2L1#BID#CASP3#CCNB1#CDK2#CDK4#CDKN1A#CDKN1B#MDM2#TP53	1.54753	0	1	0
3,6-Epidioxy-1,10-bisaboladiene	10014355	NaturalCompoundList	CC(CCC=C(C)C)C12CCC(C=C1)(OO2)C	CASP3#CASP7#CASP8#CASP9#MAPK1	0.958746	1	1	0
6-Gingerol	442793	NaturalCompoundList	CCCCCC(CC(=O)CCC1=CC(=C(C=C1)O)OC)O	APAF1#BAX#BCL2#CASP3#CASP9#CYCS#DUSP10#LTA4H#MMP2#MMP9#TIMP1	1.33502	0	1	0
Allicin	65036	NaturalCompoundList	C=CCSS(=O)CC=C	CASP3#CASP8#CASP9#PARP1	0.954022	0	1	0
Alpha-Curcumene	442360	NaturalCompoundList	CC1=CC=C(C=C1)C(C)CCC=C(C)C	CASP3#CASP7#CASP8#CASP9	0.834379	0	1	0
Alpha-Mangostin	5281650	NaturalCompoundList	CC(=CCC1=C(C=C2C(=C1O)C(=O)C3=C(C(=C(C=C3O2)O)OC)CC=C(C)C)O)C	CASP3#CASP8#CASP9#CCND1#CDK2#CDK4#CDK6#CDK7#CDKN1A#CHEK2#CYCS#MAPK7#PCNA	1.40899	0	1	0
Alpha-tomatine	28523	NaturalCompoundList	CC1CCC2(C(C3C(O2)CC4C3(CCC5C4CCC6C5(CCC(C6)OC7C(C(C(C(O7)CO)OC8C(C(C(C(O8)CO)O)OC9C(C(C(CO9)O)O)O)OC2C(C(C(C(O2)CO)O)O)O)O)O)C)C)C)NC1	CASP3#CASP8#CASP9#NFKB1	1.01385	0	1	0
Alpinumisoflavone	5490139	NaturalCompoundList	CC1(C=CC2=C(O1)C=C3C(=C2O)C(=O)C(=CO3)C4=CC=C(C=C4)O)C	CASP3#CASP7#JUN#MAP2K1#MAPK1#NFKBIA#NOS2	0.839111	0	1	0
Andrographolide	5318517	NaturalCompoundList	CC12CCC(C(C1CCC(=C)C2CC=C3C(COC3=O)O)(C)CO)O	BAX#BID#CASP3#CASP7#CASP8#CDK4#IL2#PSMD9#TNF	1.11777	1	1	0
Antofine	639288	NaturalCompoundList	COC1=CC2=C(C=C1)C3=C(CC4CCCN4C3)C5=CC(=C(C=C52)OC)OC	BCL2#BCL2L1#CASP8#CCND1#CCNE1#CDK4#CTNNBIP1#PARP1#TNF	1.0847	1	1	0
Apigenin	5280443	NaturalCompoundList	C1=CC(=CC=C1C2=CC(=O)C3=C(C=C(C=C3O2)O)O)O	AKT1#CCNB1#CDK1#CDKN1B#COX1#CYP19A1#CYP1A1#HIF1A#IGF1#NOS2#NQO1#RPS6KB1#VEGFA	0.817078	1	1	0
Baicalein	5281605	NaturalCompoundList	C1=CC=C(C=C1)C2=CC(=O)C3=C(C(=C(C=C3O2)O)O)O	ALOX12#BAX#BCL2#CASP3#CCNB1#CCND1#CDK1#CDK4#PARP1#TP53	1.67032	1	1	1
Baicalin	64982	NaturalCompoundList	C1=CC=C(C=C1)C2=CC(=O)C3=C(C(=C(C=C3O2)OC4C(C(C(C(O4)C(=O)O)O)O)O)O)O	BAX#BCL2#CASP12#CASP3#CYCS#DDIT3#HSPA5	1.04849	0	1	0
Berberine	2353	NaturalCompoundList	COC1=C(C2=C[N+]3=C(C=C2C=C1)C4=CC5=C(C=C4CC3)OCO5)OC	BCL2#BCL2L1#BID#BIRC2#CASP3#CASP9#CYCS#FASLG#MAPK1#MAPK8#PARP1	1.57114	0	1	1
beta-caryophyllene oxide	1742210	NaturalCompoundList	CC1(CC2C1CCC3(C(O3)CCC2=C)C)C	AKT1#CASP3#CCND1#CDKN1A#COX2#MAPK1#MAPK8#MTOR#PARP1#PIK3CA#RPS6KB1#TP53#VEGFA	1.62309	0	1	0
Beta-Ionone	638014	NaturalCompoundList	CC1=C(C(CCC1)(C)C)C=CC(=O)C	BAX#BCL2#CASP3#CCND1#CCNE1#CDK2#CCNA2#CYCS#TP53	1.50188	0	1	0
Beta-lapachone	3885	NaturalCompoundList	CC1(CCC2=C(O1)C3=CC=CC=C3C(=O)C2=O)C	BCL2#CCNB1#CCND1#CDK1#CCNA2#JUN#MAPK8#NFKB1#NFKBIA#PSMD9#TP53	1.22952	1	1	0
Betulinic acid	64971	NaturalCompoundList	CC(=C)C1CCC2(C1C3CCC4C5(CCC(C(C5CCC4(C3(CC2)C)C)(C)C)O)C)C(=O)O	BAX#BCL2#BIRC5#CCND1#SP1#SP3#SP4#VEGFA	0.714741	1	1	0
Bullatacin	6712244	NaturalCompoundList	CCCCCCCCCCC(C1CCC(O1)C2CCC(O2)C(CCCCCCCCCCC(CC3=CC(OC3=O)C)O)O)O	CASP3#CASP9#CYCS#NOX1#ODC1	0.7903	0	1	0
Butein	5281222	NaturalCompoundList	C1=CC(=C(C=C1C=CC(=O)C2=C(C=C(C=C2)O)O)O)O	BAX#BCL2#CASP3#CASP8#CASP9#CCND1#CCND2#CCNE1#CDK2#CDK4#CDK6#CDKN1A#CDKN1B#CHUK#GRB2#IL6#JUN#MAPK1#MAPK8#MMP7#MMP9#NFKB1#NFKBIA#NOS2#PARP1#PLAU#PTK2#RHOA#ROCK1#SOS1#TNF#VEGFA	3.14389	0	1	1
Butylated hydroxyanisole	6932	NaturalCompoundList	CC(C)(C)C1=C(C=CC(=C1)O)OC	BCL2#CASP3#CASP8	0.83596	0	1	0
Capsaicin	1548943	NaturalCompoundList	CC(C)C=CCCCCC(=O)NCC1=CC(=C(C=C1)O)OC	ATF4#DDIT3#AIFM1#CASP9#CASP3#AR#BAX#CDKN1A#KLK3#NFKB1#NFKBIA#TP53	1.52236	0	1	1
Cepharanthine	10206	NaturalCompoundList	CN1CCC2=CC3=C(C4=C2C1CC5=CC=C(C=C5)OC6=C(C=CC(=C6)CC7C8=CC(=C(C=C8CCN7C)OC)O4)OC)OCO3	AKT1#CASP3#CYCS#MAPK1#MAPK3#MAPK8#PARP1	1.10515	0	1	1
Chamaecypanone C	16067359	NaturalCompoundList	CC(C)C1=CC2C3C(=O)C(=CC3(C1C(=O)C2(C)O)C4=CC=C(C=C4)O)C5=CC=C(C=C5)O	CASP3#CASP8#CCNB1#CDC25C#FOXM1#PARP1#TUBG1	0.949298	0	1	0
Chrysophanol	10208	NaturalCompoundList	CC1=CC(=C2C(=C1)C(=O)C3=C(C2=O)C(=CC=C3)O)O	APAF1#BAX#CASP12#CASP3#CASP8#CASP9#CYCS#ENDOG#GSTM1#LDHB	1.1272	0	1	0
Cinnamaldehyde	637511	NaturalCompoundList	C1=CC=C(C=C1)C=CC=O	BAX#BCL2L1#FAS#PARP1#TP53	0.676944	0	1	0
Cnicin	6475844	NaturalCompoundList	CC1=CCCC(=CC2C(C(C1)OC(=O)C(=C)C(CO)O)C(=C)C(=O)O2)CO	BECN1#CASP3#NFKB1#PIM2	0.700566	0	1	0
Corosolic acid	6918774	NaturalCompoundList	CC1CCC2(CCC3(C(=CCC4C3(CCC5C4(CC(C(C5(C)C)O)O)C)C)C2C1C)C)C(=O)O	BAX#CASP3#CASP8#CASP9	0.991809	0	1	0
Costunolide	5281437	NaturalCompoundList	CC1=CCCC(=CC2C(CC1)C(=C)C(=O)O2)C	CASP3#CASP8#CCNB1#CDK1#CDKN1A#FAS#PARP1	1.18701	0	1	0
Cucurbitacin B	5281316	NaturalCompoundList	CC(=O)OC(C)(C)C=CC(=O)C(C)(C1C(CC2(C1(CC(=O)C3(C2CC=C4C3CC(C(=O)C4(C)C)O)C)C)C)O)O	BCL2#BCL2L1#CASP3#CASP9#CCNB1#CDKN1A#CCNA2#JAK2#STAT3#STAT5B	1.40585	0	1	0
Curcumin	969516	NaturalCompoundList	COC1=C(C=CC(=C1)C=CC(=O)CC(=O)C=CC2=CC(=C(C=C2)O)OC)O	AR#BCL2#BCL2L1#CASP3#CASP8#COX2#DUSP10#JUN#MMP14#MMP2#NFKB1#NFKBIA#PARP1#PTK2	1.59322	0	1	0
Daidzein	5281708	NaturalCompoundList	C1=CC(=CC=C1C2=COC3=C(C2=O)C=CC(=C3)O)O	BAX#CASP3#CASP9#CDK2#CDKN1A#CDKN1B#TP53	1.35074	0	1	0
Deguelin	606171	NaturalCompoundList	CC1(C=CC2=C(O1)C=CC3=C2OC4COC5=CC(=C(C=C5C4C3=O)OC)OC)C	AKT1#BCL2#BIRC5#CASP3#HSPA4#PARP1#STAT3#STAT5B	1.09257	0	1	0
Diallyldisulfide	16590	NaturalCompoundList	C=CCSSCC=C	BAX#BCL2L1#CASP3	0.782427	0	1	0
Diosgenin	99474	NaturalCompoundList	CC1CCC2(C(C3C(O2)CC4C3(CCC5C4CC=C6C5(CCC(C6)O)C)C)C)OC1	AKT1#CASP3#CASP9#FAS#MAPK8#MTOR#PARP1	1.12561	0	1	1
Ellagic acid	5281855	NaturalCompoundList	C1=C2C3=C(C(=C1O)O)OC(=O)C4=CC(=C(C(=C43)OC2=O)O)O	CASP3#CDK2#CDKN1A#TP53	0.853266	1	1	0
Epigallocatechin gallate	65064	NaturalCompoundList	C1C(C(OC2=CC(=CC(=C21)O)O)C3=CC(=C(C(=C3)O)O)O)OC(=O)C4=CC(=C(C(=C4)O)O)O	CASP3#CASP9#MAPK1#MAPK8#PRKAB1#SLC2A1#VEGFA	0.941432	1	1	0
Ergolide	185786	NaturalCompoundList	CC1CC2C(C(C3(C1CCC3=O)C)OC(=O)C)C(=C)C(=O)O2	BAX#BCL2#CASP3#CYCS#NFKB1#PARP1#XIAP	1.44364	0	1	0
eupafolin	5317284	NaturalCompoundList	COC1=C(C=C2C(=C1O)C(=O)C=C(O2)C3=CC(=C(C=C3)O)O)O	BCL2#BID#CASP3#CASP6#CASP7#CASP8#CASP9#CYCS	1.22639	0	1	0
eurycomanone	3069398	NaturalCompoundList	CC1=CC(=O)C(C2(C1CC3C45C2C(C(C(=C)C4(C(C(=O)O3)O)O)O)(OC5)O)C)O	ANXA1#BAX#BCL2#CYCS#ERP29#HNRNPA2B1#PHB#TP53	0.716315	0	1	0
Farnesol	445070	NaturalCompoundList	CC(=CCCC(=CCCC(=CCO)C)C)C	ATF3#CASP3#CASP9#EGR1#FOS#JUN#MAPK1#MAPK8	0.925686	0	1	0
Fisetin	5281614	NaturalCompoundList	C1=CC(=C(C=C1C2=C(C(=O)C3=C(O2)C=C(C=C3)O)O)O)O	BAK1#BCL2#BCL2L1#CCND1#CCNE1#CDC25C#CDK1#CDK2#CDK4#CDKN1A#COX2#EGFR#NFKB1#PTGER3#RB1	1.50817	1	1	1
Galangin	5281616	NaturalCompoundList	C1=CC=C(C=C1)C2=C(C(=O)C3=C(C=C(C=C3O2)O)O)O	AHR#BAX#CASP3#CASP9#CCND3#CCNA2#PARP1#TNF	1.2201	0	1	0
Genistein	5280961	NaturalCompoundList	C1=CC(=CC=C1C2=COC3=CC(=CC(=C3C2=O)O)O)O	BAX#BCL2#CASP3#CDK1#CDKN1A#EGFR#NFKB1	1.49873	1	1	0
Geraniol	637566	NaturalCompoundList	CC(=CCCC(=CCO)C)C	BAX#BCL2#BCL2L2#BNIP3#CASP3#CCND1#CCNE1#CDK1#CDK2#CDK4#CDKN1A#CCNA2#CCNB1#PSMD9	1.75376	0	1	0
Ginsenoside Rg3	12901617	NaturalCompoundList	CC(=CCCC(C)(C1CCC2(C1C(CC3C2(CCC4C3(CCC(C4(C)C)OC5C(C(C(C(O5)CO)O)O)OC6C(C(C(C(O6)CO)O)O)O)C)C)O)C)O)C	BAX#BCL2#BIRC2#CASP3#CASP9#NFKB1#XIAP	1.37122	0	1	0
Glaucocalyxin A	127626	NaturalCompoundList	CC1(C2CC(C34C(C2(CCC1=O)C)CCC(C3O)C(=C)C4=O)O)C	BAX#BCL2#CASP3#CASP9	1.10989	0	1	0
Homoharringtonine	72332	NaturalCompoundList	[H][C@]12[C@H](OC(=O)C(O)(CCCC(C)(C)O)CC(=O)OC)C(OC)=C[C@@]11CCCN1CCC1=CC3=C(OCO3)C=C21	CASP3#CASP9#CYCS#MCL1	0.746241	0	1	0
Honokiol	72303	NaturalCompoundList	C=CCC1=CC(=C(C=C1)O)C2=CC(=C(C=C2)O)CC=C	CASP3#CASP8#CASP9#NFKB1#PARP1	1.19174	0	1	1
Hyperforin	441298	NaturalCompoundList	CC(C)C(=O)C12C(=O)C(=C(C(C1=O)(CC(C2(C)CCC=C(C)C)CC=C(C)C)CC=C(C)C)O)CC=C(C)C	AKT1#CASP3#CASP9	0.776127	0	1	0
Indole-3-carbinol	3712	NaturalCompoundList	C1=CC=C2C(=C1)C(=CN2)CO	BAX#BCL2#CDK6#CDKN1A#CDKN1B#NFKB1#PARP1#RB1	1.20276	0	1	0
Inuviscolide	176489	NaturalCompoundList	CC1(CCC2C1CC3C(CC2=C)OC(=O)C3=C)O	BIRC5#CCNB1#CDK1#CDKN1A#NFKB1#TP53	0.788717	0	1	0
Kaempferol	5280863	NaturalCompoundList	C1=CC(=CC=C1C2=C(C(=O)C3=C(C=C(C=C3O2)O)O)O)O	BAX#BCL2L1#CASP3#CCNB1#CDC25C#CDK1#CDKN1B#PARP1#RPS6KA3#TNF	1.44521	1	1	1
Kaempferol-7-O-beta-d-glucoside	14282776	NaturalCompoundList	C1=CC(=CC=C1C2C(C(=O)C3=C(C=C(C=C3O2)OC4C(C(C(C(O4)CO)O)O)O)O)O)O	BAX#BCL2#CCNB1#CDK1	0.670652	0	1	0
Licochalcone A	5318998	NaturalCompoundList	CC(C)(C=C)C1=C(C=C(C(=C1)C=CC(=O)C2=CC=C(C=C2)O)OC)O	BAX#BCL2#CASP3#COX2#CTNNBIP1#CCNA2#CCNB1#MDM2#MMP9#NFKBIA#NOS2#PARP1#RB1	1.61839	0	1	0
Limonin	179651	NaturalCompoundList	CC1(C2CC(=O)C3(C(C24COC(=O)CC4O1)CCC5(C36C(O6)C(=O)OC5C7=COC=C7)C)C)C	BAX#BCL2#CASP3#CYCS	1.02173	0	1	0
Linalool	6549	NaturalCompoundList	CC(=CCCC(C)(C=C)O)C	AKT1#CDKN1A#CDKN1B#CDKN1C#CDKN2B#CSN2#EDN1#FN1#GADD45A#HSPA4#HSPB2#MAPK8#MDM2#MYC#TP53#WSB1	0.695829	0	1	0
Liquiritigenin	114829	NaturalCompoundList	C1C(OC2=C(C1=O)C=CC(=C2)O)C3=CC=C(C=C3)O	BCL2#CASP3#GPX1#SOD1#TP53#VEGFA	0.911534	0	1	0
longilactone	46878941	NaturalCompoundList	CC1C(C(C2C3(C1C(=O)OC3C(C4C2(C(C(=O)C=C4C)O)C)O)C)O)O	CASP3#CASP7#CASP8#PARP1	0.823357	0	1	0
Luteolin	5280445	NaturalCompoundList	C1=CC(=C(C=C1C2=CC(=O)C3=C(C=C(C=C3O2)O)O)O)O	AIFM1#AKT1#CASP3#CDH1#CDH2#CDK2#CDKN1A#CDKN1B#MMP9#SNAI1#TNF#TWIST1	1.19647	1	1	0
Mahanine	46229242	NaturalCompoundList	CC1=C2C(=C3C(=C1)C4=C(N3)C=C(C=C4)O)C=CC(O2)CCC=C(C)C	CASP3#CASP6#CASP8#CASP9#PARP1	0.963468	1	1	0
Maslinic acid	73659	NaturalCompoundList	CC1(CCC2(CCC3(C(=CCC4C3(CCC5C4(CC(C(C5(C)C)O)O)C)C)C2C1)C)C(=O)O)C	BAX#BCL2#BID#CASP3#CASP7#CASP8#CASP9#CYCS#MAPK8#TP53	1.66246	0	1	0
Matrine	91466	NaturalCompoundList	C1CC2C3CCCN4C3C(CCC4)CN2C(=O)C1	BAX#BCL2#CASP3#CASP8#CASP9#FAS#PCNA	1.29251	0	1	0
Methyl zhankuic acid A	53319974	NaturalCompoundList	CC1C2CC(=O)C3=C(C2(CCC1=O)C)C(=O)CC4(C3CCC4C(C)CCC(=C)C(C)C(=O)OC)C	BCL2#CASP3#PARP1	0.883185	0	1	0
Morusin	5281671	NaturalCompoundList	CC(=CCC1=C(OC2=C3C=CC(OC3=CC(=C2C1=O)O)(C)C)C4=C(C=C(C=C4)O)O)C	CASP3#CASP8#CASP9#CHUK#IKBKB#NFKB1	1.03433	0	1	0
Murihexocin C	44559048	NaturalCompoundList	CCCCCCCCCCCCC(C(CCC(C1CCC(O1)CCCC(C(CCC(CC2=CC(OC2=O)C)O)O)O)O)O)O	BCL2#CASP3	0.705293	0	1	0
N6-isopentenyladenosine	266767	NaturalCompoundList	CC(=CCNC1=NC=NC2=C1N=CN2C3C(C(C(O3)CO)O)O)C	CASP3#CCND1#CCNE1#CDKN1A#CDKN1B#CCNA2#MAPK8	1.08153	0	1	0
Naringenin	932	NaturalCompoundList	C1C(OC2=CC(=CC(=C2C1=O)O)O)C3=CC=C(C=C3)O	BAX#BCL2L1#CASP3#CCNB1#CDC25C#CDK1#COX1#CYP19A1#CYP1A1#NOS2#NQO1#PARP1	1.48772	0	1	0
Naringin	442428	NaturalCompoundList	CC1C(C(C(C(O1)OC2C(C(C(OC2OC3=CC(=C4C(=O)CC(OC4=C3)C5=CC=C(C=C5)O)O)CO)O)O)O)O)O	BAX#BCL2L1#CASP3#CCNB1#CDC25C#CDK1#PARP1#TOP2A	1.2626	0	1	0
Narirutin	442431	NaturalCompoundList	CC1C(C(C(C(O1)OCC2C(C(C(C(O2)OC3=CC(=C4C(=O)CC(OC4=C3)C5=CC=C(C=C5)O)O)O)O)O)O)O)O	BAX#BCL2L1#CASP3#CCNB1#CDC25C#CDK1#PARP1	1.22007	0	1	0
Nimbolide	100017	NaturalCompoundList	CC1=C2C(CC1C3=COC=C3)OC4C2(C(C5(C6C4OC(=O)C6(C=CC5=O)C)C)CC(=O)OC)C	APAF1#BAD#BAX#BCL2#BCL2L1#BID#BIRC2#BIRC3#BIRC5#CASP2#CASP3#CASP6#CASP8#CASP9#CCNE1#CDK2#CDKN1A#CFLAR#CHEK2#CCNA2#CYCS#IKBKB#IKBKE#MCL1#NFKB1#NFKBIA#PARP1#PCNA#RAD17#ROS1#TNFRSF10A#TNFRSF10B#TP53	2.65427	0	1	0
Nobiletin	72344	NaturalCompoundList	COC1=C(C=C(C=C1)C2=CC(=O)C3=C(O2)C(=C(C(=C3OC)OC)OC)OC)OC	ABCB1#BAX#BCL2L1#CASP3#CCNB1#CDC25C#CDK1#PARP1	1.22638	1	1	0
Noscapine	275196	NaturalCompoundList	CN1CCC2=CC3=C(C(=C2C1C4C5=C(C(=C(C=C5)OC)OC)C(=O)O4)OC)OCO3	BAX#BCL2#BIRC5#CASP3#CASP9#CYCS	1.24528	0	1	0
Pinocembrin	238782	NaturalCompoundList	C1C(OC2=CC(=CC(=C2C1=O)O)O)C3=CC=CC=C3	BAX#BCL2L1#CASP3#CASP9#CYCS#PARP1#TP53	1.38381	0	1	0
Plumbagin	10205	NaturalCompoundList	CC1=CC(=O)C2=C(C1=O)C=CC=C2O	AKT1#BCL2#CASP3#MTOR#NFKB1#PIK3CA	1.11776	0	1	0
Polyphyllin I	397889	NaturalCompoundList	CC1CCC2(C(C3C(O2)CC4C3(CCC5C4CC=C6C5(CCC(C6)OC7C(C(C(C(O7)CO)OC8C(C(C(O8)CO)O)O)O)OC9C(C(C(C(O9)C)O)O)O)C)C)C)OC1	BCL2#CASP3	0.705293	0	1	0
Poncirin	442456	NaturalCompoundList	CC1C(C(C(C(O1)OC2C(C(C(OC2OC3=CC(=C4C(=O)CC(OC4=C3)C5=CC=C(C=C5)OC)O)CO)O)O)O)O)O	BAX#BCL2L1#CASP3#CCNB1#CDC25C#CDK1#PARP1	1.22007	0	1	0
Puerarin	5281807	NaturalCompoundList	C1=CC(=CC=C1C2=COC3=C(C2=O)C=CC(=C3C4C(C(C(C(O4)CO)O)O)O)O)O	BAX#BCL2#CASP3#CASP9#CDKN1A#MYC#TP53	1.43576	0	1	0
Quercetin	5280343	NaturalCompoundList	C1=CC(=C(C=C1C2=C(C(=O)C3=C(C=C(C=C3O2)O)O)O)O)O	AKT1#CCND1#CDH1#CDH2#CDK2#CDKN1A#CDKN1B#MMP9#SNAI1#TNF#TWIST1	0.865861	1	1	1
Resveratrol	445154	NaturalCompoundList	C1=CC(=CC=C1C=CC2=CC(=CC(=C2)O)O)O	CASP3#CASP8#CASP9#CCNB1#CCND1#CTNNBIP1#CCNA2#CYCS#DIABLO	1.2185	0	1	1
Rosmanol	455261	NaturalCompoundList	CC(C)C1=C(C(=C2C(=C1)C(C3C4C2(CCCC4(C)C)C(=O)O3)O)O)O	BAX#BID#CASP3#CASP9#FAS#FASLG#PARP1	1.12877	0	1	0
S-allylmercaptocysteine	25201750	NaturalCompoundList	C=CCSSCC(=O)N	BAX#CASP3#CASP9#TP53	0.994958	0	1	0
Saikosaponin D	107793	NaturalCompoundList	CC1C(C(C(C(O1)OC2CCC3(C(C2(C)CO)CCC4(C3C=CC56C4(CC(C7(C5CC(CC7)(C)C)CO6)O)C)C)C)O)OC8C(C(C(C(O8)CO)O)O)O)O	BAX#CASP8#CDKN1A#FAS#TP53	0.695837	0	1	0
Scopoletin	5280460	NaturalCompoundList	COC1=C(C=C2C(=C1)C=CC(=O)O2)O	AHR#BIRC5#CASP3#CCND1#CYP1A1#MMP2#MYC#PCNA#STAT3#TIMP2#TP53	0.884769	0	1	0
Sesamin	5204	NaturalCompoundList	C1C2C(COC2C3=CC4=C(C=C3)OCO4)C(O1)C5=CC6=C(C=C5)OCO6	AKT1#CCND1#HIF1A#IL6#IL8#MAPK1#MMP9#NFKB1#PLCG1#RB1#TNF#VEGFA	1.02804	0	1	0
Silymarin	1548994	NaturalCompoundList	COC1=C(C=CC(=C1)C2C(OC3=C(O2)C=C(C=C3)C4C(C(=O)C5=C(C=C(C=C5O4)O)O)O)CO)O	APAF1#BAX#BCL2#BCL2L1#CASP3#CYCS#PARP1#TP53	1.45781	0	1	0
Solamargine	73611	NaturalCompoundList	CC1CCC2(C(C3C(O2)CC4C3(CCC5C4CC=C6C5(CCC(C6)OC7C(C(C(C(O7)CO)OC8C(C(C(C(O8)C)O)O)O)O)OC9C(C(C(C(O9)C)O)O)O)C)C)C)NC1	BCL2#BCL2L1#CASP3#CYCS#ERBB2#FADD#FAS#LTA#TNF#TNFRSF1A#TNFRSF1B#TOP2A#TRADD	1.15558	0	1	0
Squamocin	129116	NaturalCompoundList	CCCCCCC(C)CCCC(C)C1CCC(O1)C2CCC(O2)C(CCCCCCCCCCCCC3=CC(OC3=O)C)O	AURKB#BAD#BAX#CASP3#CASP8#CASP9#MAPK1#MAPK8#PARP1#RPS6KA5	1.40269	0	1	0
Tectorigenin	5281811	NaturalCompoundList	COC1=C(C=C2C(=C1O)C(=O)C(=CO2)C3=CC=C(C=C3)O)O	BCL2#CASP3#EGFR	0.780856	0	1	0
Tetrandrine	73078	NaturalCompoundList	CN1CCC2=CC(=C3C=C2C1CC4=CC=C(C=C4)OC5=C(C=CC(=C5)CC6C7=C(O3)C(=C(C=C7CCN6C)OC)OC)OC)OC	AKT1#CASP3#CDKN1B#GSK3B#MAPK1	0.806036	1	1	0
Toosendanin	45358155	NaturalCompoundList	CC(=O)OC1CC(C23COC(C1(C2CC(C4(C3C(=O)C(C5(C46C(O6)CC5C7=COC=C7)C)OC(=O)C)C)O)C)O)O	BAX#BCL2#CASP3#CYCS#FAS	1.06109	0	1	0
trichostatin A	444732	NaturalCompoundList	CC(C=C(C)C=CC(=O)NO)C(=O)C1=CC=C(C=C1)N(C)C	HIF1A#VEGFA#CDKN1A#CCNB1#CDK1#CASP3#CASP7	1.00755	0	1	1
Vinblastine	241903	NaturalCompoundList	[H][C@@]12N(C)C3=C(C=C(C(OC)=C3)[C@]3(C[C@@H]4CN(C[C@](O)(CC)C4)CCC4=C3NC3=CC=CC=C43)C(=O)OC)[C@@]11CCN3CC=C[C@@](CC)([C@@H](OC(C)=O)[C@]2(O)C(=O)OC)[C@@]13[H]	TUBA1A#TUBB#TUBD1#TUBG1#TUBE1#	0.70529	0	1	0
Zhankuic acid A	10600386	NaturalCompoundList	CC1C2CC(=O)C3=C(C2(CCC1=O)C)C(=O)CC4(C3CCC4C(C)CCC(=C)C(C)C(=O)O)C	BCL2#CASP3#PARP1	0.883185	0	1	0
Zhankuic acid C	10838646	NaturalCompoundList	CC1C(CCC2(C1CC(=O)C3=C2C(=O)C(C4(C3CCC4C(C)CCC(=C)C(C)C(=O)O)C)O)C)O	BCL2#CASP3#PARP1	0.883185	0	1	0
